# Supplementary material for: The Transcriptomic and Phenotypic Response of the Melanized Yeast Exophiala dermatitidis to Ionizing Particle Exposure
Source: Front Microbiol. 2021 Jan 12;11:609996. doi: 10.3389/fmicb.2020.609996 (PMC7835796; doi:10.3389/fmicb.2020.609996)
Supplement: Supplementary Table 3 — Complete output of Salmon and DESeq2 for the particle RNA-seq experiment. Each sheet is labeled with the comparison presented, and within each sheet is the differential expression analysis output, followed by the transcript quantification and length information for both biological replicates of that condition. [file Table_3.xlsx]

## Sheet: Alpha WT IR vs Control
Differential Expression	Gene Information	baseMean	log2FoldChange	lfcSE	stat	pvalue	padj	WT Alpha BioRep1	Length	EffectiveLength	TPM	NumReads	WT Alpha BioRep 2	Length	EffectiveLength	TPM	NumReads
	HMPREF1120_08154 AAA family ATPase (674 aa)	67179.4	6.64485	0.287971	23.0747	8.31e-118	7.7e-114		3225	3076.32	0.158382	15		3225	3048.18	0.158896	12
	HMPREF1120_08138 hypothetical protein (1915 aa)	17999.1	5.78542	0.280366	20.6352	1.32e-94	6.13e-91		1731	1582.32	0.0821129	4		1731	1554.18	0.129849	5
	HMPREF1120_01375 triacylglycerol lipase (328 aa)	4680.42	6.41511	0.334112	19.2005	3.67e-82	1.13e-78		462	315.15	5.15346	50		462	290.179	2.50367	18
	HMPREF1120_02698 ubiquitin thiolesterase (1346 aa)	1998.94	6.16052	0.350994	17.5516	5.78e-69	1.34e-65		2211	2062.32	2.3783	151		2211	2034.18	2.7977	141
	HMPREF1120_06618 hypothetical protein (508 aa)	2854.14	5.34797	0.307398	17.3975	8.61e-68	1.6e-64		1368	1219.32	0.106559	4		1368	1191.18	0.60991	18
	HMPREF1120_02578 jumonji domain-containing protein 1 (389 aa)	2407.24	5.59764	0.350119	15.9878	1.55e-57	2.4e-54		1413	1264.32	5.08691	198		1413	1236.18	4.04866	124
	HMPREF1120_02127 cinnamyl-alcohol dehydrogenase (333 aa)	35584.2	5.15653	0.324397	15.8957	6.78e-57	8.98e-54		1770	1621.32	3.28565	164		1770	1593.18	4.61081	182
	HMPREF1120_06679 hypothetical protein (335 aa)	1839.05	4.90564	0.308992	15.8763	9.25e-57	9.81e-54		1731	1582.32	0.307924	15		1731	1554.18	0.311638	12
	HMPREF1120_08742 dimethylaniline monooxygenase (N-oxide forming) (504 aa)	2595.54	6.2612	0.394422	15.8744	9.54e-57	9.81e-54		393	248.706	12.1463	93		393	226.029	11.4284	64
	HMPREF1120_06393 vesicle-fusing ATPase (477 aa)	4477.6	4.51693	0.291913	15.4736	5.23e-54	4.85e-51		2235	2086.32	12.1595	781		2235	2058.18	12.2761	626
	HMPREF1120_00716 hypothetical protein (397 aa)	1194.91	5.42805	0.354663	15.3048	7.1e-53	5.98e-50		783	634.346	210.815	4117		783	606.309	163.562	2457
	HMPREF1120_06341 hypothetical protein (446 aa)	1201.15	4.88561	0.32309	15.1215	1.17e-51	9.02e-49		1494	1345.32	6.37418	264		1494	1317.18	7.23166	236
	HMPREF1120_02776 NADH oxidase (444 aa)	14707	4.61512	0.309417	14.9156	2.61e-50	1.86e-47		642	493.478	44.6939	679		642	465.836	37.2569	430
	HMPREF1120_08211 hypothetical protein (718 aa)	1059.03	4.70276	0.318517	14.7646	2.48e-49	1.64e-46		2700	2551.32	42.0268	3301		2700	2523.18	40.6469	2541
	HMPREF1120_01082 hypothetical protein (984 aa)	1384.64	4.40886	0.300433	14.675	9.32e-49	5.75e-46		2565	2416.32	40.9738	3048		2565	2388.18	56.7694	3359
	HMPREF1120_07062 hypothetical protein (200 aa)	2763.27	4.20321	0.300628	13.9814	2.02e-44	1.17e-41		2064	1915.32	8.1404	480		2064	1887.18	10.3087	482
	HMPREF1120_04563 hypothetical protein (586 aa)	7879.47	4.80448	0.356363	13.482	2e-41	1.03e-38		3147	2998.32	5.1459	475		3147	2970.18	7.01194	516
	HMPREF1120_07638 MFS transporter, ACS family, allantoate permease	1404.17	4.32689	0.320945	13.4817	2e-41	1.03e-38		1050	901.321	129.775	3601		1050	873.18	121.061	2619
	HMPREF1120_04516 50S ribosomal protein L31e (134 aa)	21832.4	-3.60182	0.270866	-13.2974	2.4e-40	1.17e-37		1353	1204.32	20.3634	755		1353	1176.18	21.928	639
	HMPREF1120_03876 MFS transporter, DHA1 family, multidrug resistance	5955.23	-4.7002	0.356326	-13.1907	9.92e-40	4.6e-37		591	442.649	10.1267	138		591	415.417	12.145	125
	HMPREF1120_06974 hypothetical protein (1308 aa)	1779.72	-4.61253	0.351383	-13.1268	2.31e-39	1.02e-36		1635	1486.32	45.3036	2073		1635	1458.18	63.5801	2297
	HMPREF1120_04120 hypothetical protein (175 aa)	1971.18	4.09123	0.316104	12.9427	2.58e-38	1.09e-35		879	730.331	30.9998	697		879	702.218	41.5564	723
	HMPREF1120_01764 methylated-DNA-[protein]-cysteine S-methyltransferase (216 aa)	1872.09	4.36709	0.341399	12.7917	1.82e-37	7.34e-35		3021	2872.32	13.0842	1157		3021	2844.18	17.8665	1259
	HMPREF1120_07049 hypothetical protein (154 aa)	3746.91	-4.69038	0.368886	-12.715	4.88e-37	1.88e-34		1602	1453.32	1.89978	85		1602	1425.18	2.80373	99
	HMPREF1120_05694 hypothetical protein (473 aa)	1893.95	3.63133	0.287384	12.6358	1.34e-36	4.97e-34		768	619.354	109.349	2085		768	591.329	89.4839	1311
	HMPREF1120_07793 hypothetical protein (147 aa)	569.683	4.25074	0.337331	12.6011	2.08e-36	7.42e-34		1797	1648.32	7.05484	358		1797	1620.18	7.64797	307
	HMPREF1120_00621 hypothetical protein (216 aa)	4456.37	4.47981	0.356344	12.5716	3.03e-36	1.04e-33		2694	2545.32	28.4838	2232		2694	2517.18	40.7598	2542
	HMPREF1120_03067 hypothetical protein (130 aa)	2820.74	-6.84697	0.550226	-12.4439	1.51e-35	4.99e-33		639	490.488	83.4427	1260		639	462.855	72.6391	833
	HMPREF1120_06671 hypothetical protein (888 aa)	2538.94	3.63554	0.292855	12.4141	2.19e-35	7e-33		2010	1861.32	30.4698	1746		2010	1833.18	28.8428	1310
	HMPREF1120_05905 hypothetical protein (606 aa)	451.302	4.30867	0.349607	12.3243	6.7e-35	2.07e-32		1833	1684.32	2.98919	155		1833	1656.18	5.3615	220
	HMPREF1120_01149 hypothetical protein (1150 aa)	1344.77	3.79454	0.309093	12.2764	1.21e-34	3.62e-32		1065	916.321	12.1943	344		1065	888.18	28.1749	620
	HMPREF1120_03151 hypothetical protein (615 aa)	485.766	-5.05999	0.413855	-12.2265	2.24e-34	6.5e-32		2295	2146.32	12.7579	843		2295	2118.18	21.7798	1143
	HMPREF1120_06138 hypothetical protein (265 aa)	4911.79	4.13783	0.33951	12.1877	3.62e-34	1.02e-31		4005	3856.32	6.57846	781		4005	3828.18	8.59283	815
	HMPREF1120_07908 hypothetical protein (604 aa)	1211.81	-5.37853	0.444575	-12.0981	1.08e-33	2.94e-31		357	215.06	586.027	3880		357	193.964	461.749	2219
	HMPREF1120_00244 hypothetical protein (456 aa)	13019.5	-5.15322	0.426555	-12.081	1.33e-33	3.52e-31		627	478.524	345.306	5087		627	450.974	352.538	3939
	HMPREF1120_06363 hypothetical protein (149 aa)	286.87	-5.24204	0.434949	-12.0521	1.89e-33	4.86e-31		270	138.623	458.567	1957		270	122.141	388.281	1175
	HMPREF1120_02904 hypothetical protein (303 aa)	359.521	5.55058	0.460759	12.0466	2.02e-33	5.06e-31		1986	1837.32	277.209	15680		1986	1809.18	547.006	24519
	HMPREF1120_01547 30S ribosomal protein S10e (175 aa)	13376.7	-3.39705	0.282145	-12.0401	2.19e-33	5.33e-31		1137	988.321	256.816	7814		1137	960.18	184.411	4387
	HMPREF1120_02566 calmodulin (148 aa)	9266.66	-3.96638	0.32978	-12.0273	2.55e-33	6.06e-31		648	499.46	36.0943	555		648	471.801	44.9985	526
	HMPREF1120_08344 hypothetical protein (175 aa)	1950.52	-5.92395	0.492715	-12.0231	2.69e-33	6.22e-31		1143	994.321	59.3573	1817		1143	966.18	57.7326	1382
	HMPREF1120_00898 kinetochore protein nuf2 (458 aa)	797.113	-4.63223	0.386687	-11.9793	4.56e-33	1.03e-30		1287	1138.32	2.53964	89		1287	1110.18	1.99959	55
	HMPREF1120_03688 hypothetical protein (276 aa)	871.936	-5.60027	0.467585	-11.977	4.69e-33	1.03e-30		498	350.477	1365.83	14737		498	324.617	957.891	7704
	HMPREF1120_06490 40S ribosomal protein S19 (155 aa)	15476.9	-3.24059	0.271071	-11.9548	6.13e-33	1.32e-30		678	529.412	68.8408	1122		678	501.588	71.3753	887
	HMPREF1120_00838 hypothetical protein (756 aa)	1968.94	3.41309	0.286057	11.9315	8.11e-33	1.71e-30		684	535.404	97.1306	1601		684	507.559	120.554	1516
	HMPREF1120_01637 50S ribosomal protein L22e (132 aa)	25704.3	-3.91258	0.331126	-11.816	3.23e-32	6.64e-30		528	380.098	506.166	5923		528	353.68	486.721	4265
	HMPREF1120_05987 hypothetical protein (595 aa)	813.534	4.85712	0.411213	11.8117	3.4e-32	6.84e-30		1428	1279.32	113.393	4466		1428	1251.18	90.9704	2820
	HMPREF1120_03649 salicylate hydroxylase (434 aa)	389.566	4.27195	0.361939	11.8029	3.77e-32	7.43e-30		231	107.584	23.852	79		231	93.4681	49.228	114
	HMPREF1120_01817 hypothetical protein (104 aa)	56000.2	-4.03851	0.342386	-11.7952	4.13e-32	7.97e-30		2235	2086.32	39.39	2530		2235	2058.18	71.2252	3632
	HMPREF1120_01536 60S ribosomal protein L5 (302 aa)	9763.28	-3.51302	0.298741	-11.7594	6.32e-32	1.19e-29		852	703.334	115.273	2496		852	675.233	147.823	2473
	HMPREF1120_08115 hypothetical protein (936 aa)	2582.48	3.30224	0.281849	11.7164	1.05e-31	1.95e-29		2562	2413.32	12.3424	917		2562	2385.18	16.4481	972
	HMPREF1120_07676 NCS1 family nucleobase:cation symporter-1 (560 aa)	1315.71	3.56248	0.305783	11.6503	2.29e-31	4.15e-29		1896	1747.32	1.9331	103.988		1896	1719.18	2.30865	98.3351
	HMPREF1120_08679 hypothetical protein (497 aa)	673.968	4.69018	0.403937	11.6112	3.62e-31	6.44e-29		1896	1747.32	1.93345	104.006		1896	1719.18	2.30861	98.3333
	HMPREF1120_04831 hypothetical protein (319 aa)	303.077	-4.40799	0.380177	-11.5946	4.39e-31	7.67e-29		1896	1747.32	1.93344	104.006		1896	1719.18	2.30857	98.3316
	HMPREF1120_07560 histone H1/5 (248 aa)	1483.92	-4.15267	0.358205	-11.593	4.47e-31	7.67e-29		2301	2152.32	1.37335	91		2301	2124.18	1.44409	76
	HMPREF1120_09019 hypothetical protein (202 aa)	964.438	3.64284	0.315042	11.563	6.34e-31	1.07e-28		1530	1381.32	20.2467	861		1530	1353.18	37.1053	1244
	HMPREF1120_07157 hypothetical protein (1184 aa)	774.382	-5.49136	0.475688	-11.544	7.91e-31	1.3e-28		906	757.328	655.412	15281		906	729.205	434.834	7856
	HMPREF1120_05100 hypothetical protein (742 aa)	2932.12	3.22698	0.279555	11.5433	7.98e-31	1.3e-28		2787	2638.32	21.0777	1712		2787	2610.18	22.4526	1452
	HMPREF1120_09151 hypothetical protein (880 aa)	1961.9	-3.53478	0.306931	-11.5165	1.09e-30	1.74e-28		1575	1426.32	175.766	7718		1575	1398.18	256.545	8887
	HMPREF1120_08578 hypothetical protein (871 aa)	834.796	-5.0436	0.445071	-11.3321	9.1e-30	1.43e-27		1515	1366.32	14.383	605		1515	1338.18	17.2827	573
	HMPREF1120_07996 60S ribosomal protein L7 (255 aa)	42620	-3.39322	0.299619	-11.3251	9.85e-30	1.52e-27		1050	901.321	31.1373	864		1050	873.18	35.5925	770
	HMPREF1120_08713 tetrahydroxynaphthalene reductase (274 aa)	14207.1	-3.29766	0.291404	-11.3164	1.09e-29	1.65e-27		1776	1627.32	21.6373	1084		1776	1599.18	37.3034	1478
	HMPREF1120_07479 60S ribosomal protein L15 (204 aa)	24041.5	-3.06256	0.270955	-11.3028	1.27e-29	1.9e-27		1086	937.321	119.696	3454		1086	909.18	114.136	2571
	HMPREF1120_06537 40S ribosomal protein S20 (117 aa)	28607.6	-3.57616	0.3169	-11.2848	1.56e-29	2.29e-27		2247	2098.32	2.43038	157		2247	2070.18	1.96917	101
	HMPREF1120_02501 hypothetical protein (1142 aa)	698.902	-4.69515	0.416212	-11.2807	1.63e-29	2.37e-27		1098	949.321	27.6126	807		1098	921.18	30.0135	685
	HMPREF1120_07792 hypothetical protein (1585 aa)	562.706	-5.22802	0.467017	-11.1945	4.34e-29	6.18e-27		2169	2020.32	5.70761	355		2169	1992.18	12.2169	603
	HMPREF1120_00405 F-box and leucine-rich repeat protein 20	2547.25	3.91015	0.349336	11.1931	4.41e-29	6.19e-27		687	538.402	11.6439	193		687	510.549	12.728	161
	HMPREF1120_03202 WSC domain-containing protein (712 aa)	572.071	-3.77459	0.337881	-11.1714	5.63e-29	7.79e-27		789	640.343	52.8568	1042		789	612.297	29.2679	444
	HMPREF1120_06777 hypothetical protein (649 aa)	1139.64	3.5135	0.31488	11.1582	6.53e-29	8.89e-27		1500	1351.32	18.4127	766		1500	1323.18	17.5091	574
	HMPREF1120_00045 60S ribosomal protein L11 (176 aa)	20705.6	-3.15273	0.282636	-11.1547	6.79e-29	9.11e-27		1620	1471.32	14.7032	666		1620	1443.18	14.8506	531
	HMPREF1120_01968 hypothetical protein (2104 aa)	903.719	-4.09474	0.368533	-11.1109	1.11e-28	1.47e-26		891	742.33	0.700115	16		891	714.21	0.621638	11
	HMPREF1120_04843 endoglucanase (394 aa)	4993.26	-5.27373	0.476613	-11.065	1.85e-28	2.42e-26		1140	991.321	540.748	16503		1140	963.18	652.541	15572
	HMPREF1120_04401 hypothetical protein (92 aa)	11658.8	-4.35918	0.395384	-11.0252	2.89e-28	3.7e-26		4671	4522.32	31.0075	4317		4671	4494.18	36.247	4036
	HMPREF1120_01833 hypothetical protein (587 aa)	4579.34	3.27332	0.296918	11.0243	2.92e-28	3.7e-26		432	286.011	599.195	5276		432	261.896	588.541	3818.87
	HMPREF1120_02715 40S ribosomal protein S9 (194 aa)	25796.2	-3.0248	0.274551	-11.0172	3.16e-28	3.95e-26		1152	1003.32	98.8401	3053		1152	975.18	191.342	4623
	HMPREF1120_00717 acetylornithine deacetylase (434 aa)	391.548	4.0545	0.368704	10.9966	3.97e-28	4.9e-26		2799	2650.32	24.4262	1993		2799	2622.18	26.0595	1693
	HMPREF1120_04842 retrograde regulation protein 2 (496 aa)	3148.75	4.26025	0.388562	10.9642	5.68e-28	6.92e-26		1098	949.321	7.49337	219		1098	921.18	6.96664	159
	HMPREF1120_00375 hypothetical protein (223 aa)	1156.02	3.91722	0.35848	10.9273	8.53e-28	1.03e-25		837	688.334	7.17283	152		837	660.242	11.6762	191
	HMPREF1120_01579 condensin complex subunit 3 (857 aa)	2222.86	-5.29321	0.487217	-10.8642	1.71e-27	2.03e-25		957	808.325	12.2765	305.501		957	780.191	12.0798	233.501
	HMPREF1120_00149 40S ribosomal protein S2 (263 aa)	25796	-3.1045	0.285935	-10.8574	1.84e-27	2.16e-25		957	808.325	12.2764	305.499		957	780.191	12.0797	233.499
	HMPREF1120_02198 hexokinase XprF (596 aa)	1514.53	3.13554	0.288959	10.8512	1.97e-27	2.28e-25		2832	2683.32	12.8195	1059		2832	2655.18	19.5943	1289
	HMPREF1120_07216 N-acetylglucosamine-6-phosphate deacetylase (458 aa)	744.439	3.36166	0.310338	10.8323	2.42e-27	2.77e-25		1833	1684.32	0	0		1833	1656.18	0.156548	6.42369
	HMPREF1120_05534 hypothetical protein (239 aa)	41488.2	-3.97547	0.367068	-10.8303	2.47e-27	2.79e-25		2280	2131.32	1.37164	90		2280	2103.18	1.71905	89.5763
	HMPREF1120_05950 60S ribosomal protein L30 (109 aa)	12261.1	-2.98828	0.276433	-10.8101	3.08e-27	3.44e-25		5814	5665.32	4.20267	733		5814	5637.18	5.39143	753
	HMPREF1120_05843 hypothetical protein (535 aa)	2161.94	3.11691	0.289002	10.7851	4.05e-27	4.47e-25		492	344.568	185.805	1971		492	318.853	133.167	1052
	HMPREF1120_05842 hypothetical protein (916 aa)	1172.61	3.45412	0.320455	10.7788	4.34e-27	4.72e-25		1434	1285.32	40.8896	1618		1434	1257.18	41.5761	1295
	HMPREF1120_00652 40S ribosomal protein S3 (263 aa)	16873.3	-3.14191	0.291527	-10.7774	4.4e-27	4.74e-25		1395	1246.32	55.9302	2146		1395	1218.18	57.7175	1742
	HMPREF1120_06902 SUN domain-containing protein (Adg3) (514 aa)	1035.54	-3.91986	0.365288	-10.7309	7.29e-27	7.76e-25		624	475.534	81.6952	1196		624	447.998	55.7681	619
	HMPREF1120_07658 serine/threonine protein kinase (1055 aa)	358.335	-5.55537	0.51926	-10.6986	1.03e-26	1.09e-24		2310	2161.32	12.7746	850		2310	2133.18	17.9182	947
	HMPREF1120_02510 arginine metabolism regulation protein II (754	435.07	3.5315	0.330397	10.6886	1.15e-26	1.2e-24		1605	1456.32	105.812	4744		1605	1428.18	182.87	6470.74
	HMPREF1120_02714 60S ribosomal protein L21-A (159 aa)	18449.5	-2.95272	0.276719	-10.6705	1.4e-26	1.44e-24		1842	1693.32	39.0941	2038		1842	1665.18	49.6167	2047
	HMPREF1120_00374 adenosinetriphosphatase (1470 aa)	922.726	3.36242	0.315206	10.6674	1.45e-26	1.47e-24		813	664.334	538.426	11012		813	636.265	635.688	10021
	HMPREF1120_02631 ribokinase (388 aa)	1010.15	-3.09005	0.289697	-10.6665	1.46e-26	1.47e-24		2892	2743.32	31.3655	2649		2892	2715.18	35.7509	2405
	HMPREF1120_08447 hypothetical protein (576 aa)	1135.81	3.45524	0.324413	10.6507	1.73e-26	1.72e-24		2958	2809.32	19.0663	1649		2958	2781.18	31.7388	2187
	HMPREF1120_01512 lactoylglutathione lyase (225 aa)	206.034	4.82306	0.453495	10.6353	2.04e-26	2.01e-24		2718	2569.32	13.5273	1070		2718	2541.18	17.5826	1107
	HMPREF1120_05801 50S ribosomal protein L17e (244 aa)	20146.4	-3.07636	0.290765	-10.5802	3.68e-26	3.59e-24		1170	1021.32	94.4584	2970		1170	993.18	97.4117	2397
	HMPREF1120_07623 hypothetical protein (573 aa)	449.171	3.74547	0.354222	10.5738	3.94e-26	3.8e-24		1656	1507.32	6.22785	289		1656	1479.18	7.50382	275
	HMPREF1120_07673 hypothetical protein (511 aa)	1037.63	-4.50653	0.427372	-10.5447	5.37e-26	5.13e-24		4005	3856.32	1.7857	212		4005	3828.18	2.56203	243
	HMPREF1120_02139 hypothetical protein (116 aa)	16540.1	-2.92744	0.278005	-10.5302	6.27e-26	5.93e-24		744	595.367	37.4816	687		744	567.38	28.3838	399
	HMPREF1120_08525 40S ribosomal protein S14 (152 aa)	35031.8	-3.58241	0.340877	-10.5094	7.82e-26	7.32e-24		795	646.341	622.265	12382		795	618.286	527.464	8080
	HMPREF1120_07048 40S ribosomal protein S5 (216 aa)	52565.4	-3.40816	0.324356	-10.5075	7.98e-26	7.39e-24		813	664.334	36.0841	738		813	636.265	55.9502	882
	HMPREF1120_07632 hypothetical protein (177 aa)	1967.25	-3.06495	0.292132	-10.4917	9.43e-26	8.65e-24		2163	2014.32	8.38534	520		2163	1986.18	10.7703	530
	HMPREF1120_01423 hypothetical protein (251 aa)	3268.05	3.17776	0.304671	10.4301	1.81e-25	1.64e-23		3123	2974.32	11.2813	1033		3123	2946.18	16.3027	1190
	HMPREF1120_00585 40S ribosomal protein S11 (163 aa)	14414	-3.02085	0.290125	-10.4122	2.18e-25	1.96e-23		1359	1210.32	118.086	4400		1359	1182.18	139.572	4088
	HMPREF1120_06864 galactose-1-phosphate uridylyltransferase (402 aa)	4061.43	-3.37285	0.324524	-10.3932	2.66e-25	2.37e-23		1068	919.321	8.86855	251		1068	891.18	10.5074	232
	HMPREF1120_02305 cytochrome P450 oxidoreductase (524 aa)	399.754	3.54509	0.341403	10.3839	2.94e-25	2.59e-23		792	643.341	58.8208	1165		792	615.289	60.4159	921
	HMPREF1120_00546 hypothetical protein (1973 aa)	1438.28	-4.57483	0.440734	-10.38	3.06e-25	2.67e-23		1530	1381.32	46.5839	1981		1530	1353.18	60.5795	2031
	HMPREF1120_03303 MFS transporter, DHA1 family, multidrug resistance	7739.34	-3.51323	0.339476	-10.349	4.23e-25	3.66e-23		777	628.349	93.2571	1804		777	600.314	115.307	1715
	HMPREF1120_01403 hypothetical protein (358 aa)	544.548	4.23124	0.409483	10.3331	4.99e-25	4.28e-23		375	231.771	945.018	6743		375	209.859	835.091	4342
	HMPREF1120_07372 hypothetical protein (705 aa)	1304.82	3.11841	0.301911	10.3289	5.21e-25	4.43e-23		1542	1393.32	46.7655	2006		1542	1365.18	59.7217	2020
	HMPREF1120_06748 aurora kinase, other (414 aa)	1157.14	-5.1431	0.498734	-10.3123	6.2e-25	5.22e-23		579	430.71	743.674	9861		579	403.615	519.004	5190
	HMPREF1120_00924 elongation factor EF-1 alpha subunit (656	10988	3.54015	0.343592	10.3033	6.81e-25	5.68e-23		2742	2593.32	11.2979	902		2742	2565.18	14.7904	940
	HMPREF1120_06645 hypothetical protein (208 aa)	1293.28	3.71264	0.36048	10.2992	7.11e-25	5.88e-23		1188	1039.32	0.531307	17		1188	1011.18	0.798312	20
	HMPREF1120_02021 Ser/Thr protein kinase MPS1 (regulatory cell	560.569	-4.8873	0.475136	-10.2861	8.14e-25	6.67e-23		2520	2371.32	47.1073	3439		2520	2343.18	46.4048	2694
	HMPREF1120_07854 guanine nucleotide-binding protein subunit beta-like protein	19143.6	-3.04698	0.297791	-10.2319	1.43e-24	1.16e-22		603	454.608	21.0781	295		603	427.238	27.8691	295
	HMPREF1120_01451 hypothetical protein (785 aa)	1647.54	2.99414	0.293135	10.2142	1.71e-24	1.38e-22		558	409.831	3.01179	38		558	382.99	4.21545	40
	HMPREF1120_01020 hypothetical protein (450 aa)	927.7	3.23541	0.31728	10.1974	2.04e-24	1.63e-22		789	640.343	5.22481	103		789	612.297	5.07574	77
	HMPREF1120_06646 hypothetical protein (174 aa)	205.034	5.34751	0.52454	10.1947	2.09e-24	1.66e-22		1113	964.321	24.5557	729		1113	936.18	30.3518	704
	HMPREF1120_03675 hypothetical protein (101 aa)	1953.86	-2.98273	0.29335	-10.1678	2.76e-24	2.17e-22		4194	4045.32	6.80909	848		4194	4017.18	8.37946	834
	HMPREF1120_00954 hypothetical protein (543 aa)	1249.61	3.02516	0.297953	10.1532	3.21e-24	2.5e-22		1911	1762.32	12.8652	698		1911	1734.18	17.0601	733
	HMPREF1120_02703 extracellular cell wall glucanase Crf1/allergen Asp	15018.6	-2.78899	0.275112	-10.1377	3.76e-24	2.9e-22		843	694.334	69.7518	1491		843	666.238	60.2788	995
	HMPREF1120_03973 DNA repair protein rhp51 (350 aa)	8386.08	2.83599	0.27993	10.1311	4.02e-24	3.08e-22		708	559.385	37.2795	642		708	531.476	45.338	597
	HMPREF1120_07390 separase (2068 aa)	379.655	-4.81801	0.476035	-10.1211	4.45e-24	3.38e-22		1770	1621.32	2.58444	129		1770	1593.18	3.34411	132
	HMPREF1120_01546 40S ribosomal protein S8-B (205 aa)	12718.3	-2.90689	0.287313	-10.1175	4.62e-24	3.45e-22		822	673.334	31.9837	663		822	645.258	33.34	533
	HMPREF1120_02531 60S ribosomal protein L23 (141 aa)	32134.2	-3.12808	0.309177	-10.1174	4.62e-24	3.45e-22		2256	2107.32	18.728	1215		2256	2079.18	22.4601	1157
	HMPREF1120_03066 cell wall glucanase (Scw11) (709 aa)	5442.88	-3.21677	0.318174	-10.1101	4.98e-24	3.69e-22		408	262.967	95.8531	776		408	239.658	78.6496	467
	HMPREF1120_07981 chitin synthase 1 (1037 aa)	619.714	-5.3728	0.532032	-10.0986	5.6e-24	4.12e-22		804	655.335	2.0322	41		804	627.28	2.44508	38
	HMPREF1120_05339 ribosomal protein L28e (153 aa)	22015.3	-2.99556	0.297429	-10.0715	7.38e-24	5.39e-22		894	745.329	55.7402	1279		894	717.209	65.0554	1156
	HMPREF1120_03603 hypothetical protein (819 aa)	3316.44	2.96542	0.294734	10.0613	8.19e-24	5.92e-22		2403	2254.32	7.30531	507		2403	2226.18	19.5447	1078
	HMPREF1120_06104 ATPase (658 aa)	2882.1	2.8152	0.280491	10.0367	1.05e-23	7.55e-22		1086	937.321	28.1047	811		1086	909.18	45.4147	1023
	HMPREF1120_03609 hypothetical protein (426 aa)	469.173	3.25784	0.32583	9.9986	1.55e-23	1.1e-21		894	745.329	486.147	11155		894	717.209	551.62	9802
	HMPREF1120_01095 50S ribosomal protein L24 (133 aa)	14436.7	-2.76754	0.277507	-9.97287	2e-23	1.42e-21		333	193.226	4.87506	29		333	173.309	8.6169	37
	HMPREF1120_02791 checkpoint serine/threonine-protein kinase (1410 aa)	1393.81	-4.06862	0.408057	-9.97071	2.05e-23	1.44e-21		921	772.328	66.2408	1575		921	744.2	57.1097	1053
	HMPREF1120_03724 hypothetical protein (820 aa)	1201.46	3.54639	0.356031	9.96088	2.26e-23	1.57e-21		4500	4351.32	58.4503	7830		4500	4323.18	59.8821	6414
	HMPREF1120_06676 60S ribosomal protein L20 (173 aa)	29726.8	-3.33429	0.334956	-9.95442	2.41e-23	1.67e-21		480	332.78	241.777	2477		480	307.347	223.513	1702
	HMPREF1120_02424 50S ribosomal protein L35Ae (111 aa)	15088.9	-2.96711	0.298472	-9.941	2.76e-23	1.89e-21		954	805.325	76.6756	1901		954	777.191	95.6606	1842
	HMPREF1120_01851 hypothetical protein (376 aa)	2217.38	-3.72893	0.375859	-9.92107	3.37e-23	2.29e-21		2112	1963.32	12.8551	777		2112	1935.18	19.9392	956
	HMPREF1120_02138 40S ribosomal protein S15 (154 aa)	60250.7	-3.30107	0.332751	-9.92056	3.39e-23	2.29e-21		5940	5791.32	11.4812	2047		5940	5763.18	11.7167	1673
	HMPREF1120_01343 DNA ligase 4 (1045 aa)	1281.67	2.94104	0.297104	9.89903	4.2e-23	2.82e-21		249	121.595	246.297	922		249	106.392	200.308	528
	HMPREF1120_06770 hypothetical protein (1584 aa)	1174.51	-4.9478	0.50096	-9.87665	5.26e-23	3.5e-21		2136	1987.32	1.01337	62		2136	1959.18	1.00947	49
	HMPREF1120_07241 chitinase (412 aa)	6165.65	2.86786	0.290505	9.87197	5.51e-23	3.64e-21		1401	1252.32	7.21067	278		1401	1224.18	6.72598	204
	HMPREF1120_07631 40S ribosomal protein S13 (152 aa)	27347.6	-2.66919	0.27105	-9.84761	7.02e-23	4.61e-21		729	580.374	0.50371	9		729	552.416	0.657579	9
	HMPREF1120_06689 DNA repair protein rhp54 (806 aa)	5144.33	2.79107	0.284146	9.82267	8.99e-23	5.87e-21		357	215.06	113.43	751		357	193.964	122.356	588
	HMPREF1120_03880 60S ribosomal protein L16 (202 aa)	9732	-2.79965	0.285214	-9.81598	9.61e-23	6.22e-21		750	601.365	19.5532	362		750	573.366	34.3525	488
	HMPREF1120_01282 hypothetical protein (238 aa)	5408.03	3.31964	0.338568	9.80493	1.07e-22	6.9e-21		4224	4075.32	8.96679	1125		4224	4047.18	10.0127	1004
	HMPREF1120_06383 hypothetical protein (277 aa)	786.427	3.11099	0.317662	9.7934	1.2e-22	7.68e-21		2196	2047.32	2.79237	176		2196	2019.18	3.5181	176
	HMPREF1120_02769 40S ribosomal protein S7 (205 aa)	11063.8	-2.92184	0.298614	-9.78469	1.31e-22	8.31e-21		939	790.327	41.3053	1005		939	762.196	39.0806	738
	HMPREF1120_04920 40S ribosomal protein S21 (89 aa)	18897.6	-3.05811	0.312784	-9.77708	1.41e-22	8.9e-21		3402	3253.32	20.6177	2065		3402	3225.18	21.2748	1700
	HMPREF1120_01923 L-fuculose-phosphate aldolase (303 aa)	389.81	3.48935	0.357664	9.75595	1.74e-22	1.09e-20		1404	1255.32	3.51909	136		1404	1227.18	3.48633	106
	HMPREF1120_04734 beta-lactamase (403 aa)	2808.03	2.80027	0.287129	9.75264	1.8e-22	1.12e-20		1017	868.321	9.91315	265		1017	840.18	6.48533	135
	HMPREF1120_07677 hypothetical protein (999 aa)	1584.84	3.40017	0.349045	9.74136	2.01e-22	1.24e-20		2157	2008.32	10.1248	626		2157	1980.18	19.4249	953
	HMPREF1120_06441 condensin complex subunit 1 (1239 aa)	1336.1	-4.43899	0.455958	-9.73553	2.13e-22	1.3e-20		678	529.412	285.057	4646		678	501.588	334.345	4155
	HMPREF1120_04550 hypothetical protein (539 aa)	232.587	3.87805	0.398616	9.72879	2.27e-22	1.38e-20		390	245.882	73.054	553		390	223.322	77.8965	431
	HMPREF1120_02117 H+-transporting ATPase (997 aa)	25313.5	-3.07522	0.316256	-9.72384	2.39e-22	1.44e-20		789	640.343	384.201	7574		789	612.297	359.586	5455
	HMPREF1120_05439 short chain dehydrogenase/reductase (353 aa)	236.836	4.04828	0.416571	9.7181	2.52e-22	1.52e-20		474	326.89	228.843	2303		474	301.613	130.073	972
	HMPREF1120_01351 hypothetical protein (741 aa)	31737.6	-2.66244	0.274675	-9.69305	3.23e-22	1.93e-20		1230	1081.32	42.6259	1419		1230	1053.18	15.981	417
	HMPREF1120_06931 40S ribosomal protein S17 (151 aa)	11418.6	-2.68449	0.277113	-9.68733	3.41e-22	2.03e-20		1059	910.321	10.3835	291		1059	882.18	8.28118	181
	HMPREF1120_07321 hypothetical protein (323 aa)	355.87	4.39749	0.454979	9.66526	4.24e-22	2.5e-20		1071	922.321	12.4672	354		1071	894.18	23.7879	527
	HMPREF1120_05996 MFS transporter, DHA1 family, multidrug resistance	3803.39	-2.6901	0.278386	-9.66317	4.32e-22	2.53e-20		411	265.835	34.0909	279		411	242.405	52.7824	317
	HMPREF1120_08630 hypothetical protein (184 aa)	4276.7	-3.53048	0.365834	-9.65051	4.89e-22	2.85e-20		1626	1477.32	63.5652	2891		1626	1449.18	86.7574	3115
	HMPREF1120_01104 chaperonin GroES (112 aa)	12210.4	-2.74228	0.284585	-9.63609	5.63e-22	3.26e-20		978	829.325	45.1988	1154		978	801.187	40.4532	803
	HMPREF1120_05753 40S ribosomal protein S22 (131 aa)	43886.3	-3.18079	0.330199	-9.63295	5.8e-22	3.34e-20		1296	1147.32	54.3862	1921		1296	1119.18	79.8812	2215
	HMPREF1120_08439 cerevisin (500 aa)	8086.36	2.76223	0.28761	9.60408	7.68e-22	4.39e-20		1527	1378.32	39.851	1691		1527	1350.18	36.2311	1212
	HMPREF1120_08377 50S ribosomal protein L6e (206 aa)	10208.2	-2.7524	0.28675	-9.59862	8.1e-22	4.59e-20		3789	3640.32	2.51626	282		3789	3612.18	1.48612	133
	HMPREF1120_08523 40S ribosomal protein S16 (144 aa)	37806.5	-3.14307	0.327469	-9.59806	8.15e-22	4.59e-20		1128	979.321	69.3877	2092		1128	951.18	81.4298	1919
	HMPREF1120_09134 hypothetical protein (260 aa)	19085.8	3.16433	0.329696	9.59772	8.17e-22	4.59e-20		1449	1300.32	7.46907	299		1449	1272.18	10.5967	334
	HMPREF1120_05935 hypothetical protein (1412 aa)	1283.72	-4.40331	0.459278	-9.58747	9.03e-22	5.04e-20		681	532.408	21.4145	351		681	504.572	27.4374	343
	HMPREF1120_04574 hypothetical protein (617 aa)	188.575	-6.50546	0.67916	-9.57869	9.83e-22	5.45e-20		7425	7276.32	10.013	2243		7425	7248.18	14.2778	2564
	HMPREF1120_06644 hypothetical protein (273 aa)	426.761	3.6066	0.376586	9.57709	9.98e-22	5.5e-20		4119	3970.32	10.6193	1298		4119	3942.18	14.0881	1376
	HMPREF1120_00404 adenosinetriphosphatase (973 aa)	2039.21	2.83616	0.296556	9.56366	1.14e-21	6.23e-20		2658	2509.32	1.72164	133		2658	2481.18	1.83819	113
	HMPREF1120_04224 hypothetical protein (250 aa)	3052.79	3.3472	0.350111	9.56038	1.17e-21	6.35e-20		1140	991.321	180.151	5498		1140	963.18	247.071	5896
	HMPREF1120_06146 hypothetical protein (574 aa)	1472.68	2.96664	0.310288	9.56094	1.17e-21	6.35e-20		1458	1309.32	3.64685	147		1458	1281.18	7.02531	223
	HMPREF1120_06634 60S ribosomal protein L12 (168 aa)	14259.5	-2.67135	0.280284	-9.53088	1.56e-21	8.4e-20		663	514.43	6.8825	109		663	486.696	9.2882	112
	HMPREF1120_05665 mitochondrial chaperone BCS1 (616 aa)	1139.69	3.08036	0.32322	9.53021	1.57e-21	8.4e-20		1224	1075.32	33.6506	1114		1224	1047.18	48.1792	1250
	HMPREF1120_00978 hypothetical protein (548 aa)	310.154	4.50543	0.473023	9.52475	1.65e-21	8.81e-20		1440	1291.32	2.94305	117		1440	1263.18	3.35502	105
	HMPREF1120_02275 hypothetical protein (247 aa)	24479.9	-3.08819	0.325978	-9.47363	2.7e-21	1.42e-19		486	338.664	6.52208	68		486	313.099	6.83227	53
	HMPREF1120_05435 hypothetical protein (399 aa)	3499.38	-4.24006	0.447577	-9.47335	2.71e-21	1.42e-19		1008	859.321	10.8108	286		1008	831.18	17.2872	356
	HMPREF1120_07526 hypothetical protein (325 aa)	2326.9	3.13166	0.330581	9.47321	2.71e-21	1.42e-19		1791	1642.32	176.027	8900		1791	1614.18	176.932	7076
	HMPREF1120_06251 hypothetical protein (1242 aa)	2081.59	2.75923	0.292402	9.43644	3.86e-21	2.01e-19		1416	1267.32	2.79374	109		1416	1239.18	3.68057	113
	HMPREF1120_02454 hypothetical protein (801 aa)	653.186	3.94911	0.418669	9.43254	4e-21	2.07e-19		2109	1960.32	5.84916	353		2109	1932.18	10.9878	526
	HMPREF1120_06617 hypothetical protein (302 aa)	2342.16	2.85212	0.302393	9.43184	4.03e-21	2.07e-19		1632	1483.32	178.384	8146		1632	1455.18	246.107	8873
	HMPREF1120_05730 40S ribosomal protein S6-A (240 aa)	17561.8	-2.63754	0.279794	-9.42673	4.23e-21	2.16e-19		1821	1672.32	27.0569	1393		1821	1644.18	27.0522	1102
	HMPREF1120_06580 kinesin family member 22 (767 aa)	393.929	-4.9546	0.526556	-9.40943	4.99e-21	2.54e-19		1905	1756.32	34.0853	1843		1905	1728.18	31.6228	1354
	HMPREF1120_04925 kinesin family member 18/19 (1029 aa)	417.86	-4.67389	0.496778	-9.40842	5.04e-21	2.55e-19		1752	1603.32	13.4522	664		1752	1575.18	13.2218	516
	HMPREF1120_07508 hypothetical protein (174 aa)	5665.91	-4.5889	0.488059	-9.40235	5.34e-21	2.68e-19		774	625.35	58.1756	1120		774	597.317	75.4103	1116
	HMPREF1120_07548 hypothetical protein (950 aa)	668.331	-3.00092	0.319176	-9.4021	5.35e-21	2.68e-19		3042	2893.32	19.7701	1761		3042	2865.18	25.2862	1795
	HMPREF1120_03442 alpha 1,3-glucosidase (267 aa)	2867.78	-3.21348	0.341964	-9.39712	5.61e-21	2.79e-19		1044	895.321	16.6162	458		1044	867.18	14.6613	315
	HMPREF1120_08248 unspecific monooxygenase (579 aa)	1102.25	2.89377	0.308353	9.38459	6.32e-21	3.13e-19		1242	1093.32	52.8239	1778		1242	1065.18	36.6795	968
	HMPREF1120_08684 hypothetical protein (267 aa)	761.833	3.63535	0.388411	9.35953	8.01e-21	3.95e-19		1344	1195.32	59.8383	2202		1344	1167.18	90.9817	2631
	HMPREF1120_06026 elongation factor EF-1 alpha subunit (893	1720.77	2.70339	0.289559	9.33624	9.98e-21	4.89e-19		1440	1291.32	105.925	4211		1440	1263.18	107.393	3361
	HMPREF1120_05552 40S ribosomal protein S1 (258 aa)	15408.3	-2.62088	0.280941	-9.32893	1.07e-20	5.21e-19		1083	934.321	14.7406	424		1083	906.18	19.0189	427
	HMPREF1120_04938 60S ribosomal protein L34-B (118 aa)	8568.33	-2.7175	0.29165	-9.3177	1.19e-20	5.77e-19		480	332.78	8.19915	84		480	307.347	14.1829	108
	HMPREF1120_03636 hypothetical protein (892 aa)	373.838	3.07997	0.330696	9.31358	1.24e-20	5.96e-19		1689	1540.32	4.78697	227		1689	1512.18	7.20661	270
	HMPREF1120_06528 acetoacetate-CoA ligase (680 aa)	281.271	3.25663	0.350969	9.27897	1.71e-20	8.21e-19		972	823.325	9.74478	247		972	795.187	9.69471	191
	HMPREF1120_08650 hypothetical protein (233 aa)	2130.72	-5.03256	0.543612	-9.25763	2.09e-20	9.98e-19		1854	1705.32	68.2666	3584		1854	1677.18	82.0868	3411
	HMPREF1120_06522 50S ribosomal protein L18e (190 aa)	10375.6	-2.63127	0.284255	-9.2567	2.11e-20	1e-18		1944	1795.32	3.69092	204		1944	1767.18	3.58583	157
	HMPREF1120_00038 aryl-alcohol dehydrogenase AAD14 (379 aa)	2806.9	3.06453	0.332445	9.21817	3.02e-20	1.43e-18		873	724.331	123.95	2764		873	696.223	144.989	2501
	HMPREF1120_01793 endonuclease III (469 aa)	972.781	2.82221	0.306327	9.21307	3.17e-20	1.49e-18		1659	1510.32	5.14014	239		1659	1482.18	7.95157	292
	HMPREF1120_06329 hypothetical protein (336 aa)	300.226	-3.52005	0.38237	-9.20586	3.39e-20	1.59e-18		1095	946.321	24.0273	700		1095	918.18	16.5724	377
	HMPREF1120_07848 MFS transporter, SP family, general alpha	3318.43	-2.84519	0.309139	-9.20359	3.46e-20	1.61e-18		642	493.478	897.762	13639		642	465.836	439.458	5072
	HMPREF1120_06862 beta-keto reductase (337 aa)	8922.89	-3.57325	0.388846	-9.18939	3.95e-20	1.83e-18		948	799.325	14.5481	358		948	771.194	20.8301	398
	HMPREF1120_06033 tyrosine decarboxylase (651 aa)	5227	2.71105	0.295122	9.18623	4.07e-20	1.87e-18		1497	1348.32	16.2614	675		1497	1320.18	21.6762	709
	HMPREF1120_02779 MFS transporter, SP family, sugar:H+ symporter	29437.2	-3.88073	0.42301	-9.17408	4.55e-20	2.09e-18		1449	1300.32	7.96868	319		1449	1272.18	11.4533	361
	HMPREF1120_04910 60S ribosomal protein L24 (162 aa)	36420.3	-2.94936	0.32233	-9.15013	5.69e-20	2.59e-18		2394	2245.32	0.578666	40		2394	2217.18	1.3107	72
	HMPREF1120_02802 DNA repair and recombination protein RAD52	4366.63	2.67018	0.291954	9.14586	5.92e-20	2.69e-18		711	562.383	1.21292	21		711	534.467	1.51036	20
	HMPREF1120_03835 hypothetical protein (304 aa)	5043.56	-2.77243	0.303321	-9.14026	6.23e-20	2.81e-18		996	847.325	8.35705	218		996	819.187	8.57309	174
	HMPREF1120_01453 E3 ubiquitin-protein ligase RAD18 (519 aa)	2592.1	2.58447	0.283129	9.12825	6.96e-20	3.13e-18		783	634.346	0.358442	7		783	606.309	0.599128	9
	HMPREF1120_06332 DNA replication regulator SLD2 (645 aa)	2456.77	2.58611	0.283393	9.12553	7.14e-20	3.19e-18		2769	2620.32	3.88004	313		2769	2592.18	4.03279	259
	HMPREF1120_07003 triacylglycerol lipase (671 aa)	1492.7	2.92689	0.321052	9.11656	7.75e-20	3.45e-18		1296	1147.32	47.733	1686		1296	1119.18	24.0545	667
	HMPREF1120_02587 hypothetical protein (206 aa)	1432.4	2.65281	0.29129	9.1071	8.46e-20	3.75e-18		1758	1609.32	21.8995	1085		1758	1581.18	26.573	1041
	HMPREF1120_03104 phenylacetaldoxime dehydratase (366 aa)	1393.19	-3.08221	0.339687	-9.07369	1.15e-19	5.07e-18		441	294.732	8.37592	76		441	270.324	9.85439	66
	HMPREF1120_01636 hypothetical protein (357 aa)	2549.34	-2.88074	0.317605	-9.07019	1.19e-19	5.22e-18		966	817.325	118.71	2987		966	789.187	105.049	2054
	HMPREF1120_08026 hypothetical protein (188 aa)	685.383	3.03415	0.334818	9.06207	1.28e-19	5.59e-18		4098	3949.32	6.22615	757		4098	3921.18	5.57896	542
	HMPREF1120_07571 hypothetical protein (229 aa)	3886.68	-2.52015	0.27821	-9.05843	1.32e-19	5.75e-18		537	389.004	15.3642	184		537	362.448	11.0245	99
	HMPREF1120_07664 hypothetical protein (280 aa)	573.626	-3.20989	0.35461	-9.05186	1.41e-19	6.08e-18		519	371.196	18.814	215		519	344.936	20.9452	179
	HMPREF1120_02898 cytochrome-b5 reductase (313 aa)	1159.35	-3.79896	0.419722	-9.05112	1.42e-19	6.1e-18		1632	1483.32	14.7376	673		1632	1455.18	13.9238	502
	HMPREF1120_06465 5-carboxymethyl-2-hydroxymuconate isomerase (288 aa)	2064.74	2.97042	0.328928	9.03064	1.71e-19	7.32e-18		1194	1045.32	3.51136	113		1194	1017.18	4.24577	107
	HMPREF1120_03392 60S ribosomal protein L4-B (374 aa)	9731.39	-2.88231	0.319663	-9.01671	1.94e-19	8.27e-18		1668	1519.32	12.3359	577		1668	1491.18	15.0222	555
	HMPREF1120_08043 hypothetical protein (393 aa)	2769.64	2.51571	0.279375	9.00477	2.16e-19	9.18e-18		1191	1042.32	74.761	2399		1191	1014.18	99.6928	2505
	HMPREF1120_06825 hypothetical protein (405 aa)	1661.94	-2.55005	0.283555	-8.99316	2.4e-19	1.02e-17		822	673.334	96.8195	2007		822	645.258	98.8939	1581
	HMPREF1120_03771 50S ribosomal protein LP1 (114 aa)	12690.6	-2.55371	0.284706	-8.96963	2.98e-19	1.25e-17		243	116.837	119.546	430		243	102.029	131.337	332
	HMPREF1120_05841 hypothetical protein (331 aa)	941.225	2.89813	0.323131	8.96889	3e-19	1.26e-17		2262	2113.32	5.1644	336		2262	2085.18	6.46508	334
	HMPREF1120_04980 hypothetical protein (609 aa)	1191.52	2.75749	0.307965	8.9539	3.43e-19	1.43e-17		1584	1435.32	12.809	566		1584	1407.18	19.5903	683
	HMPREF1120_08232 60S acidic ribosomal protein P0 (315	14994.3	-2.63648	0.29577	-8.91396	4.92e-19	2.05e-17		324	185.143	914.063	5210		324	165.688	958.571	3935
	HMPREF1120_06027 acyl-CoA dehydrogenase (690 aa)	960.94	2.69662	0.302673	8.90935	5.13e-19	2.12e-17		1386	1237.32	4.56786	174		1386	1209.18	5.97493	179
	HMPREF1120_06279 MFS transporter, SP family, myo-inositol:H+ symporter	225.208	3.71048	0.416614	8.90628	5.28e-19	2.17e-17		1767	1618.32	13.9297	694		1767	1590.18	19.4426	766
	HMPREF1120_05477 GTP-binding protein rhoC (280 aa)	525.321	-4.04391	0.454116	-8.90501	5.34e-19	2.18e-17		2298	2149.32	6.66475	441		2298	2121.18	8.42941	443
	HMPREF1120_07391 hypothetical protein (303 aa)	1154.51	2.97135	0.333681	8.90477	5.35e-19	2.18e-17		2814	2665.32	22.0097	1806		2814	2637.18	25.5592	1670
	HMPREF1120_07322 hypothetical protein (504 aa)	916.868	2.83962	0.319029	8.90081	5.54e-19	2.25e-17		1398	1249.32	100.178	3853		1398	1221.18	90.3628	2734
	HMPREF1120_05123 glycogenin glucosyltransferase (709 aa)	1996.16	-2.74192	0.308067	-8.90042	5.56e-19	2.25e-17		1431	1282.32	433.107	17098		1431	1254.18	419.973	13050
	HMPREF1120_04954 hypothetical protein (528 aa)	850.454	2.63084	0.295642	8.89874	5.65e-19	2.27e-17		612	463.575	966.603	13795		612	436.123	695.213	7512
	HMPREF1120_06028 hypothetical protein (626 aa)	891.813	2.6146	0.29387	8.89714	5.73e-19	2.3e-17		1785	1636.32	66.3612	3343		1785	1608.18	77.9539	3106
	HMPREF1120_02072 hypothetical protein (214 aa)	2093.26	-3.54843	0.399215	-8.88853	6.19e-19	2.47e-17		1068	919.321	37.9122	1073		1068	891.18	46.7849	1033
	HMPREF1120_06581 hypothetical protein (179 aa)	266.973	-3.36488	0.379415	-8.86858	7.41e-19	2.94e-17		3549	3400.32	2.26399	237		3549	3372.18	3.60269	301
	HMPREF1120_05486 hypothetical protein (873 aa)	9418.78	2.75769	0.311102	8.86427	7.7e-19	3.05e-17		234	109.889	198.046	670		234	95.5765	330.238	782
	HMPREF1120_01131 50S ribosomal protein L13e (221 aa)	10196	-2.52732	0.285973	-8.83762	9.78e-19	3.85e-17		477	329.833	1.67418	17		477	304.478	0.795366	6
	HMPREF1120_01052 hypothetical protein (1795 aa)	790.276	-3.43375	0.388699	-8.83395	1.01e-18	3.97e-17		615	466.56	1693.52	24325		615	439.085	954.064	10379
	HMPREF1120_05088 poly [ADP-ribose] polymerase (711 aa)	601.784	2.90999	0.329473	8.83224	1.03e-18	4.01e-17		3447	3298.32	1.39843	142		3447	3270.18	1.99947	162
	HMPREF1120_03622 hypothetical protein (852 aa)	4173.47	2.63665	0.299089	8.81559	1.19e-18	4.63e-17		1686	1537.32	2.07066	98.0002		1686	1509.18	2.30002	86.0006
	HMPREF1120_07809 ubiquitin-conjugating enzyme E2 Z (454 aa)	2565.58	2.5808	0.293599	8.7902	1.49e-18	5.78e-17		1686	1537.32	2.07065	97.9998		1686	1509.18	2.29999	85.9994
	HMPREF1120_08633 amidase (538 aa)	1866.78	2.69021	0.306058	8.78987	1.5e-18	5.78e-17		1998	1849.32	1.72131	98		1998	1821.18	1.75084	79
	HMPREF1120_03196 hypothetical protein (524 aa)	300.489	3.02729	0.344718	8.78195	1.61e-18	6.17e-17		3294	3145.32	17.6904	1713		3294	3117.18	26.2848	2030
	HMPREF1120_01293 hypothetical protein (937 aa)	425.914	-4.79564	0.54622	-8.77969	1.64e-18	6.27e-17		3141	2992.32	6.40457	590		3141	2964.18	8.45587	621
	HMPREF1120_02359 hypothetical protein (1184 aa)	403.914	-4.14179	0.471795	-8.77878	1.65e-18	6.3e-17		678	529.412	77.6759	1266		678	501.588	79.8244	992
	HMPREF1120_05086 hypothetical protein (257 aa)	1079.11	-2.56785	0.292586	-8.7764	1.69e-18	6.41e-17		1626	1477.32	3.04162	138.336		1626	1449.18	2.77406	99.6017
	HMPREF1120_01814 hypothetical protein (557 aa)	4837.74	2.47527	0.282076	8.77518	1.71e-18	6.45e-17		1626	1477.32	3.04158	138.334		1626	1449.18	2.81855	101.199
	HMPREF1120_01601 hypothetical protein (1110 aa)	2109.85	2.59905	0.296233	8.77365	1.73e-18	6.51e-17		1626	1477.32	3.04151	138.331		1626	1449.18	2.81855	101.199
	HMPREF1120_01920 baculoviral IAP repeat-containing 2/3/4 (556 aa)	588.84	-3.34749	0.382244	-8.75747	2e-18	7.49e-17		3003	2854.32	9.78683	860		3003	2826.18	10.7253	751
	HMPREF1120_00109 selenocysteine lyase (840 aa)	1431.69	3.00924	0.344447	8.73643	2.41e-18	8.99e-17		1392	1243.32	38.2476	1464		1392	1215.18	65.4994	1972
	HMPREF1120_02122 hypothetical protein (1162 aa)	849.512	2.69835	0.308942	8.73415	2.45e-18	9.13e-17		993	844.325	3.03923	79		993	816.187	3.11546	63
	HMPREF1120_04488 kinesin family member C1 (862 aa)	362.59	-4.02278	0.461265	-8.72117	2.75e-18	1.02e-16		330	190.528	3.5802	21		330	170.751	3.07293	13
	HMPREF1120_06290 hypothetical protein (433 aa)	1419.16	2.99299	0.34369	8.70842	3.08e-18	1.14e-16		1368	1219.32	25.3076	950		1368	1191.18	25.9551	766
	HMPREF1120_00591 hypothetical protein (572 aa)	1680.34	2.45424	0.282516	8.68708	3.72e-18	1.37e-16		1395	1246.32	1.61588	62		1395	1218.18	1.62351	49
	HMPREF1120_02230 hypothetical protein (892 aa)	1232.47	2.57287	0.296327	8.68253	3.87e-18	1.42e-16		3087	2938.32	4.57665	414		3087	2910.18	5.04839	364
	HMPREF1120_06782 hypothetical protein (428 aa)	1290.91	2.49694	0.287702	8.6789	4e-18	1.46e-16		543	394.953	0.657947	8		543	368.318	1.64376	15
	HMPREF1120_06757 exonuclease 1 (775 aa)	2916.32	2.41009	0.27789	8.67281	4.22e-18	1.53e-16		1464	1315.32	17.3114	701		1464	1287.18	40.2621	1284
	HMPREF1120_00041 hypothetical protein (429 aa)	431.952	-3.76258	0.433907	-8.6714	4.27e-18	1.54e-16		408	262.967	3.27334	26.5		408	239.658	5.05244	30
	HMPREF1120_00714 hypothetical protein (183 aa)	2657.99	2.81883	0.325469	8.66082	4.68e-18	1.69e-16		408	262.967	3.27333	26.5		408	239.658	5.05244	30
	HMPREF1120_04382 ribosomal protein L37ae (93 aa)	12270.7	-2.63329	0.305109	-8.63068	6.1e-18	2.19e-16		1719	1570.32	5.06785	245		1719	1542.18	6.17658	236
	HMPREF1120_03002 hypothetical protein (651 aa)	1416.42	2.45316	0.284792	8.61385	7.07e-18	2.53e-16		1167	1018.32	61.6905	1934		1167	990.18	66.9314	1642
	HMPREF1120_03451 hypothetical protein (652 aa)	1814.95	2.98032	0.347225	8.58324	9.22e-18	3.29e-16		1077	928.321	5.87837	168		1077	900.18	7.71205	172
	HMPREF1120_00394 40S ribosomal protein S28 (69 aa)	9430.89	-2.38485	0.277974	-8.57939	9.54e-18	3.38e-16		1461	1312.32	237.963	9614		1461	1284.18	218.91	6965
	HMPREF1120_04126 60S ribosomal protein L9-B (196 aa)	83483.1	-3.16108	0.368549	-8.57709	9.73e-18	3.44e-16		1515	1366.32	112.758	4743		1515	1338.18	101.977	3381
	HMPREF1120_05724 50S ribosomal protein L7Ae (287 aa)	8862.2	-2.51428	0.293455	-8.56783	1.05e-17	3.71e-16		2121	1972.32	7.85574	477		2121	1944.18	10.4425	503
	HMPREF1120_08480 hypothetical protein (477 aa)	356.388	3.60926	0.421806	8.55668	1.16e-17	4.08e-16		2199	2050.32	82.0009	5176		2199	2022.18	76.2056	3818
	HMPREF1120_04917 ubiquitin C-terminal hydrolase (754 aa)	4209.51	2.43124	0.284252	8.55311	1.2e-17	4.19e-16		1632	1483.32	21.4385	979		1632	1455.18	24.7688	893
	HMPREF1120_02859 hypothetical protein (623 aa)	5821.28	2.35693	0.275604	8.55186	1.21e-17	4.22e-16		1023	874.321	172.531	4644		1023	846.18	153.877	3226
	HMPREF1120_00622 hypothetical protein (170 aa)	130.864	4.51521	0.528171	8.54877	1.24e-17	4.32e-16		2631	2482.32	29.2983	2239		2631	2454.18	30.557	1858
	HMPREF1120_05939 3-oxoacyl-[acyl-carrier protein] reductase (266 aa)	10039.5	-2.50666	0.293609	-8.53741	1.37e-17	4.74e-16		444	297.635	39.9432	366		444	273.154	43.2944	293
	HMPREF1120_06895 hypothetical protein (1133 aa)	835.193	-3.21439	0.37656	-8.5362	1.39e-17	4.78e-16		810	661.334	30.3538	618		810	633.273	23.3271	366
	HMPREF1120_02509 oxidoreductase, short chain dehydrogenase/reductase (246 aa)	188.314	3.60793	0.423092	8.52752	1.5e-17	5.13e-16		1458	1309.32	11.6352	469		1458	1281.18	14.3972	457
	HMPREF1120_05323 30S ribosomal protein S24e (136 aa)	34018.3	-2.61774	0.30707	-8.5249	1.53e-17	5.23e-16		1980	1831.32	4.41653	249		1980	1803.18	7.43139	332
	HMPREF1120_02118 NmrA-like family protein (315 aa)	3031.57	-3.16921	0.371912	-8.5214	1.58e-17	5.37e-16		903	754.328	682.606	15852		903	726.205	729.032	13117
	HMPREF1120_05670 hypothetical protein (351 aa)	16888	-2.42184	0.284714	-8.50622	1.8e-17	6.1e-16		3111	2962.32	16.6341	1517		3111	2934.18	17.6074	1280
	HMPREF1120_01612 60S ribosomal protein L3 (347 aa)	26680.8	-2.5774	0.303222	-8.50003	1.9e-17	6.41e-16		945	796.325	16.3161	400		945	768.194	20.0708	382
	HMPREF1120_05543 50S ribosomal protein L19e (195 aa)	37053.1	-2.32102	0.273209	-8.49541	1.97e-17	6.64e-16		285	151.184	126.333	588		285	133.84	163.45	542
	HMPREF1120_04788 myosin heavy chain (1336 aa)	1182.67	-3.9862	0.469792	-8.48504	2.16e-17	7.24e-16		1101	952.321	26.8434	787		1101	924.18	31.7504	727
	HMPREF1120_02526 hypothetical protein (102 aa)	251.629	3.34225	0.393989	8.48309	2.19e-17	7.33e-16		1233	1084.32	103.829	3466		1233	1056.18	153.739	4023
	HMPREF1120_07937 amt family ammonium transporter (557 aa)	890.263	3.43852	0.405414	8.48149	2.22e-17	7.41e-16		4335	4186.32	1.14835	148		4335	4158.18	1.34922	139
	HMPREF1120_08674 hypothetical protein (142 aa)	210.253	3.8526	0.455268	8.46227	2.62e-17	8.71e-16		1425	1276.32	14.0993	554		1425	1248.18	9.63629	298
	HMPREF1120_05424 nascent polypeptide-associated complex subunit beta (165	14772	-2.55864	0.302456	-8.45954	2.68e-17	8.88e-16		1488	1339.32	50.7853	2094		1488	1311.18	72.2781	2348
	HMPREF1120_06863 hypothetical protein (151 aa)	543.19	-2.55776	0.302887	-8.44458	3.05e-17	1.01e-15		1125	976.321	74.0591	2226		1125	948.18	78.9631	1855
	HMPREF1120_07633 hypothetical protein (303 aa)	440.357	-3.97006	0.470387	-8.44	3.17e-17	1.04e-15		636	487.496	34.5148	518		636	459.88	49.5878	565
	HMPREF1120_04804 cytochrome P450 monooxygenase (577 aa)	1227.24	2.81942	0.334267	8.43462	3.32e-17	1.09e-15		1113	964.321	33.583	997		1113	936.18	44.3636	1029
	HMPREF1120_02286 hypothetical protein (187 aa)	314.07	3.27392	0.388238	8.43277	3.38e-17	1.1e-15		1263	1114.32	3.58543	123		1263	1086.18	3.56731	96
	HMPREF1120_07182 autophagy-like protein 3 (373 aa)	7736.12	2.8711	0.340667	8.42788	3.52e-17	1.14e-15		1809	1660.32	6.33869	324		1809	1632.18	5.95964	241
	HMPREF1120_05820 hypothetical protein (326 aa)	1191.69	2.68704	0.318846	8.42737	3.54e-17	1.14e-15		600	451.62	5.39429	75		600	424.276	4.66142	49
	HMPREF1120_04812 hypothetical protein (101 aa)	11012.3	3.9817	0.472684	8.42359	3.65e-17	1.18e-15		1704	1555.32	6.32803	303		1704	1527.18	4.57222	173
	HMPREF1120_03711 hypothetical protein (497 aa)	1580.51	2.44412	0.290889	8.40224	4.38e-17	1.41e-15		2715	2566.32	11.3408	896		2715	2538.18	17.8896	1125
	HMPREF1120_00235 hypothetical protein (666 aa)	347.75	-3.08496	0.367317	-8.39865	4.52e-17	1.45e-15		624	475.534	3.62027	53		624	447.998	6.57685	73
	HMPREF1120_00406 DNA mismatch repair protein msh3 (1109	2479.78	2.44349	0.291235	8.39007	4.86e-17	1.55e-15		1239	1090.32	8.46078	284		1239	1062.18	7.71381	203
	HMPREF1120_04902 50S ribosomal protein L23Ae (155 aa)	29622.6	-2.53195	0.301901	-8.38669	5e-17	1.59e-15		1320	1171.32	63.2274	2280		1320	1143.18	95.9281	2717
	HMPREF1120_00312 hypothetical protein (678 aa)	2108.06	-2.51394	0.300296	-8.37153	5.69e-17	1.8e-15		654	505.445	147.359	2293		654	477.757	232.579	2753
	HMPREF1120_02790 40S ribosomal protein S4 (265 aa)	109902	-2.75525	0.329223	-8.36894	5.81e-17	1.84e-15		666	517.429	57.4403	915		666	489.677	36.0199	437
	HMPREF1120_07050 hypothetical protein (568 aa)	509.965	-3.24849	0.388466	-8.36235	6.15e-17	1.94e-15		2943	2794.32	1.39493	120		2943	2766.18	2.55346	175
	HMPREF1120_01172 hypothetical protein (128 aa)	20341.6	4.33652	0.518668	8.36088	6.23e-17	1.95e-15		4497	4348.32	17.4053	2330		4497	4320.18	21.5628	2308
	HMPREF1120_01649 SUN domain-containing protein (Uth1) (454 aa)	7348.64	-2.37512	0.284166	-8.3582	6.37e-17	1.99e-15		810	661.334	87.3778	1779		810	633.273	67.9418	1066
	HMPREF1120_05927 hypothetical protein (197 aa)	1329.36	-2.42281	0.290456	-8.34141	7.34e-17	2.29e-15		1062	913.321	97.5903	2744		1062	885.18	108.202	2373
	HMPREF1120_05453 WSC domain-containing protein (869 aa)	650.887	2.88705	0.346164	8.34012	7.42e-17	2.31e-15		255	126.381	363.68	1415		255	110.82	337.987	928
	HMPREF1120_08365 hypothetical protein (351 aa)	2059.37	2.54985	0.305749	8.33967	7.45e-17	2.31e-15		1188	1039.32	85.7279	2743		1188	1011.18	72.0476	1805
	HMPREF1120_01995 kinesin family member 20/23 (778 aa)	390.97	-4.44248	0.533143	-8.33263	7.91e-17	2.44e-15		1725	1576.32	198.996	9657		1725	1548.18	249.312	9563
	HMPREF1120_01299 catalase-peroxidase (758 aa)	33192.5	2.26479	0.272134	8.32235	8.62e-17	2.65e-15		894	745.329	55.9582	1284		894	717.209	56.1637	998
	HMPREF1120_04865 hypothetical protein (289 aa)	1086.92	4.37132	0.525739	8.31462	9.21e-17	2.82e-15		1218	1069.32	16.4641	542		1218	1041.18	15.3124	395
	HMPREF1120_08477 hypothetical protein (126 aa)	239.446	3.02081	0.363397	8.3127	9.35e-17	2.86e-15		2823	2674.32	50.6123	4167		2823	2646.18	58.4795	3834
	HMPREF1120_03423 fanconi anemia group M protein (1144	1068.12	2.43562	0.293023	8.31203	9.41e-17	2.87e-15		558	409.831	1.82293	23		558	382.99	2.10772	20
	HMPREF1120_00159 kinesin family member 11 (1263 aa)	1125.74	-3.60715	0.434019	-8.31104	9.49e-17	2.88e-15		288	153.727	1.47908	7		288	136.239	2.66632	9
	HMPREF1120_01154 isopenicillin-N N-acyltransferase (341 aa)	2865.4	2.55724	0.308033	8.30184	1.03e-16	3.1e-15		2055	1906.32	5.2992	311		2055	1878.18	6.70484	312
	HMPREF1120_06129 adenylosuccinate lyase (484 aa)	5559.33	-2.52579	0.304726	-8.28873	1.14e-16	3.45e-15		1422	1273.32	10.5101	412		1422	1245.18	10.7616	332
	HMPREF1120_05353 hypothetical protein (602 aa)	1248.03	2.43299	0.293615	8.28633	1.17e-16	3.51e-15		2133	1984.32	7.41536	453		2133	1956.18	11.864	575
	HMPREF1120_05662 40S ribosomal protein S12 (151 aa)	9827.53	-2.41644	0.291731	-8.2831	1.2e-16	3.6e-15		651	502.455	304.617	4712		651	474.776	358.497	4217
	HMPREF1120_03941 hypothetical protein (274 aa)	7646.26	-3.99512	0.482503	-8.27999	1.23e-16	3.68e-15		1530	1381.32	1.38741	59		1530	1353.18	1.90895	64
	HMPREF1120_02792 pyroglutamyl-peptidase (446 aa)	289.92	2.90761	0.351379	8.27484	1.29e-16	3.83e-15		462	315.15	98.0188	951		462	290.179	136.172	979
	HMPREF1120_03783 hypothetical protein (450 aa)	3816.75	2.41507	0.291936	8.27259	1.31e-16	3.89e-15		1719	1570.32	88.9253	4299		1719	1542.18	88.1733	3369
	HMPREF1120_00185 MFS transporter, DHA1 family, multidrug resistance	1862.32	2.42266	0.293247	8.2615	1.44e-16	4.26e-15		1674	1525.32	1.95917	92		1674	1497.18	2.07581	77
	HMPREF1120_07015 hypothetical protein (296 aa)	1523.6	2.43558	0.294876	8.25968	1.46e-16	4.31e-15		732	583.372	4.17601	75		732	555.408	5.74098	79
	HMPREF1120_01653 40S ribosomal protein S0 (292 aa)	6311.35	-2.63553	0.319262	-8.25507	1.52e-16	4.46e-15		1983	1834.32	41.0119	2316		1983	1806.18	42.3467	1895
	HMPREF1120_06188 WSC domain-containing protein (926 aa)	1506.6	-3.10144	0.376282	-8.24233	1.69e-16	4.95e-15		2955	2806.32	15.1513	1309		2955	2778.18	21.7051	1494
	HMPREF1120_03503 hypothetical protein (205 aa)	274.777	-3.02597	0.367174	-8.24124	1.7e-16	4.98e-15		1320	1171.32	145.367	5242		1320	1143.18	199.377	5647
	HMPREF1120_05622 hypothetical protein (302 aa)	1124.36	2.70169	0.328136	8.23346	1.82e-16	5.3e-15		798	649.338	95.1951	1903		798	621.284	109.077	1679
	HMPREF1120_03386 hypothetical protein (129 aa)	580.057	3.16544	0.384484	8.23296	1.83e-16	5.3e-15		651	502.455	109.771	1698		651	474.776	121.313	1427
	HMPREF1120_01129 hypothetical protein (1035 aa)	392.169	-3.3781	0.410649	-8.22623	1.93e-16	5.59e-15		2034	1885.32	14.7481	856		2034	1857.18	14.322	659
	HMPREF1120_06308 autophagy-like protein 4 (481 aa)	819.802	2.62315	0.31905	8.22177	2.01e-16	5.79e-15		1653	1504.32	39.5577	1832		1653	1476.18	46.4269	1698
	HMPREF1120_08476 ubiquitin carboxyl-terminal hydrolase L3 (234 aa)	1540.29	2.49135	0.303173	8.21758	2.08e-16	5.97e-15		435	288.924	430.924	3833		435	264.702	362.141	2375
	HMPREF1120_04529 hypothetical protein (1226 aa)	3224.94	-2.45895	0.299758	-8.2031	2.34e-16	6.72e-15		831	682.334	244.545	5137		831	654.248	284.523	4612
	HMPREF1120_01777 hypothetical protein (363 aa)	311.367	2.73742	0.334319	8.18804	2.66e-16	7.59e-15		3069	2920.32	38.4628	3458		3069	2892.18	46.0811	3302
	HMPREF1120_06148 L-fuculose-phosphate aldolase (286 aa)	468.661	2.89561	0.35376	8.18525	2.72e-16	7.74e-15		2259	2110.32	20.6716	1343		2259	2082.18	22.9124	1182
	HMPREF1120_01967 60S ribosomal protein L27-A (136 aa)	56427.4	-2.9397	0.359281	-8.18218	2.79e-16	7.92e-15		951	802.325	5.58695	138		951	774.193	7.0381	135
	HMPREF1120_02780 hypothetical protein (629 aa)	408.747	-2.60834	0.319461	-8.16482	3.22e-16	9.12e-15		1356	1207.32	5.89207	219		1356	1179.18	8.55718	250
	HMPREF1120_03772 Fe-containing alcohol dehydrogenase (413 aa)	713.174	3.167	0.38804	8.16152	3.31e-16	9.34e-15		1713	1564.32	8.53419	411		1713	1536.18	12.7955	487
	HMPREF1120_00104 50S ribosomal protein L38e (125 aa)	18632.1	-2.85945	0.351074	-8.14486	3.8e-16	1.07e-14		1035	886.321	73.5534	2007		1035	858.18	86.7739	1845
	HMPREF1120_02756 autophagy-like protein 8 (119 aa)	9623.86	2.74685	0.337471	8.1395	3.97e-16	1.11e-14		897	748.328	57.6437	1328		897	720.207	73.8073	1317
	HMPREF1120_06046 hypothetical protein (495 aa)	7515.81	2.8141	0.346246	8.12747	4.38e-16	1.23e-14		630	481.513	8.65728	128.334		630	453.948	10.8788	122.353
	HMPREF1120_04665 60S ribosomal protein L2 (255 aa)	99165.8	-2.70116	0.332492	-8.12398	4.51e-16	1.26e-14		630	481.513	8.65719	128.333		630	453.948	10.8786	122.351
	HMPREF1120_01869 acetyl-CoA C-acetyltransferase (440 aa)	537.162	2.54209	0.314565	8.08126	6.41e-16	1.78e-14		747	598.365	42.1433	776.333		747	570.373	44.5315	629.296
	HMPREF1120_04140 acid phosphatase (430 aa)	158.801	3.77194	0.46687	8.0792	6.52e-16	1.81e-14		570	421.761	1.38628	18		570	394.763	0.715702	7
	HMPREF1120_05503 hypothetical protein (178 aa)	452.699	-2.71252	0.335756	-8.07884	6.54e-16	1.81e-14		1566	1417.32	1.05423	46		1566	1389.18	1.24934	43
	HMPREF1120_04558 hypothetical protein (470 aa)	497.424	2.79496	0.346032	8.07719	6.63e-16	1.83e-14		1560	1411.32	1.81822	79		1560	1383.18	2.01345	69
	HMPREF1120_06399 ATP-binding cassette, subfamily B (MDR/TAP), member	1197.62	2.56802	0.318269	8.06873	7.1e-16	1.95e-14		687	538.402	67.1483	1113		687	510.549	54.3904	688
	HMPREF1120_00198 hypothetical protein (483 aa)	156.132	3.36376	0.416983	8.06689	7.21e-16	1.98e-14		819	670.334	5.03951	104		819	642.26	6.59857	105
	HMPREF1120_00896 GATA-binding protein (488 aa)	3859.66	2.45152	0.303956	8.06535	7.3e-16	2e-14		513	365.266	43.9303	494		513	339.114	58.3206	490
	HMPREF1120_05433 glutamine synthetase (493 aa)	603.271	2.59446	0.321777	8.06291	7.45e-16	2.03e-14		3456	3307.32	51.395	5233		3456	3279.18	66.9707	5441
	HMPREF1120_01975 MFS transporter, MCP family, solute carrier	287.657	-2.79081	0.346263	-8.0598	7.64e-16	2.08e-14		2268	2119.32	31.8643	2079		2268	2091.18	39.1424	2028
	HMPREF1120_04068 hypothetical protein (457 aa)	218.787	2.99161	0.371491	8.053	8.08e-16	2.19e-14		1230	1081.32	15.4403	514		1230	1053.18	15.1379	395
	HMPREF1120_02225 hypothetical protein (1157 aa)	1521.88	2.55433	0.317335	8.04932	8.33e-16	2.25e-14		1104	955.321	8.26234	243		1104	927.18	9.05462	208
	HMPREF1120_00101 hypothetical protein (264 aa)	488.837	2.92861	0.364283	8.03938	9.03e-16	2.43e-14		621	472.538	17.8724	260		621	445.028	14.874	164
	HMPREF1120_05360 MFS transporter, SP family, arabinose:H+ symporter	531.345	2.62308	0.326319	8.03841	9.1e-16	2.44e-14		795	646.341	20.1022	400		795	618.286	13.3824	205
	HMPREF1120_03541 40S ribosomal protein S18 (174 aa)	64599.5	-2.8365	0.353675	-8.02007	1.06e-15	2.83e-14		2556	2407.32	8.24429	611		2556	2379.18	12.6217	744
	HMPREF1120_04934 hypothetical protein (267 aa)	784.88	-3.08252	0.385534	-7.99546	1.29e-15	3.45e-14		756	607.363	112.844	2110		756	579.35	86.6664	1244
	HMPREF1120_00634 protein-serine/threonine kinase (815 aa)	996.19	2.33705	0.292795	7.98187	1.44e-15	3.84e-14		456	309.288	52.7215	502		456	284.488	67.1072	473
	HMPREF1120_00176 hypothetical protein (544 aa)	4289.8	2.27163	0.28492	7.97286	1.55e-15	4.11e-14		1494	1345.32	8.90936	369		1494	1317.18	12.3796	404
	HMPREF1120_05091 salicylate hydroxylase (448 aa)	262.078	3.16524	0.397119	7.97049	1.58e-15	4.18e-14		1554	1405.32	3.95245	171		1554	1377.18	4.68922	160
	HMPREF1120_05330 hypothetical protein (614 aa)	2316.74	-3.87553	0.486501	-7.96614	1.64e-15	4.32e-14		1134	985.321	205.907	6246		1134	957.18	148.935	3532
	HMPREF1120_04424 hypothetical protein (433 aa)	410.508	2.81147	0.353336	7.95692	1.76e-15	4.64e-14		1797	1648.32	31.3724	1592		1797	1620.18	30.3677	1219
	HMPREF1120_07674 hypothetical protein (240 aa)	413.367	-3.36753	0.424651	-7.93012	2.19e-15	5.73e-14		2193	2044.32	3.73392	235		2193	2016.18	4.70446	235
	HMPREF1120_08167 hypothetical protein (317 aa)	3958.37	-2.2416	0.282664	-7.93024	2.19e-15	5.73e-14		1320	1171.32	7.90342	285		1320	1143.18	9.10911	258
	HMPREF1120_05260 hypothetical protein (368 aa)	846.996	2.85214	0.360524	7.9111	2.55e-15	6.66e-14		1113	964.321	44.1598	1311		1113	936.18	32.1625	746
	HMPREF1120_05754 S25 ribosomal protein (99 aa)	41146.9	-2.44102	0.309051	-7.89843	2.82e-15	7.35e-14		1434	1285.32	52.1355	2063		1434	1257.18	74.2911	2314
	HMPREF1120_06169 hypothetical protein (308 aa)	2052.6	-2.29841	0.291347	-7.88888	3.05e-15	7.91e-14		1371	1222.32	54.0786	2035		1371	1194.18	37.1787	1100
	HMPREF1120_05234 hypothetical protein (356 aa)	182.231	3.41677	0.433166	7.8879	3.07e-15	7.95e-14		4506	4357.32	25.3458	3400		4506	4329.18	32.8457	3523
	HMPREF1120_03417 hypothetical protein (809 aa)	2515.52	2.74503	0.348125	7.88517	3.14e-15	8.1e-14		441	294.732	635.468	5766		441	270.324	559.908	3750
	HMPREF1120_06804 membrane dipeptidase (429 aa)	342.836	3.10019	0.39326	7.88331	3.19e-15	8.2e-14		411	265.835	1.34408	11		411	242.405	2.6641	16
	HMPREF1120_08353 hypothetical protein (793 aa)	3207.56	2.5727	0.326609	7.87701	3.35e-15	8.6e-14		3558	3409.32	34.1275	3582		3558	3381.18	40.2761	3374
	HMPREF1120_03083 fatty acid elongase 3 (338 aa)	3585.68	-2.31574	0.294244	-7.87016	3.54e-15	9.06e-14		5040	4891.32	22.8311	3438		5040	4863.18	26.2595	3164
	HMPREF1120_01519 hypothetical protein (864 aa)	86.0564	4.50286	0.572671	7.86291	3.75e-15	9.58e-14		717	568.379	196.192	3433		717	540.444	168.783	2260
	HMPREF1120_02653 hypothetical protein (814 aa)	926.467	-3.16499	0.402843	-7.85663	3.95e-15	1e-13		1494	1345.32	47.9029	1984		1494	1317.18	38.8855	1269
	HMPREF1120_01751 hypothetical protein (1493 aa)	3091.5	2.31114	0.294688	7.84268	4.41e-15	1.12e-13		4224	4075.32	7.60384	954		4224	4047.18	9.27473	930
	HMPREF1120_01182 hypothetical protein (442 aa)	155.61	3.40048	0.433984	7.8355	4.67e-15	1.18e-13		1449	1300.32	37.7201	1510		1449	1272.18	48.4147	1526
	HMPREF1120_06758 hypothetical protein (275 aa)	750.692	-2.87364	0.366855	-7.83319	4.76e-15	1.2e-13		816	667.334	169.096	3474		816	639.262	153.489	2431
	HMPREF1120_09140 hypothetical protein (716 aa)	1527.74	2.32862	0.297543	7.82618	5.03e-15	1.27e-13		1806	1657.32	14.915	761		1806	1629.18	13.279	536
	HMPREF1120_03639 50S ribosomal protein L35e (128 aa)	22005.4	-2.47774	0.316803	-7.82107	5.24e-15	1.31e-13		1716	1567.32	4.66306	225		1716	1539.18	6.97531	266
	HMPREF1120_03745 hypothetical protein (217 aa)	1843.08	2.99457	0.382971	7.81931	5.31e-15	1.33e-13		819	670.334	6.92932	143		819	642.26	3.51924	56
	HMPREF1120_04359 hypothetical protein (643 aa)	433.976	2.51862	0.322466	7.8105	5.7e-15	1.42e-13		2634	2485.32	1.43766	110		2634	2457.18	1.42907	87
	HMPREF1120_05257 DNA repair and recombination protein RAD54B	2552.41	2.19083	0.280642	7.80648	5.88e-15	1.46e-13		1707	1558.32	5.33617	256		1707	1530.18	6.91082	262
	HMPREF1120_02634 hypothetical protein (373 aa)	728.992	-3.05022	0.391077	-7.79952	6.21e-15	1.54e-13		960	811.325	53.0078	1324		960	783.19	61.7907	1199
	HMPREF1120_03195 phosphoserine aminotransferase (329 aa)	314.575	2.629	0.337096	7.79897	6.24e-15	1.55e-13		606	457.597	21.1534	298		606	430.196	23.2679	248
	HMPREF1120_00197 hypothetical protein (499 aa)	329.885	2.83589	0.363939	7.7922	6.59e-15	1.63e-13		1413	1264.32	9.91691	386		1413	1236.18	17.9904	551
	HMPREF1120_04684 regulatory factor X, other (946 aa)	1281.57	-3.03878	0.390648	-7.77882	7.32e-15	1.8e-13		1026	877.321	14.2914	386		1026	849.18	9.50607	200
	HMPREF1120_08097 DNA ligase 1 (932 aa)	2019.44	2.28591	0.294184	7.77033	7.83e-15	1.92e-13		717	568.379	25.8885	453		717	540.444	32.7111	438
	HMPREF1120_00445 hypothetical protein (251 aa)	3975.49	-2.72799	0.351393	-7.76336	8.27e-15	2.02e-13		1416	1267.32	64.743	2526		1416	1239.18	75.7611	2326
	HMPREF1120_04849 40S ribosomal protein S23 (147 aa)	35230.4	-2.2675	0.292084	-7.76319	8.28e-15	2.02e-13		306	169.223	165.653	863		306	150.74	224.381	838
	HMPREF1120_02677 alpha-acetolactate decarboxylase (238 aa)	358.223	-2.5602	0.329789	-7.76314	8.29e-15	2.02e-13		1230	1081.32	150.077	4996		1230	1053.18	144.634	3774
	HMPREF1120_07998 DNA excision repair protein ERCC-6 (1205	2089.58	2.16917	0.279561	7.75918	8.55e-15	2.08e-13		687	538.402	161.204	2672		687	510.549	148.783	1882
	HMPREF1120_04989 fumarate hydratase, class II (545 aa)	2689.1	-2.46321	0.31768	-7.75374	8.92e-15	2.16e-13		1788	1639.32	27.4827	1387		1788	1611.18	26.479	1057
	HMPREF1120_05867 nascent polypeptide-associated complex subunit alpha (209	6237.87	-2.15669	0.278278	-7.75015	9.18e-15	2.22e-13		1956	1807.32	0.952548	53		1956	1779.18	1.06623	47
	HMPREF1120_04878 hypothetical protein (720 aa)	1482.8	2.25934	0.29208	7.73534	1.03e-14	2.49e-13		4410	4261.32	13.9417	1829		4410	4233.18	20.8713	2189
	HMPREF1120_06164 hypothetical protein (219 aa)	323.239	2.56616	0.332307	7.72224	1.14e-14	2.75e-13		669	520.426	108.103	1732.01		669	492.656	75.6194	923.008
	HMPREF1120_08280 hypothetical protein (436 aa)	1434.57	2.42183	0.313944	7.71422	1.22e-14	2.92e-13		669	520.426	108.102	1731.99		669	492.656	75.6181	922.992
	HMPREF1120_02834 hypothetical protein (578 aa)	668.418	2.32247	0.301154	7.7119	1.24e-14	2.97e-13		2448	2299.32	24.8068	1756		2448	2271.18	27.8832	1569
	HMPREF1120_05373 RecQ family helicase RecQ (511 aa)	1079.54	2.41078	0.312619	7.71156	1.24e-14	2.97e-13		1152	1003.32	4.37059	135		1152	975.18	2.81446	68
	HMPREF1120_07885 hypothetical protein (141 aa)	2056.45	2.35596	0.305834	7.70341	1.32e-14	3.15e-13		1782	1633.32	6.74178	339		1782	1605.18	7.31712	291
	HMPREF1120_09146 hypothetical protein (1050 aa)	443.018	-3.84513	0.500046	-7.68956	1.48e-14	3.51e-13		1215	1066.32	24.3391	799		1215	1038.18	20.6828	532
	HMPREF1120_03846 hypothetical protein (1078 aa)	514.974	-3.85344	0.501458	-7.68448	1.54e-14	3.64e-13		3024	2875.32	32.3431	2863		3024	2847.18	39.367	2777
	HMPREF1120_04042 phosphoserine phosphatase (485 aa)	910.436	-2.36096	0.307724	-7.67234	1.69e-14	3.99e-13		3162	3013.32	13.8302	1283		3162	2985.18	18.902	1398
	HMPREF1120_08680 hypothetical protein (604 aa)	948.459	2.42714	0.316485	7.66907	1.73e-14	4.08e-13		963	814.325	29.358	736		963	786.188	21.6649	422
	HMPREF1120_07740 hypothetical protein (466 aa)	2294.32	2.16453	0.282311	7.6672	1.76e-14	4.13e-13		1107	958.321	215.775	6366		1107	930.18	214.961	4954
	HMPREF1120_06616 E3 ubiquitin-protein ligase UHRF1 (574 aa)	134.859	3.25713	0.425417	7.65631	1.91e-14	4.49e-13		2625	2476.32	2.92512	223		2625	2448.18	5.11081	310
	HMPREF1120_01435 ABC multidrug transporter SitT (1277 aa)	95.0626	-3.58306	0.468532	-7.64742	2.05e-14	4.8e-13		1578	1429.32	62.1319	2734		1578	1401.18	87.425	3035
	HMPREF1120_00916 NADH dehydrogenase (699 aa)	1355.65	-2.22046	0.290468	-7.64441	2.1e-14	4.9e-13		975	826.325	197.844	5033		975	798.187	275.842	5455
	HMPREF1120_01315 hypothetical protein (444 aa)	431.936	2.65762	0.347887	7.63934	2.18e-14	5.08e-13		2412	2263.32	4.04715	282		2412	2235.18	5.72424	317
	HMPREF1120_04998 hypothetical protein (1059 aa)	708.333	2.29804	0.300882	7.63765	2.21e-14	5.14e-13		3159	3010.32	1.69408	157		3159	2982.18	3.20764	237
	HMPREF1120_08389 hypothetical protein (317 aa)	2673.64	-2.57228	0.337004	-7.6328	2.3e-14	5.32e-13		2589	2440.32	6.42904	483		2589	2412.18	6.10737	365
	HMPREF1120_05844 minichromosome maintenance protein 2 (848 aa)	6545.1	2.2263	0.291884	7.62735	2.4e-14	5.53e-13		1269	1120.32	79.5877	2745		1269	1092.18	62.9718	1704
	HMPREF1120_00466 hypothetical protein (518 aa)	2328.25	2.42084	0.317592	7.62249	2.49e-14	5.73e-13		819	670.334	26.5543	548		819	642.26	53.6683	854
	HMPREF1120_06058 hypothetical protein (500 aa)	1024.09	-3.10409	0.407498	-7.61745	2.59e-14	5.95e-13		1806	1657.32	2.82229	144		1806	1629.18	5.30171	214
	HMPREF1120_07217 hypothetical protein (206 aa)	2237.28	-2.49531	0.327968	-7.60839	2.78e-14	6.36e-13		5802	5653.32	12.1579	2116		5802	5625.18	14.6374	2040
	HMPREF1120_00264 bacteriorhodopsin (301 aa)	6736.64	3.03067	0.398658	7.60219	2.91e-14	6.66e-13		207	89.798	1407.48	3891		207	77.2797	1826.95	3498
	HMPREF1120_07528 hypothetical protein (269 aa)	882.229	-2.57739	0.339313	-7.59592	3.06e-14	6.97e-13		954	805.325	94.9471	2354		954	777.191	88.1303	1697
	HMPREF1120_07039 hypothetical protein (560 aa)	387.575	-2.97812	0.392457	-7.58838	3.24e-14	7.37e-13		588	439.661	88.1392	1193		588	412.467	156.078	1595
	HMPREF1120_05426 elongation factor EF-3 (2676 aa)	2105.5	-2.26778	0.298971	-7.58529	3.32e-14	7.53e-13		348	206.815	235.589	1500		348	186.114	298.842	1378
	HMPREF1120_03768 hypothetical protein (522 aa)	1795.52	-2.95393	0.389461	-7.58467	3.33e-14	7.55e-13		468	321.022	52.9192	523		468	295.891	59.2009	434
	HMPREF1120_05725 hypothetical protein (950 aa)	774.242	-3.0808	0.407523	-7.55981	4.04e-14	9.12e-13		1155	1006.32	42.9443	1330.44		1155	978.18	49.4734	1199
	HMPREF1120_07017 hypothetical protein (184 aa)	6194.79	3.29893	0.436414	7.55917	4.06e-14	9.14e-13		951	802.325	54.3132	1341.56		951	774.193	64.9591	1246
	HMPREF1120_03504 hypothetical protein (487 aa)	295.546	2.90607	0.385344	7.5415	4.65e-14	1.04e-12		702	553.388	206.79	3523		702	525.495	217.441	2831
	HMPREF1120_07489 50S ribosomal protein L44e (150 aa)	36333.3	-2.68246	0.356005	-7.53491	4.89e-14	1.1e-12		1068	919.321	100.522	2845		1068	891.18	125.5	2771
	HMPREF1120_05869 50S ribosomal protein L14e (149 aa)	18642	-2.16276	0.287041	-7.53465	4.9e-14	1.1e-12		402	257.235	60.3595	478.001		402	234.184	84.9696	493.003
	HMPREF1120_05821 hypothetical protein (598 aa)	2725.18	2.29134	0.304124	7.53423	4.91e-14	1.1e-12		402	257.235	60.3592	477.999		402	234.184	84.9685	492.997
	HMPREF1120_07074 hypothetical protein (978 aa)	1006.17	-3.21335	0.426589	-7.53264	4.97e-14	1.11e-12		2919	2770.32	47.8032	4077		2919	2742.18	65.9848	4483
	HMPREF1120_01896 hypothetical protein (472 aa)	188.602	2.82262	0.374869	7.5296	5.09e-14	1.13e-12		1836	1687.32	108.035	5612		1836	1659.18	141.871	5832
	HMPREF1120_07689 exonuclease (811 aa)	969.958	2.19423	0.291432	7.52912	5.11e-14	1.13e-12		3327	3178.32	47.6045	4658		3327	3150.18	68.6625	5359
	HMPREF1120_02373 endo-1,3(4)-beta-glucanase (455 aa)	305.275	-3.25053	0.431835	-7.52725	5.18e-14	1.15e-12		1671	1522.32	3.79804	178		1671	1494.18	3.86282	143
	HMPREF1120_04484 hypothetical protein (271 aa)	1226.45	-2.42704	0.322693	-7.52118	5.43e-14	1.2e-12		1029	880.321	200.394	5431		1029	852.18	196.983	4159
	HMPREF1120_02598 hypothetical protein (519 aa)	11961.8	-2.04752	0.273489	-7.48667	7.06e-14	1.55e-12		1977	1828.32	25.9208	1459		1977	1800.18	39.0126	1740
	HMPREF1120_05846 31 glucosidase (668 aa)	853.602	2.26086	0.302208	7.48115	7.37e-14	1.62e-12		696	547.394	101.471	1710		696	519.517	97.7355	1258
	HMPREF1120_00627 extracellular cell wall glucanase Crf1/allergen Asp	974.551	-2.23755	0.299541	-7.46993	8.02e-14	1.76e-12		309	171.86	0.756018	4		309	153.199	1.84422	7
	HMPREF1120_06154 hypothetical protein (352 aa)	10083.9	2.42606	0.325097	7.46258	8.48e-14	1.85e-12		1029	880.321	0.885557	24		1029	852.18	1.37353	29
	HMPREF1120_01540 hypothetical protein (129 aa)	1588.2	2.40583	0.322938	7.4498	9.35e-14	2.03e-12		876	727.331	1.92036	43		876	699.221	1.4431	25
	HMPREF1120_07002 hypothetical protein (600 aa)	2119.22	2.1198	0.284544	7.44979	9.35e-14	2.03e-12		1479	1330.32	135.391	5545		1479	1302.18	127.578	4116
	HMPREF1120_00243 hypothetical protein (110 aa)	113.39	-3.93104	0.527791	-7.4481	9.47e-14	2.05e-12		1755	1606.32	12.8204	634		1755	1578.18	16.7772	656
	HMPREF1120_05710 hypothetical protein (625 aa)	529.301	-2.84398	0.381859	-7.4477	9.5e-14	2.06e-12		2430	2281.32	110.86	7786		2430	2253.18	165.555	9242
	HMPREF1120_06823 hypothetical protein (294 aa)	9917.57	-2.58458	0.347092	-7.44637	9.59e-14	2.07e-12		3810	3661.32	5.58919	630		3810	3633.18	5.88789	530
	HMPREF1120_07159 hypothetical protein (164 aa)	914.389	2.17556	0.292423	7.43976	1.01e-13	2.17e-12		2022	1873.32	16.1083	929		2022	1845.18	16.9963	777
	HMPREF1120_01971 hypothetical protein (764 aa)	464.971	-2.94285	0.395607	-7.43882	1.02e-13	2.18e-12		1575	1426.32	1.27531	56		1575	1398.18	1.87638	65
	HMPREF1120_06719 hypothetical protein (379 aa)	1327.37	2.41101	0.324372	7.43285	1.06e-13	2.28e-12		1434	1285.32	2.95679	117		1434	1257.18	3.01788	94
	HMPREF1120_01741 mannose-1-phosphate guanyltransferase (383 aa)	3426.42	-2.28046	0.307036	-7.42735	1.11e-13	2.37e-12		867	718.332	1.04004	23		867	690.225	0.64324	11
	HMPREF1120_04393 IQ domain-containing protein containing GTPase activating	776.342	-3.25361	0.438145	-7.42588	1.12e-13	2.39e-12		1428	1279.32	1.57419	62		1428	1251.18	1.87102	58
	HMPREF1120_05635 hypothetical protein (195 aa)	125.233	-3.55926	0.481271	-7.39554	1.41e-13	3e-12		312	174.498	40.3939	217		312	155.66	105.793	408
	HMPREF1120_01682 hypothetical protein (444 aa)	2897.1	2.06648	0.279487	7.39383	1.43e-13	3.03e-12		1056	907.321	33.4732	935		1056	879.18	65.8787	1435
	HMPREF1120_04096 alcohol dehydrogenase (NADP+) (341 aa)	8022.9	-2.9381	0.397447	-7.39243	1.44e-13	3.06e-12		360	217.817	5182.74	34754		360	196.586	5488.85	26734
	HMPREF1120_01779 hypothetical protein (245 aa)	318.08	2.77997	0.376353	7.38662	1.51e-13	3.18e-12		1809	1660.32	1.23252	63		1809	1632.18	1.01388	41
	HMPREF1120_06484 L-fuculose-phosphate aldolase (310 aa)	332.401	3.03035	0.410377	7.38431	1.53e-13	3.23e-12		951	802.325	2.87445	71		951	774.193	3.12804	60
	HMPREF1120_03484 Cys2His2 zinc finger developmental/cell cycle regulator	1151.99	2.30665	0.312385	7.38401	1.54e-13	3.23e-12		327	187.824	0.17294	1		327	168.209	2.15955	9
	HMPREF1120_01181 hypothetical protein (480 aa)	656.616	2.28324	0.309877	7.3682	1.73e-13	3.63e-12		366	223.396	3.19885	22		366	201.884	4.39837	22
	HMPREF1120_02722 hypothetical protein (162 aa)	478.241	2.55838	0.347537	7.36147	1.82e-13	3.81e-12		486	338.664	18.2234	190		486	313.099	29.6495	230
	HMPREF1120_06333 60S ribosomal protein L27a (150 aa)	66622.7	-2.66581	0.362186	-7.36035	1.83e-13	3.84e-12		1380	1231.32	2.7699	105		1380	1203.18	2.85141	85
	HMPREF1120_00342 bifunctional purine biosynthesis protein ADE17 (599	3371.38	-2.25922	0.30703	-7.3583	1.86e-13	3.89e-12		1956	1807.32	0.593096	33		1956	1779.18	0.680569	30
	HMPREF1120_08997 minichromosome maintenance protein 4 (cell division	4133.18	2.39753	0.325929	7.35599	1.9e-13	3.94e-12		3786	3637.32	0.875167	98		3786	3609.18	0.760451	68
	HMPREF1120_00286 condensin complex subunit 2 (981 aa)	719.543	-3.41078	0.464166	-7.34819	2.01e-13	4.17e-12		1374	1225.32	34.1703	1289		1374	1197.18	39.3106	1166
	HMPREF1120_05011 minichromosome maintenance protein 6 (966 aa)	3277.59	2.18544	0.297889	7.33642	2.19e-13	4.55e-12		1068	919.321	25.899	733		1068	891.18	21.2412	469
	HMPREF1120_01109 aldehyde dehydrogenase (497 aa)	15145.2	2.35466	0.321129	7.33245	2.26e-13	4.67e-12		1821	1672.32	10.8771	560		1821	1644.18	11.5377	470
	HMPREF1120_03411 hypothetical protein (664 aa)	571.745	2.59513	0.353941	7.3321	2.27e-13	4.67e-12		501	353.437	131.239	1428		501	327.507	136.426	1107
	HMPREF1120_02614 hypothetical protein (609 aa)	109.428	3.55445	0.485243	7.32508	2.39e-13	4.91e-12		2382	2233.32	7.18492	494		2382	2205.18	9.7373	532
	HMPREF1120_01867 bleomycin hydrolase (519 aa)	1800.64	2.50977	0.34348	7.30688	2.73e-13	5.62e-12		963	814.325	535.504	13425		963	786.188	402.444	7839
	HMPREF1120_00091 isocitrate dehydrogenase [NAD] subunit 1, mitochondrial	5899	-2.1056	0.288286	-7.30386	2.8e-13	5.73e-12		723	574.376	345.647	6112		723	546.43	286.816	3883
	HMPREF1120_04375 hypothetical protein (554 aa)	150.245	-3.34853	0.45884	-7.29782	2.92e-13	5.98e-12		699	550.39	27.3248	463		699	522.504	42.7949	554
	HMPREF1120_02408 50S ribosomal protein L29e (99 aa)	29924.4	-2.76328	0.378936	-7.2922	3.05e-13	6.21e-12		966	817.325	8.94199	225		966	789.187	9.76842	191
	HMPREF1120_05585 hypothetical protein (242 aa)	137.746	3.26604	0.447871	7.29237	3.05e-13	6.21e-12		1944	1795.32	7.63513	422		1944	1767.18	7.99389	350
	HMPREF1120_07509 hypothetical protein (109 aa)	1231.72	-2.69023	0.368933	-7.29192	3.06e-13	6.21e-12		462	315.15	73.3853	712		462	290.179	136.033	978
	HMPREF1120_08949 ADP-ribosylation factor 6 (181 aa)	2014.78	-2.25497	0.309332	-7.2898	3.1e-13	6.29e-12		753	604.364	74.8684	1393		753	576.356	78.9231	1127
	HMPREF1120_00219 60S ribosomal protein L36 (108 aa)	9657.97	-2.05856	0.282658	-7.28289	3.27e-13	6.61e-12		1548	1399.32	42.0385	1811		1548	1371.18	37.413	1271
	HMPREF1120_02861 hypothetical protein (301 aa)	241.866	-2.78203	0.382032	-7.28219	3.28e-13	6.63e-12		2388	2239.32	2.29185	158		2388	2211.18	3.68721	202
	HMPREF1120_03351 acid phosphatase (504 aa)	2035.15	2.15479	0.295965	7.28054	3.32e-13	6.69e-12		1443	1294.32	13.9032	554		1443	1266.18	13.3883	420
	HMPREF1120_03199 flavin containing amine oxidase (496 aa)	509.842	2.89881	0.398182	7.28011	3.34e-13	6.7e-12		2262	2113.32	40.3162	2623		2262	2085.18	55.7274	2879
	HMPREF1120_08051 5'-methylthioadenosine phosphorylase (315 aa)	790.752	-2.23642	0.307248	-7.27886	3.37e-13	6.75e-12		420	274.461	9.46794	80		420	250.716	9.49819	59
	HMPREF1120_06247 replication factor A1 (609 aa)	32248.2	2.38243	0.327396	7.27691	3.42e-13	6.83e-12		2211	2062.32	20.6487	1311		2211	2034.18	36.132	1821
	HMPREF1120_06548 hypothetical protein (237 aa)	2084.05	-2.64846	0.364297	-7.27007	3.59e-13	7.17e-12		348	206.815	513.742	3271		348	186.114	552.576	2548
	HMPREF1120_08481 DNA primase large subunit (504 aa)	4472.51	1.99937	0.275142	7.26668	3.68e-13	7.34e-12		2931	2782.32	13.7643	1179		2931	2754.18	19.6667	1342
	HMPREF1120_07951 hypothetical protein (506 aa)	465.696	-3.07053	0.422633	-7.26525	3.72e-13	7.4e-12		2121	1972.32	17.4572	1060		2121	1944.18	31.7841	1531
	HMPREF1120_06752 hypothetical protein (122 aa)	722.508	2.66297	0.367329	7.24955	4.18e-13	8.29e-12		1188	1039.32	65.1945	2086		1188	1011.18	57.4385	1439
	HMPREF1120_05535 hypothetical protein (436 aa)	951.61	-2.4747	0.341436	-7.24792	4.23e-13	8.38e-12		3306	3157.32	4.62956	450		3306	3129.18	5.71405	443
	HMPREF1120_07558 hypothetical protein (381 aa)	1476.86	2.36977	0.327113	7.24449	4.34e-13	8.57e-12		1791	1642.32	6.42794	325		1791	1614.18	5.77605	231
	HMPREF1120_00882 hypothetical protein (609 aa)	332.314	2.40112	0.331686	7.23914	4.52e-13	8.9e-12		2106	1957.32	38.667	2330		2106	1929.18	44.0822	2107
	HMPREF1120_00148 hypothetical protein (130 aa)	1678.38	-2.86862	0.396464	-7.23552	4.64e-13	9.12e-12		2025	1876.32	19.1986	1109		2025	1848.18	28.98	1327
	HMPREF1120_07359 carboxypeptidase D (766 aa)	2036.53	2.07541	0.287002	7.23133	4.78e-13	9.39e-12		1209	1060.32	63.7807	2082		1209	1032.18	59.32	1517
	HMPREF1120_04813 3-oxoacyl-[acyl-carrier protein] reductase (290 aa)	1021.06	2.15464	0.298273	7.22373	5.06e-13	9.9e-12		615	466.56	38.5699	554		615	439.085	39.159	426
	HMPREF1120_09135 hypothetical protein (412 aa)	82.6966	4.85225	0.67202	7.2204	5.18e-13	1.01e-11		1494	1345.32	39.3799	1631		1494	1317.18	47.4654	1549
	HMPREF1120_08773 hypothetical protein (192 aa)	316.087	-3.41961	0.473902	-7.21586	5.36e-13	1.05e-11		2496	2347.32	0.525852	38.0005		2496	2319.18	0.539517	31.0005
	HMPREF1120_04670 hypothetical protein (796 aa)	2103.94	-2.18003	0.302156	-7.21491	5.4e-13	1.05e-11		2496	2347.32	0.525838	37.9995		2496	2319.18	0.5395	30.9995
	HMPREF1120_07369 eukaryotic translation initiation factor 6 (250	3337.41	2.10644	0.292066	7.21219	5.51e-13	1.07e-11		2133	1984.32	13.9959	855		2133	1956.18	17.9094	868
	HMPREF1120_03661 monooxygenase (492 aa)	1583.16	2.18323	0.30279	7.21038	5.58e-13	1.08e-11		618	469.549	15.6341	226		618	442.058	18.9913	208
	HMPREF1120_07767 hypothetical protein (336 aa)	542.441	-3.85829	0.535782	-7.20124	5.97e-13	1.15e-11		1554	1405.32	91.5536	3961		1554	1377.18	157.968	5390
	HMPREF1120_06780 acyl-CoA dehydrogenase (428 aa)	136.98	3.09584	0.430122	7.1976	6.13e-13	1.18e-11		2130	1981.32	23.1651	1413		2130	1953.18	27.9593	1353
	HMPREF1120_03998 ferredoxin hydrogenase (642 aa)	1140.22	2.21747	0.308143	7.19624	6.19e-13	1.19e-11		4257	4108.32	5.51871	698		4257	4080.18	8.74468	884
	HMPREF1120_00910 60S ribosomal protein L32 (132 aa)	53506	-2.5269	0.351188	-7.1953	6.23e-13	1.2e-11		1731	1582.32	8.31394	405		1731	1554.18	14.1795	546
	HMPREF1120_08298 phenylalanyl-tRNA synthetase alpha chain (579 aa)	854.833	-2.20163	0.306132	-7.19178	6.4e-13	1.23e-11		1452	1303.32	16.4988	662		1452	1275.18	19.4976	616
	HMPREF1120_06790 hypothetical protein (392 aa)	11341.2	-2.65432	0.369158	-7.19019	6.47e-13	1.24e-11		1659	1510.32	12.0008	558		1659	1482.18	17.0196	625
	HMPREF1120_09020 hypothetical protein (559 aa)	2117.2	2.17287	0.3022	7.19019	6.47e-13	1.24e-11		2385	2236.32	16.1952	1115		2385	2208.18	15.628	855
	HMPREF1120_02810 protein TIF31 (1311 aa)	3745.89	-2.4056	0.334649	-7.18844	6.55e-13	1.25e-11		1899	1750.32	9.79856	528		1899	1722.18	9.30428	397
	HMPREF1120_02397 1-alkyl-2-acetylglycerophosphocholine esterase (514 aa)	637.615	2.25037	0.313309	7.18259	6.84e-13	1.3e-11		1170	1021.32	38.7375	1218		1170	993.18	39.9888	984
	HMPREF1120_00416 minichromosome maintenance protein 7 (cell division	4373.97	2.13502	0.297461	7.17747	7.1e-13	1.35e-11		2844	2695.32	20.2704	1682		2844	2667.18	25.6501	1695
	HMPREF1120_08881 GAF domain-containing protein (178 aa)	1426.85	-2.43776	0.339674	-7.17678	7.14e-13	1.35e-11		969	820.325	21.2239	536		969	792.187	21.4499	421
	HMPREF1120_04867 50S ribosomal protein L17 (228 aa)	1985	-2.06481	0.287918	-7.17152	7.42e-13	1.4e-11		3357	3208.32	33.3902	3298		3357	3180.18	67.2025	5295
	HMPREF1120_00868 hypothetical protein (178 aa)	353.564	-2.3396	0.326473	-7.16628	7.71e-13	1.45e-11		1788	1639.32	30.4548	1537		1788	1611.18	26.5542	1060
	HMPREF1120_06638 hypothetical protein (518 aa)	5685.69	2.17348	0.303518	7.16095	8.01e-13	1.51e-11		1401	1252.32	26.8714	1036		1401	1224.18	31.3879	952
	HMPREF1120_06922 hypothetical protein (650 aa)	152.405	2.80372	0.391614	7.1594	8.1e-13	1.52e-11		528	380.098	2.56373	30		528	353.68	5.02127	44
	HMPREF1120_02763 hypothetical protein (244 aa)	7571.02	-2.06572	0.288875	-7.15088	8.62e-13	1.62e-11		1401	1252.32	2.59376	100		1401	1224.18	1.78041	54
	HMPREF1120_07336 ribonuclease H2 subunit C (211 aa)	917.619	2.14039	0.299842	7.1384	9.44e-13	1.77e-11		2517	2368.32	0.946357	69		2517	2340.18	0.810624	47
	HMPREF1120_03095 Mst3-like protein kinase (931 aa)	351.059	-4.12865	0.578706	-7.13428	9.73e-13	1.82e-11		1086	937.321	7.17345	207		1086	909.18	10.4325	235
	HMPREF1120_04695 hypothetical protein (2028 aa)	1102.58	-2.05951	0.289036	-7.12545	1.04e-12	1.93e-11		819	670.334	9.40062	194		819	642.26	10.9976	175
	HMPREF1120_01318 hypothetical protein (227 aa)	238.581	2.80469	0.393873	7.12081	1.07e-12	1.99e-11		1515	1366.32	4.20791	177		1515	1338.18	5.42911	180
	HMPREF1120_07653 tubulin alpha-2 chain (451 aa)	4629.27	-2.20597	0.309754	-7.1217	1.07e-12	1.98e-11		843	694.334	1.77771	38		843	666.238	1.63571	27
	HMPREF1120_08769 hypothetical protein (654 aa)	244.061	2.74427	0.385725	7.11457	1.12e-12	2.08e-11		555	406.849	36.646	459		555	380.048	41.8436	394
	HMPREF1120_03952 ubiquitin conjugation factor E4 B (1126	4007.42	1.95116	0.274297	7.11331	1.13e-12	2.09e-11		1656	1507.32	3.77119	175		1656	1479.18	3.79284	139
	HMPREF1120_03173 polyketide synthase (2175 aa)	4449.37	-2.01519	0.283767	-7.10156	1.23e-12	2.28e-11		1677	1528.32	3.25179	153		1677	1500.18	4.68141	174
	HMPREF1120_08906 NUAK family, SNF1-like kinase (274 aa)	496.691	2.18172	0.307284	7.1	1.25e-12	2.3e-11		1707	1558.32	4.0855	196		1707	1530.18	3.90382	148
	HMPREF1120_01864 hypothetical protein (644 aa)	4051.9	-2.14549	0.302766	-7.08631	1.38e-12	2.53e-11		2118	1969.32	0.428848	26		2118	1941.18	0.374264	18
	HMPREF1120_04505 DNA repair protein RAD50 (1306 aa)	3783.97	1.98426	0.280013	7.08632	1.38e-12	2.53e-11		1653	1504.32	31.4173	1455		1653	1476.18	47.3292	1731
	HMPREF1120_06958 carboxypeptidase D (601 aa)	171.139	2.7232	0.384912	7.07488	1.5e-12	2.74e-11		1038	889.321	143.36	3925		1038	861.18	115.905	2473
	HMPREF1120_04784 hypothetical protein (507 aa)	116.1	3.09082	0.436951	7.07361	1.51e-12	2.76e-11		783	634.346	14.184	277		783	606.309	22.5006	338
	HMPREF1120_01790 UDP-N-acetyl-D-mannosamine 6-dehydrogenase (392 aa)	169.071	2.68624	0.380063	7.06788	1.57e-12	2.87e-11		1323	1174.32	14.6877	531		1323	1146.18	19.9665	567
	HMPREF1120_07395 hypothetical protein (302 aa)	1547.55	-2.27967	0.322624	-7.06603	1.59e-12	2.9e-11		1332	1183.32	13.6701	498		1332	1155.18	15.9326	456
	HMPREF1120_01909 hypothetical protein (328 aa)	2230.63	2.69291	0.381652	7.05593	1.71e-12	3.11e-11		2376	2227.32	1.83753	126		2376	2199.18	3.17509	173
	HMPREF1120_00503 hypothetical protein (335 aa)	1077.06	2.20775	0.313091	7.05146	1.77e-12	3.21e-11		1626	1477.32	9.91626	451		1626	1449.18	13.5358	486
	HMPREF1120_03614 H/ACA ribonucleoprotein complex subunit 1 (212	6725.41	-2.05652	0.291851	-7.04645	1.84e-12	3.32e-11		2472	2323.32	27.5285	1969		2472	2295.18	34.2917	1950
	HMPREF1120_04430 aldehyde reductase (GliO) (320 aa)	1881.24	2.36236	0.335275	7.04602	1.84e-12	3.32e-11		1617	1468.32	104.018	4702		1617	1440.18	77.1263	2752
	HMPREF1120_00307 transcriptional regulatory protein LEU3 (661 aa)	1085.6	2.04724	0.290878	7.03815	1.95e-12	3.51e-11		1857	1708.32	1.50212	79		1857	1680.18	2.16201	90
	HMPREF1120_05009 AAA family ATPase (795 aa)	512.748	2.69497	0.383651	7.02454	2.15e-12	3.86e-11		1725	1576.32	33.5472	1628		1725	1548.18	45.1281	1731
	HMPREF1120_07045 amidase (559 aa)	396.124	2.3581	0.335864	7.02099	2.2e-12	3.95e-11		1005	856.321	72.9439	1923		1005	828.18	112.482	2308
	HMPREF1120_01980 hypothetical protein (276 aa)	127.115	2.93424	0.417967	7.02027	2.21e-12	3.97e-11		1257	1108.32	22.4203	765		1257	1080.18	16.8146	450
	HMPREF1120_07533 hypothetical protein (307 aa)	654.463	-2.61946	0.373163	-7.01961	2.22e-12	3.98e-11		876	727.331	20.588	461		876	699.221	28.227	489
	HMPREF1120_03399 chitinase (841 aa)	511.789	-2.5839	0.368256	-7.01659	2.27e-12	4.06e-11		1272	1123.32	15.4124	533		1272	1095.18	21.2648	577
	HMPREF1120_04774 hypothetical protein (55 aa)	5115.78	-2.26013	0.32251	-7.00795	2.42e-12	4.31e-11		771	622.351	128.76	2467		771	594.324	131.139	1931
	HMPREF1120_00797 G2/mitotic-specific cyclin 3/4 (690 aa)	959.16	-2.75131	0.392956	-7.00157	2.53e-12	4.5e-11		432	286.011	11.4706	101		432	261.896	28.8193	187
	HMPREF1120_03452 5-methyltetrahydropteroyltriglutamate-homocysteine methyltransferase (401 aa)	966.439	-2.4236	0.346678	-6.99093	2.73e-12	4.85e-11		2958	2809.32	1.60716	139		2958	2781.18	1.87211	129
	HMPREF1120_02075 hypothetical protein (448 aa)	282.185	2.68441	0.384059	6.98958	2.76e-12	4.88e-11		1869	1720.32	13.7457	728		1869	1692.18	13.5241	567
	HMPREF1120_06343 vacuolar protease A (399 aa)	7767.86	1.92612	0.275613	6.9885	2.78e-12	4.91e-11		390	245.882	0.26421	2		390	223.322	0.903671	5
	HMPREF1120_05697 hypothetical protein (228 aa)	1721.52	-2.14964	0.307867	-6.98237	2.9e-12	5.12e-11		3114	2965.32	7.95264	726		3114	2937.18	6.47234	471
	HMPREF1120_03388 hypothetical protein (900 aa)	377.99	2.22776	0.319154	6.98022	2.95e-12	5.19e-11		909	760.328	2.56328	60		909	732.204	2.03958	37
	HMPREF1120_04261 hypothetical protein (790 aa)	703.121	-2.17666	0.312024	-6.97595	3.04e-12	5.34e-11		924	775.328	7.03834	168		924	747.199	6.75219	125
	HMPREF1120_09250 hypothetical protein (522 aa)	888.08	2.12199	0.304524	6.96823	3.21e-12	5.63e-11		723	574.376	240.969	4261		723	546.43	175.133	2371
	HMPREF1120_00534 sterol-4alpha-carboxylate 3-dehydrogenase (decarboxylating) (447 aa)	1006.45	2.07391	0.297639	6.96788	3.22e-12	5.63e-11		492	344.568	19.4195	206		492	318.853	25.8233	204
	HMPREF1120_08472 hypothetical protein (1012 aa)	3355.57	2.13716	0.306756	6.96697	3.24e-12	5.66e-11		1257	1108.32	61.5167	2099		1257	1080.18	79.6266	2131
	HMPREF1120_00550 peroxidase (232 aa)	7611.91	-2.08425	0.299294	-6.96388	3.31e-12	5.77e-11		531	383.07	97.1746	1146		531	356.595	156.537	1383
	HMPREF1120_06898 hypothetical protein (400 aa)	1537.14	2.01134	0.288882	6.9625	3.34e-12	5.82e-11		1395	1246.32	80.7938	3100		1395	1218.18	117.423	3544
	HMPREF1120_05491 hypothetical protein (372 aa)	453.704	-2.26758	0.325709	-6.96196	3.36e-12	5.83e-11		417	271.578	552.697	4621		417	247.931	579.225	3558
	HMPREF1120_08487 Ca2+/calmodulin-dependent protein kinase (972 aa)	5245.17	-1.93051	0.277801	-6.94925	3.67e-12	6.37e-11		1773	1624.32	24.8568	1243		1773	1596.18	39.978	1581
	HMPREF1120_03182 hypothetical protein (487 aa)	814.323	2.48491	0.35761	6.94867	3.69e-12	6.38e-11		1002	853.321	188.882	4962		1002	825.18	194.477	3976
	HMPREF1120_06059 hypothetical protein (815 aa)	432.731	-2.40071	0.345689	-6.9447	3.79e-12	6.55e-11		1131	982.321	8.03524	243		1131	954.18	10.3212	244
	HMPREF1120_05398 protein-tyrosine phosphatase (484 aa)	1745.27	2.08265	0.300004	6.94208	3.86e-12	6.65e-11		588	439.661	63.9804	866		588	412.467	66.7369	682
	HMPREF1120_05732 hypothetical protein (340 aa)	2424.02	2.17247	0.312954	6.94183	3.87e-12	6.65e-11		1449	1300.32	12.1404	486		1449	1272.18	14.5942	460
	HMPREF1120_08768 minichromosome maintenance protein 3 (890 aa)	4744.35	1.96051	0.282423	6.94176	3.87e-12	6.65e-11		1722	1573.32	30.824	1493		1722	1545.18	34.8195	1333
	HMPREF1120_04983 hypothetical protein (344 aa)	3015.18	-2.47942	0.357748	-6.93065	4.19e-12	7.19e-11		738	589.37	44.146	801		738	561.394	40.693	566
	HMPREF1120_03803 hypothetical protein (435 aa)	182.033	2.63435	0.38021	6.92868	4.25e-12	7.27e-11		1560	1411.32	100.716	4376		1560	1383.18	77.5617	2658
	HMPREF1120_07343 cell division control protein 48 (822	12955.3	2.02549	0.292362	6.92801	4.27e-12	7.29e-11		1689	1540.32	9.53177	452		1689	1512.18	11.5573	433
	HMPREF1120_02883 hypothetical protein (279 aa)	340.532	-2.63017	0.379772	-6.92566	4.34e-12	7.4e-11		1704	1555.32	5.63884	270		1704	1527.18	7.32083	277
	HMPREF1120_06600 hypothetical protein (362 aa)	6554.36	-2.1849	0.315515	-6.92488	4.36e-12	7.43e-11		630	481.513	71.8436	1065		630	453.948	72.3751	814
	HMPREF1120_05017 histone acetyltransferase (409 aa)	1693.86	2.01954	0.291702	6.9233	4.41e-12	7.5e-11		1230	1081.32	6.90907	230		1230	1053.18	10.3857	271
	HMPREF1120_08517 hypothetical protein (1031 aa)	1962.68	-1.9477	0.281772	-6.91231	4.77e-12	8.09e-11		1182	1033.32	1.06878	34		1182	1005.18	2.04785	51
	HMPREF1120_00239 hypothetical protein (542 aa)	783.772	-2.09763	0.303581	-6.9096	4.86e-12	8.22e-11		1341	1192.32	59.5529	2186		1341	1164.18	60.2907	1739
	HMPREF1120_01156 mdmC; O-methyltransferase (244 aa)	3000.35	2.73247	0.395466	6.9095	4.86e-12	8.22e-11		3327	3178.32	28.8202	2820		3327	3150.18	36.5542	2853
	HMPREF1120_04196 formamidopyrimidine-DNA glycosylase (448 aa)	2535.45	2.07044	0.299744	6.90739	4.94e-12	8.33e-11		420	274.461	34.6763	293		420	250.716	96.4308	599
	HMPREF1120_04377 hypothetical protein (267 aa)	732.587	-2.24307	0.325066	-6.90034	5.19e-12	8.74e-11		1650	1501.32	59.0657	2730		1650	1473.18	112.331	4100
	HMPREF1120_01148 hypothetical protein (681 aa)	460.082	2.14698	0.3114	6.8946	5.4e-12	9.08e-11		762	613.36	24.7843	468		762	585.338	21.8587	317
	HMPREF1120_09262 hypothetical protein (77 aa)	134.635	-3.41737	0.495695	-6.8941	5.42e-12	9.1e-11		1770	1621.32	4.60792	230		1770	1593.18	5.29484	209
	HMPREF1120_07469 hypothetical protein (807 aa)	909.955	2.06607	0.299711	6.89356	5.44e-12	9.11e-11		1536	1387.32	28.3071	1209		1536	1359.18	24.2911	818
	HMPREF1120_04834 hypothetical protein (118 aa)	1045.66	-3.23417	0.469194	-6.89302	5.46e-12	9.13e-11		423	277.342	310.953	2655		423	253.501	313.659	1970
	HMPREF1120_02716 hypothetical protein (349 aa)	451.875	-2.34765	0.340681	-6.89103	5.54e-12	9.24e-11		930	781.328	635.695	15291		930	753.196	450.134	8400
	HMPREF1120_03544 alcohol dehydrogenase 3 (359 aa)	3672.07	1.89577	0.275699	6.87623	6.15e-12	1.02e-10		1617	1468.32	1.37157	62		1617	1440.18	2.46625	88
	HMPREF1120_06455 methylated-DNA-[protein]-cysteine S-methyltransferase (312 aa)	439.813	2.29298	0.333686	6.87166	6.35e-12	1.06e-10		1467	1318.32	67.8561	2754		1467	1290.18	113.342	3623
	HMPREF1120_07117 hypothetical protein (110 aa)	14226	-2.56289	0.373296	-6.86557	6.62e-12	1.1e-10		1506	1357.32	1246.1	52070		1506	1329.18	1185.82	39051
	HMPREF1120_07128 hypothetical protein (241 aa)	164.171	-3.22375	0.469905	-6.86043	6.87e-12	1.14e-10		5919	5770.32	0.534774	95		5919	5742.18	1.26522	180
	HMPREF1120_08663 MFS transporter, SP family, sugar:H+ symporter	1519.37	-2.34994	0.3426	-6.85915	6.93e-12	1.15e-10		921	772.328	115.911	2756		921	744.2	133.31	2458
	HMPREF1120_08524 hypothetical protein (420 aa)	594.9	-2.06313	0.301164	-6.85053	7.36e-12	1.21e-10		1665	1516.32	24.0781	1124		1665	1488.18	27.0403	997
	HMPREF1120_02931 endoribonuclease L-PSP (126 aa)	1677.69	-1.99873	0.291935	-6.84649	7.57e-12	1.25e-10		2658	2509.32	6.39465	494		2658	2481.18	10.5899	651
	HMPREF1120_06442 cell division control protein 7 (591	1184.29	-2.38089	0.347876	-6.84408	7.7e-12	1.27e-10		696	547.394	243.175	4098		696	519.517	229.422	2953
	HMPREF1120_07555 hypothetical protein (456 aa)	156.018	2.65711	0.388289	6.84315	7.75e-12	1.27e-10		879	730.331	1.37876	31		879	702.218	2.93136	51
	HMPREF1120_03824 trehalose-6-phosphate hydrolase (621 aa)	441.153	-3.24683	0.474884	-6.83709	8.08e-12	1.32e-10		1863	1714.32	2.88003	152		1863	1686.18	3.78202	158
	HMPREF1120_00007 hypothetical protein (590 aa)	73.3535	6.38056	0.933965	6.8317	8.39e-12	1.37e-10		2412	2263.32	34.0133	2370		2412	2235.18	59.951	3320
	HMPREF1120_00726 delta14-sterol reductase (493 aa)	2068.21	-2.02625	0.296774	-6.82761	8.63e-12	1.41e-10		2409	2260.32	8.22001	572		2409	2232.18	9.80034	542
	HMPREF1120_09050 hypothetical protein (419 aa)	746.087	-2.40413	0.352382	-6.8225	8.95e-12	1.46e-10		2133	1984.32	14.8307	906		2133	1956.18	16.7334	811
	HMPREF1120_03230 hypothetical protein (537 aa)	2253.89	2.36194	0.346218	6.82213	8.97e-12	1.46e-10		660	511.434	153.826	2422		660	483.716	186.491	2235
	HMPREF1120_06477 DNA primase small subunit (532 aa)	3174.51	2.02975	0.297694	6.81824	9.22e-12	1.5e-10		1917	1768.32	15.0258	818		1917	1740.18	13.7309	592
	HMPREF1120_04649 hypothetical protein (315 aa)	3331.1	-2.52852	0.370985	-6.81569	9.38e-12	1.52e-10		1602	1453.32	37.3475	1671		1602	1425.18	34.0413	1202
	HMPREF1120_03323 hypothetical protein (1024 aa)	2506.02	1.99489	0.292947	6.80974	9.78e-12	1.58e-10		2481	2332.32	2.61828	188		2481	2304.18	4.22155	241
	HMPREF1120_05642 serine/threonine kinase 16 (564 aa)	354.918	2.6196	0.385148	6.80155	1.03e-11	1.67e-10		2082	1933.32	1.2769	76		2082	1905.18	2.26683	107
	HMPREF1120_00684 F-box and leucine-rich repeat protein 2	232.964	2.47137	0.363606	6.79682	1.07e-11	1.73e-10		3384	3235.32	3.2228	321		3384	3207.18	3.95164	314
	HMPREF1120_00356 hypothetical protein (483 aa)	2978.28	-1.8902	0.278136	-6.79595	1.08e-11	1.73e-10		303	166.611	352.486	1808		303	148.32	376.624	1384
	HMPREF1120_01981 hypothetical protein (217 aa)	136.763	2.72993	0.402623	6.78035	1.2e-11	1.93e-10		1662	1513.32	85.2559	3972		1662	1485.18	76.1211	2801
	HMPREF1120_05273 hypothetical protein (372 aa)	445.068	-3.31104	0.488749	-6.77451	1.25e-11	2e-10		543	394.953	3.20749	39		543	368.318	9.86259	90
	HMPREF1120_02323 hypothetical protein (600 aa)	432.067	2.131	0.314625	6.77316	1.26e-11	2.02e-10		798	649.338	7.20341	144		798	621.284	10.7842	166
	HMPREF1120_07229 acyl-CoA thioester hydrolase (460 aa)	805.489	-1.97867	0.292264	-6.77015	1.29e-11	2.06e-10		3960	3811.32	15.0679	1768		3960	3783.18	17.3261	1624
	HMPREF1120_01079 protein pyrABCN (2297 aa)	2390.83	-2.04386	0.302043	-6.76678	1.32e-11	2.1e-10		2193	2044.32	10.312	649		2193	2016.18	11.651	582
	HMPREF1120_05073 hypothetical protein (1762 aa)	1493.88	1.92399	0.28457	6.76103	1.37e-11	2.18e-10		1662	1513.32	55.0343	2564		1662	1485.18	77.7245	2860
	HMPREF1120_07282 hypothetical protein (268 aa)	1838.23	-3.3469	0.495541	-6.75402	1.44e-11	2.29e-10		348	206.815	681.011	4336		348	186.114	806.743	3720
	HMPREF1120_00196 hypothetical protein (316 aa)	182.405	2.71979	0.403261	6.74449	1.54e-11	2.43e-10		555	406.849	0.399193	5		555	380.048	0.955818	9
	HMPREF1120_01337 survival factor 1 (377 aa)	6619.72	-2.23537	0.331459	-6.74403	1.54e-11	2.43e-10		1800	1651.32	5.72411	291		1800	1623.18	7.41004	298
	HMPREF1120_04832 hypothetical protein (566 aa)	722.501	-1.9861	0.294492	-6.74414	1.54e-11	2.43e-10		3000	2851.32	37.5594	3297		3000	2823.18	69.1955	4840
	HMPREF1120_05270 hypothetical protein (983 aa)	1574.81	-1.97772	0.29327	-6.74369	1.54e-11	2.44e-10		1158	1009.32	32.0536	996		1158	981.18	30.3995	739
	HMPREF1120_07879 protein kinase (668 aa)	190.126	2.58071	0.382651	6.74429	1.54e-11	2.43e-10		1353	1204.32	16.8571	625		1353	1176.18	12.8685	375
	HMPREF1120_08459 hypothetical protein (166 aa)	6451.52	-2.77137	0.411186	-6.73995	1.58e-11	2.5e-10		831	682.334	581.824	12222		831	654.248	521.236	8449
	HMPREF1120_08781 hypothetical protein (486 aa)	88.2449	4.1017	0.608962	6.73555	1.63e-11	2.57e-10		1317	1168.32	435.971	15681		1317	1140.18	660.768	18666
	HMPREF1120_04947 hypothetical protein (203 aa)	132.034	2.85296	0.423918	6.72996	1.7e-11	2.66e-10		1182	1033.32	106.564	3390		1182	1005.18	176.356	4392
	HMPREF1120_08308 mannose-6-phosphate isomerase (444 aa)	4060.09	-2.85178	0.423856	-6.72818	1.72e-11	2.69e-10		384	240.24	55.4351	410		384	217.922	118.536	640
	HMPREF1120_04814 hypothetical protein (507 aa)	1618.47	1.88361	0.280408	6.7174	1.85e-11	2.89e-10		1314	1165.32	2.22993	80		1314	1137.18	4.89802	138
	HMPREF1120_07014 aspartate aminotransferase (418 aa)	2915.83	2.04453	0.304354	6.71762	1.85e-11	2.89e-10		678	529.412	158.542	2584		678	501.588	146.05	1815
	HMPREF1120_06595 cell wall glucanase (Scw4) (438 aa)	175.106	-2.41138	0.359147	-6.71419	1.89e-11	2.95e-10		1686	1537.32	35.1377	1663		1686	1509.18	53.3815	1996
	HMPREF1120_04012 heat shock protein 78, mitochondrial (788	2094.68	-2.12937	0.317405	-6.70868	1.96e-11	3.06e-10		381	237.41	134.356	982		381	215.234	91.7001	489
	HMPREF1120_06602 ubiquitin-40S ribosomal protein S27a (155 aa)	96300.2	-2.30705	0.343908	-6.70834	1.97e-11	3.06e-10		2508	2359.32	22.2898	1619		2508	2331.18	38.8005	2241
	HMPREF1120_06305 alcohol dehydrogenase (351 aa)	10974.3	-3.31484	0.494189	-6.70762	1.98e-11	3.06e-10		5292	5143.32	3.04404	482		5292	5115.18	3.34562	424
	HMPREF1120_09097 3-carboxy-cis,cis-muconate cycloisomerase (454 aa)	829.507	2.11441	0.31522	6.70773	1.98e-11	3.06e-10		489	341.615	409.814	4310		489	315.97	430.738	3372
	HMPREF1120_07960 hypothetical protein (507 aa)	404.318	2.10216	0.313437	6.70681	1.99e-11	3.08e-10		1254	1105.32	173.472	5903		1254	1077.18	156.887	4187
	HMPREF1120_08064 autophagy-like protein 13 (1021 aa)	788.638	2.02572	0.302237	6.70242	2.05e-11	3.16e-10		3768	3619.32	3.98476	444		3768	3591.18	4.31584	384
	HMPREF1120_07566 hypothetical protein (286 aa)	868.494	2.15084	0.321137	6.69757	2.12e-11	3.27e-10		702	553.388	4.81316	82		702	525.495	5.91416	77
	HMPREF1120_01106 hypothetical protein (172 aa)	11608.8	-2.56141	0.382724	-6.69258	2.19e-11	3.37e-10		1041	892.321	166.721	4580		1041	864.18	171.689	3676
	HMPREF1120_01406 hypothetical protein (653 aa)	299.516	2.74173	0.409762	6.69104	2.22e-11	3.4e-10		903	754.328	4.39224	102		903	726.205	7.78108	140
	HMPREF1120_06349 MC family mitochondrial carrier protein (299	6386.71	-2.2659	0.338971	-6.68464	2.31e-11	3.55e-10		1716	1567.32	73.1375	3529		1716	1539.18	86.4833	3298
	HMPREF1120_01350 30S ribosomal protein S1 (1812 aa)	2565.53	-2.02465	0.30297	-6.68268	2.35e-11	3.59e-10		861	712.332	101.277	2221		861	684.228	85.8288	1455
	HMPREF1120_01661 diphthine synthase (285 aa)	1312.41	-1.93255	0.289416	-6.67741	2.43e-11	3.72e-10		4875	4726.32	115.866	16859		4875	4698.18	167.584	19507
	HMPREF1120_08954 H/ACA ribonucleoprotein complex subunit 2 (289	2845.16	-1.89031	0.283203	-6.67475	2.48e-11	3.78e-10		1158	1009.32	60.1809	1870		1158	981.18	62.9381	1530
	HMPREF1120_02128 hypothetical protein (155 aa)	508.507	2.0733	0.310683	6.67334	2.5e-11	3.81e-10		1011	862.321	14.201	377		1011	834.18	22.8861	473
	HMPREF1120_01099 hypothetical protein (188 aa)	105.121	2.99497	0.449021	6.67	2.56e-11	3.89e-10		756	607.363	21.8736	409		756	579.35	32.7437	470
	HMPREF1120_03453 hypothetical protein (359 aa)	142.909	2.66838	0.40073	6.65878	2.76e-11	4.19e-10		1782	1633.32	2.82399	142		1782	1605.18	2.01158	80
	HMPREF1120_07840 hypothetical protein (388 aa)	402.972	2.11464	0.317669	6.65674	2.8e-11	4.24e-10		3843	3694.32	5.45134	620		3843	3666.18	7.04591	640
	HMPREF1120_01033 hypothetical protein (623 aa)	2456.96	1.91479	0.288151	6.6451	3.03e-11	4.59e-10		477	329.833	75.8304	770		477	304.478	58.0617	438
	HMPREF1120_03114 hypothetical protein (1277 aa)	284.917	2.26199	0.340533	6.64249	3.08e-11	4.66e-10		3834	3685.32	17.8571	2026		3834	3657.18	26.5203	2403
	HMPREF1120_01062 taspase, threonine aspartase, 1 (526 aa)	328.169	2.1994	0.331126	6.64219	3.09e-11	4.66e-10		783	634.346	39.1213	764		783	606.309	36.3471	546
	HMPREF1120_03035 heat shock protein 60 (584 aa)	5122.05	-2.35585	0.354736	-6.64114	3.11e-11	4.69e-10		2106	1957.32	105.712	6370		2106	1929.18	147.206	7036
	HMPREF1120_05192 DNA-directed RNA polymerase I subunit A49	992.414	-1.96672	0.296231	-6.63912	3.16e-11	4.74e-10		2505	2356.32	2.63297	191		2505	2328.18	2.96449	171
	HMPREF1120_05633 hypothetical protein (449 aa)	749.996	1.96664	0.29628	6.63778	3.18e-11	4.78e-10		2364	2215.32	7.16999	489		2364	2187.18	10.1312	549
	HMPREF1120_05462 hypothetical protein (112 aa)	186.332	-3.20429	0.48365	-6.62522	3.47e-11	5.2e-10		849	700.334	24.582	530		849	672.234	28.5196	475
	HMPREF1120_02268 GMP synthase (545 aa)	3018.37	-1.93311	0.29187	-6.62321	3.51e-11	5.26e-10		687	538.402	244.521	4053		687	510.549	206.652	2614
	HMPREF1120_08969 DNA polymerase epsilon subunit 2 (867	2043.22	1.86337	0.281348	6.62301	3.52e-11	5.26e-10		702	553.388	710.997	12113		702	525.495	437.494	5696
	HMPREF1120_06746 hypothetical protein (372 aa)	399.453	-2.48519	0.375571	-6.6171	3.66e-11	5.45e-10		1431	1282.32	241.327	9527		1431	1254.18	293.112	9108
	HMPREF1120_08907 hypothetical protein (339 aa)	2703.86	1.89059	0.285713	6.61711	3.66e-11	5.45e-10		1590	1441.32	112.772	5004		1590	1413.18	106.19	3718
	HMPREF1120_02227 hypothetical protein (421 aa)	3630.48	1.87706	0.283729	6.61569	3.7e-11	5.5e-10		3540	3391.32	32.4409	3387		3540	3363.18	29.6187	2468
	HMPREF1120_03905 3-dehydroshikimate dehydratase (348 aa)	321.811	-2.99945	0.45409	-6.60541	3.96e-11	5.88e-10		1635	1486.32	39.6434	1814		1635	1458.18	52.8957	1911
	HMPREF1120_01422 aprataxin (296 aa)	659.804	2.18554	0.331473	6.5934	4.3e-11	6.37e-10		1059	910.321	41.1416	1153		1059	882.18	52.5695	1149
	HMPREF1120_03154 hypothetical protein (261 aa)	559.388	2.27117	0.345182	6.57964	4.72e-11	6.98e-10		474	326.89	213.64	2150		474	301.613	140.243	1048
	HMPREF1120_08905 hypothetical protein (175 aa)	352.96	2.14577	0.326234	6.5774	4.79e-11	7.07e-10		4254	4105.32	2.17586	275		4254	4077.18	2.48476	251
	HMPREF1120_00372 hypothetical protein (596 aa)	587.374	2.66636	0.405499	6.57549	4.85e-11	7.15e-10		1587	1438.32	4.67478	207		1587	1410.18	5.89608	206
	HMPREF1120_08454 hypothetical protein (1449 aa)	1711.14	-1.8477	0.281024	-6.57491	4.87e-11	7.17e-10		1173	1024.32	563.505	17770		1173	996.18	852.105	21031
	HMPREF1120_01508 glycolate oxidase (382 aa)	106.74	3.60535	0.549058	6.56643	5.15e-11	7.58e-10		2706	2557.32	10.0343	790		2706	2529.18	10.6762	669
	HMPREF1120_00902 hypothetical protein (368 aa)	84.362	3.3081	0.504018	6.56345	5.26e-11	7.72e-10		1530	1381.32	45.4317	1932		1530	1353.18	72.3315	2425
	HMPREF1120_04269 hypothetical protein (483 aa)	617.851	2.03429	0.310222	6.55754	5.47e-11	8.02e-10		1269	1120.32	0.706261	24.3591		1269	1092.18	0.00464892	0.125799
	HMPREF1120_08082 methionyl aminopeptidase (424 aa)	3579.7	-1.85647	0.283136	-6.55681	5.5e-11	8.04e-10		1899	1750.32	8.91968	480.641		1899	1722.18	12.2778	523.874
	HMPREF1120_01983 hypothetical protein (193 aa)	179.225	2.46707	0.376444	6.55363	5.62e-11	8.2e-10		1764	1615.32	30.1834	1501		1764	1587.18	24.4127	960
	HMPREF1120_05715 ubiE/COQ5 methyltransferase (276 aa)	756.661	2.60689	0.398517	6.54149	6.09e-11	8.88e-10		648	499.46	919.787	14143		648	471.801	583.44	6820
	HMPREF1120_05252 hypothetical protein (733 aa)	82.0082	-3.02955	0.463279	-6.53936	6.18e-11	9e-10		510	362.296	25.6418	286		510	336.209	37.5756	313
	HMPREF1120_06573 hypothetical protein (367 aa)	1893.16	2.04108	0.312142	6.53895	6.2e-11	9.01e-10		207	89.798	81.3884	225		207	77.2797	55.8843	107
	HMPREF1120_07227 hexokinase (497 aa)	2084.14	-1.84222	0.281754	-6.5384	6.22e-11	9.03e-10		1020	871.321	219.911	5899		1020	843.18	228.668	4777
	HMPREF1120_02224 hypothetical protein (419 aa)	1914.69	1.99021	0.30456	6.5347	6.37e-11	9.24e-10		1344	1195.32	75.5995	2782		1344	1167.18	65.807	1903
	HMPREF1120_07985 hypothetical protein (742 aa)	810.114	1.9763	0.302505	6.53313	6.44e-11	9.32e-10		1023	874.321	1.11454	30		1023	846.18	0.620085	13
	HMPREF1120_00418 hypothetical protein (674 aa)	2174.29	-2.36151	0.361641	-6.52997	6.58e-11	9.5e-10		1284	1135.32	13.5328	473		1284	1107.18	12.7956	351
	HMPREF1120_01904 hypothetical protein (896 aa)	13949	2.05327	0.314461	6.52947	6.6e-11	9.52e-10		1467	1318.32	0.850053	34.5002		1467	1290.18	0.813385	26.0001
	HMPREF1120_07335 hypothetical protein (179 aa)	968.534	1.89484	0.290211	6.52919	6.61e-11	9.53e-10		1467	1318.32	0.850045	34.4998		1467	1290.18	0.813377	25.9999
	HMPREF1120_03942 hypothetical protein (306 aa)	11318.7	1.81424	0.277943	6.52738	6.69e-11	9.63e-10		681	532.408	91.8201	1505		681	504.572	82.5521	1032
	HMPREF1120_07962 L-lactate dehydrogenase (cytochrome) (447 aa)	439.167	-2.58959	0.397037	-6.52228	6.92e-11	9.94e-10		348	206.815	0.314119	2		348	186.114	0.650599	3
	HMPREF1120_07835 MFS transporter, ACS family, allantoate permease	1342.83	2.0473	0.313928	6.52154	6.96e-11	9.98e-10		1845	1696.32	41.1122	2147		1845	1668.18	56.6408	2341
	HMPREF1120_02379 minichromosome maintenance protein 5 (cell division	3526.25	1.82686	0.280167	6.52062	7e-11	1e-09		1677	1528.32	14.8987	701		1677	1500.18	18.4028	684
	HMPREF1120_08299 MC family mitochondrial carrier protein (321	1004.89	-2.13113	0.327635	-6.50459	7.79e-11	1.11e-09		1845	1696.32	20.5082	1071		1845	1668.18	22.2111	918
	HMPREF1120_04769 mitochondrial import receptor subunit TOM40 (361	5220.99	-2.00975	0.308985	-6.50434	7.8e-11	1.11e-09		2445	2296.32	27.7249	1960		2445	2268.18	36.0523	2026
	HMPREF1120_02579 hypothetical protein (360 aa)	973.694	2.0276	0.311765	6.50361	7.84e-11	1.12e-09		693	544.398	52.6258	882		693	516.526	63.138	808
	HMPREF1120_00006 1-aminocyclopropane-1-carboxylate synthase (471 aa)	72.1428	3.55027	0.546632	6.4948	8.31e-11	1.18e-09		426	280.234	0.231822	2		426	256.3	0.787395	5
	HMPREF1120_04244 hypothetical protein (328 aa)	1958.52	1.85039	0.284941	6.49396	8.36e-11	1.19e-09		543	394.953	134.879	1640		543	368.318	111.118	1014
	HMPREF1120_03416 hypothetical protein (450 aa)	137.943	2.56373	0.395379	6.48423	8.92e-11	1.26e-09		1479	1330.32	6.34838	260		1479	1302.18	6.23011	201
	HMPREF1120_02010 DEAD box RNA helicase HelA (557	295.556	-2.3764	0.367139	-6.47276	9.62e-11	1.36e-09		849	700.334	5.98316	129		849	672.234	11.1077	185
	HMPREF1120_08029 primary-amine oxidase (709 aa)	1252.23	2.18899	0.338205	6.47238	9.65e-11	1.36e-09		2568	2419.32	6.43114	479		2568	2391.18	8.57477	508
	HMPREF1120_02891 sphingomyelin phosphodiesterase (678 aa)	562.47	2.32644	0.359673	6.46822	9.92e-11	1.4e-09		2889	2740.32	10.8459	915		2889	2712.18	13.9144	935
	HMPREF1120_03984 hypothetical protein (194 aa)	27050.2	2.00207	0.309542	6.46784	9.94e-11	1.4e-09		2115	1966.32	23.5731	1427		2115	1938.18	37.4218	1797
	HMPREF1120_00778 endo-1,3(4)-beta-glucanase (808 aa)	5134.74	-2.00614	0.310465	-6.46173	1.04e-10	1.46e-09		1749	1600.32	17.2121	848		1749	1572.18	15.7116	612
	HMPREF1120_01455 hypothetical protein (148 aa)	228.126	-2.24578	0.348109	-6.45136	1.11e-10	1.56e-09		3816	3667.32	7.13006	805		3816	3639.18	9.30528	839
	HMPREF1120_03872 hypothetical protein (322 aa)	83.8888	3.08614	0.478435	6.45049	1.11e-10	1.56e-09		2343	2194.32	1.64312	111		2343	2166.18	1.82601	98
	HMPREF1120_04554 hypothetical protein (1863 aa)	1861.05	-1.83492	0.284734	-6.44435	1.16e-10	1.63e-09		735	586.371	3.43452	62		735	558.401	4.40915	61
	HMPREF1120_07310 origin recognition complex subunit 1 (767	909.858	2.05081	0.318781	6.43329	1.25e-10	1.75e-09		654	505.445	4.75559	74		654	477.757	4.56203	54
	HMPREF1120_08926 hypothetical protein (588 aa)	3999.32	-1.76168	0.27405	-6.42831	1.29e-10	1.8e-09		885	736.331	5.823	132		885	708.213	6.61097	116
	HMPREF1120_04883 NIMA (never in mitosis a)-like kinase	506.09	-2.88954	0.449633	-6.42644	1.31e-10	1.82e-09		405	260.099	61.1932	490		405	236.914	53.8353	316
	HMPREF1120_05827 hypothetical protein (277 aa)	332.36	2.12078	0.330101	6.42463	1.32e-10	1.84e-09		1683	1534.32	93.8909	4435		1683	1506.18	153.308	5721
	HMPREF1120_02056 hypothetical protein (61 aa)	167.237	2.69042	0.419012	6.42088	1.35e-10	1.88e-09		1902	1753.32	3.53849	191		1902	1725.18	8.16511	349
	HMPREF1120_08770 hypothetical protein (101 aa)	95.1209	2.94479	0.458598	6.4213	1.35e-10	1.88e-09		789	640.343	238.059	4693		789	612.297	238.494	3618
	HMPREF1120_02727 3-oxoacyl-[acyl-carrier protein] reductase (282 aa)	768.902	-1.94073	0.30242	-6.41732	1.39e-10	1.92e-09		1809	1660.32	102.241	5226		1809	1632.18	98.9152	4000
	HMPREF1120_06273 dimethylaniline monooxygenase (N-oxide forming) (634 aa)	620.607	2.11656	0.329979	6.41422	1.42e-10	1.96e-09		1848	1699.32	31.8836	1668		1848	1671.18	44.6565	1849
	HMPREF1120_05354 hypothetical protein (462 aa)	62.8627	3.70382	0.577763	6.41062	1.45e-10	2e-09		1833	1684.32	38.7437	2009		1833	1656.18	62.827	2578
	HMPREF1120_02938 MFS transporter, SP family, galactose:H+ symporter	227.966	2.59862	0.405724	6.40491	1.5e-10	2.08e-09		1173	1024.32	2.98084	94		1173	996.18	3.8896	96
	HMPREF1120_04370 hypothetical protein (420 aa)	882.163	2.33995	0.366052	6.39238	1.63e-10	2.25e-09		1713	1564.32	6.56156	316		1713	1536.18	6.14815	234
	HMPREF1120_00471 amidase (553 aa)	293.893	2.42766	0.379953	6.38938	1.67e-10	2.29e-09		1095	946.321	28.3179	825		1095	918.18	35.9141	817
	HMPREF1120_03210 phosphoinositide-3-kinase, regulatory subunit 4, p150 (1668	2195.04	1.95368	0.306047	6.3836	1.73e-10	2.38e-09		1005	856.321	1.1759	31		1005	828.18	1.60827	33
	HMPREF1120_01852 hypothetical protein (542 aa)	558.29	-2.06965	0.324714	-6.37377	1.84e-10	2.53e-09		1020	871.321	3.35514	90		1020	843.18	4.54752	95
	HMPREF1120_07027 3-isopropylmalate dehydratase (779 aa)	5372.21	2.04112	0.320215	6.37423	1.84e-10	2.52e-09		318	179.788	523.941	2900		318	160.645	471.091	1875
	HMPREF1120_05795 F-type H+-transporting ATPase subunit G (204	4453.77	-1.81332	0.284506	-6.37357	1.85e-10	2.53e-09		702	553.388	506.497	8629		702	525.495	471.98	6145
	HMPREF1120_08399 2-deoxy-D-gluconate 3-dehydrogenase (263 aa)	715.303	-2.09187	0.328265	-6.3725	1.86e-10	2.54e-09		1692	1543.32	62.1518	2953		1692	1515.18	71.6571	2690
	HMPREF1120_00762 tyrosyl-tRNA synthetase (617 aa)	1553.69	-1.94827	0.306562	-6.3552	2.08e-10	2.84e-09		2457	2308.32	8.06315	573		2457	2280.18	9.00989	509
	HMPREF1120_05502 hypothetical protein (878 aa)	1366.81	1.79373	0.282647	6.34619	2.21e-10	3.01e-09		1158	1009.32	7.78811	242		1158	981.18	9.91378	241
	HMPREF1120_06013 hypothetical protein (618 aa)	2472.38	1.9133	0.301728	6.34115	2.28e-10	3.1e-09		945	796.325	3.22243	79		945	768.194	2.62706	50
	HMPREF1120_09072 GATA-binding protein (290 aa)	607.617	-2.27356	0.358989	-6.33321	2.4e-10	3.26e-09		1311	1162.32	206.717	7397		1311	1134.18	339.569	9542
	HMPREF1120_03121 citrate synthase, mitochondrial (468 aa)	16354.5	-2.03059	0.320906	-6.3277	2.49e-10	3.37e-09		1059	910.321	14.2729	400		1059	882.18	30.6083	669
	HMPREF1120_04681 hypothetical protein (566 aa)	1229.04	1.85587	0.293373	6.32596	2.52e-10	3.41e-09		1281	1132.32	14.4006	502		1281	1104.18	17.7651	486
	HMPREF1120_02046 hypothetical protein (361 aa)	85.0743	3.00036	0.47434	6.32533	2.53e-10	3.42e-09		1773	1624.32	16.8978	845		1773	1596.18	23.036	911
	HMPREF1120_02348 peanut-like protein 1 (cell division control	5167.25	-1.95782	0.30965	-6.32268	2.57e-10	3.47e-09		2571	2422.32	6.35613	474		2571	2394.18	8.27743	491
	HMPREF1120_06212 NADH-dependent flavin oxidoreductase (417 aa)	10440.4	-2.99181	0.47345	-6.31917	2.63e-10	3.55e-09		1380	1231.32	15.6697	594		1380	1203.18	20.1947	602
	HMPREF1120_01349 hypothetical protein (721 aa)	1655.49	2.00018	0.316808	6.31356	2.73e-10	3.67e-09		2730	2581.32	17.7428	1410		2730	2553.18	26.0207	1646
	HMPREF1120_02761 protein-tyrosine phosphatase (621 aa)	458.216	-1.97609	0.31317	-6.30996	2.79e-10	3.75e-09		3216	3067.32	12.6866	1198		3216	3039.18	14.489	1091
	HMPREF1120_01050 MC family mitochondrial carrier protein (351	496.545	-2.15448	0.341633	-6.30641	2.86e-10	3.83e-09		597	448.633	214.602	2964		597	421.321	144.081	1504
	HMPREF1120_08886 hypothetical protein (255 aa)	664.247	1.97056	0.313281	6.29007	3.17e-10	4.25e-09		1551	1402.32	5.02642	217		1551	1374.18	8.28279	282
	HMPREF1120_05577 amidase (562 aa)	416.664	2.16685	0.344784	6.28466	3.29e-10	4.4e-09		1542	1393.32	170.324	7306		1542	1365.18	223.957	7575
	HMPREF1120_02216 hypothetical protein (405 aa)	2097.11	1.80767	0.287666	6.28392	3.3e-10	4.41e-09		3939	3790.32	5.5875	652		3939	3762.18	8.47537	790
	HMPREF1120_00906 AAT family amino acid transporter (559	417.453	2.0687	0.329859	6.27149	3.58e-10	4.77e-09		1854	1705.32	58.9523	3095		1854	1677.18	57.7086	2398
	HMPREF1120_04319 NADP-specific glutamate dehydrogenase (458 aa)	8208.72	1.76024	0.280699	6.27091	3.59e-10	4.78e-09		1740	1591.32	10.1244	496		1740	1563.18	28.0151	1085
	HMPREF1120_05848 SulP family sulfate permease (686 aa)	116.802	3.04795	0.486254	6.26823	3.65e-10	4.86e-09		717	568.379	21.4308	375		717	540.444	27.6326	370
	HMPREF1120_00961 hypothetical protein (202 aa)	629.155	-2.22653	0.355288	-6.26684	3.68e-10	4.9e-09		948	799.325	5.24219	129		948	771.194	7.58885	145
	HMPREF1120_04905 hypothetical protein (379 aa)	965.566	-1.95838	0.312557	-6.26566	3.71e-10	4.93e-09		444	297.635	0.218269	2		444	273.154	1.1821	8
	HMPREF1120_08677 CDW92 antigen (557 aa)	888.967	-1.82209	0.290885	-6.26396	3.75e-10	4.97e-09		2256	2107.32	6.89006	447		2256	2079.18	9.62854	496
	HMPREF1120_07624 hypothetical protein (999 aa)	1514.54	1.99572	0.318724	6.2616	3.81e-10	5.04e-09		3456	3307.32	32.6363	3323		3456	3279.18	49.8987	4054
	HMPREF1120_06711 mitotic spindle assembly checkpoint protein MAD2	1700.8	-2.26098	0.361175	-6.26008	3.85e-10	5.08e-09		2025	1876.32	23.8036	1375		2025	1848.18	22.8214	1045
	HMPREF1120_03677 homocysteine S-methyltransferase (334 aa)	2328.28	-2.35384	0.376038	-6.25958	3.86e-10	5.09e-09		1317	1168.32	44.0114	1583		1317	1140.18	35.9305	1015
	HMPREF1120_05206 protein-serine/threonine kinase (628 aa)	5493.1	1.99374	0.318786	6.25416	4e-10	5.27e-09		333	193.226	108.26	644		333	173.309	128.089	550
	HMPREF1120_01903 DNA topoisomerase II (1662 aa)	2815.52	-2.17443	0.347706	-6.25364	4.01e-10	5.28e-09		1071	922.321	9.68494	275		1071	894.18	10.2464	227
	HMPREF1120_02330 ferredoxin, 2Fe-2S (213 aa)	6547.77	-2.19495	0.351085	-6.25189	4.06e-10	5.33e-09		1098	949.321	34.9348	1021		1098	921.18	63.3132	1445
	HMPREF1120_07814 hypothetical protein (426 aa)	1837.73	1.96818	0.314831	6.25154	4.06e-10	5.33e-09		1476	1327.32	9.88671	404		1476	1299.18	21.0014	676
	HMPREF1120_03918 MFS transporter, SP family, sugar:H+ symporter	1254.15	-2.14068	0.34267	-6.24705	4.18e-10	5.48e-09		1323	1174.32	9.59818	347		1323	1146.18	9.50784	270
	HMPREF1120_09133 hypothetical protein (143 aa)	609.239	2.12583	0.340905	6.23584	4.49e-10	5.88e-09		1455	1306.32	14.422	580		1455	1278.18	10.7995	342
	HMPREF1120_03366 phosphoglycerate mutase (286 aa)	1254.19	-1.97694	0.317043	-6.23556	4.5e-10	5.88e-09		1458	1309.32	4.06859	164		1458	1281.18	3.62292	115
	HMPREF1120_00819 cytosolic Fe-S cluster assembly factor nbp35	3520.97	1.82749	0.293113	6.23478	4.52e-10	5.9e-09		1389	1240.32	3.35214	128		1389	1212.18	4.56168	137
	HMPREF1120_07204 hypothetical protein (855 aa)	788.152	-2.07558	0.333081	-6.23145	4.62e-10	6.02e-09		984	835.325	123.151	3167		984	807.187	172.611	3452
	HMPREF1120_07970 hypothetical protein (436 aa)	386.769	2.15852	0.346416	6.23102	4.63e-10	6.03e-09		2490	2341.32	24.6393	1776		2490	2313.18	29.6801	1701
	HMPREF1120_07971 hypothetical protein (619 aa)	111.579	2.67791	0.429845	6.22993	4.67e-10	6.06e-09		2637	2488.32	16.6568	1276		2637	2460.18	24.0513	1466
	HMPREF1120_07543 hypothetical protein (404 aa)	507.473	1.90027	0.305151	6.2273	4.75e-10	6.16e-09		1941	1792.32	55.837	3081		1941	1764.18	134.686	5887
	HMPREF1120_02637 hypothetical protein (301 aa)	1769.32	1.86468	0.299524	6.22548	4.8e-10	6.22e-09		3024	2875.32	56.2361	4978		3024	2847.18	94.3985	6659
	HMPREF1120_08322 hypothetical protein (255 aa)	307.203	2.03637	0.327166	6.22425	4.84e-10	6.26e-09		594	445.638	397.903	5459		594	418.367	421.981	4374
	HMPREF1120_01710 hypothetical protein (322 aa)	107.491	2.7185	0.437614	6.21208	5.23e-10	6.75e-09		912	763.328	103.235	2426		912	735.204	90.638	1651
	HMPREF1120_08834 hypothetical protein (681 aa)	1078.19	-1.78873	0.288036	-6.21012	5.29e-10	6.83e-09		2973	2824.32	17.5504	1526		2973	2796.18	23.6151	1636
	HMPREF1120_01750 chromosome transmission fidelity protein 18 (382	3884.84	-1.98156	0.319758	-6.19705	5.75e-10	7.41e-09		1176	1027.32	5.91264	187		1176	999.18	6.94793	172
	HMPREF1120_06203 hypothetical protein (268 aa)	2641.08	-2.18631	0.35287	-6.19579	5.8e-10	7.46e-09		1233	1084.32	37.4753	1251		1233	1056.18	36.1895	947
	HMPREF1120_02867 hypothetical protein (228 aa)	3593.28	-1.86004	0.300238	-6.19524	5.82e-10	7.48e-09		390	245.882	1.05684	8		390	223.322	0.180734	1
	HMPREF1120_07641 hypothetical protein (457 aa)	1041.39	2.14587	0.346503	6.19295	5.9e-10	7.58e-09		309	171.86	3431.38	18155		309	153.199	4596.32	17446
	HMPREF1120_06454 hypothetical protein (416 aa)	766.084	2.02933	0.327735	6.19198	5.94e-10	7.61e-09		1641	1492.32	8.72827	401		1641	1464.18	9.78599	355
	HMPREF1120_03301 H/ACA ribonucleoprotein complex subunit 3 (78	5234.18	-2.21845	0.35838	-6.19022	6.01e-10	7.69e-09		2109	1960.32	26.3958	1593		2109	1932.18	35.9296	1720
	HMPREF1120_07576 hypothetical protein (541 aa)	582.491	1.90118	0.307376	6.1852	6.2e-10	7.92e-09		3105	2956.32	11.6137	1057		3105	2928.18	14.611	1060
	HMPREF1120_03247 hexokinase (533 aa)	437.471	-2.15812	0.349476	-6.17531	6.6e-10	8.42e-09		2274	2125.32	16.0018	1047		2274	2097.18	25.5006	1325
	HMPREF1120_09238 hypothetical protein (239 aa)	89.2723	2.89239	0.46841	6.17492	6.62e-10	8.43e-09		1299	1150.32	9.06426	321		1299	1122.18	8.52426	237
	HMPREF1120_07376 hypothetical protein (828 aa)	7787.63	2.10309	0.340615	6.1744	6.64e-10	8.45e-09		1173	1024.32	3.36137	106		1173	996.18	4.98354	123
	HMPREF1120_05644 O-acetyltransferase (235 aa)	222.611	-2.91001	0.47136	-6.17365	6.67e-10	8.48e-09		549	400.898	462.726	5711		549	374.185	593.479	5502
	HMPREF1120_04034 hypothetical protein (245 aa)	1282.76	-2.40412	0.389609	-6.17059	6.8e-10	8.63e-09		2886	2737.32	12.5428	1057		2886	2709.18	16.7307	1123
	HMPREF1120_03444 nucleoside diphosphate kinase (154 aa)	78059.9	-2.23829	0.362752	-6.1703	6.82e-10	8.64e-09		1191	1042.32	106.89	3430		1191	1014.18	88.7883	2231
	HMPREF1120_03681 hypothetical protein (360 aa)	802.537	2.11455	0.342731	6.16971	6.84e-10	8.66e-09		1302	1153.32	25.3195	899		1302	1125.18	31.2799	872
	HMPREF1120_06307 hypothetical protein (787 aa)	5341.94	1.75433	0.28436	6.1694	6.85e-10	8.66e-09		747	598.365	32.4625	598		747	570.373	36.7265	519
	HMPREF1120_04540 hypothetical protein (288 aa)	285.178	2.2999	0.372847	6.16849	6.89e-10	8.7e-09		1104	955.321	71.709	2109		1104	927.18	103.998	2389
	HMPREF1120_05251 hypothetical protein (491 aa)	206.824	-2.30357	0.373557	-6.16658	6.98e-10	8.78e-09		297	161.436	34.8091	173		297	143.487	49.7887	177
	HMPREF1120_05690 isocitrate dehydrogenase [NAD] subunit 2, mitochondrial	4168.52	-1.74302	0.282657	-6.16655	6.98e-10	8.78e-09		1554	1405.32	10.355	448		1554	1377.18	16.0606	548
	HMPREF1120_08501 cyclopropane-fatty-acyl-phospholipid synthase (525 aa)	6167.21	-1.75995	0.285696	-6.16022	7.26e-10	9.13e-09		1305	1156.32	19.0176	677		1305	1128.18	17.0294	476
	HMPREF1120_03279 hypothetical protein (610 aa)	6202.65	1.85267	0.30076	6.15994	7.28e-10	9.13e-09		1098	949.321	20.1876	590		1098	921.18	19.454	444
	HMPREF1120_02172 hypothetical protein (454 aa)	653.404	-2.43628	0.395745	-6.15617	7.45e-10	9.34e-09		3591	3442.32	18.3816	1948		3591	3414.18	23.7501	2009
	HMPREF1120_08619 carbonic anhydrase (332 aa)	555.884	-1.96157	0.318804	-6.15291	7.61e-10	9.52e-09		882	733.331	3.23393	73.0104		882	705.216	4.90513	85.7041
	HMPREF1120_07724 scytalone dehydratase (189 aa)	3694.76	-1.91959	0.312	-6.15252	7.63e-10	9.53e-09		990	841.325	23.3577	604.99		990	813.187	27.512	554.296
	HMPREF1120_05117 ATP-dependent DNA helicase 2 subunit 1	1455.72	1.77712	0.28905	6.14812	7.84e-10	9.79e-09		1479	1330.32	28.1282	1152		1479	1302.18	25.3854	819
	HMPREF1120_08817 phosphoribosylaminoimidazole-succinocarboxamide synthase (307 aa)	5456.88	-2.1862	0.355604	-6.14785	7.85e-10	9.79e-09		942	793.325	5.32278	130		942	765.195	5.80219	110
	HMPREF1120_02778 sterol carrier protein 2 (459 aa)	1305.8	1.83673	0.298864	6.14569	7.96e-10	9.91e-09		1761	1612.32	1.85346	92		1761	1584.18	3.23571	127
	HMPREF1120_00857 hypothetical protein (121 aa)	1013.02	-1.92433	0.313182	-6.14444	8.02e-10	9.98e-09		1260	1111.32	6.43027	220		1260	1083.18	7.11711	191
	HMPREF1120_01523 hypothetical protein (545 aa)	169.96	2.33994	0.381436	6.13455	8.54e-10	1.06e-08		1650	1501.32	6.772	313		1650	1473.18	7.80836	285
	HMPREF1120_05089 hypothetical protein (667 aa)	1418.72	1.85332	0.302204	6.13267	8.64e-10	1.07e-08		1545	1396.32	2.62869	113		1545	1368.18	3.00904	102
	HMPREF1120_07044 hypothetical protein (313 aa)	273.15	2.34612	0.383031	6.12514	9.06e-10	1.12e-08		483	335.724	3.67661	38		483	310.22	3.12258	24
	HMPREF1120_08720 MFS transporter, LAT3 family, solute carrier	1039.84	-1.97462	0.322852	-6.11617	9.58e-10	1.19e-08		594	445.638	12.8285	176		594	418.367	26.2412	272
	HMPREF1120_00584 hypothetical protein (1764 aa)	979.992	-2.07126	0.338839	-6.11281	9.79e-10	1.21e-08		912	763.328	50.0855	1177		912	735.204	43.6446	795
	HMPREF1120_03061 hypothetical protein (537 aa)	216.466	-2.46697	0.403751	-6.11014	9.95e-10	1.23e-08		756	607.363	99.7416	1865		756	579.35	88.9654	1277
	HMPREF1120_08532 cholesterol oxidase (1275 aa)	890.221	1.78195	0.291687	6.10911	1e-09	1.23e-08		981	832.325	7.68811	197		981	804.187	12.1459	242
	HMPREF1120_07860 hypothetical protein (397 aa)	1691.36	-1.84103	0.301517	-6.10587	1.02e-09	1.26e-08		1809	1660.32	12.4817	638		1809	1632.18	14.3922	582
	HMPREF1120_04464 ubiquitin thiolesterase (579 aa)	9203.19	1.73912	0.28505	6.10111	1.05e-09	1.29e-08		2061	1912.32	3.41414	201		2061	1884.18	5.37678	251
	HMPREF1120_06262 hypothetical protein (160 aa)	629.229	-1.84191	0.301839	-6.10229	1.05e-09	1.28e-08		1269	1120.32	20.0347	691		1269	1092.18	24.7601	670
	HMPREF1120_04033 hypothetical protein (131 aa)	499.581	-2.28588	0.374739	-6.09991	1.06e-09	1.3e-08		561	412.812	18.8058	239		561	385.93	16.5242	158
	HMPREF1120_03616 hypothetical protein (344 aa)	1620.99	1.71221	0.280806	6.09751	1.08e-09	1.32e-08		1458	1309.32	5.75557	232		1458	1281.18	6.64727	211
	HMPREF1120_03847 ribonucleoside-diphosphate reductase large chain (919 aa)	16590.2	1.70185	0.279272	6.09388	1.1e-09	1.35e-08		1923	1774.32	51.2592	2800		1923	1746.18	43.6862	1890
	HMPREF1120_02058 hypothetical protein (256 aa)	681.169	2.08255	0.341982	6.08963	1.13e-09	1.38e-08		981	832.325	495.161	12688		981	804.187	366.083	7294
	HMPREF1120_09229 mitochondrial GTP/GDP carrier protein 1 (310	1720.67	-2.16459	0.355579	-6.0875	1.15e-09	1.4e-08		1725	1576.32	13.6208	661		1725	1548.18	21.091	809
	HMPREF1120_02853 hypothetical protein (346 aa)	1746.27	2.47591	0.406836	6.08577	1.16e-09	1.41e-08		1770	1621.32	11.7803	588		1770	1593.18	17.7086	699
	HMPREF1120_02830 hypothetical protein (161 aa)	627.399	-2.02913	0.333589	-6.08273	1.18e-09	1.44e-08		1881	1732.32	10.0879	538		1881	1704.18	11.4394	483
	HMPREF1120_00952 non-specific serine/threonine protein kinase (402 aa)	187.596	-2.28283	0.376186	-6.06836	1.29e-09	1.57e-08		1695	1546.32	28.5264	1358		1695	1518.18	30.2279	1137
	HMPREF1120_02723 hypothetical protein (266 aa)	775.628	1.85279	0.305327	6.0682	1.29e-09	1.57e-08		1248	1099.32	154.622	5233		1248	1071.18	129.656	3441
	HMPREF1120_07350 pyruvate formate lyase activating enzyme (322	851.813	-1.99894	0.329587	-6.06497	1.32e-09	1.6e-08		1146	997.321	66.279	2035		1146	969.18	73.0876	1755
	HMPREF1120_06100 hypothetical protein (1237 aa)	1825.41	-2.35745	0.388789	-6.06359	1.33e-09	1.61e-08		1962	1813.32	10.0134	559		1962	1785.18	14.1761	627
	HMPREF1120_07878 DNA repair protein REV1 (1189 aa)	2015.46	1.72325	0.284437	6.05846	1.37e-09	1.66e-08		3309	3160.32	9.17839	893		3309	3132.18	13.7753	1069
	HMPREF1120_07011 hypothetical protein (473 aa)	5303.22	1.70649	0.281814	6.05539	1.4e-09	1.69e-08		1614	1465.32	73.1744	3301		1614	1437.18	61.139	2177
	HMPREF1120_06326 hypothetical protein (172 aa)	1388.74	-2.08775	0.345164	-6.04859	1.46e-09	1.76e-08		603	454.608	192.775	2698		603	427.238	172.411	1825
	HMPREF1120_04923 peptide-methionine (S)-S-oxide reductase (213 aa)	4137.47	1.6885	0.279688	6.03707	1.57e-09	1.89e-08		660	511.434	128.676	2026		660	483.716	150.528	1804
	HMPREF1120_09119 hypothetical protein (288 aa)	209.6	-2.53411	0.4198	-6.03646	1.58e-09	1.89e-08		600	451.62	74.0096	1029		600	424.276	79.4345	835
	HMPREF1120_04692 hypothetical protein (111 aa)	2609.53	-1.78908	0.296583	-6.03229	1.62e-09	1.94e-08		1683	1534.32	21.9114	1035		1683	1506.18	21.6256	807
	HMPREF1120_02952 hypothetical protein (417 aa)	1328.2	1.92243	0.318758	6.03101	1.63e-09	1.95e-08		789	640.343	385.267	7595		789	612.297	354.84	5383
	HMPREF1120_01308 hypothetical protein (251 aa)	720.736	-1.94797	0.323049	-6.02994	1.64e-09	1.96e-08		474	326.89	62.0053	624		474	301.613	138.638	1036
	HMPREF1120_01598 alpha/beta hydrolase (585 aa)	2774.12	2.01151	0.333606	6.02962	1.64e-09	1.96e-08		1143	994.321	76.8999	2354		1143	966.18	140.238	3357
	HMPREF1120_06866 alpha,alpha-trehalose-phosphate synthase (UDP-forming) (501 aa)	294.586	-1.96369	0.325753	-6.02815	1.66e-09	1.98e-08		357	215.06	1130.52	7485		357	193.964	1157.6	5563
	HMPREF1120_08122 hypothetical protein (229 aa)	117.58	2.46861	0.409788	6.02412	1.7e-09	2.03e-08		942	793.325	2.86611	70		942	765.195	6.75164	128
	HMPREF1120_01114 retrograde regulation protein 2 (488 aa)	480.077	1.93022	0.320554	6.02151	1.73e-09	2.06e-08		1851	1702.32	16.4098	860		1851	1674.18	16.4419	682
	HMPREF1120_00724 hypothetical protein (1197 aa)	1073.61	1.7363	0.288704	6.01411	1.81e-09	2.15e-08		3753	3604.32	28.3248	3143		3753	3576.18	40.1341	3556
	HMPREF1120_06930 hypothetical protein (526 aa)	2060.06	-1.83551	0.305196	-6.0142	1.81e-09	2.15e-08		375	231.771	0.70074	5		375	209.859	0.576986	3
	HMPREF1120_08939 hypothetical protein (401 aa)	903.198	1.97103	0.328175	6.00604	1.9e-09	2.25e-08		915	766.328	111.986	2642		915	738.202	152.218	2784
	HMPREF1120_06650 hypothetical protein (399 aa)	4771.06	1.91706	0.319232	6.00523	1.91e-09	2.26e-08		882	733.331	1.28453	29		882	705.216	0.629567	11
	HMPREF1120_08008 glycerophosphoryl diester phosphodiesterase (432 aa)	135.642	2.35795	0.392661	6.00506	1.91e-09	2.26e-08		1299	1150.32	10.7867	382		1299	1122.18	13.3079	370
	HMPREF1120_08719 hypothetical protein (207 aa)	1656.3	-2.20193	0.366649	-6.00555	1.91e-09	2.26e-08		450	303.463	2.56893	24		450	278.808	5.0668	35
	HMPREF1120_03934 hypothetical protein (527 aa)	1985.89	1.914	0.31893	6.00132	1.96e-09	2.31e-08		1167	1018.32	47.464	1488		1167	990.18	41.8219	1026
	HMPREF1120_05859 hypothetical protein (232 aa)	1584.01	-2.14695	0.357802	-6.00038	1.97e-09	2.32e-08		726	577.374	88.3823	1571		726	549.421	96.0889	1308
	HMPREF1120_07285 hypothetical protein (669 aa)	1559.17	2.0119	0.335323	5.99989	1.97e-09	2.32e-08		1581	1432.32	9.79692	432		1581	1404.18	11.3252	394
	HMPREF1120_04569 hypothetical protein (667 aa)	367.99	2.00208	0.333725	5.9992	1.98e-09	2.33e-08		933	784.328	80.8404	1952		933	756.196	64.1565	1202
	HMPREF1120_03974 hypothetical protein (733 aa)	1385.55	-1.82325	0.303974	-5.99804	2e-09	2.34e-08		417	271.578	432.613	3617		417	247.931	342.683	2105
	HMPREF1120_08544 hypothetical protein (204 aa)	1539.47	-1.8705	0.311892	-5.99727	2.01e-09	2.35e-08		1368	1219.32	3.59635	135		1368	1191.18	4.60821	136
	HMPREF1120_00060 homoisocitrate dehydrogenase, mitochondrial (362 aa)	5293.52	-1.69987	0.283766	-5.99039	2.09e-09	2.45e-08		1377	1228.32	3.67578	139		1377	1200.18	2.21957	66
	HMPREF1120_00253 farnesyl-diphosphate farnesyltransferase (487 aa)	15342.6	-1.79596	0.299892	-5.9887	2.12e-09	2.47e-08		867	718.332	6.24023	138		867	690.225	7.71888	132
	HMPREF1120_07460 2-haloacid dehalogenase (266 aa)	93.1155	2.70287	0.451474	5.98676	2.14e-09	2.5e-08		981	832.325	8.62473	221		981	804.187	7.7292	154
	HMPREF1120_03373 hypothetical protein (707 aa)	1987.99	1.82677	0.305228	5.98495	2.16e-09	2.53e-08		2424	2275.32	35.8896	2514		2424	2247.18	43.1067	2400
	HMPREF1120_01056 triosephosphate isomerase (251 aa)	4226.81	-1.71376	0.286376	-5.98431	2.17e-09	2.53e-08		3108	2959.32	13.1605	1199		3108	2931.18	17.887	1299
	HMPREF1120_06865 hypothetical protein (331 aa)	2242.5	-1.90462	0.318544	-5.97915	2.24e-09	2.61e-08		759	610.361	8.14237	153		759	582.345	13.1688	190
	HMPREF1120_00559 hypothetical protein (827 aa)	103.865	2.67086	0.446891	5.97653	2.28e-09	2.65e-08		1230	1081.32	83.089	2766		1230	1053.18	133.06	3472
	HMPREF1120_01467 hypothetical protein (470 aa)	5246.32	-1.94355	0.325252	-5.97553	2.29e-09	2.66e-08		948	799.325	54.9007	1351		948	771.194	63.0136	1204
	HMPREF1120_03566 mortality factor 4-like protein 1 (966	1943.11	1.70812	0.286218	5.96789	2.4e-09	2.79e-08		2412	2263.32	29.8657	2081		2412	2235.18	25.6598	1421
	HMPREF1120_01984 hypothetical protein (536 aa)	568.285	-1.82071	0.305519	-5.95941	2.53e-09	2.93e-08		1230	1081.32	102.585	3415		1230	1053.18	71.5888	1868
	HMPREF1120_06125 hypothetical protein (248 aa)	681.508	-2.11799	0.355644	-5.95535	2.6e-09	3e-08		3279	3130.32	22.6315	2181		3279	3102.18	25.5792	1966
	HMPREF1120_08563 ethanolaminephosphotransferase (867 aa)	170.398	-2.2197	0.372732	-5.9552	2.6e-09	3e-08		1119	970.321	5.92521	177		1119	942.18	4.62659	108
	HMPREF1120_04912 adenosine kinase (349 aa)	3202.4	-1.66061	0.279596	-5.93933	2.86e-09	3.3e-08		1110	961.321	117.958	3491		1110	933.18	74.7393	1728
	HMPREF1120_00977 carboxypeptidase D (612 aa)	2988.87	1.7194	0.289509	5.93903	2.87e-09	3.3e-08		1107	958.321	1.42359	42		1107	930.18	2.25635	52
	HMPREF1120_01029 replication factor A2 (285 aa)	33354.3	2.54428	0.428421	5.93873	2.87e-09	3.3e-08		753	604.364	1.66613	31		753	576.356	2.17091	31
	HMPREF1120_05591 FMN-dependent dehydrogenase (372 aa)	328.708	-2.55947	0.430974	-5.9388	2.87e-09	3.3e-08		729	580.374	99.5668	1779		729	552.416	100.025	1369
	HMPREF1120_04944 mitochondrial ABC transporter ATM (972 aa)	942.867	1.70632	0.287543	5.93413	2.95e-09	3.39e-08		2706	2557.32	26.5973	2094		2706	2529.18	32.0127	2006
	HMPREF1120_05687 hypothetical protein (625 aa)	831.444	-2.07315	0.349406	-5.93335	2.97e-09	3.4e-08		402	257.235	3433.16	27188		402	234.184	2600.43	15088
	HMPREF1120_07149 hypothetical protein (569 aa)	2062.51	1.84228	0.310564	5.93205	2.99e-09	3.42e-08		3468	3319.32	12.0953	1236		3468	3291.18	17.2182	1404
	HMPREF1120_08494 hypothetical protein (866 aa)	600.331	1.84637	0.311248	5.93216	2.99e-09	3.42e-08		303	166.611	1371.54	7035		303	148.32	1054.76	3876
	HMPREF1120_08778 intermembrane space AAA protease IAP-1 (865	4468.77	1.70225	0.287144	5.9282	3.06e-09	3.5e-08		1779	1630.32	26.0803	1309		1779	1602.18	26.8293	1065
	HMPREF1120_07850 hypothetical protein (594 aa)	1825.68	-1.77581	0.29967	-5.92587	3.11e-09	3.54e-08		4053	3904.32	10.2913	1237		4053	3876.18	11.5061	1105
	HMPREF1120_08582 hypothetical protein (155 aa)	861.352	-1.97344	0.333059	-5.92521	3.12e-09	3.55e-08		2070	1921.32	4.8859	289		2070	1893.18	6.5238	306
	HMPREF1120_09162 FMN-dependent dehydrogenase (371 aa)	97.4463	2.66924	0.450604	5.9237	3.15e-09	3.58e-08		1827	1678.32	26.5924	1374		1827	1650.18	32.0169	1309
	HMPREF1120_08058 hypothetical protein (568 aa)	248.795	2.15819	0.36464	5.9187	3.25e-09	3.69e-08		1668	1519.32	16.1415	755		1668	1491.18	29.3407	1084
	HMPREF1120_06005 AAT family amino acid transporter (567	70.4885	3.6496	0.617123	5.91389	3.34e-09	3.79e-08		1536	1387.32	100.304	4284		1536	1359.18	143.104	4819
	HMPREF1120_07397 phosphatidylserine decarboxylase (842 aa)	417.726	-2.94692	0.498311	-5.91381	3.34e-09	3.79e-08		792	643.341	62.0016	1228		792	615.289	69.2717	1056
	HMPREF1120_06111 hypothetical protein (1276 aa)	278.721	1.95193	0.330398	5.90783	3.47e-09	3.92e-08		3723	3574.32	19.4294	2138		3723	3546.18	27.1456	2385
	HMPREF1120_07755 ribosome recycling factor (328 aa)	1095.09	-1.86968	0.316587	-5.90574	3.51e-09	3.97e-08		987	838.325	13.0964	338		987	810.187	15.1447	304
	HMPREF1120_02325 hypothetical protein (621 aa)	1490.38	1.89606	0.321145	5.90405	3.55e-09	4.01e-08		864	715.332	24.1574	532		864	687.226	16.621	283
	HMPREF1120_04575 hypothetical protein (224 aa)	82.6809	-2.65361	0.449662	-5.90134	3.61e-09	4.07e-08		1083	934.321	37.825	1088		1083	906.18	41.4228	930
	HMPREF1120_03130 aquaglyceroporin like protein (632 aa)	255.322	-2.49302	0.422487	-5.90083	3.62e-09	4.08e-08		894	745.329	167.395	3841		894	717.209	162.076	2880
	HMPREF1120_00735 hypothetical protein (252 aa)	2813.81	-1.74402	0.295624	-5.89943	3.65e-09	4.1e-08		411	265.835	3.78787	31		411	242.405	5.16169	31
	HMPREF1120_02476 aromatic amino acid aminotransferase (624 aa)	1386.4	1.68578	0.286202	5.89017	3.86e-09	4.34e-08		1134	985.321	18.8237	571		1134	957.18	18.4272	437
	HMPREF1120_06759 dihydroorotase, homodimeric type (371 aa)	868.503	-1.87269	0.318059	-5.88789	3.91e-09	4.39e-08		1671	1522.32	2.58182	121		1671	1494.18	4.4571	165
	HMPREF1120_01118 DNA-directed RNA polymerase II subunit H	3525.98	-2.1142	0.359101	-5.88747	3.92e-09	4.4e-08		615	466.56	2.99369	43		615	439.085	2.48191	27
	HMPREF1120_05782 retrograde regulation protein 2 (379 aa)	176.79	2.36852	0.403531	5.8695	4.37e-09	4.9e-08		1347	1198.32	0.487917	18		1347	1170.18	0.620856	18
	HMPREF1120_01982 hypothetical protein (104 aa)	71.345	2.90364	0.494818	5.86809	4.41e-09	4.93e-08		1578	1429.32	2.06803	91		1578	1401.18	2.27564	79
	HMPREF1120_04257 MFS transporter, MCP family, solute carrier	240.16	1.98706	0.338624	5.86802	4.41e-09	4.93e-08		438	291.827	1.33568	12		438	267.516	3.01753	20
	HMPREF1120_03623 hypothetical protein (420 aa)	743.462	1.74675	0.297687	5.86773	4.42e-09	4.93e-08		2415	2266.32	14.2036	991		2415	2238.18	18.7727	1041
	HMPREF1120_09060 hypothetical protein (194 aa)	6295.55	-2.2015	0.375334	-5.86543	4.48e-09	4.99e-08		642	493.478	7.83295	119		642	465.836	9.35755	108
	HMPREF1120_01677 ubiquinone/menaquinone biosynthesis methyltransferase (263 aa)	719.927	-2.15831	0.368032	-5.86447	4.51e-09	5.02e-08		1497	1348.32	19.5859	813		1497	1320.18	15.8368	518
	HMPREF1120_03517 MFS transporter, SIT family, siderophore-iron:H+ symporter	1362.38	-1.86613	0.318259	-5.86357	4.53e-09	5.04e-08		1656	1507.32	49.8444	2313		1656	1479.18	54.1367	1984
	HMPREF1120_04415 NCS1 family nucleobase:cation symporter-1 (520 aa)	175.637	2.15143	0.367293	5.85754	4.7e-09	5.22e-08		1257	1108.32	26.7579	913		1257	1080.18	22.0832	591
	HMPREF1120_00113 alcohol dehydrogenase (371 aa)	380.533	1.86229	0.317977	5.85667	4.72e-09	5.24e-08		1029	880.321	265.446	7194		1029	852.18	286.594	6051
	HMPREF1120_05396 hypothetical protein (709 aa)	1161.07	1.78392	0.304614	5.85633	4.73e-09	5.24e-08		2925	2776.32	7.74523	662		2925	2748.18	10.3248	703
	HMPREF1120_09070 hypothetical protein (505 aa)	157.846	2.38589	0.407411	5.85622	4.74e-09	5.24e-08		1323	1174.32	31.9478	1155		1323	1146.18	39.8273	1131
	HMPREF1120_01141 hypothetical protein (204 aa)	7119.85	-1.58902	0.271406	-5.85476	4.78e-09	5.28e-08		1896	1747.32	42.1987	2270		1896	1719.18	56.8622	2422
	HMPREF1120_05546 uracil phosphoribosyltransferase (249 aa)	5136.68	-1.79025	0.305866	-5.85304	4.83e-09	5.33e-08		324	185.143	25.6148	146		324	165.688	28.5013	117
	HMPREF1120_08908 hypothetical protein (244 aa)	2367.75	1.71716	0.293399	5.85263	4.84e-09	5.34e-08		1659	1510.32	5.11863	238		1659	1482.18	7.32525	269
	HMPREF1120_03059 ceramide glucosyltransferase (616 aa)	2627.98	-1.86415	0.318627	-5.85056	4.9e-09	5.4e-08		480	332.78	45.9738	471		480	307.347	26.9213	205
	HMPREF1120_02089 hypothetical protein (297 aa)	23739.7	-2.95949	0.506118	-5.84744	4.99e-09	5.49e-08		1206	1057.32	14.3468	467		1206	1029.18	22.0402	562
	HMPREF1120_04456 acyltransferase (421 aa)	878.521	1.82504	0.312177	5.84618	5.03e-09	5.53e-08		525	377.134	97.8428	1136		525	350.755	110.468	960
	HMPREF1120_06189 hypothetical protein (901 aa)	859.994	1.71674	0.293983	5.83959	5.23e-09	5.74e-08		2373	2224.32	19.4515	1332		2373	2196.18	24.7003	1344
	HMPREF1120_07929 ubiquinone biosynthesis methyltransferase (320 aa)	654.811	-1.8856	0.323156	-5.83496	5.38e-09	5.9e-08		2001	1852.32	5.57644	318		2001	1824.18	8.82828	399
	HMPREF1120_08412 alpha/beta hydrolase (280 aa)	238.984	-1.99406	0.341837	-5.83336	5.43e-09	5.95e-08		825	676.334	3.89018	81		825	648.256	4.98097	80
	HMPREF1120_07834 5-oxoprolinase (ATP-hydrolysing) (1317 aa)	2349.6	1.92804	0.330908	5.8265	5.66e-09	6.19e-08		1023	874.321	4.56962	123		1023	846.18	5.24688	110
	HMPREF1120_05286 hypothetical protein (450 aa)	811.374	1.83448	0.315186	5.82031	5.87e-09	6.42e-08		699	550.39	11.8034	200		699	522.504	11.4326	148
	HMPREF1120_03629 60S ribosomal protein L10a (218 aa)	26746.6	-1.66309	0.285796	-5.81915	5.91e-09	6.45e-08		1575	1426.32	55.681	2445		1575	1398.18	44.0809	1527.01
	HMPREF1120_02754 extracellular dihydrogeodin oxidase/laccase (419 aa)	127.474	2.42156	0.416166	5.81873	5.93e-09	6.46e-08		1575	1426.32	55.6812	2445		1575	1398.18	44.0802	1526.99
	HMPREF1120_08038 hypothetical protein (607 aa)	1092.38	-1.81482	0.312103	-5.81482	6.07e-09	6.61e-08		327	187.824	423.357	2448		327	168.209	390.159	1626
	HMPREF1120_05667 hypothetical protein (591 aa)	1427.6	-1.66813	0.287592	-5.80032	6.62e-09	7.2e-08		1911	1762.32	26.0437	1413		1911	1734.18	31.3039	1345
	HMPREF1120_04426 aldo-keto reductase (AKR) (291 aa)	421.169	1.85699	0.320573	5.79272	6.93e-09	7.52e-08		1104	955.321	3.97816	117		1104	927.18	4.17906	96
	HMPREF1120_05049 arginyl-tRNA synthetase (824 aa)	144.616	2.55986	0.44196	5.79207	6.95e-09	7.54e-08		1164	1015.32	42.3575	1324		1164	987.18	51.8843	1269
	HMPREF1120_00983 ubiquitin-activating enzyme E1 1 (1034 aa)	4750.54	1.60957	0.277921	5.79146	6.98e-09	7.56e-08		2268	2119.32	33.7496	2202.01		2268	2091.18	40.8701	2117.51
	HMPREF1120_01402 hypothetical protein (203 aa)	590.978	1.82686	0.315489	5.79057	7.01e-09	7.59e-08		2268	2119.32	33.7493	2201.99		2268	2091.18	40.8696	2117.49
	HMPREF1120_01450 hypothetical protein (155 aa)	2022.83	-1.79406	0.30988	-5.78954	7.06e-09	7.63e-08		1527	1378.32	96.3165	4087		1527	1350.18	152.966	5117
	HMPREF1120_05313 DNA-directed RNA polymerase I subunit A43	1316.15	-1.75326	0.30293	-5.78766	7.14e-09	7.7e-08		1320	1171.32	28.0086	1010		1320	1143.18	43.0388	1219
	HMPREF1120_04467 hypothetical protein (466 aa)	2514.27	1.86809	0.322936	5.78469	7.26e-09	7.83e-08		1923	1774.32	17.1169	935		1923	1746.18	28.1764	1219
	HMPREF1120_02350 hypothetical protein (291 aa)	2169.12	2.00232	0.34716	5.76773	8.03e-09	8.65e-08		1050	901.321	1.69381	47		1050	873.18	1.57161	34
	HMPREF1120_04212 glycerol dehydrogenase Gcy1 (310 aa)	6191.4	-1.56831	0.271984	-5.7662	8.11e-09	8.72e-08		1125	976.321	0.365971	11		1125	948.18	0.425677	10
	HMPREF1120_00437 hypothetical protein (167 aa)	680.117	1.71921	0.298308	5.76319	8.25e-09	8.87e-08		441	294.732	0.991886	9		441	270.324	1.04516	7
	HMPREF1120_00613 hypothetical protein (158 aa)	3319.69	-2.04564	0.355118	-5.76045	8.39e-09	9e-08		1242	1093.32	2.40649	81		1242	1065.18	1.81882	48
	HMPREF1120_00523 hypothetical protein (377 aa)	120.032	2.49384	0.432956	5.76004	8.41e-09	9.01e-08		2271	2122.32	16.2999	1065		2271	2094.18	22.0873	1146
	HMPREF1120_08433 PTH1 family peptidyl-tRNA hydrolase (446 aa)	891.583	-1.75834	0.305306	-5.75928	8.45e-09	9.04e-08		2136	1987.32	31.1531	1906		2136	1959.18	42.7479	2075
	HMPREF1120_03791 hypothetical protein (394 aa)	3659.83	-1.76754	0.307032	-5.75686	8.57e-09	9.17e-08		2586	2437.32	35.5299	2666		2586	2409.18	38.3317	2288
	HMPREF1120_02129 hypothetical protein (109 aa)	332.975	1.98195	0.344398	5.75483	8.67e-09	9.27e-08		861	712.332	11.9472	262		861	684.228	19.8792	337
	HMPREF1120_04642 hypothetical protein (881 aa)	1545.12	-1.62251	0.28211	-5.75133	8.85e-09	9.45e-08		741	592.368	164.888	3007		741	564.386	174.138	2435
	HMPREF1120_00689 S-(hydroxymethyl)glutathione dehydrogenase (357 aa)	720.651	-2.56938	0.446778	-5.7509	8.88e-09	9.46e-08		804	655.335	385.028	7768		804	627.28	415.085	6451
	HMPREF1120_07832 hypothetical protein (451 aa)	100.408	2.48879	0.433147	5.74583	9.15e-09	9.74e-08		2016	1867.32	43.2095	2484		2016	1839.18	45.0323	2052
	HMPREF1120_06310 histone H2A (132 aa)	105423	-1.95573	0.341085	-5.73385	9.82e-09	1.04e-07		1923	1774.32	14.8286	810		1923	1746.18	21.5195	931
	HMPREF1120_06712 translation factor GUF1, mitochondrial (669 aa)	1664.98	-1.83267	0.319664	-5.73313	9.86e-09	1.05e-07		2154	2005.32	23.8435	1472		2154	1977.18	34.7648	1703
	HMPREF1120_03744 catechol O-methyltransferase (411 aa)	3161.02	2.37324	0.41398	5.73273	9.88e-09	1.05e-07		1065	916.321	6.94792	196		1065	888.18	5.49864	121
	HMPREF1120_07939 glutamine synthetase (365 aa)	5730.49	1.74462	0.30434	5.73246	9.9e-09	1.05e-07		1875	1726.32	29.3528	1560		1875	1698.18	42.0688	1770
	HMPREF1120_01811 NCS1 family nucleobase:cation symporter-1 (588 aa)	1021.04	2.09933	0.366275	5.73158	9.95e-09	1.05e-07		363	220.608	76.1231	517		363	199.225	101.905	503
	HMPREF1120_01885 DNA-directed RNA polymerase I subunit A1	1725.15	-1.97869	0.345362	-5.72932	1.01e-08	1.07e-07		1062	913.321	59.7848	1681		1062	885.18	90.5563	1986
	HMPREF1120_04805 hypothetical protein (292 aa)	159.733	2.82845	0.493695	5.72915	1.01e-08	1.07e-07		618	469.549	57.6249	833		618	442.058	83.5436	915
	HMPREF1120_05162 hypothetical protein (121 aa)	221.587	-1.98033	0.345852	-5.72594	1.03e-08	1.09e-07		624	475.534	22.6779	332		624	447.998	31.0824	345
	HMPREF1120_02335 MFS transporter, SP family, major inositol	4610.27	2.15611	0.376798	5.7222	1.05e-08	1.11e-07		1641	1492.32	22.724	1044		1641	1464.18	24.3961	885
	HMPREF1120_02890 ATP-binding cassette, sub-family F, member 3	1763.53	1.97572	0.345304	5.72167	1.05e-08	1.11e-07		1293	1144.32	44.0261	1551		1293	1116.18	36.5223	1010
	HMPREF1120_01023 adenosinetriphosphatase (1229 aa)	2864.89	1.80362	0.315318	5.72001	1.07e-08	1.12e-07		1572	1423.32	438.035	19194		1572	1395.18	385.312	13319
	HMPREF1120_02902 hypothetical protein (474 aa)	164.059	2.53153	0.442601	5.71966	1.07e-08	1.12e-07		1173	1024.32	47.0591	1484		1173	996.18	57.0879	1409
	HMPREF1120_00146 hypothetical protein (719 aa)	406.045	2.17395	0.380191	5.71806	1.08e-08	1.13e-07		501	353.437	69.2956	754		501	327.507	48.5564	394
	HMPREF1120_03387 hypothetical protein (439 aa)	1632.1	1.61423	0.282309	5.71795	1.08e-08	1.13e-07		1110	961.321	224.833	6654		1110	933.18	271.709	6282
	HMPREF1120_06670 IQ domain-containing protein containing GTPase activating	247.85	-1.90935	0.334142	-5.71418	1.1e-08	1.15e-07		3465	3316.32	5.78865	591		3465	3288.18	7.14395	582
	HMPREF1120_02844 hypothetical protein (609 aa)	271.002	2.09955	0.367582	5.71177	1.12e-08	1.17e-07		534	386.035	14.1361	168		534	359.518	13.0229	116
	HMPREF1120_02041 hypothetical protein (488 aa)	620.741	1.73612	0.304292	5.70544	1.16e-08	1.21e-07		1662	1513.32	30.1787	1406		1662	1485.18	42.5039	1564
	HMPREF1120_05520 hypothetical protein (117 aa)	82.5508	2.666	0.467417	5.70367	1.17e-08	1.22e-07		1653	1504.32	27.7249	1284		1653	1476.18	36.3923	1331
	HMPREF1120_03353 hypothetical protein (283 aa)	6581.95	-2.08123	0.365037	-5.70142	1.19e-08	1.24e-07		1065	916.321	21.7654	614		1065	888.18	34.5824	761
	HMPREF1120_05488 hypothetical protein (363 aa)	167.487	-2.21639	0.388792	-5.70069	1.19e-08	1.24e-07		933	784.328	182.388	4404		933	756.196	192.79	3612
	HMPREF1120_07645 hypothetical protein (58 aa)	6403.26	-1.70412	0.298947	-5.70042	1.2e-08	1.24e-07		1254	1105.32	3607.54	122759		1254	1077.18	3123.87	83370
	HMPREF1120_01658 ribonuclease T1 (170 aa)	223.631	2.14328	0.376099	5.69872	1.21e-08	1.25e-07		573	424.744	97.8879	1280		573	397.707	89.3079	880
	HMPREF1120_08302 spermidine synthase (292 aa)	6478.41	-1.56053	0.273842	-5.69866	1.21e-08	1.25e-07		1251	1102.32	39.6333	1345		1251	1074.18	37.6121	1001
	HMPREF1120_02942 calnexin (571 aa)	2832.3	-1.59491	0.280087	-5.69434	1.24e-08	1.28e-07		774	625.35	16.5177	318		774	597.317	15.7443	233
	HMPREF1120_05457 hypothetical protein (810 aa)	738.663	1.7315	0.304252	5.69101	1.26e-08	1.31e-07		1488	1339.32	5.99044	247		1488	1311.18	6.37205	207
	HMPREF1120_04425 hypothetical protein (289 aa)	359.747	1.90864	0.335624	5.68685	1.29e-08	1.34e-07		396	251.533	35.2545	273		396	228.727	25.4107	144
	HMPREF1120_00285 hypothetical protein (222 aa)	1404.14	-2.03645	0.358163	-5.68582	1.3e-08	1.34e-07		4815	4666.32	3.11157	447		4815	4638.18	3.92464	451
	HMPREF1120_02529 mercuric reductase (546 aa)	170.771	2.32761	0.409394	5.68551	1.3e-08	1.34e-07		447	300.543	179.518	1661		447	275.982	201.677	1379
	HMPREF1120_02912 hypothetical protein (357 aa)	260.276	2.53565	0.445984	5.68551	1.3e-08	1.34e-07		378	234.591	1414.82	10218		378	212.531	1209.73	6370
	HMPREF1120_04877 eukaryotic translation initiation factor 3 subunit	2632.85	-1.62407	0.285856	-5.68142	1.34e-08	1.37e-07		1827	1678.32	12.5027	646		1827	1650.18	16.9501	693
	HMPREF1120_04999 hypothetical protein (526 aa)	258.182	1.92042	0.338194	5.67848	1.36e-08	1.4e-07		1407	1258.32	278.584	10792		1407	1230.18	386.662	11785
	HMPREF1120_03374 hypothetical protein (552 aa)	3667.66	-1.74224	0.306978	-5.67545	1.38e-08	1.42e-07		924	775.328	16.6323	397		924	747.199	16.1512	299
	HMPREF1120_06700 hypothetical protein (474 aa)	618.1	-2.01814	0.355652	-5.67449	1.39e-08	1.43e-07		537	389.004	19.0382	228		537	362.448	8.90871	80
	HMPREF1120_03110 RNA-directed RNA polymerase (1309 aa)	675.23	1.84839	0.325767	5.67395	1.4e-08	1.43e-07		1098	949.321	13.755	402		1098	921.18	16.1679	369
	HMPREF1120_06795 hypothetical protein (186 aa)	917.61	1.94087	0.342315	5.66983	1.43e-08	1.46e-07		747	598.365	43.808	807		747	570.373	49.9594	706
	HMPREF1120_01220 MFS transporter, SIT family, siderophore-iron:H+ symporter	2381.59	-1.76003	0.310576	-5.66699	1.45e-08	1.49e-07		2610	2461.32	41.4652	3142		2610	2433.18	56.6152	3413
	HMPREF1120_09261 hypothetical protein (454 aa)	2367.87	-1.79597	0.317042	-5.66479	1.47e-08	1.5e-07		384	240.24	7.03079	52		384	217.922	7.96415	43
	HMPREF1120_02178 hypothetical protein (369 aa)	892.005	1.68046	0.296744	5.663	1.49e-08	1.52e-07		2505	2356.32	31.954	2318		2505	2328.18	37.0128	2135
	HMPREF1120_04503 hypothetical protein (536 aa)	3822.37	1.617	0.285633	5.66112	1.5e-08	1.53e-07		333	193.226	987.283	5873		333	173.309	1229.19	5278
	HMPREF1120_04195 hypothetical protein (200 aa)	1867.58	1.73506	0.306602	5.659	1.52e-08	1.55e-07		2583	2434.32	11.0884	831		2583	2406.18	16.7239	997
	HMPREF1120_01474 mannosyl-glycoprotein endo-beta-N-acetylglucosaminidase (682 aa)	456.019	1.88792	0.333743	5.6568	1.54e-08	1.57e-07		1092	943.321	37.1542	1079		1092	915.18	32.6359	740
	HMPREF1120_01180 hypothetical protein (271 aa)	682.252	1.73327	0.306532	5.65445	1.56e-08	1.59e-07		1248	1099.32	113.374	3837		1248	1071.18	111.608	2962
	HMPREF1120_07382 hypothetical protein (143 aa)	195.574	-3.09398	0.547536	-5.65073	1.6e-08	1.62e-07		399	254.375	2789.74	21847		399	231.443	2637.51	15124
	HMPREF1120_00089 unc51-like kinase (986 aa)	1025.55	1.85865	0.329028	5.64893	1.61e-08	1.63e-07		1464	1315.32	184.894	7487		1464	1287.18	255.244	8140
	HMPREF1120_03329 DNA excision repair protein ERCC-3 (853	2331.18	1.65552	0.293062	5.64905	1.61e-08	1.63e-07		1077	928.321	46.7821	1337		1077	900.18	59.4546	1326
	HMPREF1120_02274 hypothetical protein (110 aa)	52.5014	-3.02795	0.536176	-5.6473	1.63e-08	1.65e-07		1374	1225.32	2.51837	95		1374	1197.18	1.85428	55
	HMPREF1120_00303 hypothetical protein (154 aa)	492.294	2.15234	0.381178	5.64656	1.64e-08	1.65e-07		765	616.355	53.0168	1006		765	588.333	33.6158	490
	HMPREF1120_06054 hypothetical protein (505 aa)	276.001	1.88263	0.333512	5.64487	1.65e-08	1.67e-07		2457	2308.32	16.9706	1206		2457	2280.18	18.4269	1041
	HMPREF1120_05845 hypothetical protein (885 aa)	1245.05	1.67238	0.296289	5.64441	1.66e-08	1.67e-07		996	847.325	7.59034	198		996	819.187	10.2976	209
	HMPREF1120_02717 hypothetical protein (202 aa)	676.808	-1.68207	0.298077	-5.64305	1.67e-08	1.68e-07		1104	955.321	7.1743	211		1104	927.18	7.00862	161
	HMPREF1120_03460 alpha-amylase (511 aa)	839.493	-1.73087	0.306888	-5.64009	1.7e-08	1.71e-07		810	661.334	16.1101	328		810	633.273	17.9734	282
	HMPREF1120_00393 hypothetical protein (1934 aa)	1150.59	1.60902	0.285513	5.63553	1.75e-08	1.75e-07		1311	1162.32	9.80906	351		1311	1134.18	10.6049	298
	HMPREF1120_02913 cytochrome P450 (440 aa)	178.351	2.79997	0.497065	5.63301	1.77e-08	1.78e-07		1098	949.321	14.6788	429		1098	921.18	11.6111	265
	HMPREF1120_00160 hypothetical protein (376 aa)	1089.54	1.70079	0.302282	5.62651	1.84e-08	1.84e-07		1677	1528.32	15.9614	751		1677	1500.18	23.2187	863
	HMPREF1120_06403 hypothetical protein (525 aa)	457.028	1.72159	0.306046	5.62526	1.85e-08	1.85e-07		2400	2251.32	7.48818	519		2400	2223.18	7.87927	434
	HMPREF1120_04438 kinesin family member 2/24 (481 aa)	134.786	-2.7041	0.48078	-5.62441	1.86e-08	1.86e-07		888	739.331	29.1726	664		888	711.211	26.5027	467
	HMPREF1120_08139 ubiquitin thiolesterase (1112 aa)	1021.76	1.65282	0.294162	5.61872	1.92e-08	1.92e-07		1026	877.321	33.6922	910		1026	849.18	32.083	675
	HMPREF1120_02623 hypothetical protein (376 aa)	249.523	2.58633	0.460419	5.61733	1.94e-08	1.94e-07		396	251.533	2857.29	22126		396	228.727	2907.76	16478
	HMPREF1120_07692 tyrosinase (615 aa)	95.5279	2.51132	0.447235	5.61521	1.96e-08	1.96e-07		480	332.78	53.2945	546		480	307.347	64.0859	488
	HMPREF1120_03152 hypothetical protein (633 aa)	647.942	1.71013	0.304705	5.61241	2e-08	1.99e-07		1680	1531.32	22.1028	1042		1680	1503.18	26.3945	983
	HMPREF1120_09118 hypothetical protein (397 aa)	1892.13	-1.65695	0.295282	-5.61143	2.01e-08	2e-07		1185	1036.32	22.5049	718		1185	1008.18	28.5045	712
	HMPREF1120_08199 hypothetical protein (996 aa)	2665.57	-1.59649	0.284692	-5.60779	2.05e-08	2.04e-07		873	724.331	13.0049	290		873	696.223	18.8991	326
	HMPREF1120_02245 MC family mitochondrial carrier protein (329	491.483	-1.84652	0.329412	-5.60551	2.08e-08	2.06e-07		3636	3487.32	2.79432	300		3636	3459.18	3.83879	329
	HMPREF1120_03923 endothelin-converting enzyme (242 aa)	532.603	-1.83318	0.32731	-5.60076	2.13e-08	2.11e-07		2097	1948.32	10.5533	633		2097	1920.18	10.9303	520
	HMPREF1120_06360 aspartic-type endopeptidase (OpsB) (532 aa)	1268.39	1.58934	0.283776	5.60068	2.14e-08	2.11e-07		5277	5128.32	6.55558	1035		5277	5100.18	7.47855	945
	HMPREF1120_03842 voltage-dependent anion channel (286 aa)	17909.9	-1.8713	0.334194	-5.59944	2.15e-08	2.13e-07		372	228.964	303.309	2138		372	207.198	185.253	951
	HMPREF1120_09122 crossover junction endonuclease MUS81 (617 aa)	1492.33	1.63376	0.291759	5.59968	2.15e-08	2.13e-07		996	847.325	186.883	4875		996	819.187	216.889	4402
	HMPREF1120_03967 hypothetical protein (743 aa)	476.618	1.85299	0.331257	5.59382	2.22e-08	2.19e-07		432	286.011	239.178	2106		432	261.896	223.62	1451
	HMPREF1120_05311 hypothetical protein (677 aa)	1443.31	1.64357	0.293804	5.5941	2.22e-08	2.19e-07		1005	856.321	42.2946	1115		1005	828.18	42.4	870
	HMPREF1120_04988 AMID-like mitochondrial oxidoreductase (384 aa)	1996.43	-1.88542	0.337587	-5.585	2.34e-08	2.3e-07		2178	2029.32	37.5352	2345		2178	2001.18	57.4817	2850
	HMPREF1120_04265 50S ribosomal protein L2 (405 aa)	4538.96	-1.61484	0.289298	-5.58194	2.38e-08	2.34e-07		315	177.149	571.538	3117		315	158.14	435.675	1707
	HMPREF1120_04161 hypothetical protein (106 aa)	858.311	-1.89881	0.340254	-5.58057	2.4e-08	2.36e-07		1968	1819.32	432.068	24200		1968	1791.18	548.176	24327
	HMPREF1120_04329 ATP-dependent DNA helicase 2 subunit 2	2518.35	1.66142	0.297734	5.58021	2.4e-08	2.36e-07		813	664.334	40.289	824		813	636.265	40.0913	632
	HMPREF1120_07487 hypothetical protein (1095 aa)	1101.34	1.79177	0.321188	5.57857	2.43e-08	2.38e-07		657	508.438	315.279	4935		657	480.735	312.746	3725
	HMPREF1120_08063 hypothetical protein (1593 aa)	3039.45	1.57093	0.281721	5.5762	2.46e-08	2.41e-07		2901	2752.32	7.9662	675		2901	2724.18	9.31936	629
	HMPREF1120_07138 nitrate reductase (NADH) (403 aa)	1105.33	-1.82958	0.328246	-5.57379	2.49e-08	2.44e-07		885	736.331	9.48444	215		885	708.213	13.6779	240
	HMPREF1120_09067 pleckstrin domain containing, family A (phosphoinositide	5892.01	-2.37826	0.427178	-5.56738	2.59e-08	2.53e-07		3861	3712.32	12.311	1407		3861	3684.18	13.9025	1269
	HMPREF1120_08503 glucose-6-phosphate isomerase (554 aa)	1877.2	-1.57297	0.282688	-5.56434	2.63e-08	2.57e-07		3603	3454.32	27.6835	2944		3603	3426.18	31.4419	2669
	HMPREF1120_08702 hypothetical protein (451 aa)	368.655	1.82245	0.327926	5.55748	2.74e-08	2.67e-07		3456	3307.32	4.65531	474		3456	3279.18	6.73276	547
	HMPREF1120_06435 hypothetical protein (480 aa)	1753.7	1.56843	0.28235	5.55492	2.78e-08	2.71e-07		324	185.143	4.73699	27		324	165.688	8.28244	34
	HMPREF1120_08202 hypothetical protein (622 aa)	196.039	2.08407	0.375471	5.55054	2.85e-08	2.77e-07		1929	1780.32	24.9047	1365		1929	1752.18	25.9837	1128
	HMPREF1120_06666 glycosylphosphatidylinositol transamidase (285 aa)	2810.97	-1.54225	0.277926	-5.54913	2.87e-08	2.79e-07		1659	1510.32	88.1996	4101		1659	1482.18	146.995	5398
	HMPREF1120_01676 fructosyl amino acid oxidase (483 aa)	1415.38	-1.62859	0.293556	-5.54778	2.89e-08	2.81e-07		1227	1078.32	0.481968	16		1227	1050.18	0.499632	13
	HMPREF1120_03871 hypothetical protein (751 aa)	454.665	2.01555	0.363351	5.54711	2.9e-08	2.82e-07		2586	2437.32	2.53214	190		2586	2409.18	2.42924	145
	HMPREF1120_06179 hypothetical protein (259 aa)	1210.55	1.81473	0.327143	5.5472	2.9e-08	2.82e-07		1455	1306.32	7.33531	295		1455	1278.18	7.92598	251
	HMPREF1120_08155 hypothetical protein (309 aa)	166.183	2.07073	0.373312	5.54692	2.91e-08	2.82e-07		729	580.374	218.331	3901		729	552.416	194.424	2661
	HMPREF1120_05871 hypothetical protein (689 aa)	694.054	-1.68034	0.302979	-5.54607	2.92e-08	2.83e-07		1458	1309.32	117.369	4731		1458	1281.18	150.052	4763
	HMPREF1120_07546 retrograde regulation protein 2 (484 aa)	830.451	1.70339	0.307164	5.54554	2.93e-08	2.83e-07		2031	1882.32	74.9795	4345		2031	1854.18	110.037	5055
	HMPREF1120_00960 translation elongation factor Tu (441 aa)	10270.1	-1.81449	0.327325	-5.54338	2.97e-08	2.87e-07		831	682.334	51.8414	1089		831	654.248	43.6162	707
	HMPREF1120_03025 chromosome transmission fidelity protein 4 (839	1896.02	1.56719	0.282783	5.54201	2.99e-08	2.88e-07		1098	949.321	50.2295	1468		1098	921.18	44.4726	1015
	HMPREF1120_06682 hypothetical protein (97 aa)	3777.47	-1.8241	0.329151	-5.54183	2.99e-08	2.88e-07		4656	4507.32	20.8053	2887		4656	4479.18	37.2064	4129
	HMPREF1120_08390 4-aminobutyrate aminotransferase (447 aa)	7947.23	-1.85656	0.335199	-5.53867	3.05e-08	2.93e-07		1488	1339.32	1.38241	57		1488	1311.18	1.84697	60
	HMPREF1120_01378 hypothetical protein (194 aa)	798.811	-1.99726	0.360648	-5.53797	3.06e-08	2.94e-07		1278	1129.32	22.3486	777		1278	1101.18	26.6836	728
	HMPREF1120_01646 transcriptional regulatory protein CAT8 (862 aa)	370.308	1.89699	0.342647	5.53626	3.09e-08	2.97e-07		1113	964.321	67.3681	2000		1113	936.18	63.1179	1464
	HMPREF1120_01250 30S ribosomal protein S16 (125 aa)	869.211	-1.91877	0.346649	-5.53518	3.11e-08	2.98e-07		4278	4129.32	12.6253	1605		4278	4101.18	22.478	2284
	HMPREF1120_03945 hypothetical protein (693 aa)	9013.55	-1.71809	0.310463	-5.53395	3.13e-08	3e-07		1125	976.321	24.9525	750		1125	948.18	16.8994	397
	HMPREF1120_03394 PTH2 family peptidyl-tRNA hydrolase (290 aa)	1119.92	1.59255	0.287842	5.53273	3.15e-08	3.02e-07		2325	2176.32	2.77611	186		2325	2148.18	7.87253	419
	HMPREF1120_04678 hypothetical protein (613 aa)	175.964	2.9471	0.532643	5.53298	3.15e-08	3.02e-07		1914	1765.32	197.692	10744		1914	1737.18	237.081	10204
	HMPREF1120_00407 hypothetical protein (557 aa)	77.4576	2.65974	0.481257	5.52666	3.26e-08	3.12e-07		1875	1726.32	3.76318	200		1875	1698.18	4.87238	205
	HMPREF1120_09084 hypothetical protein (765 aa)	611.779	-1.92931	0.349063	-5.52712	3.26e-08	3.11e-07		1206	1057.32	2.76492	90		1206	1029.18	2.54914	65
	HMPREF1120_06134 arabinose-5-phosphate isomerase (416 aa)	5065.7	1.60485	0.290399	5.52636	3.27e-08	3.12e-07		1050	901.321	20.7582	576		1050	873.18	22.28	482
	HMPREF1120_05171 MFS transporter, PHS family, inorganic phosphate	3754.05	-1.82342	0.330003	-5.52546	3.29e-08	3.13e-07		1629	1480.32	61.8346	2818		1629	1452.18	70.3743	2532
	HMPREF1120_04572 hypothetical protein (380 aa)	194.797	-2.00345	0.362696	-5.52377	3.32e-08	3.16e-07		759	610.361	28.8442	542		759	582.345	17.4659	252
	HMPREF1120_02704 hypothetical protein (398 aa)	824.875	1.69371	0.306897	5.51881	3.41e-08	3.25e-07		489	341.615	23.581	248		489	315.97	41.7708	327
	HMPREF1120_05245 hypothetical protein (712 aa)	3549.74	-1.51152	0.273979	-5.51692	3.45e-08	3.28e-07		2055	1906.32	16.954	995		2055	1878.18	21.7478	1012
	HMPREF1120_07747 hypothetical protein (464 aa)	288.761	-2.15977	0.391793	-5.51252	3.54e-08	3.36e-07		297	161.436	614.289	3053		297	143.487	798.588	2839
	HMPREF1120_05366 serine/threonine kinase 16 (557 aa)	124.765	2.67949	0.486589	5.50669	3.66e-08	3.47e-07		519	371.196	18.5515	212		519	344.936	27.3809	234
	HMPREF1120_02228 hypothetical protein (506 aa)	986.013	1.58614	0.288154	5.5045	3.7e-08	3.51e-07		1323	1174.32	134.872	4876		1323	1146.18	210.792	5986
	HMPREF1120_07205 AAT family amino acid transporter (563	185.84	2.33616	0.425017	5.49663	3.87e-08	3.66e-07		606	457.597	21.9342	309		606	430.196	21.3914	228
	HMPREF1120_04162 hypothetical protein (72 aa)	903.361	-1.94509	0.353993	-5.49471	3.91e-08	3.7e-07		1692	1543.32	35.5484	1689		1692	1515.18	45.7913	1719
	HMPREF1120_07857 hypothetical protein (699 aa)	584.108	1.65638	0.301454	5.49462	3.92e-08	3.7e-07		873	724.331	6.05401	135		873	696.223	6.20307	107
	HMPREF1120_00852 hypothetical protein (672 aa)	1206.65	1.8362	0.334364	5.49162	3.98e-08	3.76e-07		2169	2020.32	8.84277	550		2169	1992.18	13.6351	673
	HMPREF1120_03401 hypothetical protein (338 aa)	4489.56	-1.62599	0.296412	-5.48557	4.12e-08	3.88e-07		2397	2248.32	34.2258	2369		2397	2220.18	47.1032	2591
	HMPREF1120_05895 Gly-Xaa carboxypeptidase (524 aa)	525.066	1.77085	0.323018	5.48221	4.2e-08	3.95e-07		1446	1297.32	31.4977	1258		1446	1269.18	41.5646	1307
	HMPREF1120_06658 endoplasmic reticulum vesicle protein 25 (220	5458.11	-1.94372	0.35484	-5.47774	4.31e-08	4.05e-07		1230	1081.32	18.0237	600		1230	1053.18	17.0158	444
	HMPREF1120_01178 hypothetical protein (297 aa)	321.309	1.82754	0.33367	5.4771	4.32e-08	4.06e-07		3282	3133.32	3.60762	348		3282	3105.18	5.81021	447
	HMPREF1120_01566 hypothetical protein (310 aa)	1898.55	-1.66025	0.303197	-5.4758	4.36e-08	4.09e-07		1251	1102.32	39.4565	1339		1251	1074.18	42.1587	1122
	HMPREF1120_03470 sterol 3beta-glucosyltransferase (1471 aa)	1422.75	1.58104	0.288912	5.47238	4.44e-08	4.16e-07		678	529.412	70.3746	1147		678	501.588	55.4426	689
	HMPREF1120_06392 SET and MYND domain-containing protein (551	818.213	1.729	0.316288	5.46654	4.59e-08	4.3e-07		1104	955.321	0.816034	24		1104	927.18	0.870637	20
	HMPREF1120_05079 hypothetical protein (135 aa)	24432.6	-1.95812	0.358502	-5.46196	4.71e-08	4.41e-07		2718	2569.32	4.60182	364		2718	2541.18	10.1652	640
	HMPREF1120_01685 hypothetical protein (426 aa)	854.13	1.68474	0.308522	5.46067	4.74e-08	4.43e-07		783	634.346	477.444	9324		783	606.309	658.841	9897
	HMPREF1120_01078 short-chain dehydrogenase (321 aa)	489.132	1.77951	0.325976	5.45901	4.79e-08	4.47e-07		759	610.361	42.947	807		759	582.345	47.3382	683
	HMPREF1120_04029 hypothetical protein (142 aa)	767.597	-1.81704	0.333062	-5.45555	4.88e-08	4.55e-07		1203	1054.32	43.4095	1409		1203	1026.18	61.7514	1570
	HMPREF1120_00289 oxidoreductase 2-nitropropane dioxygenase (354 aa)	1423.87	1.5516	0.284494	5.4539	4.93e-08	4.59e-07		2448	2299.32	0.423807	30		2448	2271.18	0.586453	33
	HMPREF1120_06598 ubiquitin-conjugating enzyme E2 (514 aa)	5049.02	1.60894	0.295146	5.45133	5e-08	4.65e-07		1836	1687.32	98.6795	5126		1836	1659.18	142.115	5842
	HMPREF1120_02506 hypothetical protein (410 aa)	348.898	-1.83204	0.336111	-5.45071	5.02e-08	4.67e-07		1644	1495.32	13.5332	623		1644	1467.18	21.7603	791
	HMPREF1120_04400 hypothetical protein (210 aa)	7510.75	1.59315	0.292328	5.44986	5.04e-08	4.68e-07		753	604.364	22.0359	410		753	576.356	36.6954	524
	HMPREF1120_02233 hypothetical protein (450 aa)	4895.58	-1.80452	0.331302	-5.44674	5.13e-08	4.76e-07		933	784.328	19.1333	462		933	756.196	28.1285	527
	HMPREF1120_03057 dolichol-phosphate mannosyltransferase (245 aa)	8888.26	-2.27727	0.418121	-5.44644	5.14e-08	4.76e-07		534	386.035	5.72174	68		534	359.518	5.95013	53
	HMPREF1120_06382 cytochrome P450 (510 aa)	651.267	1.85086	0.340146	5.44136	5.29e-08	4.9e-07		2313	2164.32	8.77978	585.004		2313	2136.18	10.1841	539.001
	HMPREF1120_06269 MFS transporter, SP family, sugar:H+ symporter	262.525	2.8216	0.518677	5.44	5.33e-08	4.93e-07		2313	2164.32	8.77965	584.996		2313	2136.18	10.1841	538.999
	HMPREF1120_07862 hypothetical protein (109 aa)	4855.36	-2.0972	0.385714	-5.4372	5.41e-08	5e-07		3102	2953.32	92.4648	8407		3102	2925.18	120.554	8737
	HMPREF1120_06330 hypothetical protein (1123 aa)	2091.09	1.75427	0.322722	5.43584	5.45e-08	5.04e-07		1086	937.321	489.112	14114		1086	909.18	393.55	8865
	HMPREF1120_03716 hypothetical protein (213 aa)	369.393	-2.01865	0.371732	-5.43041	5.62e-08	5.19e-07		1206	1057.32	17.634	574		1206	1029.18	26.7071	681
	HMPREF1120_01813 alpha-1,2-mannosyltransferase (462 aa)	385.721	1.71856	0.316544	5.42916	5.66e-08	5.22e-07		5367	5218.32	2.60813	419		5367	5190.18	4.8137	619
	HMPREF1120_09185 pyruvate carboxylase (667 aa)	60.7044	2.80143	0.516083	5.42825	5.69e-08	5.24e-07		1179	1030.32	113.81	3610		1179	1002.18	147.524	3663
	HMPREF1120_00464 MFS transporter, PHS family, inorganic phosphate	471.865	1.67246	0.30818	5.42691	5.73e-08	5.27e-07		555	406.849	213.01	2668		555	380.048	142.311	1340
	HMPREF1120_07340 hypothetical protein (272 aa)	628.614	1.60633	0.296039	5.42608	5.76e-08	5.29e-07		915	766.328	18.1416	428		915	738.202	28.8689	528
	HMPREF1120_00730 cytochrome P450 (550 aa)	153.779	2.10608	0.38818	5.42553	5.78e-08	5.3e-07		2793	2644.32	10.1341	825		2793	2616.18	17.0631	1106
	HMPREF1120_00236 hypothetical protein (1098 aa)	3268.4	-1.66654	0.307282	-5.42349	5.84e-08	5.36e-07		765	616.355	2.16072	41		765	588.333	2.46973	36
	HMPREF1120_05589 hypothetical protein (491 aa)	500.015	-2.63307	0.485621	-5.42207	5.89e-08	5.4e-07		1437	1288.32	49.8963	1979		1437	1260.18	54.9291	1715
	HMPREF1120_02852 hypothetical protein (1202 aa)	437.272	1.73795	0.320807	5.41744	6.05e-08	5.53e-07		2511	2362.32	17.1052	1244		2511	2334.18	21.1304	1222
	HMPREF1120_05430 hypothetical protein (288 aa)	694.414	-1.62163	0.299407	-5.41614	6.09e-08	5.57e-07		720	571.377	25.0136	440		720	543.439	33.8676	456
	HMPREF1120_03042 hypothetical protein (218 aa)	261.092	2.00661	0.370557	5.41513	6.12e-08	5.59e-07		1317	1168.32	11.1488	401		1317	1140.18	12.0358	340
	HMPREF1120_01497 L-ornithine N5-oxygenase (427 aa)	486.874	-2.46526	0.455743	-5.40934	6.33e-08	5.77e-07		1650	1501.32	6.23111	288		1650	1473.18	9.45223	345
	HMPREF1120_02574 acyl-CoA desaturase (480 aa)	28865.8	1.53808	0.284581	5.40471	6.49e-08	5.92e-07		462	315.15	0.721485	7		462	290.179	1.9473	14
	HMPREF1120_06388 hypothetical protein (516 aa)	354.026	1.74804	0.323495	5.40359	6.53e-08	5.95e-07		945	796.325	3.93955e-08	9.65807e-07		945	768.194	0	0
	HMPREF1120_07224 hypothetical protein (273 aa)	535.018	-2.24774	0.416012	-5.40307	6.55e-08	5.96e-07		1092	943.321	1.23962	36		1092	915.18	0.882053	20
	HMPREF1120_07129 inositol oxygenase (325 aa)	94.0762	2.63611	0.488471	5.39665	6.79e-08	6.17e-07		909	760.328	1.32436	31		909	732.204	1.37809	25
	HMPREF1120_01306 sulfite oxidase (562 aa)	223.104	1.87815	0.348238	5.39329	6.92e-08	6.28e-07		201	85.5121	89.646	236		201	73.4026	65.4345	119
	HMPREF1120_01628 tubulin gamma chain (456 aa)	1067.99	1.53896	0.285353	5.39318	6.92e-08	6.28e-07		855	706.334	24.971	543		855	678.23	20.1741	339
	HMPREF1120_07289 histone-binding protein RBBP4 (554 aa)	5306.53	-1.63977	0.30409	-5.3924	6.95e-08	6.3e-07		627	478.524	457.376	6738		627	450.974	283.176	3164
	HMPREF1120_04258 hypothetical protein (400 aa)	574.563	1.79558	0.333033	5.3916	6.98e-08	6.32e-07		504	356.392	1.54942	17		504	330.415	4.51974	37
	HMPREF1120_06404 hypothetical protein (997 aa)	452.975	1.91949	0.356098	5.39034	7.03e-08	6.36e-07		183	73.1904	3.10664	7		183	62.3461	2.58954	4
	HMPREF1120_06464 TfdA family taurine dioxygenase (369 aa)	126.324	2.32263	0.43089	5.3903	7.03e-08	6.36e-07		816	667.334	1.02217	21		816	639.262	2.6518	42
	HMPREF1120_07537 hypothetical protein (287 aa)	1543.92	-1.50948	0.280051	-5.39003	7.04e-08	6.36e-07		705	556.388	9.45766	162		705	528.486	11.1504	146
	HMPREF1120_09113 acetyl-CoA acyltransferase (417 aa)	1729.09	1.6662	0.309241	5.38805	7.12e-08	6.42e-07		2538	2389.32	23.1247	1701		2538	2361.18	21.9657	1285
	HMPREF1120_07511 ATP synthase subunit delta, mitochondrial (166	20355	-1.90584	0.353827	-5.38635	7.19e-08	6.48e-07		579	430.71	71.7203	951		579	403.615	57.9005	579
	HMPREF1120_06990 peptidylprolyl isomerase (121 aa)	11929.2	-2.24241	0.416456	-5.38452	7.26e-08	6.54e-07		780	631.348	263.059	5113		780	603.312	479.141	7162
	HMPREF1120_05809 hypothetical protein (992 aa)	1651.88	1.56667	0.290996	5.38382	7.29e-08	6.56e-07		1701	1552.32	18.4767	883		1701	1524.18	20.6022	778
	HMPREF1120_01845 protein arginine N-methyltransferase 3 (547 aa)	1513.37	-1.53655	0.285668	-5.37879	7.5e-08	6.74e-07		831	682.334	213.697	4489		831	654.248	214.75	3481
	HMPREF1120_00048 eukaryotic translation initiation factor 3 subunit	5565.04	-1.72287	0.320485	-5.37584	7.62e-08	6.84e-07		1584	1435.32	12.4921	552		1584	1407.18	15.9476	556
	HMPREF1120_08911 AAA family ATPase (186 aa)	339.732	2.15225	0.400371	5.37564	7.63e-08	6.84e-07		1227	1078.32	42.3831	1407		1227	1050.18	39.74	1034
	HMPREF1120_02012 retrograde regulation protein 2 (486 aa)	37.9855	4.60792	0.857322	5.37479	7.67e-08	6.87e-07		795	646.341	5.22658	104		795	618.286	5.6141	86
	HMPREF1120_00025 lysophospholipase II (256 aa)	3148.73	-1.8125	0.337275	-5.37395	7.7e-08	6.89e-07		1236	1087.32	4.18231	140		1236	1059.18	4.45848	117
	HMPREF1120_00623 BolA protein (69 aa)	323.173	-1.96211	0.36522	-5.37239	7.77e-08	6.95e-07		804	655.335	3.71744	75		804	627.28	4.89017	76
	HMPREF1120_01115 hypothetical protein (296 aa)	1402.81	1.5623	0.29084	5.37168	7.8e-08	6.97e-07		840	691.334	3.47688	74		840	663.239	4.38161	72
	HMPREF1120_00341 hypothetical protein (378 aa)	2595.19	1.77821	0.331178	5.36933	7.9e-08	7.04e-07		774	625.35	73.3948	1413		774	597.317	73.3156	1085
	HMPREF1120_02857 hypothetical protein (316 aa)	416.095	-1.6702	0.311058	-5.36944	7.9e-08	7.04e-07		2148	1999.32	36.7337	2261		2148	1971.18	44.0848	2153
	HMPREF1120_05893 hypothetical protein (534 aa)	889.611	1.96561	0.366532	5.36272	8.2e-08	7.3e-07		1350	1201.32	64.6497	2391		1350	1173.18	57.3167	1666
	HMPREF1120_07880 protein kinase (372 aa)	157.534	2.30539	0.430201	5.35886	8.37e-08	7.45e-07		2298	2149.32	52.1089	3448		2298	2121.18	76.2643	4008
	HMPREF1120_01347 hypothetical protein (857 aa)	1215.73	1.90389	0.355395	5.35711	8.46e-08	7.52e-07		279	146.137	4382.55	19717		279	129.114	2884.73	9228
	HMPREF1120_04607 amidase (599 aa)	221.428	-2.24322	0.418817	-5.35608	8.5e-08	7.55e-07		3687	3538.32	44.6705	4866		3687	3510.18	66.4614	5780
	HMPREF1120_08845 hypothetical protein (449 aa)	108.051	-2.64864	0.494586	-5.35527	8.54e-08	7.58e-07		930	781.328	33.9237	816		930	753.196	46.6211	870
	HMPREF1120_05468 hypothetical protein (409 aa)	144.478	2.08876	0.390174	5.35341	8.63e-08	7.65e-07		705	556.388	1.5179	26		705	528.486	1.83294	24
	HMPREF1120_05254 hypothetical protein (782 aa)	807.98	-1.59471	0.297948	-5.35232	8.68e-08	7.69e-07		828	679.334	3.77737	79		828	651.252	3.47064	56
	HMPREF1120_03830 hypothetical protein (651 aa)	310.35	1.7815	0.33291	5.3513	8.73e-08	7.72e-07		612	463.575	0.840829	12		612	436.123	1.48075	16
	HMPREF1120_00027 two-component system, NarL family, sensor histidine	1327.21	1.60174	0.299497	5.34809	8.89e-08	7.86e-07		2796	2647.32	57.2266	4664		2796	2619.18	90.2262	5855
	HMPREF1120_06316 phospholipase D (1882 aa)	1072.15	-1.75677	0.328641	-5.34558	9.01e-08	7.96e-07		855	706.334	4183.45	90970		855	678.23	2863.71	48121
	HMPREF1120_02375 DNA repair protein RAD50 (576 aa)	2256.01	1.64243	0.307431	5.34243	9.17e-08	8.09e-07		3375	3226.32	7.07773	703		3375	3198.18	9.47781	751
	HMPREF1120_04023 hypothetical protein (380 aa)	4718.85	-1.47744	0.276765	-5.33825	9.38e-08	8.27e-07		1581	1432.32	9.79692	432		1581	1404.18	10.1467	353
	HMPREF1120_05036 protein transporter SEC61 subunit alpha (477	2178.22	-1.50002	0.280999	-5.33816	9.39e-08	8.27e-07		825	676.334	4.94677	103		825	648.256	6.97336	112
	HMPREF1120_01139 hypothetical protein (881 aa)	719.565	1.6733	0.313653	5.33489	9.56e-08	8.41e-07		1869	1720.32	99.4867	5269		1869	1692.18	97.6739	4095
	HMPREF1120_04113 adenylyl-sulfate kinase (218 aa)	1737.28	-1.55714	0.291898	-5.33455	9.58e-08	8.42e-07		1188	1039.32	12.9076	413		1188	1011.18	13.0125	326
	HMPREF1120_06794 hypothetical protein (199 aa)	1190.59	1.95083	0.365784	5.33328	9.65e-08	8.47e-07		2421	2272.32	37.3665	2614		2421	2244.18	49.2253	2737
	HMPREF1120_07370 hypothetical protein (144 aa)	235.927	2.70317	0.506861	5.33316	9.65e-08	8.47e-07		450	303.463	0.749271	7		450	278.808	0.868595	6
	HMPREF1120_03488 hypothetical protein (522 aa)	500.635	-1.85021	0.347333	-5.32691	9.99e-08	8.75e-07		3495	3346.32	22.5199	2320		3495	3318.18	28.3904	2334
	HMPREF1120_02900 hypothetical protein (360 aa)	191.668	1.90925	0.358465	5.32617	1e-07	8.78e-07		843	694.334	76.9094	1644		843	666.238	108.441	1790
	HMPREF1120_01683 hypothetical protein (609 aa)	1336.3	1.58038	0.296796	5.32481	1.01e-07	8.84e-07		2175	2026.32	1.98774	124		2175	1998.18	3.0501	151
	HMPREF1120_04423 hypothetical protein (663 aa)	217.334	2.16275	0.406402	5.32171	1.03e-07	8.98e-07		975	826.325	81.8813	2083		975	798.187	129.603	2563
	HMPREF1120_02209 carboxypeptidase D (226 aa)	2493.38	-2.1057	0.39581	-5.31997	1.04e-07	9.05e-07		588	439.661	234.274	3171		588	412.467	259.119	2648
	HMPREF1120_04707 hypothetical protein (299 aa)	1023.63	-1.53514	0.288601	-5.31924	1.04e-07	9.08e-07		3324	3175.32	39.0055	3813		3324	3147.18	59.8147	4664
	HMPREF1120_07081 hypothetical protein (221 aa)	322.005	2.98286	0.560692	5.31997	1.04e-07	9.05e-07		1521	1372.32	8.30802	351		1521	1344.18	8.73789	291
	HMPREF1120_05337 3'(2'),5'-bisphosphate nucleotidase (375 aa)	116.939	-2.27204	0.427218	-5.31824	1.05e-07	9.12e-07		3585	3436.32	9.04616	957		3585	3408.18	9.07146	766
	HMPREF1120_04217 MFS transporter, DHA1 family, multidrug resistance	1136.83	-2.02584	0.381065	-5.31626	1.06e-07	9.21e-07		1083	934.321	9.56055	275		1083	906.18	9.08629	204
	HMPREF1120_06695 hypothetical protein (128 aa)	287.189	-1.86563	0.351111	-5.31351	1.08e-07	9.34e-07		1812	1663.32	1.58181	81		1812	1635.18	1.72784	70
	HMPREF1120_06980 transcriptional adapter 2-alpha (526 aa)	949.91	1.60957	0.303202	5.30856	1.1e-07	9.58e-07		1464	1315.32	2.66709	108		1464	1287.18	2.94754	94
	HMPREF1120_07758 beta-galactosidase A (1034 aa)	152.605	2.47324	0.465894	5.30859	1.1e-07	9.58e-07		1710	1561.32	83.4462	4011		1710	1533.18	114.806	4361
	HMPREF1120_05891 hypothetical protein (1219 aa)	1763.59	-1.68016	0.316942	-5.30116	1.15e-07	9.97e-07		3075	2926.32	7.24832	653		3075	2898.18	11.7958	847
	HMPREF1120_05090 cytochrome P450 (559 aa)	1015.71	1.68037	0.317143	5.29847	1.17e-07	1.01e-06		1053	904.321	9.51852	265		1053	876.18	8.15363	177
	HMPREF1120_00362 hypothetical protein (569 aa)	442.741	-1.6329	0.30828	-5.29681	1.18e-07	1.02e-06		666	517.429	27.5588	439		666	489.677	16.073	195
	HMPREF1120_02741 hypothetical protein (900 aa)	2984.76	1.47568	0.278673	5.29537	1.19e-07	1.03e-06		5385	5236.32	1.15381	186		5385	5208.18	1.06171	137
	HMPREF1120_00346 mevalonate kinase (478 aa)	1216.1	1.59765	0.301934	5.2914	1.21e-07	1.05e-06		927	778.328	0.333867	8		927	750.197	0.430413	8
	HMPREF1120_05476 hypothetical protein (111 aa)	830.49	-1.96529	0.371453	-5.2908	1.22e-07	1.05e-06		927	778.328	8.30495	199		927	750.197	9.7381	181
	HMPREF1120_06257 ubiquitin thiolesterase (795 aa)	4552.56	1.47128	0.278084	5.29078	1.22e-07	1.05e-06		510	362.296	156.63	1747		510	336.209	139.018	1158
	HMPREF1120_01067 hypothetical protein (1208 aa)	4142.76	1.6775	0.317187	5.28868	1.23e-07	1.06e-06		753	604.364	148.339	2760		753	576.356	142.02	2028
	HMPREF1120_01434 MFS transporter, SIT family, siderophore-iron:H+ symporter	502.472	-2.30658	0.436071	-5.28945	1.23e-07	1.06e-06		975	826.325	35.3391	899		975	798.187	50.5163	999
	HMPREF1120_02284 L-iditol 2-dehydrogenase (305 aa)	2085.13	1.78381	0.33731	5.28832	1.23e-07	1.06e-06		2295	2146.32	28.0734	1855		2295	2118.18	37.2334	1954
	HMPREF1120_03198 salicylate hydroxylase (456 aa)	130.481	2.06975	0.391311	5.28928	1.23e-07	1.06e-06		1026	877.321	6.62736	179		1026	849.18	10.932	230
	HMPREF1120_06783 hypothetical protein (592 aa)	330.768	1.85404	0.350515	5.28947	1.23e-07	1.06e-06		2013	1864.32	20.3502	1168		2013	1836.18	17.6071	801
	HMPREF1120_02239 hypothetical protein (108 aa)	1799.18	2.10833	0.398995	5.28409	1.26e-07	1.08e-06		1320	1171.32	127.619	4602		1320	1143.18	151.324	4286
	HMPREF1120_04293 hypothetical protein (566 aa)	531.26	1.67719	0.317434	5.2836	1.27e-07	1.08e-06		1578	1429.32	14.1808	624		1578	1401.18	19.2421	668
	HMPREF1120_07228 hypothetical protein (644 aa)	403.01	-1.97622	0.374565	-5.27604	1.32e-07	1.13e-06		1368	1219.32	10.4161	391		1368	1191.18	7.7933	230
	HMPREF1120_01496 pyridine nucleotide-disulphide oxidoreductase AMID-like (423 aa)	231.435	-1.82656	0.346662	-5.269	1.37e-07	1.17e-06		2604	2455.32	27.8345	2104		2604	2427.18	36.0187	2166
	HMPREF1120_08511 hypothetical protein (1045 aa)	306.72	1.79278	0.340308	5.26812	1.38e-07	1.18e-06		2514	2365.32	14.2546	1038		2514	2337.18	14.7481	854
	HMPREF1120_06220 signal transducing adaptor molecule (669 aa)	918.653	1.54153	0.292709	5.26643	1.39e-07	1.19e-06		2010	1861.32	18.411	1055		2010	1833.18	19.0671	866
	HMPREF1120_02085 N-acetyltransferase (Nat5) (190 aa)	184.742	-1.83758	0.34916	-5.26284	1.42e-07	1.21e-06		3303	3154.32	11.0841	1076.37		3303	3126.18	0.240522	18.6294
	HMPREF1120_08571 hypothetical protein (230 aa)	212.1	1.90551	0.36265	5.25441	1.48e-07	1.26e-06		3624	3475.32	54.4122	5821.63		3624	3447.18	95.5001	8156.37
	HMPREF1120_06873 molecular chaperone DnaJ (528 aa)	2715.85	-1.4551	0.277187	-5.24953	1.52e-07	1.3e-06		2070	1921.32	3.85462	228		2070	1893.18	5.56442	261
	HMPREF1120_06497 anaphase-promoting complex component APC1 (2021 aa)	1167.52	-1.6143	0.307575	-5.24848	1.53e-07	1.3e-06		1062	913.321	31.2261	878		1062	885.18	34.9276	766
	HMPREF1120_03597 hypothetical protein (497 aa)	681.782	-1.58817	0.302646	-5.2476	1.54e-07	1.31e-06		1068	919.321	33.4956	948		1068	891.18	40.6254	897
	HMPREF1120_05411 hypothetical protein (660 aa)	206.81	1.83673	0.350151	5.24554	1.56e-07	1.32e-06		2712	2563.32	7.61584	601		2712	2535.18	8.91559	560
	HMPREF1120_07974 hypothetical protein (348 aa)	847.161	1.60734	0.306499	5.24419	1.57e-07	1.33e-06		1059	910.321	82.64	2316		1059	882.18	98.5506	2154
	HMPREF1120_01559 ATP synthase subunit 4, mitochondrial (249	5397.22	-1.5015	0.286476	-5.24128	1.59e-07	1.35e-06		2721	2572.32	97.965	7758		2721	2544.18	111.241	7012
	HMPREF1120_01724 hypothetical protein (568 aa)	116.339	2.38435	0.455251	5.23744	1.63e-07	1.38e-06		1797	1648.32	37.1463	1885		1797	1620.18	38.7132	1554
	HMPREF1120_06718 hypothetical protein (217 aa)	371.226	1.686	0.321898	5.23767	1.63e-07	1.38e-06		2214	2065.32	8.36701	532		2214	2037.18	13.532	683
	HMPREF1120_07826 nucleolin (504 aa)	7518.93	-1.47468	0.281608	-5.23664	1.64e-07	1.38e-06		3408	3259.32	15.0785	1513		3408	3231.18	21.5726	1727
	HMPREF1120_08212 MFS transporter, SP family, sugar:H+ symporter	175.527	1.94912	0.372209	5.23662	1.64e-07	1.38e-06		1479	1330.32	2.85677	117		1479	1302.18	4.06042	131
	HMPREF1120_06197 50S ribosomal protein L7/L12 (203 aa)	2105.89	-1.62973	0.311384	-5.23382	1.66e-07	1.4e-06		963	814.325	43.0398	1079		963	786.188	38.9147	758
	HMPREF1120_02347 periodic tryptophan protein 2 (891 aa)	1798.61	-1.66903	0.319252	-5.22792	1.71e-07	1.44e-06		6891	6742.32	5.2079	1081		6891	6714.18	6.9372	1154
	HMPREF1120_08992 hypothetical protein (1448 aa)	486.433	1.75854	0.336396	5.22761	1.72e-07	1.44e-06		3435	3286.32	2.24369	227		3435	3258.18	3.17129	256
	HMPREF1120_04522 hypothetical protein (600 aa)	1306.06	1.79315	0.343087	5.22652	1.73e-07	1.45e-06		750	601.365	89.8257	1663		750	573.366	71.2393	1012
	HMPREF1120_02997 hypothetical protein (337 aa)	1534.56	-1.47846	0.282975	-5.22471	1.74e-07	1.46e-06		2952	2803.32	38.8051	3349		2952	2775.18	43.7043	3005
	HMPREF1120_03076 X-Pro aminopeptidase (1026 aa)	6182.32	1.48233	0.283803	5.22309	1.76e-07	1.48e-06		771	622.351	199.429	3821		771	594.324	277.557	4087
	HMPREF1120_00259 hypothetical protein (877 aa)	1148.23	1.52038	0.291146	5.22207	1.77e-07	1.48e-06		681	532.408	564.465	9252		681	504.572	360.285	4504
	HMPREF1120_03317 hypothetical protein (850 aa)	190.116	1.83921	0.3522	5.22207	1.77e-07	1.48e-06		1407	1258.32	13.5265	524		1407	1230.18	15.0925	460
	HMPREF1120_02823 hypothetical protein (488 aa)	301.703	1.71466	0.328535	5.2191	1.8e-07	1.5e-06		621	472.538	1177.38	17128		621	445.028	845.007	9317
	HMPREF1120_03822 retrograde regulation protein 2 (498 aa)	125.606	2.3936	0.458767	5.21746	1.81e-07	1.52e-06		1125	976.321	211.132	6346		1125	948.18	189.511	4452
	HMPREF1120_07541 hypothetical protein (517 aa)	1000.73	1.57494	0.301962	5.21568	1.83e-07	1.53e-06		267	136.146	27.6758	116		267	119.854	38.7274	115
	HMPREF1120_08948 hypothetical protein (405 aa)	658.661	1.67725	0.32183	5.21162	1.87e-07	1.56e-06		5037	4888.32	6.43888	969		5037	4860.18	7.72328	930
	HMPREF1120_06760 TrmH family RNA methyltransferase (446 aa)	572.85	-1.59365	0.306104	-5.20622	1.93e-07	1.61e-06		447	300.543	2.81004	26		447	275.982	4.67995	32
	HMPREF1120_03028 ATP-dependent Clp protease ATP-binding subunit ClpX	1138.28	1.89492	0.364025	5.20546	1.94e-07	1.61e-06		660	511.434	59.1933	932		660	483.716	65.7517	788
	HMPREF1120_04518 hypothetical protein (383 aa)	109.414	2.39715	0.460659	5.20374	1.95e-07	1.62e-06		375	231.771	2.38252	17		375	209.859	4.42356	23
	HMPREF1120_07536 choline-sulfatase (570 aa)	1561.41	1.52307	0.292679	5.20389	1.95e-07	1.62e-06		225	103.028	54.2276	172		225	89.3073	70.9551	157
	HMPREF1120_08746 Fe-S cluster assembly protein SufA (260	3111.85	1.48957	0.286222	5.20426	1.95e-07	1.62e-06		4017	3868.32	3.5011	416.946		4017	3840.18	2.94499	280.197
	HMPREF1120_00329 30S ribosomal protein S8 (171 aa)	818.442	-1.58902	0.305374	-5.20353	1.96e-07	1.62e-06		4359	4210.32	39.6705	5142.05		4359	4182.18	43.3596	4492.8
	HMPREF1120_06122 hypothetical protein (1087 aa)	4348.77	-1.65488	0.318161	-5.20138	1.98e-07	1.64e-06		399	254.375	594.162	4653		399	231.443	748.143	4290
	HMPREF1120_06337 asparaginyl-tRNA synthetase (571 aa)	2135.62	-1.70013	0.326941	-5.20013	1.99e-07	1.65e-06		1116	967.321	14.4392	430		1116	939.18	13.0216	303
	HMPREF1120_01121 tRNA-intron endonuclease (325 aa)	2676.68	-1.45102	0.279452	-5.19238	2.08e-07	1.72e-06		741	592.368	44.4709	811		741	564.386	33.9694	475
	HMPREF1120_02019 hypothetical protein (646 aa)	1347.29	1.53397	0.295484	5.19136	2.09e-07	1.73e-06		1122	973.321	33.0722	991		1122	945.18	44.7952	1049
	HMPREF1120_04520 MFS transporter, SP family, general alpha	254.051	1.94802	0.375412	5.18903	2.11e-07	1.75e-06		564	415.796	20.3114	260		564	388.876	20.2392	195
	HMPREF1120_05097 sepiapterin reductase (589 aa)	783.116	1.54488	0.297703	5.18934	2.11e-07	1.74e-06		2463	2314.32	5.89484	420		2463	2286.18	5.77309	327
	HMPREF1120_02428 hypothetical protein (111 aa)	1238.47	-1.85659	0.357905	-5.18738	2.13e-07	1.76e-06		1128	979.321	13.0351	393		1128	951.18	17.4401	411
	HMPREF1120_08782 chromosome transmission fidelity protein 18 (951	3443.39	1.55732	0.30039	5.18434	2.17e-07	1.79e-06		1065	916.321	42.361	1195		1065	888.18	33.8553	745
	HMPREF1120_08820 hypothetical protein (305 aa)	6956.68	-2.25824	0.435626	-5.1839	2.17e-07	1.79e-06		1005	856.321	13.2384	349		1005	828.18	20.3227	417
	HMPREF1120_01196 hypothetical protein (210 aa)	499.492	-1.97305	0.380686	-5.18287	2.18e-07	1.8e-06		336	195.902	744.314	4489		336	175.865	753.235	3282
	HMPREF1120_03335 hypothetical protein (309 aa)	727.809	-2.18633	0.421793	-5.18343	2.18e-07	1.79e-06		2052	1903.32	16.8101	985		2052	1875.18	21.3951	994
	HMPREF1120_00102 DNA polymerase delta subunit 2 (510	1133.27	1.49456	0.288581	5.17902	2.23e-07	1.83e-06		516	368.234	462.754	5246		516	342.026	354.733	3006
	HMPREF1120_02385 MC family mitochondrial carrier protein (319	14385.7	-1.4991	0.289896	-5.17116	2.33e-07	1.91e-06		2013	1864.32	2.05593	118		2013	1836.18	3.7808	172
	HMPREF1120_08455 microsomal epoxide hydrolase (411 aa)	388.813	-1.84719	0.357414	-5.1682	2.36e-07	1.94e-06		462	315.15	0.721485	7		462	290.179	0.556371	4
	HMPREF1120_08556 hypothetical protein (320 aa)	1889.41	1.50169	0.290537	5.16867	2.36e-07	1.93e-06		1491	1342.32	808.402	33407		1491	1314.18	848.988	27643
	HMPREF1120_01694 seryl-tRNA synthetase (491 aa)	940.608	-1.7665	0.341927	-5.16633	2.39e-07	1.95e-06		924	775.328	8.98835e-05	0.00214545		924	747.199	0	0
	HMPREF1120_06924 hypothetical protein (403 aa)	1956	-1.45397	0.281433	-5.1663	2.39e-07	1.95e-06		924	775.328	8.9883e-05	0.00214544		924	747.199	0	0
	HMPREF1120_00321 alcohol dehydrogenase (345 aa)	1071.95	1.56399	0.302829	5.16461	2.41e-07	1.97e-06		984	835.325	4.4717	114.996		984	807.187	3.85024	77
	HMPREF1120_07587 polyubiquitin (306 aa)	110337	2.2755	0.440721	5.16313	2.43e-07	1.98e-06		1266	1117.32	7.84932	270		1266	1089.18	6.41088	173
	HMPREF1120_06844 hypothetical protein (451 aa)	66.5465	2.56854	0.497968	5.15804	2.5e-07	2.03e-06		1086	937.321	6.72294	194		1086	909.18	7.23617	163
	HMPREF1120_04325 hypothetical protein (147 aa)	518.196	-1.74975	0.339396	-5.15549	2.53e-07	2.06e-06		1899	1750.32	2.52387	136		1899	1722.18	4.03108	172
	HMPREF1120_02568 xeroderma pigmentosum group C-complementing protein (1162	2058.27	1.64817	0.319752	5.15453	2.54e-07	2.07e-06		1464	1315.32	20.7194	839		1464	1287.18	30.7297	980
	HMPREF1120_04979 hypothetical protein (1277 aa)	1660.59	1.47576	0.286295	5.15468	2.54e-07	2.07e-06		888	739.331	110.847	2523		888	711.211	142.615	2513
	HMPREF1120_05500 hypothetical protein (961 aa)	2746.86	-1.67895	0.325702	-5.15486	2.54e-07	2.07e-06		567	418.782	100.833	1300		567	391.817	166.57	1617
	HMPREF1120_07316 hypothetical protein (310 aa)	154.647	-1.91171	0.370951	-5.15353	2.56e-07	2.08e-06		969	820.325	121.681	3073		969	792.187	105.925	2079
	HMPREF1120_01074 hypothetical protein (599 aa)	887.806	2.04693	0.397302	5.15208	2.58e-07	2.09e-06		432	286.011	218.736	1926		432	261.896	201.735	1309
	HMPREF1120_06981 non-specific serine/threonine protein kinase (645 aa)	2266.09	1.53391	0.297869	5.14963	2.61e-07	2.11e-06		1170	1021.32	24.3302	765		1170	993.18	21.3355	525
	HMPREF1120_01328 DNA polymerase alpha subunit B (663	3434.83	1.55732	0.30282	5.14274	2.71e-07	2.19e-06		912	763.328	14.7235	346		912	735.204	18.446	336
	HMPREF1120_03542 carboxypeptidase C (547 aa)	3569.99	1.41315	0.274852	5.14148	2.73e-07	2.2e-06		975	826.325	70.0885	1783		975	798.187	84.2444	1666
	HMPREF1120_08442 hypothetical protein (241 aa)	326.216	1.73652	0.337976	5.13799	2.78e-07	2.24e-06		2049	1900.32	2.33323	136.502		2049	1872.18	2.84576	132
	HMPREF1120_05085 centromere/microtubule-binding protein cbf5 (509 aa)	2677.27	-1.77612	0.345844	-5.13561	2.81e-07	2.27e-06		2049	1900.32	2.33317	136.498		2049	1872.18	2.84575	132
	HMPREF1120_04501 hypothetical protein (512 aa)	428.449	1.8938	0.368772	5.13541	2.82e-07	2.27e-06		1248	1099.32	52.4765	1776		1248	1071.18	46.3085	1229
	HMPREF1120_00901 ankyrin (332 aa)	102.421	2.23846	0.43607	5.13325	2.85e-07	2.3e-06		1176	1027.32	30.2904	958		1176	999.18	24.1966	599
	HMPREF1120_02960 2,3-bisphosphoglycerate-dependent phosphoglycerate mutase (236 aa)	72.7704	-2.75213	0.536279	-5.13189	2.87e-07	2.31e-06		2496	2347.32	5.78429	418		2496	2319.18	10.181	585
	HMPREF1120_05808 hypothetical protein (595 aa)	274.679	1.67935	0.327322	5.13057	2.89e-07	2.32e-06		1611	1462.32	19.9915	900		1611	1434.18	24.2872	863
	HMPREF1120_07994 DNA polymerase alpha subunit A (1456	6029.61	1.48126	0.288721	5.13041	2.89e-07	2.32e-06		1050	901.321	29.5876	821		1050	873.18	41.4167	896
	HMPREF1120_08108 hypothetical protein (368 aa)	123.629	-2.07979	0.405386	-5.13039	2.89e-07	2.32e-06		921	772.328	89.0781	2118		921	744.2	123.331	2274
	HMPREF1120_00265 isoleucyl-tRNA synthetase (1037 aa)	2381.98	-1.63157	0.318169	-5.128	2.93e-07	2.35e-06		3105	2956.32	0.999853	91		3105	2928.18	1.0338	75
	HMPREF1120_08783 hypothetical protein (338 aa)	88.1071	2.31887	0.452332	5.12646	2.95e-07	2.37e-06		1239	1090.32	4.43893	149		1239	1062.18	7.18182	189
	HMPREF1120_06680 hypothetical protein (411 aa)	1779.67	1.48048	0.288837	5.12567	2.96e-07	2.37e-06		663	514.43	241.961	3832		663	486.696	285.198	3439
	HMPREF1120_07957 myo-inositol-1(or 4)-monophosphatase (318 aa)	1124.25	-1.74123	0.339703	-5.12573	2.96e-07	2.37e-06		1806	1657.32	16.8554	860		1806	1629.18	18.8533	761
	HMPREF1120_01788 hypothetical protein (403 aa)	264.463	1.8354	0.358133	5.1249	2.98e-07	2.38e-06		1731	1582.32	21.4725	1046		1731	1554.18	17.5556	676
	HMPREF1120_06697 hypothetical protein (769 aa)	393.339	1.83813	0.359036	5.11964	3.06e-07	2.45e-06		354	212.306	929.304	6074		354	191.344	524.393	2486
	HMPREF1120_00547 GPI-anchored cell wall beta-1,3-endoglucanase EglC (307	1388.24	1.82808	0.357089	5.11939	3.07e-07	2.45e-06		1866	1717.32	7.60363	402		1866	1689.18	8.55417	358
	HMPREF1120_05639 hypothetical protein (126 aa)	4414.67	-1.78464	0.348735	-5.11747	3.1e-07	2.47e-06		789	640.343	169.274	3337		789	612.297	172.048	2610
	HMPREF1120_06150 hypothetical protein (543 aa)	1992.6	-1.61433	0.315529	-5.11627	3.12e-07	2.48e-06		1077	928.321	6.33325	181		1077	900.18	5.7392	128
	HMPREF1120_07741 hypothetical protein (405 aa)	984.127	1.60995	0.314765	5.11478	3.14e-07	2.5e-06		1305	1156.32	0.983186	35		1305	1128.18	1.32371	37
	HMPREF1120_07804 hypothetical protein (473 aa)	272.077	-1.67964	0.328379	-5.11494	3.14e-07	2.5e-06		2643	2494.32	18.9477	1455		2643	2466.18	19.3939	1185
	HMPREF1120_07930 short chain dehydrogenase (307 aa)	356.882	-1.69673	0.331729	-5.1148	3.14e-07	2.5e-06		303	166.611	321.487	1649		303	148.32	319.205	1173
	HMPREF1120_02813 F-box and WD-40 domain-containing protein 1/11	870.694	-1.63244	0.319217	-5.11388	3.16e-07	2.51e-06		612	463.575	316.362	4515		612	436.123	375.463	4057
	HMPREF1120_08605 hypothetical protein (455 aa)	509.419	1.65805	0.324298	5.11274	3.18e-07	2.52e-06		1575	1426.32	23.9577	1052		1575	1398.18	32.8223	1137
	HMPREF1120_00194 hypothetical protein (365 aa)	278.367	1.94644	0.380916	5.10989	3.22e-07	2.56e-06		405	260.099	16.6096	133		405	236.914	17.718	104
	HMPREF1120_01188 hypothetical protein (583 aa)	1186.33	1.50095	0.293802	5.10871	3.24e-07	2.57e-06		2178	2029.32	1.77672	111		2178	2001.18	3.7111	184
	HMPREF1120_06632 coatomer protein complex, subunit alpha (xenin)	4642.34	-1.40317	0.274732	-5.10743	3.27e-07	2.59e-06		1674	1525.32	6.68674	314		1674	1497.18	8.03366	298
	HMPREF1120_07870 hypothetical protein (366 aa)	605.591	-1.59009	0.31135	-5.10707	3.27e-07	2.59e-06		951	802.325	113.136	2794.49		951	774.193	81.2776	1559.01
	HMPREF1120_04041 amid-like NADH oxidoreductase (501 aa)	480.946	-1.55717	0.304946	-5.10639	3.28e-07	2.59e-06		951	802.325	113.136	2794.51		951	774.193	81.2764	1558.99
	HMPREF1120_00862 tRNA pseudouridine synthase B (431 aa)	2091.11	-1.56414	0.30633	-5.10605	3.29e-07	2.6e-06		2022	1873.32	93.8928	5415		2022	1845.18	69.7568	3189
	HMPREF1120_08231 hypothetical protein (577 aa)	796.462	-1.48031	0.289921	-5.10592	3.29e-07	2.6e-06		2043	1894.32	16.2212	946		2043	1866.18	18.5785	859
	HMPREF1120_08340 poly(A) polymerase (182 aa)	21510.8	2.64293	0.517769	5.10446	3.32e-07	2.62e-06		3450	3301.32	32.5578	3309		3450	3273.18	33.6639	2730
	HMPREF1120_06062 cyclohexanone monooxygenase (546 aa)	79.0344	2.74824	0.538781	5.10086	3.38e-07	2.66e-06		1065	916.321	29.7768	840		1065	888.18	35.9002	790
	HMPREF1120_04706 1-(5-phosphoribosyl)-5-[(5-phosphoribosylamino)methylideneamino] imidazole-4-carboxamide isomerase (261 aa)	2478.56	-1.71075	0.335446	-5.09993	3.4e-07	2.67e-06		930	781.328	10.4349	251		930	753.196	13.4504	251
	HMPREF1120_08861 hypothetical protein (231 aa)	80.2313	-2.24878	0.441441	-5.09418	3.5e-07	2.75e-06		804	655.335	235.834	4758		804	627.28	221.216	3438
	HMPREF1120_07693 hypothetical protein (317 aa)	4170.84	1.54498	0.303302	5.09388	3.51e-07	2.76e-06		240	114.509	2395.26	8444		240	99.844	1852.27	4582
	HMPREF1120_01137 hypothetical protein (359 aa)	74.7324	2.6207	0.514728	5.09142	3.55e-07	2.79e-06		1023	874.321	257.645	6935		1023	846.18	234.869	4924
	HMPREF1120_04093 DNA replication ATP-dependent helicase Dna2 (513	1014.52	1.58203	0.310733	5.09129	3.56e-07	2.79e-06		522	374.165	35.7669	412		522	347.849	22.1623	191
	HMPREF1120_00728 4-coumarate-CoA ligase (587 aa)	51.2235	3.0397	0.597295	5.08912	3.6e-07	2.82e-06		732	583.372	435.475	7821		732	555.408	354.633	4880
	HMPREF1120_09124 hypothetical protein (104 aa)	3958.15	-2.07959	0.408884	-5.08602	3.66e-07	2.86e-06		240	114.509	32.6214	115		240	99.844	18.1912	45
	HMPREF1120_04736 hypothetical protein (52 aa)	603.143	1.88153	0.370117	5.08362	3.7e-07	2.9e-06		672	523.419	451.037	7268		672	495.629	145.851	1791
	HMPREF1120_02404 eukaryotic translation initiation factor 2-alpha kinase	536.337	-1.55286	0.30554	-5.08236	3.73e-07	2.91e-06		3171	3022.32	10.1349	943		3171	2994.18	11.7816	874
	HMPREF1120_02078 hypothetical protein (216 aa)	266.302	-2.09098	0.411488	-5.08151	3.74e-07	2.92e-06		1833	1684.32	13.9624	724		1833	1656.18	16.4257	674
	HMPREF1120_02014 hypothetical protein (184 aa)	35.9535	3.56831	0.702446	5.07983	3.78e-07	2.95e-06		1620	1471.32	38.7229	1754		1620	1443.18	35.2388	1260
	HMPREF1120_00759 hypothetical protein (381 aa)	1555.87	1.75392	0.34536	5.07853	3.8e-07	2.96e-06		1896	1747.32	8.86731	477		1896	1719.18	14.4621	616
	HMPREF1120_09198 geranylgeranyl pyrophosphate synthetase AtmG (391 aa)	2267.59	1.51683	0.298681	5.07843	3.81e-07	2.96e-06		1449	1300.32	10.6416	426		1449	1272.18	9.39105	296
	HMPREF1120_00380 hypothetical protein (1008 aa)	1610.6	1.43287	0.282249	5.0766	3.84e-07	2.99e-06		1161	1012.32	8.53512	266		1161	984.18	6.97181	170
	HMPREF1120_02423 glucose-6-phosphate 1-dehydrogenase (511 aa)	15007.9	-1.49027	0.293625	-5.0754	3.87e-07	3e-06		1635	1486.32	60.8419	2784		1635	1458.18	69.8633	2524
	HMPREF1120_05783 dynein light chain, cytoplasmic (99 aa)	2595.7	-1.75479	0.345739	-5.07548	3.87e-07	3e-06		870	721.331	93.7545	2082		870	693.224	106.491	1829
	HMPREF1120_04785 NADH dehydrogenase (82 aa)	1169.95	-1.5408	0.303669	-5.07395	3.9e-07	3.02e-06		1551	1402.32	11.1415	481		1551	1374.18	10.8969	371
	HMPREF1120_06090 hypothetical protein (205 aa)	142.801	-1.96804	0.387873	-5.07392	3.9e-07	3.02e-06		2343	2194.32	4.88495	330		2343	2166.18	6.63325	356
	HMPREF1120_07116 hypothetical protein (201 aa)	2469.1	-2.2584	0.445482	-5.06958	3.99e-07	3.09e-06		2535	2386.32	22.8135	1676		2535	2358.18	29.1822	1705
	HMPREF1120_04506 glucan 1,3-beta-glucosidase (400 aa)	141.368	1.92718	0.380259	5.06808	4.02e-07	3.11e-06		1161	1012.32	5.19808	162		1161	984.18	5.08532	124
	HMPREF1120_08346 26S proteasome non-ATPase regulatory subunit 9	1238.18	1.60405	0.316503	5.06805	4.02e-07	3.11e-06		2304	2155.32	4.86785	323		2304	2127.18	5.46461	288
	HMPREF1120_01447 hypothetical protein (778 aa)	1343.27	1.44828	0.285826	5.06699	4.04e-07	3.12e-06		384	240.24	9534.56	70518		384	217.922	4923.33	26582
	HMPREF1120_06362 30S ribosomal protein S2 (435 aa)	2050.67	-1.42418	0.281075	-5.06688	4.04e-07	3.12e-06		1038	889.321	73.7801	2020		1038	861.18	57.179	1220
	HMPREF1120_00890 glucose repression regulatory protein TUP1 (835	1248.22	1.52583	0.301182	5.06614	4.06e-07	3.13e-06		882	733.331	30.1643	681		882	705.216	26.9569	471
	HMPREF1120_06433 isocitrate lyase (539 aa)	5317.95	1.63873	0.323493	5.06573	4.07e-07	3.14e-06		2055	1906.32	4.41316	259		2055	1878.18	6.16759	287
	HMPREF1120_02563 phosphomannose isomerase type I (407 aa)	2534.86	-2.43785	0.48158	-5.06219	4.14e-07	3.19e-06		7464	7315.32	8.60975	1939		7464	7287.18	10.8116	1952
	HMPREF1120_02733 beta-glucosidase (1031 aa)	360.762	1.61214	0.318462	5.06228	4.14e-07	3.19e-06		1137	988.321	326.919	9947		1137	960.18	321.195	7641
	HMPREF1120_04762 hypothetical protein (454 aa)	116.604	2.02028	0.399174	5.06117	4.17e-07	3.21e-06		891	742.33	24.7228	565		891	714.21	35.942	636
	HMPREF1120_03070 hypothetical protein (253 aa)	842.603	-1.91086	0.377605	-5.06047	4.18e-07	3.21e-06		993	844.325	134.765	3503		993	816.187	119.475	2416
	HMPREF1120_07026 adenylate cyclase (456 aa)	243.392	1.85605	0.366978	5.05765	4.24e-07	3.26e-06		813	664.334	71.4837	1462		813	636.265	68.5105	1080
	HMPREF1120_06562 hypothetical protein (482 aa)	923.382	1.66048	0.328398	5.05629	4.27e-07	3.28e-06		1440	1291.32	33.4552	1330		1440	1263.18	41.0271	1284
	HMPREF1120_08814 cytochrome c oxidase subunit VIa (144	22146.1	-1.79904	0.355802	-5.05629	4.27e-07	3.28e-06		1326	1177.32	7.9735	289		1326	1149.18	13.6275	388
	HMPREF1120_00792 hypothetical protein (134 aa)	10872	1.89432	0.374713	5.05539	4.3e-07	3.29e-06		984	835.325	15.4377	397		984	807.187	15.4009	308
	HMPREF1120_04932 hypothetical protein (418 aa)	223.666	-1.68783	0.334201	-5.05034	4.41e-07	3.38e-06		204	87.6566	2518.34	6796		204	75.343	2160.51	4033
	HMPREF1120_05892 N-glycosylase/DNA lyase (423 aa)	1577.12	1.55643	0.308216	5.04982	4.42e-07	3.38e-06		1590	1441.32	3.5833	159		1590	1413.18	3.62725	127
	HMPREF1120_07273 double-strand break repair protein MRE11 (786	2494.99	1.56562	0.310081	5.04905	4.44e-07	3.39e-06		2715	2566.32	6.60702	522		2715	2538.18	7.98275	502
	HMPREF1120_07736 MFS transporter, DHA1 family, multidrug resistance	572.551	1.53887	0.304797	5.04884	4.45e-07	3.39e-06		996	847.325	167.601	4372		996	819.187	168.259	3415
	HMPREF1120_09240 CPA1 family monovalent cation:H+ antiporter (557	385.411	-1.88197	0.372932	-5.04641	4.5e-07	3.43e-06		1749	1600.32	40.412	1991		1749	1572.18	56.6336	2206
	HMPREF1120_00309 peptide-N4-(N-acetyl-beta-glucosaminyl)asparagine amidase (440 aa)	3112.53	1.43642	0.284651	5.04626	4.51e-07	3.43e-06		1758	1609.32	6.96342	345		1758	1581.18	7.19845	282
	HMPREF1120_07574 hypothetical protein (257 aa)	717.457	-1.5303	0.303283	-5.04579	4.52e-07	3.44e-06		744	595.367	27.1155	497		744	567.38	29.1663	410
	HMPREF1120_00749 hypothetical protein (382 aa)	3556.9	-1.81677	0.360171	-5.04419	4.55e-07	3.47e-06		609	460.583	58.9583	836		609	433.157	48.454	520
	HMPREF1120_03746 hypothetical protein (951 aa)	1641.44	-1.44573	0.286621	-5.04405	4.56e-07	3.47e-06		3654	3505.32	27.3178	2948		3654	3477.18	32.6407	2812
	HMPREF1120_02312 hypothetical protein (416 aa)	2593.76	-1.62597	0.322518	-5.04149	4.62e-07	3.51e-06		606	457.597	76.0953	1072		606	430.196	94.854	1011
	HMPREF1120_05680 hypothetical protein (125 aa)	969.719	-2.02416	0.401643	-5.0397	4.66e-07	3.54e-06		549	400.898	106.303	1312		549	374.185	86.4007	801
	HMPREF1120_03048 hypothetical protein (247 aa)	86.2401	-2.25106	0.446754	-5.0387	4.69e-07	3.55e-06		2085	1936.32	22.0594	1315		2085	1908.18	23.9652	1133
	HMPREF1120_04431 hypothetical protein (563 aa)	1018.96	1.47622	0.292979	5.03865	4.69e-07	3.55e-06		630	481.513	22.8011	338		630	453.948	14.2261	160
	HMPREF1120_03943 MFS transporter, FHS family, L-fucose permease	413.921	1.63932	0.325465	5.03685	4.73e-07	3.58e-06		1530	1381.32	21.9398	933		1530	1353.18	23.5935	791
	HMPREF1120_05076 UV excision repair protein Rad23 (406	3454.29	1.43136	0.284319	5.03436	4.79e-07	3.63e-06		1998	1849.32	2.3185	132		1998	1821.18	3.0141	136
	HMPREF1120_01224 beta-glucosidase (839 aa)	634.141	1.74838	0.347568	5.03034	4.9e-07	3.7e-06		894	745.329	552.478	12677		894	717.209	812.798	14443
	HMPREF1120_08758 hypothetical protein (537 aa)	388.742	1.5958	0.317264	5.02989	4.91e-07	3.71e-06		1080	931.321	38.9583	1117		1080	903.18	37.4043	837
	HMPREF1120_05837 Cullin 1 (776 aa)	5188.65	1.38398	0.275171	5.02952	4.92e-07	3.71e-06		1419	1270.32	7.51761	294		1419	1242.18	8.93551	275
	HMPREF1120_03334 hypothetical protein (235 aa)	1698.1	-1.47759	0.293838	-5.02858	4.94e-07	3.73e-06		1635	1486.32	3.97745	182		1635	1458.18	5.20377	188
	HMPREF1120_07254 Ras-like protein Rab-6B (175 aa)	1228.72	-1.51947	0.30224	-5.02736	4.97e-07	3.75e-06		1653	1504.32	2.69908	125		1653	1476.18	3.93726	144
	HMPREF1120_04251 N-terminal acetyltransferase catalytic subunit (NAT1) (751	3593.78	-1.54392	0.307236	-5.0252	5.03e-07	3.79e-06		2577	2428.32	15.637	1169		2577	2400.18	15.9249	947
	HMPREF1120_05170 hypothetical protein (480 aa)	735.136	-1.81391	0.361074	-5.02366	5.07e-07	3.81e-06		759	610.361	13.9431	262		759	582.345	10.3964	150
	HMPREF1120_04783 hypothetical protein (412 aa)	287.755	1.77659	0.35367	5.02328	5.08e-07	3.82e-06		2979	2830.32	42.6697	3718		2979	2802.18	75.1155	5215
	HMPREF1120_09111 lupus La protein (571 aa)	5811.69	-1.48473	0.295577	-5.02316	5.08e-07	3.82e-06		1626	1477.32	1.42917	65		1626	1449.18	2.00531	72
	HMPREF1120_08681 hypothetical protein (382 aa)	270.726	1.77664	0.353744	5.02238	5.1e-07	3.83e-06		1758	1609.32	2.13949	106		1758	1581.18	2.78238	109
	HMPREF1120_03458 transcriptional regulatory protein GAL4 (825 aa)	679.814	1.77336	0.353198	5.02087	5.14e-07	3.85e-06		741	592.368	192.689	3514		741	564.386	169.99	2377
	HMPREF1120_04371 MFS transporter, ACS family, allantoate permease	624.155	1.89163	0.376743	5.02101	5.14e-07	3.85e-06		516	368.234	71.8918	815		516	342.026	73.6372	624
	HMPREF1120_06422 myosin ATPase (1148 aa)	2329.21	1.47705	0.294449	5.01632	5.27e-07	3.94e-06		804	655.335	48.2771	974		804	627.28	48.966	761
	HMPREF1120_07300 hypothetical protein (207 aa)	357.865	-1.61024	0.321255	-5.01235	5.38e-07	4.02e-06		1149	1000.32	11.7548	362		1149	972.18	14.78	356
	HMPREF1120_01356 aldehyde dehydrogenase (475 aa)	2913.25	1.5536	0.310036	5.01104	5.41e-07	4.05e-06		1053	904.321	11.1708	311		1053	876.18	9.85806	214
	HMPREF1120_07315 glucosylceramidase (504 aa)	285.354	-1.7006	0.339439	-5.01002	5.44e-07	4.07e-06		1374	1225.32	80.7205	3045		1374	1197.18	89.6458	2659
	HMPREF1120_03980 hypothetical protein (343 aa)	1580.95	-1.48157	0.295862	-5.00763	5.51e-07	4.11e-06		1668	1519.32	14.9656	700		1668	1491.18	19.4341	718
	HMPREF1120_04227 hypothetical protein (269 aa)	240.477	-1.84317	0.368253	-5.00517	5.58e-07	4.16e-06		1149	1000.32	39.4208	1214		1149	972.18	40.9771	987
	HMPREF1120_08178 hypothetical protein (578 aa)	436.131	1.59529	0.31876	5.00469	5.6e-07	4.17e-06		648	499.46	3.44684	53		648	471.801	3.93523	46
	HMPREF1120_04223 hypothetical protein (252 aa)	3219.96	1.55988	0.311718	5.00413	5.61e-07	4.17e-06		1080	931.321	2.79021	80		1080	903.18	2.18974	49
	HMPREF1120_04399 cytochrome c oxidase subunit Vb (191	27191.2	-1.69896	0.339502	-5.00426	5.61e-07	4.17e-06		837	688.334	155.49	3295		837	660.242	120.247	1967
	HMPREF1120_07399 ATP synthase subunit alpha, mitochondrial (557	17905.5	-1.42401	0.284779	-5.00039	5.72e-07	4.25e-06		1815	1666.32	22.242	1141		1815	1638.18	35.7501	1451
	HMPREF1120_07565 hypothetical protein (575 aa)	1733.17	1.61979	0.323936	5.00035	5.72e-07	4.25e-06		1548	1399.32	53.9931	2326		1548	1371.18	64.2585	2183
	HMPREF1120_03385 acetoacetate-CoA ligase (703 aa)	168.816	2.11962	0.424064	4.99836	5.78e-07	4.29e-06		942	793.325	18.9573	463		942	765.195	26.0044	493
	HMPREF1120_05592 MFS transporter, DHA1 family, multidrug resistance	254.353	-2.72289	0.544874	-4.99729	5.81e-07	4.31e-06		1089	940.321	13.1957	382		1089	912.18	9.60174	217
	HMPREF1120_01706 UDP-glucose 4-epimerase (308 aa)	288.483	-1.87257	0.375448	-4.98756	6.11e-07	4.53e-06		2517	2368.32	16.2389	1184		2517	2340.18	20.0759	1164
	HMPREF1120_05371 hypothetical protein (536 aa)	439.073	1.73359	0.347618	4.98704	6.13e-07	4.54e-06		1782	1633.32	11.6937	588		1782	1605.18	13.1256	522
	HMPREF1120_05027 hypothetical protein (123 aa)	61.6266	3.42694	0.687886	4.98184	6.3e-07	4.66e-06		1437	1288.32	13.4385	533		1437	1260.18	17.6157	550
	HMPREF1120_07070 hypothetical protein (267 aa)	5509.85	-1.39846	0.280775	-4.98072	6.33e-07	4.68e-06		1671	1522.32	16.3657	767		1671	1494.18	18.4839	684.267
	HMPREF1120_05322 hypothetical protein (348 aa)	249.415	-1.79891	0.361246	-4.97974	6.37e-07	4.7e-06		1407	1258.32	21.503	833		1407	1230.18	25.2875	770.733
	HMPREF1120_01684 valine-pyruvate aminotransferase (445 aa)	1094.7	1.46841	0.294896	4.97944	6.38e-07	4.71e-06		687	538.402	10.6182	176		687	510.549	9.17047	116
	HMPREF1120_02231 hypothetical protein (478 aa)	426.076	1.87861	0.377437	4.97729	6.45e-07	4.76e-06		1782	1633.32	7.11963	358		1782	1605.18	11.0134	438
	HMPREF1120_02222 hypothetical protein (274 aa)	127.941	2.11805	0.425566	4.97701	6.46e-07	4.76e-06		639	490.488	91.7869	1386		639	462.855	101.765	1167
	HMPREF1120_07006 hypothetical protein (570 aa)	370.379	1.56001	0.313518	4.97584	6.5e-07	4.78e-06		2328	2179.32	3.53243	237		2328	2151.18	3.84634	205
	HMPREF1120_01048 MC family mitochondrial carrier protein (570	6351.91	-1.39713	0.280815	-4.97527	6.52e-07	4.79e-06		1128	979.321	45.9379	1385		1128	951.18	42.9426	1012
	HMPREF1120_07472 hypothetical protein (240 aa)	563.941	-1.51719	0.305013	-4.97416	6.55e-07	4.82e-06		489	341.615	30.1418	317		489	315.97	34.4897	270
	HMPREF1120_01522 hypothetical protein (824 aa)	36.6565	3.29925	0.663319	4.97385	6.56e-07	4.82e-06		2442	2293.32	3.55513	251		2442	2265.18	4.02695	226
	HMPREF1120_04696 aldehyde dehydrogenase (NAD+) (483 aa)	7659.3	1.71907	0.345757	4.97191	6.63e-07	4.87e-06		3723	3574.32	7.33375	807		3723	3546.18	8.28594	728
	HMPREF1120_00658 hypothetical protein (365 aa)	449.836	1.6739	0.336857	4.96916	6.72e-07	4.93e-06		387	243.057	14.9678	112		387	220.622	11.7085	64
	HMPREF1120_03617 hypothetical protein (136 aa)	656.998	-1.59408	0.320816	-4.96884	6.74e-07	4.94e-06		501	353.437	317.988	3460		501	327.507	205.81	1670
	HMPREF1120_08726 C-terminal binding protein (363 aa)	196.246	-2.05684	0.414067	-4.96742	6.78e-07	4.97e-06		1437	1288.32	134.284	5326		1437	1260.18	131.926	4119
	HMPREF1120_06359 hypothetical protein (388 aa)	448.253	2.18606	0.440183	4.96625	6.83e-07	4.99e-06		510	362.296	18.3796	205		510	336.209	36.6152	305
	HMPREF1120_07191 methylenetetrahydrofolate reductase (NADPH) (649 aa)	3678.73	-1.46823	0.295816	-4.96331	6.93e-07	5.07e-06		372	228.964	0.283732	2		372	207.198	0.779193	4
	HMPREF1120_08276 protoporphyrinogen oxidase (642 aa)	2164.37	-1.56139	0.314667	-4.96205	6.98e-07	5.09e-06		3774	3625.32	1.67549	187		3774	3597.18	2.09822	187
	HMPREF1120_08688 hypothetical protein (397 aa)	2806.43	-1.45536	0.293348	-4.96121	7.01e-07	5.11e-06		546	397.924	20.5706	252		546	371.254	15.003	138
	HMPREF1120_09039 pyruvate dehydrogenase E2 component (dihydrolipoamide acetyltransferase)	3979.34	-1.52335	0.307105	-4.96034	7.04e-07	5.13e-06		2106	1957.32	18.1386	1093		2106	1929.18	21.6749	1036
	HMPREF1120_03171 hypothetical protein (122 aa)	1604.31	-1.88507	0.380064	-4.95987	7.05e-07	5.14e-06		2058	1909.32	9.59503	564		2058	1881.18	12.2941	573
	HMPREF1120_07783 hypothetical protein (430 aa)	2020.13	-1.45709	0.293848	-4.95865	7.1e-07	5.17e-06		582	433.692	644.714	8608		582	406.561	473.051	4765
	HMPREF1120_07451 aspartate aminotransferase (413 aa)	111.995	-2.12893	0.429566	-4.95601	7.2e-07	5.24e-06		837	688.334	23.878	506		837	660.242	28.6098	468
	HMPREF1120_00076 hypothetical protein (319 aa)	291.798	1.68544	0.340166	4.95476	7.24e-07	5.27e-06		1224	1075.32	36.9432	1223		1224	1047.18	44.7874	1162
	HMPREF1120_02781 nucleoside-diphosphate-sugar epimerase (321 aa)	389.525	-1.54079	0.31117	-4.9516	7.36e-07	5.35e-06		2412	2263.32	26.0194	1813		2412	2235.18	28.8559	1598
	HMPREF1120_07902 hypothetical protein (407 aa)	1838.18	1.41783	0.286351	4.95138	7.37e-07	5.35e-06		375	231.771	83.3881	595		375	209.859	58.8526	306
	HMPREF1120_01843 hypothetical protein (258 aa)	1082.43	-1.46254	0.295448	-4.95026	7.41e-07	5.38e-06		681	532.408	76.4456	1253		681	504.572	50.0752	626
	HMPREF1120_04035 hypothetical protein (288 aa)	20640.7	-2.17105	0.438594	-4.95001	7.42e-07	5.38e-06		2133	1984.32	4.6653	285		2133	1956.18	3.92027	190
	HMPREF1120_06017 arginine N-methyltransferase (Rmt2) (414 aa)	477.3	-1.50206	0.303478	-4.94949	7.44e-07	5.39e-06		4101	3952.32	5.57216	678		4101	3924.18	5.5747	542
	HMPREF1120_07711 ATP synthase F1, gamma subunit (299	13401.9	-1.37974	0.278778	-4.94925	7.45e-07	5.39e-06		4380	4231.32	3.5466	462		4380	4203.18	4.70532	490
	HMPREF1120_05659 hypothetical protein (466 aa)	248.979	-1.73857	0.351354	-4.94818	7.49e-07	5.42e-06		1308	1159.32	3.61437	129		1308	1131.18	4.81696	135
	HMPREF1120_01823 mitotic spindle assembly checkpoint protein MAD1	907.469	-1.60457	0.324356	-4.94696	7.54e-07	5.45e-06		2082	1933.32	2.06656	123		2082	1905.18	3.3261	157
	HMPREF1120_08559 short-chain dehydrogenase/reductase (276 aa)	1177.84	-1.62816	0.329155	-4.94649	7.56e-07	5.45e-06		1305	1156.32	19.3547	689		1305	1128.18	21.3941	598
	HMPREF1120_01015 hypothetical protein (412 aa)	63.1156	2.47856	0.50113	4.94595	7.58e-07	5.47e-06		2268	2119.32	7.23422	472		2268	2091.18	9.11007	472
	HMPREF1120_00769 hypothetical protein (389 aa)	693.356	1.57206	0.317901	4.94513	7.61e-07	5.48e-06		2556	2407.32	4.19636	311		2556	2379.18	3.834	226
	HMPREF1120_09201 cyclopropane-fatty-acyl-phospholipid synthase (253 aa)	3214.6	1.48292	0.300106	4.9413	7.76e-07	5.59e-06		7944	7795.32	7.37123	1769		7944	7767.18	7.99735	1539
	HMPREF1120_05026 hypothetical protein (136 aa)	474.656	2.17685	0.440633	4.94028	7.8e-07	5.61e-06		2076	1927.32	46.9372	2785		2076	1899.18	69.1973	3256
	HMPREF1120_02094 hypothetical protein (512 aa)	1398.49	1.424	0.288256	4.94007	7.81e-07	5.62e-06		2415	2266.32	7.06597	493		2415	2238.18	10.1347	562
	HMPREF1120_05787 fibrillarin-like pre-rRNA processing protein (322 aa)	2878.33	-1.82503	0.369599	-4.93788	7.9e-07	5.67e-06		1347	1198.32	5.17734	191		1347	1170.18	7.27781	211
	HMPREF1120_01686 AAT family amino acid transporter (572	2689.14	1.67392	0.33902	4.93753	7.91e-07	5.68e-06		2595	2446.32	9.46722	713		2595	2418.18	15.8398	949
	HMPREF1120_08813 hypothetical protein (349 aa)	8794.86	-1.45672	0.295047	-4.93723	7.92e-07	5.68e-06		639	490.488	239.732	3620		639	462.855	213.906	2453
	HMPREF1120_00322 hypothetical protein (299 aa)	748.966	1.46976	0.297708	4.93691	7.94e-07	5.69e-06		1065	916.321	28.5361	805		1065	888.18	27.9931	616
	HMPREF1120_01987 hypothetical protein (590 aa)	671.013	1.47894	0.299684	4.93499	8.02e-07	5.74e-06		1548	1399.32	0.139277	6		1548	1371.18	0.206051	7
	HMPREF1120_04779 hypothetical protein (118 aa)	674.939	-1.56406	0.316984	-4.93421	8.05e-07	5.76e-06		1257	1108.32	0.849921	29		1257	1080.18	0.89678	24
	HMPREF1120_02016 acetolactate synthase I/II/III large subunit (700	7861.91	1.5267	0.309533	4.93228	8.13e-07	5.81e-06		576	427.734	251.742	3315		576	400.66	247.414	2456
	HMPREF1120_07208 hypothetical protein (471 aa)	132.254	2.02574	0.410939	4.92954	8.24e-07	5.89e-06		1014	865.321	660.403	17593		1014	837.18	735.662	15259
	HMPREF1120_04028 hypothetical protein (206 aa)	6400.43	-1.9482	0.395308	-4.9283	8.29e-07	5.92e-06		2406	2257.32	15.728	1093		2406	2229.18	22.2706	1230
	HMPREF1120_03185 hypothetical protein (315 aa)	1635.15	-1.74303	0.353722	-4.92769	8.32e-07	5.94e-06		1146	997.321	39.8976	1225		1146	969.18	62.8012	1508
	HMPREF1120_03877 hypothetical protein (323 aa)	146.48	-2.13665	0.433762	-4.92585	8.4e-07	5.99e-06		1266	1117.32	28.1413	968		1266	1089.18	31.8691	860
	HMPREF1120_06462 hypothetical protein (234 aa)	810.484	-1.98544	0.403236	-4.92378	8.49e-07	6.05e-06		2040	1891.32	16.6935	972		2040	1863.18	25.0856	1158
	HMPREF1120_06213 hypothetical protein (770 aa)	1186.77	1.61133	0.327278	4.92343	8.5e-07	6.05e-06		1197	1048.32	39.5059	1275		1197	1020.18	28.0505	709
	HMPREF1120_07688 hypothetical protein (393 aa)	798.466	-1.51201	0.307165	-4.92246	8.55e-07	6.08e-06		774	625.35	165.749	3191		774	597.317	159.2	2356
	HMPREF1120_00729 alpha-methylacyl-CoA racemase (420 aa)	106.018	2.07444	0.421701	4.91922	8.69e-07	6.18e-06		663	514.43	0	0		663	486.696	0	0
	HMPREF1120_02071 ATP-dependent Clp protease, protease subunit (258	792.939	-1.75804	0.357432	-4.91853	8.72e-07	6.19e-06		864	715.332	28.8799	636		864	687.226	29.2483	498
	HMPREF1120_00672 ribosome biogenesis protein ytm1 (460 aa)	969.486	-1.53222	0.311565	-4.91783	8.75e-07	6.21e-06		1527	1378.32	4.21841	179		1527	1350.18	4.30469	144
	HMPREF1120_04213 hypothetical protein (851 aa)	1104.51	1.40936	0.286628	4.91705	8.79e-07	6.23e-06		2196	2047.32	0.63463	40		2196	2019.18	0.639655	32
	HMPREF1120_08379 hypothetical protein (607 aa)	338.796	2.21583	0.450725	4.91613	8.83e-07	6.26e-06		831	682.334	3.33232	70		831	654.248	2.89952	47
	HMPREF1120_05464 hypothetical protein (469 aa)	543.142	1.70971	0.347931	4.91394	8.93e-07	6.32e-06		1764	1615.32	8.8479	440		1764	1587.18	10.8077	425
	HMPREF1120_00675 hypothetical protein (199 aa)	4032.92	-1.78015	0.362286	-4.91366	8.94e-07	6.32e-06		714	565.382	763.593	13291		714	537.453	788.308	10497
	HMPREF1120_07739 hypothetical protein (62 aa)	327.16	1.84546	0.375712	4.9119	9.02e-07	6.38e-06		1686	1537.32	1.50017	71		1686	1509.18	1.09651	41
	HMPREF1120_06200 pyruvate dehydrogenase E1 component subunit alpha,	6669.03	-1.46823	0.298935	-4.91153	9.04e-07	6.38e-06		4560	4411.32	4.81565	654		4560	4383.18	6.3998	695
	HMPREF1120_03602 hypothetical protein (487 aa)	2447.62	1.39431	0.283991	4.90968	9.12e-07	6.44e-06		1536	1387.32	41.5124	1773		1536	1359.18	50.067	1686
	HMPREF1120_00931 zinc finger protein ADR1 (1152 aa)	276.259	1.75313	0.357225	4.90764	9.22e-07	6.5e-06		1329	1180.32	78.1564	2840		1329	1152.18	69.221	1976
	HMPREF1120_05866 ATP synthase subunit D, mitochondrial (175	26516.7	-1.70749	0.348046	-4.90592	9.3e-07	6.55e-06		1671	1522.32	20.0357	939		1671	1494.18	17.6123	652
	HMPREF1120_01809 hypothetical protein (352 aa)	151.27	1.88087	0.38357	4.9036	9.41e-07	6.63e-06		9195	9046.32	2.85817	796		9195	9018.18	2.96733	663
	HMPREF1120_06312 dihydrolipoyllysine-residue succinyltransferase, E2 component (473 aa)	4215	-1.51209	0.308432	-4.9025	9.46e-07	6.66e-06		663	514.43	190.689	3020		663	486.696	207.16	2498
	HMPREF1120_04482 hypothetical protein (397 aa)	403.71	1.8251	0.372424	4.9006	9.55e-07	6.72e-06		1623	1474.32	50.4313	2289		1623	1446.18	89.7004	3214
	HMPREF1120_07512 hypothetical protein (416 aa)	1269.16	1.40957	0.287728	4.89896	9.63e-07	6.77e-06		6237	6088.32	3.2758	614		6237	6060.18	3.80296	571
	HMPREF1120_09150 hypothetical protein (2329 aa)	2696.51	-1.50191	0.30664	-4.89795	9.68e-07	6.8e-06		1560	1411.32	30.9098	1343		1560	1383.18	37.03	1269
	HMPREF1120_02110 hypothetical protein (886 aa)	296.368	-1.68031	0.343327	-4.89421	9.87e-07	6.93e-06		2811	2662.32	0.597836	49		2811	2634.18	0.352414	23
	HMPREF1120_00391 hypothetical protein (273 aa)	366.803	2.06164	0.421291	4.89361	9.9e-07	6.94e-06		1125	976.321	45.214	1359		1125	948.18	43.0785	1012
	HMPREF1120_03069 hypothetical protein (328 aa)	4887.9	-2.08754	0.426818	-4.89094	1e-06	7.03e-06		1179	1030.32	43.3487	1375		1179	1002.18	54.0478	1342
	HMPREF1120_01799 cysteine desulfurase (516 aa)	6124.85	1.34095	0.274198	4.89044	1.01e-06	7.04e-06		1869	1720.32	3.36091	178		1869	1692.18	4.88966	205
	HMPREF1120_03167 hypothetical protein (327 aa)	4361.37	1.62328	0.332018	4.88914	1.01e-06	7.08e-06		2058	1909.32	24.583	1445		2058	1881.18	26.7337	1246
	HMPREF1120_03377 hypothetical protein (316 aa)	921.245	1.43566	0.293666	4.88877	1.01e-06	7.08e-06		2085	1936.32	9.74642	581		2085	1908.18	13.1989	624
	HMPREF1120_05456 hypothetical protein (454 aa)	142.527	2.1445	0.438638	4.889	1.01e-06	7.08e-06		2274	2125.32	1069.69	69990		2274	2097.18	1195.35	62110
	HMPREF1120_07596 hypothetical protein (470 aa)	293.498	-1.60336	0.327894	-4.88987	1.01e-06	7.06e-06		1614	1465.32	35.5121	1602		1614	1437.18	25.8654	921
	HMPREF1120_04014 hypothetical protein (141 aa)	46.701	2.80582	0.574162	4.88681	1.02e-06	7.14e-06		1335	1186.32	11.1987	409		1335	1158.18	12.964	372
	HMPREF1120_08285 hypothetical protein (2164 aa)	2216.46	1.35743	0.277742	4.88737	1.02e-06	7.13e-06		2082	1933.32	6.43489	383		2082	1905.18	6.84286	323
	HMPREF1120_05481 hypothetical protein (925 aa)	979.533	-1.43433	0.293517	-4.88669	1.03e-06	7.14e-06		1170	1021.32	23.5669	741		1170	993.18	20.8478	513
	HMPREF1120_07357 5-carboxymethyl-2-hydroxymuconate isomerase (197 aa)	687.301	-1.65934	0.339682	-4.88497	1.03e-06	7.2e-06		1533	1384.32	11.7791	502		1533	1356.18	12.4105	417
	HMPREF1120_02417 transcription initiation factor TFIID subunit D8	626.337	-1.49943	0.307469	-4.87668	1.08e-06	7.5e-06		3498	3349.32	22.5967	2330		3498	3321.18	26.8578	2210
	HMPREF1120_05861 oxidoreductase (635 aa)	817.469	-1.40957	0.28935	-4.87151	1.11e-06	7.69e-06		1686	1537.32	9.19117	435		1686	1509.18	10.9384	409
	HMPREF1120_00758 hypothetical protein (158 aa)	444.262	1.91608	0.393845	4.86506	1.14e-06	7.94e-06		1743	1594.32	39.362	1932		1743	1566.18	59.7111	2317
	HMPREF1120_05955 NCS2 family nucleobase:cation symporter-2 (583 aa)	1885.2	-1.4636	0.300766	-4.86626	1.14e-06	7.9e-06		753	604.364	23.4871	437		753	576.356	19.8883	284
	HMPREF1120_02880 hypothetical protein (690 aa)	443.542	2.4536	0.504484	4.86358	1.15e-06	7.99e-06		819	670.334	1.74445	36		819	642.26	2.4509	39
	HMPREF1120_04683 protein yop1 (170 aa)	15421.3	-1.69493	0.348451	-4.86419	1.15e-06	7.97e-06		222	100.756	23.8565	74		222	87.2552	15.2649	33
	HMPREF1120_02339 hypothetical protein (140 aa)	155.743	-2.01567	0.414791	-4.85948	1.18e-06	8.15e-06		693	544.398	122.793	2058		693	516.526	118.227	1513
	HMPREF1120_01544 alcohol dehydrogenase, zinc-containing (350 aa)	5393.09	-1.38915	0.285951	-4.85799	1.19e-06	8.2e-06		828	679.334	1.24319	26		828	651.252	0.991612	16
	HMPREF1120_03191 cytochrome P450 oxidoreductase (507 aa)	226.545	1.6981	0.349738	4.85536	1.2e-06	8.3e-06		2280	2131.32	1.9965	131		2280	2103.18	1.59284	83
	HMPREF1120_08620 fructose-bisphosphate aldolase 1 (361 aa)	17798.4	-1.34128	0.276241	-4.85549	1.2e-06	8.3e-06		2244	2095.32	517.854	33405		2244	2067.18	471.765	24162
	HMPREF1120_07431 hypothetical protein (593 aa)	57.2738	2.49984	0.515253	4.85168	1.22e-06	8.45e-06		1332	1183.32	23.3875	852		1332	1155.18	32.529	931
	HMPREF1120_01042 DNA polymerase delta subunit 1 (1108	2426.68	1.44473	0.297826	4.8509	1.23e-06	8.48e-06		768	619.354	110.293	2103		768	591.329	75.4913	1106
	HMPREF1120_01117 thiamin pyrophosphokinase (323 aa)	4428.58	-1.66364	0.342994	-4.85035	1.23e-06	8.49e-06		327	187.824	9.68463	56		327	168.209	4.799	20
	HMPREF1120_08370 hypothetical protein (885 aa)	989.772	-1.91816	0.395454	-4.85054	1.23e-06	8.49e-06		681	532.408	39.9616	655		681	504.572	29.1972	365
	HMPREF1120_01270 glyceraldehyde-3-phosphate dehydrogenase (338 aa)	23728.6	-1.31081	0.270305	-4.84938	1.24e-06	8.52e-06		750	601.365	22.794	422		750	573.366	24.9197	354
	HMPREF1120_05365 hypothetical protein (363 aa)	346.719	1.53823	0.317181	4.84967	1.24e-06	8.51e-06		1812	1663.32	14.334	734		1812	1635.18	15.5999	632
	HMPREF1120_07620 non-specific serine/threonine protein kinase (960 aa)	2470.25	1.46346	0.301884	4.84775	1.25e-06	8.58e-06		1623	1474.32	47.5451	2158		1623	1446.18	41.4732	1486
	HMPREF1120_00795 dihydroxyacetone kinase (593 aa)	651.739	1.62352	0.335251	4.84269	1.28e-06	8.79e-06		735	586.371	15.7877	285		735	558.401	23.0577	319
	HMPREF1120_08047 5-oxoprolinase (ATP-hydrolysing) (1304 aa)	595.886	1.66452	0.343665	4.84343	1.28e-06	8.76e-06		501	353.437	16.0832	175		501	327.507	35.493	288
	HMPREF1120_01214 eukaryotic translation initiation factor 3 subunit	4203.89	-1.34951	0.278714	-4.84192	1.29e-06	8.82e-06		1602	1453.32	15.8017	707		1602	1425.18	18.9748	670
	HMPREF1120_04903 hypothetical protein (237 aa)	3684.55	-1.88863	0.390171	-4.84053	1.29e-06	8.86e-06		519	371.196	2.53771	29		519	344.936	1.98921	17
	HMPREF1120_07179 pyruvate dehydrogenase E1 component subunit beta	3740.39	-1.54263	0.318671	-4.84083	1.29e-06	8.86e-06		1218	1069.32	104.1	3427		1218	1041.18	82.3766	2125
	HMPREF1120_03463 hypothetical protein (198 aa)	95.7772	-2.08807	0.432055	-4.83289	1.35e-06	9.21e-06		1152	1003.32	86.3758	2668		1152	975.18	88.076	2128
	HMPREF1120_08140 signal transducing adaptor molecule (725 aa)	668.309	1.46241	0.302654	4.83197	1.35e-06	9.24e-06		1989	1840.32	95.0117	5383		1989	1812.18	152.656	6854
	HMPREF1120_02603 MFS transporter, ACS family, allantoate permease	366.683	1.65005	0.341561	4.83091	1.36e-06	9.28e-06		606	457.597	18.8109	265.001		606	430.196	22.6581	241.501
	HMPREF1120_00414 hypothetical protein (493 aa)	7176.91	-1.372	0.28414	-4.82861	1.37e-06	9.38e-06		606	457.597	18.8108	264.999		606	430.196	22.6579	241.499
	HMPREF1120_01525 hypothetical protein (554 aa)	420.205	-1.95411	0.405155	-4.8231	1.41e-06	9.63e-06		1767	1618.32	20.9547	1044		1767	1590.18	30.5852	1205
	HMPREF1120_06047 hypothetical protein (122 aa)	33.5511	3.56613	0.739383	4.82311	1.41e-06	9.63e-06		2223	2074.32	5.55903	355		2223	2046.18	5.08917	258
	HMPREF1120_07947 hypothetical protein (412 aa)	152.73	-1.75256	0.363299	-4.82402	1.41e-06	9.6e-06		2805	2656.32	8.51089	696		2805	2628.18	11.6101	756
	HMPREF1120_08006 aryl-alcohol dehydrogenase (658 aa)	169.054	1.81999	0.37749	4.82129	1.43e-06	9.71e-06		597	448.633	75.9504	1049		597	421.321	122.718	1281
	HMPREF1120_04107 hypothetical protein (287 aa)	891.299	-1.66076	0.344574	-4.81975	1.44e-06	9.77e-06		3024	2875.32	9.77183	865		3024	2847.18	15.0975	1065
	HMPREF1120_05623 fatty acid hydroxylase (395 aa)	2150.76	1.5176	0.314854	4.82001	1.44e-06	9.76e-06		1005	856.321	62.2849	1642		1005	828.18	59.7986	1227
	HMPREF1120_08448 hypothetical protein (564 aa)	29.1682	5.71987	1.187	4.81874	1.44e-06	9.81e-06		327	187.824	2.24751	12.9959		327	168.209	6.53113	27.2187
	HMPREF1120_01970 calcium binding protein 39 (386 aa)	455.77	-1.66809	0.346555	-4.81334	1.48e-06	1.01e-05		357	215.06	0.453733	3.0041		357	193.964	1.20302	5.78128
	HMPREF1120_07789 hypothetical protein (438 aa)	458.156	1.64473	0.34177	4.81237	1.49e-06	1.01e-05		1131	982.321	115.403	3490		1131	954.18	90.5644	2141
	HMPREF1120_03646 hypothetical protein (101 aa)	39.7404	3.00646	0.625066	4.80982	1.51e-06	1.02e-05		462	315.15	99.9772	970		462	290.179	121.428	873
	HMPREF1120_06934 hypothetical protein (534 aa)	111.17	2.03301	0.422708	4.8095	1.51e-06	1.02e-05		2304	2155.32	62.2723	4132		2304	2127.18	107.66	5674
	HMPREF1120_04742 HUS1 checkpoint protein (358 aa)	5924.64	1.55427	0.323391	4.80615	1.54e-06	1.04e-05		3264	3115.32	19.1433	1836		3264	3087.18	25.5728	1956
	HMPREF1120_08832 hypothetical protein (536 aa)	296.502	1.68333	0.350457	4.80323	1.56e-06	1.06e-05		528	380.098	1.6237	19		528	353.68	1.02708	9
	HMPREF1120_02186 hypothetical protein (543 aa)	316.527	1.56407	0.32568	4.80247	1.57e-06	1.06e-05		1917	1768.32	47.1532	2567		1917	1740.18	72.9453	3145
	HMPREF1120_08910 hypothetical protein (230 aa)	189.851	1.86884	0.38917	4.80213	1.57e-06	1.06e-05		3135	2986.32	32.37	2976		3135	2958.18	33.8238	2479
	HMPREF1120_06941 dihydroorotate reductase PyrE (664 aa)	1143.67	-1.6975	0.35367	-4.79967	1.59e-06	1.07e-05		1359	1210.32	20.6382	769		1359	1182.18	30.6935	899
	HMPREF1120_07401 NADPH2:quinone reductase (356 aa)	181.279	-2.02252	0.421694	-4.79619	1.62e-06	1.09e-05		537	389.004	44.506	533		537	362.448	56.3476	506
	HMPREF1120_08364 hypothetical protein (657 aa)	363.825	-2.04461	0.426454	-4.79445	1.63e-06	1.1e-05		1083	934.321	3.68516	106		1083	906.18	6.14661	138
	HMPREF1120_08031 E3 ubiquitin-protein ligase MARCH6 (1578 aa)	2062.44	1.36846	0.285514	4.79296	1.64e-06	1.11e-05		2571	2422.32	24.3249	1814		2571	2394.18	46.3267	2748
	HMPREF1120_06813 hypothetical protein (214 aa)	72.86	-2.21749	0.462707	-4.79244	1.65e-06	1.11e-05		1995	1846.32	12.0688	686		1995	1818.18	19.1134	861
	HMPREF1120_07584 Na+-exporting ATPase (1126 aa)	2976.81	2.15478	0.449796	4.79056	1.66e-06	1.12e-05		2163	2014.32	43.378	2690		2163	1986.18	73.6649	3625
	HMPREF1120_07507 hypothetical protein (355 aa)	966.707	-1.66147	0.346875	-4.78981	1.67e-06	1.12e-05		5436	5287.32	6.75777	1100		5436	5259.18	10.1227	1319
	HMPREF1120_03355 hypothetical protein (612 aa)	137.587	2.20232	0.459858	4.78913	1.68e-06	1.12e-05		2223	2074.32	167.413	10691		2223	2046.18	199.188	10098
	HMPREF1120_04106 G protein-coupled receptor 157 (424 aa)	374.436	1.58358	0.330699	4.78859	1.68e-06	1.13e-05		1257	1108.32	21.0136	717		1257	1080.18	32.7698	877
	HMPREF1120_04052 hypothetical protein (861 aa)	168.891	1.87734	0.392144	4.78738	1.69e-06	1.13e-05		1290	1141.32	9.5911	337		1290	1113.18	11.6751	322
	HMPREF1120_07364 hypothetical protein (529 aa)	199.89	-1.65705	0.346088	-4.78794	1.69e-06	1.13e-05		1761	1612.32	83.8488	4162		1761	1584.18	98.5492	3868
	HMPREF1120_07226 hypothetical protein (473 aa)	4474.41	-1.65639	0.346057	-4.78648	1.7e-06	1.14e-05		1707	1558.32	75.5609	3625		1707	1530.18	92.3202	3500
	HMPREF1120_02635 carnitine O-acetyltransferase (844 aa)	1195.32	1.4041	0.293624	4.78197	1.74e-06	1.16e-05		1425	1276.32	149.518	5875		1425	1248.18	148.975	4607
	HMPREF1120_04062 hypothetical protein (524 aa)	1106.24	1.51658	0.317347	4.77893	1.76e-06	1.18e-05		2562	2413.32	43.8782	3260		2562	2385.18	51.5442	3046
	HMPREF1120_06113 hypothetical protein (301 aa)	4587.34	-1.39894	0.292683	-4.7797	1.76e-06	1.17e-05		789	640.343	368.121	7257		789	612.297	274.815	4169
	HMPREF1120_08500 hypothetical protein (406 aa)	2816.83	-1.42003	0.297244	-4.77732	1.78e-06	1.19e-05		771	622.351	92.1204	1765		771	594.324	136.911	2016
	HMPREF1120_06309 histone H2B (142 aa)	112509	-1.69582	0.355574	-4.76924	1.85e-06	1.23e-05		2112	1963.32	139.603	8438		2112	1935.18	287.742	13796
	HMPREF1120_08428 triacylglycerol lipase (346 aa)	807.739	-1.7231	0.361417	-4.76763	1.86e-06	1.24e-05		1545	1396.32	2.07038	89		1545	1368.18	2.83204	96
	HMPREF1120_09163 aldehyde dehydrogenase (NAD+) (501 aa)	214.12	-1.82551	0.382942	-4.76707	1.87e-06	1.24e-05		1314	1165.32	70.9117	2544		1314	1137.18	92.4946	2606
	HMPREF1120_08345 hypothetical protein (1022 aa)	207.652	1.87917	0.394375	4.76495	1.89e-06	1.26e-05		963	814.325	3.19109	80		963	786.188	4.72316	92
	HMPREF1120_01484 hypothetical protein (141 aa)	2202.13	-1.549	0.325255	-4.76243	1.91e-06	1.27e-05		660	511.434	718.513	11313		660	483.716	550.712	6600
	HMPREF1120_05696 glycosyl transferase (684 aa)	440.574	1.50535	0.316075	4.76264	1.91e-06	1.27e-05		4026	3877.32	7.77432	928		4026	3849.18	10.6012	1011
	HMPREF1120_03496 14-3-3 family protein (267 aa)	5055.24	-1.40375	0.294963	-4.75908	1.94e-06	1.29e-05		894	745.329	135.799	3116		894	717.209	133.6	2374
	HMPREF1120_00770 hypothetical protein (242 aa)	801.754	1.53838	0.3233	4.75835	1.95e-06	1.29e-05		549	400.898	49.1814	607		549	374.185	46.8139	434
	HMPREF1120_07281 hypothetical protein (649 aa)	120.115	-2.33295	0.490323	-4.75799	1.96e-06	1.3e-05		1974	1825.32	4.32427	243		1974	1797.18	5.4574	243
	HMPREF1120_00783 aspartyl-tRNA synthetase (804 aa)	2710.79	-1.4547	0.305933	-4.75496	1.98e-06	1.31e-05		894	745.329	96.3578	2211		894	717.209	107.657	1913
	HMPREF1120_07628 hypothetical protein (297 aa)	3685.59	-1.36368	0.286738	-4.75583	1.98e-06	1.31e-05		354	212.306	14.0757	92		354	191.344	12.8673	61
	HMPREF1120_08811 3-keto steroid reductase (479 aa)	2291.23	-1.32486	0.278726	-4.75326	2e-06	1.32e-05		3897	3748.32	8.1112	936		3897	3720.18	12.7589	1176
	HMPREF1120_08306 cytochrome c (113 aa)	63731.6	-1.91199	0.402728	-4.7476	2.06e-06	1.36e-05		960	811.325	60.0541	1500		960	783.19	38.3422	744
	HMPREF1120_00598 linear gramicidin synthetase subunit C (1281	961.631	-1.41095	0.297566	-4.74165	2.12e-06	1.4e-05		1599	1450.32	105.69	4719		1599	1422.18	91.4696	3223
	HMPREF1120_03775 hypothetical protein (509 aa)	1994.71	-1.43923	0.303758	-4.7381	2.16e-06	1.42e-05		1734	1585.32	17.2316	841		1734	1557.18	22.2911	860
	HMPREF1120_06723 DNA (cytosine-5-)-methyltransferase (1255 aa)	201.852	1.75471	0.370339	4.73813	2.16e-06	1.42e-05		984	835.325	540.123	13890		984	807.187	429.726	8594
	HMPREF1120_08566 toxin biosynthesis ketoreductase (273 aa)	818.726	-1.63494	0.345297	-4.73488	2.19e-06	1.44e-05		2595	2446.32	17.8987	1348		2595	2418.18	21.8652	1310
	HMPREF1120_09233 hypothetical protein (316 aa)	2016.08	1.38091	0.291625	4.73523	2.19e-06	1.44e-05		2493	2344.32	15.6985	1133		2493	2316.18	16.6593	956
	HMPREF1120_01392 U1 small nuclear ribonucleoprotein 70kDa (378	6580.89	-1.51606	0.320566	-4.72934	2.25e-06	1.48e-05		582	433.692	39.6955	530		582	406.561	25.514	257
	HMPREF1120_07124 acetyl-CoA hydrolase (532 aa)	4849.94	-1.83821	0.388632	-4.72995	2.25e-06	1.48e-05		1152	1003.32	24.8314	767		1152	975.18	38.1608	922
	HMPREF1120_01849 hypothetical protein (117 aa)	791.608	-1.80714	0.382218	-4.72804	2.27e-06	1.49e-05		1845	1696.32	28.0336	1464		1845	1668.18	42.5834	1760
	HMPREF1120_06827 hypothetical protein (1201 aa)	47838	-1.51112	0.319615	-4.72794	2.27e-06	1.49e-05		1710	1561.32	30.0415	1444		1710	1533.18	23.614	897
	HMPREF1120_03955 hypothetical protein (764 aa)	2916	-1.32856	0.281105	-4.7262	2.29e-06	1.5e-05		4197	4048.32	3.5625	444		4197	4020.18	5.19058	517
	HMPREF1120_02560 hypothetical protein (344 aa)	2504.75	-1.30613	0.276425	-4.72508	2.3e-06	1.51e-05		303	166.611	3.50926	18		303	148.32	5.71467	21
	HMPREF1120_05674 hypothetical protein (379 aa)	481.988	1.44979	0.306814	4.72529	2.3e-06	1.51e-05		1104	955.321	5.37222	158		1104	927.18	9.35934	215
	HMPREF1120_01112 triacylglycerol lipase (362 aa)	92.2863	2.0126	0.426071	4.72363	2.32e-06	1.52e-05		4851	4702.32	23.3757	3384		4851	4674.18	48.5809	5626
	HMPREF1120_02306 hypothetical protein (380 aa)	92.2106	2.57116	0.544307	4.72373	2.32e-06	1.52e-05		636	487.496	0.0666308	1		636	459.88	0.526596	6
	HMPREF1120_03615 threonyl-tRNA synthetase (866 aa)	2709.27	-1.33679	0.283042	-4.72294	2.32e-06	1.52e-05		1875	1726.32	74.4545	3957		1875	1698.18	127.656	5371
	HMPREF1120_04765 ABC transporter (302 aa)	732.045	-1.64142	0.347614	-4.72198	2.34e-06	1.53e-05		1794	1645.32	2.38881	121		1794	1617.18	3.46919	139
	HMPREF1120_06579 hypothetical protein (451 aa)	893.518	-1.48533	0.314638	-4.72075	2.35e-06	1.53e-05		1440	1291.32	220.603	8770		1440	1263.18	239.197	7486
	HMPREF1120_01233 hypothetical protein (376 aa)	677.788	1.44359	0.305926	4.71875	2.37e-06	1.55e-05		1131	982.321	185.902	5622		1131	954.18	231.635	5476
	HMPREF1120_03229 glutathione reductase (NADPH) (478 aa)	5593.56	-1.42513	0.301991	-4.71911	2.37e-06	1.55e-05		420	274.461	237.408	2006		420	250.716	231.337	1437
	HMPREF1120_03882 ethanolaminephosphotransferase (408 aa)	608.775	-1.4772	0.313033	-4.71899	2.37e-06	1.55e-05		1134	985.321	165.886	5032		1134	957.18	136.538	3238
	HMPREF1120_07102 acyl-CoA dehydrogenase (440 aa)	144.825	1.84357	0.390874	4.71653	2.4e-06	1.56e-05		1680	1531.32	41.1723	1941		1680	1503.18	69.0876	2573
	HMPREF1120_04893 1,3-beta-glucan synthase (547 aa)	1588.06	-1.34239	0.284957	-4.71085	2.47e-06	1.61e-05		738	589.37	18.5182	336		738	561.394	24.6602	343
	HMPREF1120_02392 hypothetical protein (307 aa)	17851.3	2.08195	0.442014	4.71014	2.48e-06	1.61e-05		3291	3142.32	7.29794	706		3291	3114.18	11.0684	854
	HMPREF1120_02472 glycogen [starch] synthase (707 aa)	1599.42	-1.36265	0.289526	-4.70646	2.52e-06	1.64e-05		723	574.376	51.3494	908		723	546.43	47.4949	643
	HMPREF1120_00846 hypothetical protein (757 aa)	630.393	1.4558	0.309383	4.70548	2.53e-06	1.64e-05		1293	1144.32	16.6907	588		1293	1116.18	16.0553	444
	HMPREF1120_08367 adenosine deaminase (619 aa)	1692.52	-1.7102	0.363578	-4.70381	2.55e-06	1.66e-05		978	829.325	13.9827	357		978	801.187	9.62211	191
	HMPREF1120_05266 nitrilase (433 aa)	299.308	-1.86318	0.396213	-4.70247	2.57e-06	1.67e-05		954	805.325	10.0836	250		954	777.191	7.94575	153
	HMPREF1120_06456 hypothetical protein (1417 aa)	1423.13	1.48645	0.316086	4.70266	2.57e-06	1.67e-05		1473	1324.32	25.7048	1048		1473	1296.18	20.2715	651
	HMPREF1120_08830 hypothetical protein (203 aa)	784.591	1.42551	0.303155	4.70224	2.57e-06	1.67e-05		747	598.365	69.3763	1278		747	570.373	115.841	1637
	HMPREF1120_04496 hypothetical protein (548 aa)	381.792	-1.57866	0.335802	-4.70115	2.59e-06	1.67e-05		609	460.583	85.4755	1212		609	433.157	95.0443	1020
	HMPREF1120_06023 hypothetical protein (938 aa)	571.159	1.52912	0.325292	4.70076	2.59e-06	1.68e-05		1074	925.321	44.3361	1263		1074	897.18	54.7497	1217
	HMPREF1120_07493 methylenetetrahydrofolate dehydrogenase (NAD+) (352 aa)	392.573	-1.49967	0.318992	-4.70127	2.59e-06	1.67e-05		1416	1267.32	167.395	6531.06		1416	1239.18	176.53	5419.8
	HMPREF1120_06486 NADH-ubiquinone oxidoreductase 40 kDa subunit, mitochondrial	13453.2	-1.30093	0.27694	-4.69754	2.63e-06	1.7e-05		1644	1495.32	65.4706	3013.94		1644	1467.18	51.8891	1886.2
	HMPREF1120_08296 hypothetical protein (354 aa)	63.9525	2.34856	0.500235	4.69492	2.67e-06	1.72e-05		930	781.328	428.287	10302		930	753.196	333.099	6216
	HMPREF1120_07296 histone acetyltransferase htatip (567 aa)	442.486	1.62916	0.347077	4.69394	2.68e-06	1.73e-05		1959	1810.32	8.55872	477		1959	1782.18	17.1894	759
	HMPREF1120_07759 acetyl-CoA C-acetyltransferase (413 aa)	2811.4	-1.34832	0.287275	-4.69348	2.69e-06	1.73e-05		693	544.398	11.8736	199		693	516.526	10.1583	130
	HMPREF1120_04011 elongation factor EF-1 beta subunit (228	16849.3	-1.28628	0.274183	-4.6913	2.71e-06	1.75e-05		810	661.334	13.5561	276		810	633.273	12.1097	190
	HMPREF1120_07196 hypothetical protein (715 aa)	186.685	2.54847	0.543224	4.69138	2.71e-06	1.75e-05		351	209.567	320.224	2066		351	188.732	327.417	1531
	HMPREF1120_04259 hypothetical protein (109 aa)	56.0113	2.44468	0.521297	4.68962	2.74e-06	1.76e-05		1284	1135.32	12.0451	421		1284	1107.18	9.73339	267
	HMPREF1120_02103 hypothetical protein (476 aa)	231.385	1.58817	0.338822	4.68732	2.77e-06	1.78e-05		558	409.831	21.3996	270		558	382.99	20.0234	190
	HMPREF1120_03084 cytochrome c oxidase subunit Va (166	4155.11	-1.30057	0.277595	-4.68512	2.8e-06	1.8e-05		558	409.831	22.9055	289		558	382.99	19.7072	187
	HMPREF1120_07735 ureidoglycolate hydrolase (271 aa)	94.5171	1.9722	0.421366	4.6805	2.86e-06	1.84e-05		3627	3478.32	9.09569	974		3627	3450.18	11.7687	1006
	HMPREF1120_03514 3-oxoacyl-[acyl-carrier protein] reductase (279 aa)	899.911	-2.26961	0.485039	-4.67923	2.88e-06	1.85e-05		8757	8608.32	3.07906	816		8757	8580.18	3.07647	654
	HMPREF1120_00502 dimethylaniline monooxygenase (N-oxide forming) (575 aa)	972.864	1.36688	0.292163	4.67848	2.89e-06	1.85e-05		5076	4927.32	8.27331	1255		5076	4899.18	10.5453	1280
	HMPREF1120_08819 hypothetical protein (663 aa)	966.817	1.47191	0.314672	4.6776	2.9e-06	1.86e-05		3789	3640.32	1.9095	214		3789	3612.18	2.65937	238
	HMPREF1120_07437 hypothetical protein (632 aa)	636.002	-1.52174	0.325364	-4.67704	2.91e-06	1.86e-05		1983	1834.32	5.33012	301		1983	1806.18	5.94418	266
	HMPREF1120_09200 hypothetical protein (327 aa)	1866.14	1.3547	0.289663	4.67682	2.91e-06	1.86e-05		426	280.234	103.393	892		426	256.3	64.7238	411
	HMPREF1120_07622 ab-hydrolase associated lipase (732 aa)	812.421	-1.47922	0.316295	-4.6767	2.92e-06	1.86e-05		1044	895.321	172.004	4741		1044	867.18	129.578	2784
	HMPREF1120_06776 mitochondrial import receptor subunit tom-70 (624	6671	-1.45072	0.310334	-4.67471	2.94e-06	1.88e-05		549	400.898	2.59276	32		549	374.185	6.3641	59
	HMPREF1120_06009 30S ribosomal protein S5e (373 aa)	1916.95	-1.32933	0.284399	-4.67416	2.95e-06	1.88e-05		642	493.478	30.2786	460		642	465.836	49.387	570
	HMPREF1120_03892 hypothetical protein (785 aa)	1837.93	-1.39438	0.2985	-4.67129	2.99e-06	1.91e-05		888	739.331	67.7472	1542		888	711.211	61.4612	1083
	HMPREF1120_03545 vanillin dehydrogenase (492 aa)	271.019	1.52707	0.326934	4.67087	3e-06	1.91e-05		753	604.364	459.315	8546		753	576.356	403.019	5755
	HMPREF1120_08839 ubiquinol-cytochrome c reductase subunit 6 (142	3368.17	-1.3568	0.29062	-4.66865	3.03e-06	1.93e-05		543	394.953	109.137	1327		543	368.318	136.104	1242
	HMPREF1120_00510 hypothetical protein (623 aa)	1042.87	-1.52928	0.327622	-4.66781	3.04e-06	1.94e-05		1281	1132.32	114.143	3979		1281	1104.18	123.076	3367
	HMPREF1120_06078 hypothetical protein (261 aa)	904.965	1.77262	0.38005	4.66417	3.1e-06	1.97e-05		2508	2359.32	34.5017	2506		2508	2331.18	50.5047	2917
	HMPREF1120_02365 hypothetical protein (489 aa)	137.303	1.85955	0.398899	4.66169	3.14e-06	1.99e-05		3054	2905.32	19.722	1764		3054	2877.18	28.3511	2021
	HMPREF1120_08147 hypothetical protein (665 aa)	539.924	1.42672	0.306235	4.65893	3.18e-06	2.02e-05		1497	1348.32	79.9095	3317		1497	1320.18	261.032	8538
	HMPREF1120_07007 hypothetical protein (614 aa)	1710.29	1.38526	0.297452	4.65709	3.21e-06	2.04e-05		999	850.321	12.9498	339		999	822.18	13.8928	283
	HMPREF1120_03271 hypothetical protein (610 aa)	366.879	1.4652	0.314659	4.65647	3.22e-06	2.04e-05		1587	1438.32	9.39472	416		1587	1410.18	8.61515	301
	HMPREF1120_06205 hypothetical protein (134 aa)	743.098	-1.60313	0.344442	-4.65427	3.25e-06	2.06e-05		708	559.385	6.61973	114		708	531.476	6.75893	89
	HMPREF1120_08086 asparaginyl-tRNA synthetase (573 aa)	5271.4	1.28301	0.275652	4.65444	3.25e-06	2.06e-05		720	571.377	0.554278	9.75		720	543.439	0.70562	9.5006
	HMPREF1120_04132 hypothetical protein (2336 aa)	951.086	-1.58606	0.34098	-4.65147	3.3e-06	2.09e-05		720	571.377	0.554278	9.75		720	543.439	0.705573	9.49997
	HMPREF1120_04075 hypothetical protein (457 aa)	1042.76	-1.48779	0.320291	-4.64511	3.4e-06	2.15e-05		720	571.377	0.554278	9.75		720	543.439	0.705568	9.4999
	HMPREF1120_04480 hypothetical protein (245 aa)	1561.84	1.49081	0.32097	4.64471	3.41e-06	2.15e-05		720	571.377	0.554278	9.75		720	543.439	0.705541	9.49953
	HMPREF1120_05382 pyruvate dehydrogenase E2 component (dihydrolipoamide acetyltransferase)	1803.45	-1.53549	0.330595	-4.64464	3.41e-06	2.15e-05		1596	1447.32	0.0897721	4		1596	1419.18	0.255962	9
	HMPREF1120_05177 arsenite methyltransferase (293 aa)	1828.19	1.58402	0.341093	4.64395	3.42e-06	2.16e-05		1776	1627.32	2.35535	118		1776	1599.18	7.09218	281
	HMPREF1120_07656 myosin I (1287 aa)	2484.84	1.29424	0.278712	4.64366	3.42e-06	2.16e-05		3831	3682.32	0.123496	14		3831	3654.18	0.231953	21
	HMPREF1120_05705 hypothetical protein (700 aa)	3592.03	1.48409	0.319758	4.64128	3.46e-06	2.18e-05		633	484.502	175.182	2613		633	456.918	314.915	3565
	HMPREF1120_00522 Fe-Mn family superoxide dismutase (334 aa)	6346.72	-1.28028	0.276076	-4.63742	3.53e-06	2.22e-05		2217	2068.32	2.54415	162		2217	2040.18	2.55207	129
	HMPREF1120_04243 hypothetical protein (417 aa)	664.677	1.46905	0.316883	4.63594	3.55e-06	2.24e-05		1581	1432.32	0.70302	31		1581	1404.18	1.37972	48
	HMPREF1120_06788 hypothetical protein (86 aa)	2878.82	1.41643	0.305567	4.63541	3.56e-06	2.24e-05		1680	1531.32	15.8453	747		1680	1503.18	13.3181	496
	HMPREF1120_00023 hypothetical protein (1007 aa)	1771.91	-1.32868	0.286691	-4.63456	3.58e-06	2.25e-05		6057	5908.32	1.30296	237		6057	5880.18	1.67483	244
	HMPREF1120_03904 6-phosphogluconate dehydrogenase (518 aa)	192.897	-2.04533	0.441547	-4.63219	3.62e-06	2.27e-05		1608	1459.32	10.4392	469		1608	1431.18	10.6321	377
	HMPREF1120_05395 hypothetical protein (107 aa)	103.655	-1.86284	0.402256	-4.63098	3.64e-06	2.29e-05		2289	2140.32	13.5677	894		2289	2112.18	20.7716	1087
	HMPREF1120_06052 alpha-N-arabinofuranosidase C (512 aa)	380.563	-1.541	0.333376	-4.62241	3.79e-06	2.38e-05		1125	976.321	49.9051	1500		1125	948.18	54.6569	1284
	HMPREF1120_02040 KRAB domain-containing zinc finger protein (224	321.551	-1.46113	0.316135	-4.62186	3.8e-06	2.38e-05		2439	2290.32	15.6006	1100		2439	2262.18	21.3212	1195
	HMPREF1120_06734 glutamate decarboxylase (632 aa)	536.703	-1.41703	0.306662	-4.6208	3.82e-06	2.4e-05		744	595.367	3.32806	61		744	567.38	6.04667	85
	HMPREF1120_00056 pyruvate kinase (525 aa)	12360.1	-1.35666	0.293632	-4.62026	3.83e-06	2.4e-05		2652	2503.32	5.2811	407		2652	2475.18	6.70203	411
	HMPREF1120_06603 regulatory protein SWI5 (593 aa)	517.335	-2.30612	0.499381	-4.61796	3.88e-06	2.43e-05		2334	2185.32	34.603	2328		2334	2157.18	44.6058	2384
	HMPREF1120_00409 RalA-binding protein 1 (659 aa)	911.601	1.46259	0.316893	4.61542	3.92e-06	2.45e-05		2703	2554.32	24.454	1923		2703	2526.18	25.1644	1575
	HMPREF1120_00062 hypothetical protein (366 aa)	1137.99	-1.41903	0.307502	-4.61471	3.94e-06	2.46e-05		2292	2143.32	14.367	948		2292	2115.18	22.5168	1180
	HMPREF1120_03039 ATP synthase subunit beta, mitochondrial (520	25867.6	-1.42502	0.308845	-4.61404	3.95e-06	2.47e-05		465	318.086	125.605	1230		465	293.03	133.745	971
	HMPREF1120_06489 hypothetical protein (185 aa)	874.232	-1.54053	0.333895	-4.61381	3.95e-06	2.47e-05		2355	2206.32	57.1817	3884		2355	2178.18	58.6848	3167
	HMPREF1120_07283 hypothetical protein (486 aa)	3131.63	-1.46859	0.318314	-4.61364	3.96e-06	2.47e-05		1530	1381.32	27.5365	1171		1530	1353.18	33.347	1118
	HMPREF1120_06781 mannan endo-1,6-alpha-mannosidase (465 aa)	94.3161	2.09327	0.453756	4.61321	3.97e-06	2.47e-05		1557	1408.32	120.512	5225		1557	1380.18	158.677	5426
	HMPREF1120_00397 hypothetical protein (116 aa)	824.787	1.3664	0.296241	4.61245	3.98e-06	2.48e-05		2331	2182.32	18.9774	1275		2331	2154.18	27.2242	1453
	HMPREF1120_00554 potassium uptake protein (803 aa)	310.351	1.57882	0.342303	4.61234	3.98e-06	2.48e-05		444	297.635	10.1495	93		444	273.154	14.4807	98
	HMPREF1120_01468 hypothetical protein (641 aa)	1420.95	-1.40549	0.304735	-4.61218	3.98e-06	2.48e-05		747	598.365	16.7741	309		747	570.373	18.3986	260
	HMPREF1120_07863 hypothetical protein (515 aa)	2135.95	1.39388	0.302378	4.60972	4.03e-06	2.51e-05		948	799.325	374.024	9204		948	771.194	552.939	10565
	HMPREF1120_02922 hypothetical protein (598 aa)	2042.53	1.31021	0.284301	4.60855	4.05e-06	2.52e-05		951	802.325	667.317	16483		951	774.193	511.54	9812
	HMPREF1120_03554 hypothetical protein (718 aa)	960.701	1.44637	0.313914	4.60754	4.07e-06	2.53e-05		2508	2359.32	69.4715	5046		2508	2331.18	106.792	6168
	HMPREF1120_00245 hypothetical protein (465 aa)	116.521	-2.0111	0.436616	-4.60611	4.1e-06	2.55e-05		2115	1966.32	18.7659	1136		2115	1938.18	30.3831	1459
	HMPREF1120_04598 alkaline phosphatase (634 aa)	221.515	1.98726	0.431883	4.60138	4.2e-06	2.6e-05		723	574.376	53.4984	946		723	546.43	51.1882	693
	HMPREF1120_06131 hypothetical protein (285 aa)	767.439	-1.71208	0.372135	-4.6007	4.21e-06	2.61e-05		969	820.325	97.4478	2461		969	792.187	92.5759	1817
	HMPREF1120_01800 L-iditol 2-dehydrogenase (367 aa)	368.619	1.73659	0.377526	4.59993	4.23e-06	2.62e-05		1770	1621.32	148.415	7408		1770	1593.18	202.344	7987
	HMPREF1120_01096 aquaglyceroporin like protein (372 aa)	186.992	2.12666	0.462378	4.59939	4.24e-06	2.62e-05		1506	1357.32	32.69	1366		1506	1329.18	49.6787	1636
	HMPREF1120_05167 hypothetical protein (270 aa)	120.002	2.0488	0.445625	4.59759	4.27e-06	2.64e-05		2817	2668.32	49.6792	4081		2817	2640.18	84.8917	5553
	HMPREF1120_03487 histone acetyltransferase (457 aa)	666.391	-1.6674	0.362744	-4.59662	4.29e-06	2.65e-05		630	481.513	74.2047	1100		630	453.948	74.0645	833
	HMPREF1120_07385 esterase/lipase (1181 aa)	1737.96	1.3435	0.292299	4.59633	4.3e-06	2.66e-05		1410	1261.32	78.3908	3044		1410	1233.18	71.6785	2190
	HMPREF1120_03264 hypothetical protein (296 aa)	55.0025	2.4923	0.542438	4.59461	4.34e-06	2.68e-05		1923	1774.32	20.5769	1124		1923	1746.18	17.5438	759
	HMPREF1120_01464 protein phosphatase (502 aa)	856.343	1.45707	0.317212	4.59338	4.36e-06	2.69e-05		2838	2689.32	6.95707	576		2838	2661.18	9.31248	614
	HMPREF1120_08716 hypothetical protein (437 aa)	294.492	-1.76573	0.384424	-4.59319	4.37e-06	2.69e-05		2565	2416.32	11.6146	864		2565	2388.18	13.8417	819
	HMPREF1120_07642 hypothetical protein (240 aa)	6312.53	-1.30197	0.283505	-4.59241	4.38e-06	2.7e-05		1881	1732.32	64.1274	3420		1881	1704.18	80.1941	3386
	HMPREF1120_00379 NADPH2:quinone reductase (405 aa)	363.099	1.62568	0.354262	4.58891	4.46e-06	2.74e-05		1434	1285.32	1.81956	72		1434	1257.18	1.57315	49
	HMPREF1120_00105 hypothetical protein (514 aa)	1174.62	1.32397	0.288586	4.5878	4.48e-06	2.75e-05		606	457.597	64.028	902		606	430.196	64.6434	689
	HMPREF1120_00396 rRNA-processing protein FCF1 (196 aa)	788.33	1.52406	0.332305	4.58631	4.51e-06	2.77e-05		2046	1897.32	13.6276	796		2046	1869.18	19.8443	919
	HMPREF1120_04863 hypothetical protein (343 aa)	482.713	1.63249	0.356058	4.5849	4.54e-06	2.79e-05		1731	1582.32	44.2589	2156		1731	1554.18	54.9003	2114
	HMPREF1120_02908 hypothetical protein (336 aa)	209.059	1.74111	0.379824	4.58399	4.56e-06	2.8e-05		705	556.388	91.1322	1561		705	528.486	67.9716	890
	HMPREF1120_03691 short chain dehydrogenase/oxidoreductase CpoX2 (260 aa)	178.968	-1.65427	0.36092	-4.58348	4.57e-06	2.8e-05		1419	1270.32	16.3649	640		1419	1242.18	17.3511	534
	HMPREF1120_08410 hypothetical protein (605 aa)	2787.49	1.50818	0.329082	4.58301	4.58e-06	2.81e-05		2259	2110.32	12.1751	791		2259	2082.18	13.3946	691
	HMPREF1120_08068 hypothetical protein (354 aa)	638.021	-1.36658	0.298218	-4.58248	4.59e-06	2.81e-05		201	85.5121	363.142	956		201	73.4026	212.25	386
	HMPREF1120_01825 homoserine dehydrogenase (362 aa)	2837.59	-1.42762	0.311571	-4.58203	4.6e-06	2.82e-05		2547	2398.32	4.80803	355		2547	2370.18	8.49748	499
	HMPREF1120_01243 hypothetical protein (182 aa)	95.3611	2.38158	0.519955	4.58036	4.64e-06	2.84e-05		1086	937.321	39.1248	1129		1086	909.18	41.7301	940
	HMPREF1120_07705 hypothetical protein (189 aa)	2320.13	-1.45362	0.317459	-4.57892	4.67e-06	2.86e-05		1179	1030.32	220.338	6989		1179	1002.18	226.944	5635
	HMPREF1120_03233 protein phosphatase (555 aa)	8266.15	-1.29482	0.283047	-4.57458	4.77e-06	2.92e-05		2505	2356.32	66.7064	4839		2505	2328.18	66.0337	3809
	HMPREF1120_01002 hypothetical protein (209 aa)	2629.03	1.70671	0.373331	4.57159	4.84e-06	2.96e-05		423	277.342	208.59	1781		423	253.501	156.67	984
	HMPREF1120_04378 signal recognition particle, subunit SRP72 (649	7964.06	-1.62876	0.356351	-4.57066	4.86e-06	2.97e-05		522	374.165	426.337	4911		522	347.849	279.059	2405
	HMPREF1120_09145 transcriptional regulatory protein GAL4 (797 aa)	198.295	1.61482	0.353631	4.56641	4.96e-06	3.03e-05		642	493.478	4.01521	61		642	465.836	4.67877	54
	HMPREF1120_01150 1-acylglycerone phosphate reductase (355 aa)	468.226	1.3931	0.305168	4.56503	4.99e-06	3.04e-05		1671	1522.32	3.69136	173		1671	1494.18	6.10487	226
	HMPREF1120_01456 hypothetical protein (249 aa)	554.165	-1.88529	0.412983	-4.56506	4.99e-06	3.04e-05		372	228.964	1.70239	12		372	207.198	0.584395	3
	HMPREF1120_07925 hypothetical protein (606 aa)	1664.34	1.36841	0.299736	4.56537	4.99e-06	3.04e-05		1803	1654.32	0.765757	39		1803	1626.18	1.66294	67
	HMPREF1120_03947 guanylate kinase (279 aa)	2497.41	-1.37757	0.301818	-4.56423	5.01e-06	3.05e-05		1323	1174.32	19.7772	715		1323	1146.18	29.0165	824
	HMPREF1120_05761 hypothetical protein (180 aa)	267.988	-2.04722	0.448874	-4.5608	5.1e-06	3.1e-05		837	688.334	16.3276	346		837	660.242	15.9554	261
	HMPREF1120_04906 hypothetical protein (494 aa)	879.517	-1.33568	0.292898	-4.56024	5.11e-06	3.1e-05		759	610.361	209.945	3945		759	582.345	148.114	2137
	HMPREF1120_08174 hypothetical protein (237 aa)	68.6218	-2.6028	0.570804	-4.55989	5.12e-06	3.11e-05		1734	1585.32	1.47524	72		1734	1557.18	2.04767	79
	HMPREF1120_05941 hypothetical protein (117 aa)	2330.52	-1.67955	0.368549	-4.5572	5.18e-06	3.14e-05		945	796.325	19.3753	475		945	768.194	17.7064	337
	HMPREF1120_08998 hypothetical protein (297 aa)	1081.17	-1.55463	0.341218	-4.55612	5.21e-06	3.16e-05		288	153.727	47.7533	226		288	136.239	58.0666	196
	HMPREF1120_07111 hypothetical protein (223 aa)	6120.03	-1.71235	0.376284	-4.55068	5.35e-06	3.24e-05		1269	1120.32	3.97214	137		1269	1092.18	4.02813	109
	HMPREF1120_05028 glucose-1-phosphate adenylyltransferase (275 aa)	4167.38	-1.68726	0.370796	-4.55037	5.36e-06	3.24e-05		1281	1132.32	5.96678	208		1281	1104.18	5.55616	152
	HMPREF1120_03363 WSC domain-containing protein (486 aa)	169.835	1.85595	0.408107	4.54771	5.42e-06	3.28e-05		1728	1579.32	0.884391	43		1728	1551.18	1.22294	47
	HMPREF1120_03396 hypothetical protein (91 aa)	1341.78	-1.27908	0.281345	-4.5463	5.46e-06	3.3e-05		1563	1414.32	6.7522	294		1563	1386.18	11.0646	380
	HMPREF1120_03357 pappalysin-1 (377 aa)	80.948	2.22069	0.488552	4.54545	5.48e-06	3.31e-05		2010	1861.32	7.22479	414		2010	1833.18	5.01997	228
	HMPREF1120_01288 hypothetical protein (3065 aa)	1181.4	-1.53443	0.337729	-4.54338	5.54e-06	3.34e-05		2079	1930.32	5.48573	326		2079	1902.18	5.13493	242
	HMPREF1120_05175 arsenate reductase (Arc2) (153 aa)	3594.88	-1.42411	0.313529	-4.5422	5.57e-06	3.36e-05		2001	1852.32	0.982015	56		2001	1824.18	0.796537	36
	HMPREF1120_07004 hypothetical protein (91 aa)	554.845	-1.59524	0.351311	-4.54082	5.6e-06	3.38e-05		255	126.381	0.771054	3		255	110.82	0	0
	HMPREF1120_04970 non-specific serine/threonine protein kinase (458 aa)	3936.63	-1.29711	0.285667	-4.54065	5.61e-06	3.38e-05		243	116.837	0.278013	1		243	102.029	0	0
	HMPREF1120_06239 formyltetrahydrofolate deformylase (435 aa)	107.223	1.85294	0.408581	4.53508	5.76e-06	3.47e-05		1470	1321.32	0.172082	7		1470	1293.18	0.0624226	2
	HMPREF1120_04898 RING-box protein 1 (125 aa)	1619.88	1.29149	0.28486	4.53377	5.79e-06	3.49e-05		1059	910.321	0.749326	21		1059	882.18	0.869295	19
	HMPREF1120_07661 hypothetical protein (533 aa)	7933.07	2.34146	0.516504	4.5333	5.81e-06	3.49e-05		1077	928.321	0.139961	4		1077	900.18	0.17935	4
	HMPREF1120_05321 hypothetical protein (879 aa)	1539.55	-1.70937	0.377202	-4.53171	5.85e-06	3.52e-05		1146	997.321	7.263	223		1146	969.18	10.2448	246
	HMPREF1120_01298 acetoacetate-CoA ligase (695 aa)	909.438	-1.38822	0.306361	-4.53131	5.86e-06	3.52e-05		1674	1525.32	0	0		1674	1497.18	0.0269586	1
	HMPREF1120_03381 preprotein translocase YidC subunit (539 aa)	1751.68	-1.35412	0.298866	-4.53087	5.87e-06	3.53e-05		1953	1804.32	0.990137	55		1953	1776.18	0.931682	41
	HMPREF1120_07099 hypothetical protein (473 aa)	1034.82	-1.45715	0.321759	-4.52871	5.93e-06	3.56e-05		291	156.286	0	0		291	138.652	0	0
	HMPREF1120_04551 hypothetical protein (197 aa)	965.443	1.52174	0.336196	4.52634	6e-06	3.6e-05		675	526.415	34.4929	559		675	498.608	32.9463	407
	HMPREF1120_07927 extracellular cell wall glucanase Crf1/allergen Asp	109.028	-2.07976	0.45947	-4.52643	6e-06	3.6e-05		1716	1567.32	0.70464	34		1716	1539.18	0.812912	31
	HMPREF1120_01153 hypothetical protein (80 aa)	11132.7	-1.70719	0.377315	-4.52456	6.05e-06	3.62e-05		804	655.335	1.43741	29		804	627.28	0.579099	9
	HMPREF1120_09152 hypothetical protein (429 aa)	175.11	-1.57931	0.349303	-4.52132	6.15e-06	3.68e-05		657	508.438	0.191659	3		657	480.735	0.0839586	1
	HMPREF1120_02201 F-box protein 8 (1772 aa)	1524.66	-1.26957	0.28111	-4.51627	6.29e-06	3.76e-05		804	655.335	0.743488	15		804	627.28	0.707787	11
	HMPREF1120_08639 hypothetical protein (329 aa)	506.287	-1.68633	0.373711	-4.51239	6.41e-06	3.83e-05		756	607.363	0	0		756	579.35	0.0696675	1
	HMPREF1120_02293 rhomboid-like protein (568 aa)	784.345	-1.46782	0.325453	-4.5101	6.48e-06	3.87e-05		1680	1531.32	0.10606	5		1680	1503.18	0.590721	22
	HMPREF1120_01810 hypothetical protein (259 aa)	908.997	-1.41697	0.314229	-4.50935	6.5e-06	3.88e-05		2592	2443.32	2.55251	192		2592	2415.18	3.39248	203
	HMPREF1120_08283 hypothetical protein (208 aa)	1825.1	-1.52854	0.339034	-4.50851	6.53e-06	3.89e-05		1677	1528.32	2.78422	131		1677	1500.18	3.82046	142
	HMPREF1120_00290 U6 snRNA-associated Sm-like protein LSm5 (85	2046.65	-1.72759	0.383369	-4.50634	6.6e-06	3.93e-05		723	574.376	1.52691	27		723	546.43	0.664781	9
	HMPREF1120_06073 cytochrome P450 oxidoreductase (558 aa)	136.045	1.79072	0.397429	4.50577	6.61e-06	3.94e-05		2472	2323.32	1.20236	86		2472	2295.18	1.30133	74
	HMPREF1120_00012 MFS transporter, DHA2 family, methylenomycin A	135.435	1.73944	0.386086	4.50532	6.63e-06	3.94e-05		1635	1486.32	8.54497	391		1635	1458.18	8.11012	293
	HMPREF1120_04234 hypothetical protein (266 aa)	91.7341	1.90214	0.422461	4.50253	6.72e-06	3.99e-05		783	634.346	2.20186	43		783	606.309	1.26482	19
	HMPREF1120_07373 hypothetical protein (187 aa)	239.437	-1.75129	0.389029	-4.50171	6.74e-06	4.01e-05		1662	1513.32	5.83827	272		1662	1485.18	3.96775	146
	HMPREF1120_08918 non-specific serine/threonine protein kinase (419 aa)	876.078	1.34329	0.298406	4.50155	6.75e-06	4.01e-05		1578	1429.32	73.0403	3214		1578	1401.18	66.685	2315
	HMPREF1120_05155 hypothetical protein (176 aa)	23.1102	4.71728	1.04856	4.4988	6.83e-06	4.06e-05		1899	1750.32	43.3327	2335		1899	1722.18	35.6938	1523
	HMPREF1120_03788 hypothetical protein (694 aa)	778.941	1.60199	0.356316	4.49598	6.92e-06	4.11e-05		1596	1447.32	7.7204	344		1596	1419.18	8.64584	304
	HMPREF1120_09062 hypothetical protein (622 aa)	2480.63	1.25024	0.278137	4.49506	6.96e-06	4.12e-05		1764	1615.32	6.79679	338		1764	1587.18	7.73069	304
	HMPREF1120_00953 casein kinase 1 (350 aa)	296.713	1.49588	0.332852	4.49413	6.99e-06	4.14e-05		1695	1546.32	16.2168	772		1695	1518.18	13.2131	497
	HMPREF1120_00531 hypothetical protein (210 aa)	1429.7	-1.42637	0.317412	-4.49374	7e-06	4.14e-05		783	634.346	26.9343	526		783	606.309	17.5078	263
	HMPREF1120_00995 pre-mRNA-splicing factor prp46 (439 aa)	576.802	-1.46205	0.325383	-4.49331	7.01e-06	4.15e-05		2475	2326.32	17.9005	1282		2475	2298.18	24.0607	1370
	HMPREF1120_01164 hypothetical protein (387 aa)	113.814	1.89572	0.422043	4.49176	7.06e-06	4.18e-05		774	625.35	29.2956	564		774	597.317	28.9884	429
	HMPREF1120_05470 hypothetical protein (512 aa)	2589.13	-1.29154	0.287641	-4.49011	7.12e-06	4.21e-05		351	209.567	31.7744	205		351	188.732	32.9342	154
	HMPREF1120_00061 hypothetical protein (749 aa)	285.842	-2.13007	0.474448	-4.48957	7.14e-06	4.22e-05		3606	3457.32	8.39932	894		3606	3429.18	12.441	1057
	HMPREF1120_04101 hypothetical protein (1156 aa)	1847.5	-1.51692	0.337915	-4.48905	7.15e-06	4.22e-05		906	757.328	88.226	2057		906	729.205	96.1438	1737
	HMPREF1120_02463 hypothetical protein (471 aa)	73.6929	2.11825	0.471916	4.48862	7.17e-06	4.23e-05		1185	1036.32	18.0854	577		1185	1008.18	16.2139	405
	HMPREF1120_03257 hypothetical protein (353 aa)	1042.42	-1.53876	0.342962	-4.4867	7.23e-06	4.26e-05		3360	3211.32	12.846	1270		3360	3183.18	17.2317	1359
	HMPREF1120_05039 hypothetical protein (597 aa)	930.02	-1.37544	0.306687	-4.48482	7.3e-06	4.3e-05		2811	2662.32	8.56491	702		2811	2634.18	13.1772	860
	HMPREF1120_03208 hypothetical protein (296 aa)	16464.7	1.62369	0.362092	4.48419	7.32e-06	4.31e-05		387	243.057	524.807	3927		387	220.622	479.5	2621
	HMPREF1120_09085 polycomb protein EED (551 aa)	239.283	-1.54239	0.34412	-4.48213	7.39e-06	4.35e-05		978	829.325	18.8394	481		978	801.187	28.0603	557
	HMPREF1120_08591 hypothetical protein (735 aa)	1444.24	1.54156	0.344049	4.48064	7.44e-06	4.38e-05		2082	1933.32	14.9363	889		2082	1905.18	17.0542	805
	HMPREF1120_05647 hypothetical protein (308 aa)	1000.57	-1.64352	0.367132	-4.47665	7.58e-06	4.46e-05		3621	3472.32	7.24983	775		3621	3444.18	12.2462	1045
	HMPREF1120_04682 hypothetical protein (221 aa)	484.633	1.46066	0.326312	4.47627	7.6e-06	4.46e-05		1050	901.321	120.837	3353		1050	873.18	174.773	3781
	HMPREF1120_04927 peptide-methionine (S)-S-oxide reductase (375 aa)	171.163	2.05515	0.45912	4.47629	7.6e-06	4.46e-05		861	712.332	2.1432	47		861	684.228	2.6545	45
	HMPREF1120_08124 50S ribosomal protein L14 (135 aa)	8781.92	-1.63317	0.364871	-4.47603	7.6e-06	4.46e-05		615	466.56	263.515	3785		615	439.085	315.662	3434
	HMPREF1120_08652 hpt sensor hybrid histidine kinase (2386	983.572	-1.30869	0.292513	-4.47397	7.68e-06	4.5e-05		525	377.134	254.167	2951		525	350.755	305.169	2652
	HMPREF1120_05658 hypothetical protein (702 aa)	143.047	-1.77224	0.396215	-4.47293	7.72e-06	4.52e-05		195	81.3165	158.184	396		195	69.6035	208.758	360
	HMPREF1120_01592 tripeptidyl-peptidase I (608 aa)	853.528	1.31732	0.294552	4.47228	7.74e-06	4.53e-05		1074	925.321	3.7561	107		1074	897.18	5.98333	133
	HMPREF1120_07788 hypothetical protein (546 aa)	271.403	-1.9172	0.428777	-4.47133	7.77e-06	4.55e-05		432	286.011	3.74781	33		432	261.896	6.16457	40
	HMPREF1120_05262 hypothetical protein (230 aa)	657.596	1.34274	0.300381	4.47011	7.82e-06	4.57e-05		1839	1690.32	43.2182	2249		1839	1662.18	67.651	2786
	HMPREF1120_03590 replication fork protection complex subunit Swi1/Tof1	2195.45	1.2696	0.284154	4.46801	7.9e-06	4.61e-05		3171	3022.32	20.8286	1938		3171	2994.18	24.8573	1844
	HMPREF1120_04044 sulfate adenylyltransferase (574 aa)	10902.5	-1.39979	0.313384	-4.46669	7.94e-06	4.64e-05		948	799.325	18.2054	448		948	771.194	15.4394	295
	HMPREF1120_07309 hypothetical protein (720 aa)	2131.62	1.36522	0.305698	4.4659	7.97e-06	4.65e-05		2109	1960.32	45.766	2762		2109	1932.18	60.6416	2903
	HMPREF1120_02647 hypothetical protein (294 aa)	103.115	1.86711	0.418095	4.46575	7.98e-06	4.65e-05		330	190.528	2.3868	14		330	170.751	6.38224	27
	HMPREF1120_03356 hypothetical protein (245 aa)	1326.83	-1.46162	0.327317	-4.46544	7.99e-06	4.66e-05		2451	2302.32	8.83191	626		2451	2274.18	11.2876	636
	HMPREF1120_00403 hypothetical protein (134 aa)	553.966	1.41555	0.317079	4.46434	8.03e-06	4.68e-05		1902	1753.32	2.50103	135		1902	1725.18	5.52139	236
	HMPREF1120_01643 hypothetical protein (123 aa)	38283.9	-2.27644	0.509989	-4.4637	8.06e-06	4.69e-05		876	727.331	37.5587	841		876	699.221	56.1655	973
	HMPREF1120_04010 dihydroorotate oxidase (374 aa)	285.817	-1.49134	0.334122	-4.46345	8.07e-06	4.69e-05		747	598.365	206.88	3811		747	570.373	212.717	3006
	HMPREF1120_02494 hypothetical protein (195 aa)	53.2725	2.39074	0.535697	4.46285	8.09e-06	4.7e-05		4077	3928.32	5.12662	620		4077	3900.18	5.53656	535
	HMPREF1120_00973 hypothetical protein (261 aa)	5628.11	1.30563	0.292575	4.46256	8.1e-06	4.71e-05		1860	1711.32	31.9257	1682		1860	1683.18	45.0815	1880
	HMPREF1120_04743 hypothetical protein (1074 aa)	2548.65	1.25595	0.281485	4.46188	8.12e-06	4.71e-05		408	262.967	131.674	1066		408	239.658	114.859	682
	HMPREF1120_07703 hypothetical protein (304 aa)	1263.69	-1.31388	0.294463	-4.46194	8.12e-06	4.71e-05		2868	2719.32	18.3236	1534		2868	2691.18	29.1858	1946
	HMPREF1120_03865 50S ribosomal protein L3 (320 aa)	2342.73	-1.25047	0.280263	-4.46177	8.13e-06	4.71e-05		2019	1870.32	511.673	29462		2019	1842.18	479.606	21890
	HMPREF1120_02053 mitochondrial chaperone BCS1 (526 aa)	4156.35	-1.46279	0.327918	-4.46085	8.16e-06	4.73e-05		2811	2662.32	52.695	4319		2811	2634.18	54.6702	3568
	HMPREF1120_02795 DNA polymerase phi subunit (1059 aa)	1466.64	-1.33709	0.299805	-4.45987	8.2e-06	4.75e-05		930	781.328	54.0035	1299		930	753.196	48.9253	913
	HMPREF1120_04104 ring finger and CHY zinc finger	678.716	1.43967	0.323256	4.45365	8.44e-06	4.89e-05		453	306.374	198.26	1870		453	281.638	183.295	1279
	HMPREF1120_09040 MC family mitochondrial carrier protein (404	3894.98	-1.2355	0.277433	-4.45333	8.45e-06	4.89e-05		363	220.608	1098.56	7461		363	199.225	1167.15	5761
	HMPREF1120_03858 ADP,ATP carrier protein (319 aa)	37980.8	-1.42151	0.319267	-4.4524	8.49e-06	4.91e-05		849	700.334	255.838	5516		849	672.234	246.35	4103
	HMPREF1120_01436 hypothetical protein (211 aa)	1643.93	1.90766	0.428489	4.45207	8.5e-06	4.91e-05		312	174.498	6.88744	37		312	155.66	14.002	54
	HMPREF1120_01234 peptidyl-prolyl cis-trans isomerase-like 1 (163 aa)	432.267	-1.36105	0.305726	-4.45186	8.51e-06	4.92e-05		1956	1807.32	2.76778	154		1956	1779.18	3.58433	158
	HMPREF1120_09136 alcohol dehydrogenase (336 aa)	106.441	2.54379	0.571527	4.45087	8.55e-06	4.94e-05		1806	1657.32	0.489981	25		1806	1629.18	0.792779	32
	HMPREF1120_07657 hypothetical protein (290 aa)	3094.44	-1.80745	0.406278	-4.44879	8.64e-06	4.98e-05		1317	1168.32	1.1399	41		1317	1140.18	2.01777	57
	HMPREF1120_00969 hypothetical protein (417 aa)	1721.81	-1.24599	0.280298	-4.44524	8.78e-06	5.06e-05		1782	1633.32	29.5723	1487		1782	1605.18	34.3226	1365
	HMPREF1120_00582 hypothetical protein (127 aa)	1158.29	-1.53895	0.346308	-4.44387	8.84e-06	5.09e-05		4392	4243.32	8.44337	1103		4392	4215.18	12.7831	1335
	HMPREF1120_04890 HAD-superfamily subfamily IIA hydrolase (425 aa)	798.504	-1.54003	0.347249	-4.43494	9.21e-06	5.3e-05		303	166.611	248.183	1273		303	148.32	331.451	1218
	HMPREF1120_08136 agmatinase (461 aa)	74.1389	2.43771	0.549732	4.43436	9.23e-06	5.31e-05		219	98.5186	379.493	1151		219	85.2176	489.263	1033
	HMPREF1120_05630 adenosinetriphosphatase (1150 aa)	890.492	1.33739	0.301641	4.4337	9.26e-06	5.33e-05		1977	1828.32	3.30451	186		1977	1800.18	4.39452	196
	HMPREF1120_03552 hypothetical protein (354 aa)	5386.73	-1.83743	0.41444	-4.43353	9.27e-06	5.33e-05		2571	2422.32	2.86965	214		2571	2394.18	0.960924	57
	HMPREF1120_08829 hypothetical protein (188 aa)	1295.89	-1.81025	0.408414	-4.43238	9.32e-06	5.35e-05		1584	1435.32	53.861	2380		1584	1407.18	72.3667	2523
	HMPREF1120_00030 methionyl-tRNA synthetase (611 aa)	317.043	-1.60134	0.361312	-4.43201	9.34e-06	5.36e-05		2973	2824.32	4.58886	399		2973	2796.18	6.04811	419
	HMPREF1120_00119 hypothetical protein (274 aa)	856.878	-1.29947	0.293297	-4.43056	9.4e-06	5.39e-05		1584	1435.32	4.95611	219		1584	1407.18	8.43274	294
	HMPREF1120_04726 derlin-1 (316 aa)	527.88	1.39338	0.314651	4.42835	9.5e-06	5.44e-05		3297	3148.32	37.8543	3669		3297	3120.18	50.0743	3871
	HMPREF1120_08078 hypothetical protein (798 aa)	2433.11	2.39359	0.540571	4.42789	9.52e-06	5.45e-05		639	490.488	223.308	3372		639	462.855	210.767	2417
	HMPREF1120_04636 hypothetical protein (201 aa)	1103.93	-1.72689	0.390145	-4.42627	9.59e-06	5.49e-05		444	297.635	2008.29	18402		444	273.154	1609.72	10894
	HMPREF1120_06339 hypothetical protein (491 aa)	3780.79	1.30791	0.295519	4.42582	9.61e-06	5.49e-05		1806	1657.32	3.41027	174		1806	1629.18	3.6666	148
	HMPREF1120_07731 leukotriene-A4 hydrolase (690 aa)	1263.22	-1.60042	0.361616	-4.42574	9.61e-06	5.49e-05		1407	1258.32	2.96861	115		1407	1230.18	4.0684	124
	HMPREF1120_04226 hypothetical protein (106 aa)	517.842	-1.95379	0.441553	-4.42482	9.65e-06	5.52e-05		1275	1126.32	4.98919	173		1275	1098.18	4.59417	125
	HMPREF1120_06957 transcriptional regulatory protein AMDR (872 aa)	155.332	1.72188	0.389259	4.42348	9.71e-06	5.54e-05		1125	976.321	3.95914	119		1125	948.18	4.68245	110
	HMPREF1120_00455 hypothetical protein (396 aa)	996.304	1.43614	0.324673	4.42333	9.72e-06	5.54e-05		1926	1777.32	2.70484	148		1926	1749.18	3.29969	143
	HMPREF1120_03474 hypothetical protein (170 aa)	176.866	1.77778	0.401912	4.4233	9.72e-06	5.54e-05		780	631.348	88.6982	1724		780	603.312	110.252	1648
	HMPREF1120_06389 hypothetical protein (513 aa)	529.364	1.42725	0.322756	4.42206	9.78e-06	5.57e-05		1824	1675.32	31.7393	1637		1824	1647.18	31.8302	1299
	HMPREF1120_05145 hypothetical protein (556 aa)	75.6975	2.04212	0.462	4.42018	9.86e-06	5.62e-05		681	532.408	0.732121	12		681	504.572	0.239977	3
	HMPREF1120_02826 hypothetical protein (141 aa)	422.689	-2.04308	0.462224	-4.4201	9.87e-06	5.62e-05		1470	1321.32	2.1879	89		1470	1293.18	2.7466	88
	HMPREF1120_08457 ABC bile acid transporter (1689 aa)	2022.04	-1.33556	0.302359	-4.41713	1e-05	5.69e-05		411	265.835	11.1192	91		411	242.405	7.65928	46
	HMPREF1120_00059 hypothetical protein (592 aa)	732.458	1.46115	0.330969	4.41477	1.01e-05	5.75e-05		1053	904.321	192.31	5354		1053	876.18	171.134	3715
	HMPREF1120_02409 hypothetical protein (1033 aa)	2628.19	-1.23289	0.279297	-4.41425	1.01e-05	5.76e-05		324	185.143	104.389	595		324	165.688	105.723	434
	HMPREF1120_08339 hypothetical protein (440 aa)	13932.9	1.84585	0.418044	4.41544	1.01e-05	5.73e-05		1755	1606.32	116.233	5748		1755	1578.18	126.698	4954
	HMPREF1120_01021 adenosinetriphosphatase (766 aa)	2165.64	1.36091	0.308439	4.41224	1.02e-05	5.8e-05		1455	1306.32	16.809	676		1455	1278.18	13.7047	434
	HMPREF1120_04197 MFS transporter, FHS family, L-fucose permease	181.255	2.03813	0.461889	4.41259	1.02e-05	5.8e-05		1965	1816.32	19.5109	1091		1965	1788.18	27.1309	1202
	HMPREF1120_01951 N-hydroxyarylamine O-acetyltransferase (336 aa)	809.932	1.38318	0.313553	4.41131	1.03e-05	5.82e-05		3330	3181.32	40.6779	3984		3330	3153.18	59.8289	4674
	HMPREF1120_02051 hypothetical protein (381 aa)	1031.69	1.27338	0.288791	4.40935	1.04e-05	5.87e-05		1410	1261.32	3.42509	133		1410	1233.18	2.12744	65
	HMPREF1120_02636 jumonji domain-containing protein 2 (1509 aa)	1248.77	1.41313	0.320599	4.40779	1.04e-05	5.91e-05		897	748.328	4.99174	115		897	720.207	5.43607	97
	HMPREF1120_06596 adenosinetriphosphatase (810 aa)	906.234	1.28008	0.290494	4.40656	1.05e-05	5.94e-05		1023	874.321	26.5261	714		1023	846.18	33.4369	701
	HMPREF1120_03657 hypothetical protein (1076 aa)	1443.41	-1.3476	0.305917	-4.40511	1.06e-05	5.97e-05		981	832.325	34.4209	882		981	804.187	37.5418	748
	HMPREF1120_07156 hypothetical protein (245 aa)	2469.76	-1.21413	0.275616	-4.40515	1.06e-05	5.97e-05		1347	1198.32	10.6528	393		1347	1170.18	14.0727	408
	HMPREF1120_02827 hypothetical protein (807 aa)	346.547	-1.73456	0.394005	-4.40238	1.07e-05	6.04e-05		1500	1351.32	12.5956	524		1500	1323.18	9.60866	315
	HMPREF1120_07490 hypothetical protein (327 aa)	955.015	-1.37093	0.311358	-4.40306	1.07e-05	6.03e-05		1884	1735.32	8.25477	441		1884	1707.18	10.2608	434
	HMPREF1120_03050 hypothetical protein (452 aa)	262.345	-1.54737	0.351863	-4.39764	1.09e-05	6.17e-05		906	757.328	191.592	4467		906	729.205	326.181	5893
	HMPREF1120_07567 T-complex protein 1 subunit delta (537	11074.7	-1.31175	0.298341	-4.39679	1.1e-05	6.19e-05		570	421.761	6.58485	85.5		570	394.763	7.46379	73.0004
	HMPREF1120_08176 pheromone a factor receptor (317 aa)	119.108	2.12074	0.482356	4.39662	1.1e-05	6.19e-05		570	421.761	6.58485	85.5		570	394.763	7.46371	72.9996
	HMPREF1120_06547 hypothetical protein (365 aa)	789.065	1.32543	0.301891	4.39042	1.13e-05	6.37e-05		2406	2257.32	12.9076	897		2406	2229.18	24.2441	1339
	HMPREF1120_07461 glutathione S-transferase (463 aa)	164.419	1.61449	0.367905	4.38835	1.14e-05	6.43e-05		1041	892.321	306.541	8421		1041	864.18	461.963	9891
	HMPREF1120_07713 catalase (588 aa)	359.705	1.46239	0.333271	4.38798	1.14e-05	6.43e-05		513	365.266	208.18	2341		513	339.114	152.348	1280
	HMPREF1120_02775 MC family mitochondrial carrier protein (315	876.118	-1.30272	0.2971	-4.38478	1.16e-05	6.53e-05		1950	1801.32	23.893	1325		1950	1773.18	45.4793	1998
	HMPREF1120_00661 hypothetical protein (106 aa)	1275.11	1.66979	0.380968	4.38301	1.17e-05	6.57e-05		231	107.584	16.002	53		231	93.4681	12.9547	30
	HMPREF1120_00734 hypothetical protein (304 aa)	1429.67	-1.33164	0.303785	-4.38351	1.17e-05	6.56e-05		3888	3739.32	11.6749	1344		3888	3711.18	18.8259	1731
	HMPREF1120_03053 hypothetical protein (380 aa)	80.2938	-2.29539	0.523968	-4.38079	1.18e-05	6.63e-05		849	700.334	8.02393	173		849	672.234	7.9855	133
	HMPREF1120_03704 hypothetical protein (1293 aa)	781.376	1.38438	0.316032	4.38052	1.18e-05	6.63e-05		1278	1129.32	72.5394	2522		1278	1101.18	93.6124	2554
	HMPREF1120_05393 hypothetical protein (194 aa)	277.022	-1.42996	0.326411	-4.38087	1.18e-05	6.63e-05		1245	1096.32	1.30365	44		1245	1068.18	3.43849	91
	HMPREF1120_05640 hsp98-like protein (933 aa)	6343.71	-2.27535	0.519367	-4.38101	1.18e-05	6.63e-05		651	502.455	106.474	1647		651	474.776	83.7372	985
	HMPREF1120_01136 lysophospholipase (263 aa)	4735.01	-1.51251	0.345356	-4.37957	1.19e-05	6.65e-05		1080	931.321	19.1478	549		1080	903.18	18.5905	416
	HMPREF1120_07824 hypothetical protein (255 aa)	1097.44	-1.47486	0.336725	-4.38001	1.19e-05	6.64e-05		795	646.341	6.78451	135		795	618.286	7.11554	109
	HMPREF1120_07069 bis(5'-nucleosidyl)-tetraphosphatase (195 aa)	2455.04	-1.49382	0.34121	-4.37801	1.2e-05	6.69e-05		909	760.328	103.129	2414		909	732.204	110.358	2002
	HMPREF1120_07869 hypothetical protein (233 aa)	622.894	-1.37722	0.314865	-4.37401	1.22e-05	6.81e-05		255	126.381	1076.39	4188		255	110.82	1107.2	3040
	HMPREF1120_00459 hypothetical protein (675 aa)	1794.91	-1.33496	0.30551	-4.3696	1.24e-05	6.95e-05		1152	1003.32	685.6	21177		1152	975.18	829.645	20045
	HMPREF1120_00272 hypothetical protein (496 aa)	1306.89	1.2914	0.29557	4.36918	1.25e-05	6.96e-05		720	571.377	45.0813	793		720	543.439	69.9634	942
	HMPREF1120_04841 hypothetical protein (481 aa)	1077.98	1.54123	0.352883	4.36755	1.26e-05	7.01e-05		624	475.534	811.624	11882		624	447.998	657.595	7299
	HMPREF1120_01055 hypothetical protein (170 aa)	803.392	1.51768	0.347622	4.36589	1.27e-05	7.06e-05		1368	1219.32	52.9596	1988		1368	1191.18	62.0753	1832
	HMPREF1120_05105 MFS transporter, DHA1 family, tetracycline resistance	956.478	1.25923	0.288493	4.36486	1.27e-05	7.08e-05		1284	1135.32	200.589	7011		1284	1107.18	137.179	3763
	HMPREF1120_08613 hypothetical protein (209 aa)	2326.72	-1.21583	0.278506	-4.36555	1.27e-05	7.06e-05		318	179.788	4761.36	26354		318	160.645	2935.34	11683
	HMPREF1120_05087 hypothetical protein (458 aa)	313.123	1.41911	0.325194	4.3639	1.28e-05	7.11e-05		1824	1675.32	2.69503	139		1824	1647.18	2.59738	106
	HMPREF1120_07025 coatomer protein complex, subunit alpha (xenin)	5509.81	-1.19511	0.273936	-4.36274	1.28e-05	7.14e-05		1449	1300.32	6.14513	246		1449	1272.18	7.80472	246
	HMPREF1120_07836 sarcosine oxidase (497 aa)	185.614	1.78207	0.408379	4.36377	1.28e-05	7.11e-05		363	220.608	31.0677	211		363	199.225	25.9321	128
	HMPREF1120_00273 hypothetical protein (375 aa)	2799.27	-1.20636	0.27676	-4.35885	1.31e-05	7.25e-05		1974	1825.32	20.9629	1178		1974	1797.18	23.4691	1045
	HMPREF1120_01373 DNA polymerase delta subunit 3 (533	2296.03	1.32784	0.304631	4.35884	1.31e-05	7.25e-05		2670	2521.32	24.3618	1891		2670	2493.18	35.6803	2204
	HMPREF1120_06235 pre-mRNA-splicing factor ini1 (111 aa)	1215.25	1.36882	0.314028	4.35889	1.31e-05	7.25e-05		1071	922.321	31.1679	885		1071	894.18	26.7219	592
	HMPREF1120_08303 hypothetical protein (241 aa)	9030.31	-2.38736	0.547793	-4.35814	1.31e-05	7.27e-05		396	251.533	612.627	4744		396	228.727	548.094	3106
	HMPREF1120_00469 hypothetical protein (577 aa)	258.608	1.77312	0.407175	4.3547	1.33e-05	7.38e-05		300	164.013	16.834	85		300	145.898	16.0454	58
	HMPREF1120_02999 F-type H+-transporting ATPase subunit epsilon (77	12021.3	-1.54968	0.356004	-4.35299	1.34e-05	7.43e-05		591	442.649	96.4234	1314		591	415.417	92.4961	952
	HMPREF1120_07579 hypothetical protein (950 aa)	1444.46	1.34967	0.310042	4.35317	1.34e-05	7.43e-05		489	341.615	4.75423	50		489	315.97	8.30307	65
	HMPREF1120_00044 small nuclear ribonucleoprotein B and B'	2142.38	-1.2077	0.277524	-4.3517	1.35e-05	7.47e-05		639	490.488	1.78806	27		639	462.855	1.65684	19
	HMPREF1120_04327 hypothetical protein (620 aa)	1054.33	1.45645	0.334726	4.35118	1.35e-05	7.48e-05		750	601.365	105.382	1951		750	573.366	121.501	1726
	HMPREF1120_02820 hypothetical protein (370 aa)	391.289	1.37388	0.315782	4.35074	1.36e-05	7.49e-05		369	226.173	2811.87	19579		369	204.536	2488.18	12609
	HMPREF1120_05336 gluconolactonase (417 aa)	1104.9	1.29583	0.297883	4.35012	1.36e-05	7.51e-05		1245	1096.32	98.6923	3331		1245	1068.18	88.7962	2350
	HMPREF1120_05064 hypothetical protein (324 aa)	1200.47	1.27889	0.29409	4.34861	1.37e-05	7.55e-05		378	234.591	24.7849	179		378	212.531	26.2076	138
	HMPREF1120_05233 sensory transduction histidine kinase (1414 aa)	1379.91	1.33024	0.305946	4.34794	1.37e-05	7.57e-05		2586	2437.32	8.22278	617		2586	2409.18	13.0341	778
	HMPREF1120_05952 hypothetical protein (309 aa)	8484.84	1.43597	0.330211	4.34864	1.37e-05	7.55e-05		1155	1006.32	0	0		1155	978.18	0	0
	HMPREF1120_02251 Ca2+:H+ antiporter (614 aa)	841.078	-1.4541	0.334445	-4.34779	1.38e-05	7.57e-05		1467	1318.32	106.712	4331		1467	1290.18	81.5258	2606
	HMPREF1120_07670 hypothetical protein (397 aa)	460.665	1.76138	0.405178	4.34717	1.38e-05	7.59e-05		3423	3274.32	3.02569	305		3423	3246.18	3.14571	253
	HMPREF1120_02866 Ca2+-transporting ATPase (1266 aa)	339.023	1.8054	0.41554	4.34471	1.39e-05	7.67e-05		1362	1213.32	80.5818	3010		1362	1185.18	92.0859	2704
	HMPREF1120_02246 hypothetical protein (341 aa)	1251.46	-1.27177	0.292866	-4.3425	1.41e-05	7.74e-05		1032	883.321	6.17784	168		1032	855.18	5.89961	125
	HMPREF1120_05114 hypothetical protein (464 aa)	1306.34	-1.28249	0.295479	-4.34038	1.42e-05	7.81e-05		1284	1135.32	21.6296	756		1284	1107.18	19.0658	523
	HMPREF1120_08401 hypothetical protein (553 aa)	907.957	1.29141	0.297551	4.34012	1.42e-05	7.82e-05		1251	1102.32	14.7336	500		1251	1074.18	14.4662	385
	HMPREF1120_01961 hypothetical protein (603 aa)	689.243	1.27463	0.293765	4.33895	1.43e-05	7.85e-05		876	727.331	93.2491	2088		876	699.221	122.029	2114
	HMPREF1120_02059 hypothetical protein (518 aa)	4657.98	-1.29637	0.29879	-4.33872	1.43e-05	7.85e-05		951	802.325	39.3516	972		951	774.193	52.3947	1005
	HMPREF1120_03284 hypothetical protein (120 aa)	230.77	-1.8	0.414848	-4.33894	1.43e-05	7.85e-05		810	661.334	1.08056	22		810	633.273	1.84832	29
	HMPREF1120_03635 ADA HAT complex component 1 (658	1485.27	1.53635	0.354059	4.33925	1.43e-05	7.84e-05		1173	1024.32	48.7081	1536		1173	996.18	47.3639	1169
	HMPREF1120_01116 hypothetical protein (189 aa)	841.912	1.39911	0.322558	4.33754	1.44e-05	7.89e-05		1020	871.321	46.4128	1245		1020	843.18	40.5447	847
	HMPREF1120_00458 hypothetical protein (702 aa)	3061.78	-1.2124	0.279811	-4.33293	1.47e-05	8.04e-05		510	362.296	47.0697	525		510	336.209	43.4581	362
	HMPREF1120_05239 DNA repair protein RAD50 (615 aa)	170.736	1.86732	0.430884	4.33369	1.47e-05	8.02e-05		681	532.408	560.011	9179		681	504.572	470.115	5877
	HMPREF1120_07356 hypothetical protein (130 aa)	199.694	-1.64289	0.379329	-4.33103	1.48e-05	8.11e-05		966	817.325	49.5982	1248		966	789.187	56.4113	1103
	HMPREF1120_04991 hypothetical protein (651 aa)	452.716	1.34086	0.309615	4.33073	1.49e-05	8.12e-05		855	706.334	32.191	700		855	678.23	36.48	613
	HMPREF1120_03747 hypothetical protein (389 aa)	1944.93	-1.37923	0.318651	-4.32835	1.5e-05	8.19e-05		1176	1027.32	11.5091	364		1176	999.18	10.8662	269
	HMPREF1120_04747 carbonic anhydrase (280 aa)	215.609	1.94203	0.44864	4.3287	1.5e-05	8.19e-05		951	802.325	87.3265	2157		951	774.193	106.249	2038
	HMPREF1120_00293 hypothetical protein (298 aa)	1619.26	-1.28222	0.296266	-4.32795	1.51e-05	8.2e-05		1503	1354.32	5.73222	239		1503	1326.18	8.30866	273
	HMPREF1120_08836 Fe-Mn family superoxide dismutase (234 aa)	2928.54	-1.44383	0.333611	-4.32788	1.51e-05	8.2e-05		1650	1501.32	13.6738	632		1650	1473.18	11.5345	421
	HMPREF1120_02354 thymidylate kinase (227 aa)	1351.67	-1.60984	0.372212	-4.32505	1.52e-05	8.29e-05		1509	1360.32	1.71924	72		1509	1332.18	1.45428	48
	HMPREF1120_06637 MFS transporter, MCP family, solute carrier	138.987	1.76309	0.407569	4.32586	1.52e-05	8.27e-05		1563	1414.32	11.2996	492		1563	1386.18	14.1801	487
	HMPREF1120_06701 hypothetical protein (165 aa)	122.261	-1.68656	0.389897	-4.32566	1.52e-05	8.27e-05		987	838.325	8.83423	228		987	810.187	11.3585	228
	HMPREF1120_08708 hypothetical protein (730 aa)	1112.44	1.26334	0.292039	4.32592	1.52e-05	8.27e-05		858	709.332	13.3715	292		858	681.229	13.3902	226
	HMPREF1120_04334 salicylate hydroxylase (441 aa)	33.9782	2.85867	0.660972	4.32495	1.53e-05	8.29e-05		2583	2434.32	77.1652	5783		2583	2406.18	86.9745	5185
	HMPREF1120_08785 potassium/sodium efflux P-type ATPase, fungal-type (1071	31921.6	2.13025	0.492597	4.32453	1.53e-05	8.3e-05		768	619.354	12.0624	230		768	591.329	10.2384	150
	HMPREF1120_02346 hypothetical protein (613 aa)	277.406	-1.4879	0.344254	-4.3221	1.55e-05	8.39e-05		3723	3574.32	1.3995	154		3723	3546.18	1.41134	124
	HMPREF1120_01499 MFS transporter, PHS family, inorganic phosphate	185.761	1.68145	0.389229	4.31994	1.56e-05	8.45e-05		879	730.331	83.3037	1873		879	702.218	55.466	965
	HMPREF1120_04085 hypothetical protein (141 aa)	51.1951	2.40795	0.557314	4.32064	1.56e-05	8.43e-05		1929	1780.32	22.7517	1247		1929	1752.18	22.8509	992
	HMPREF1120_04398 alpha-ketoglutarate-dependent 2,4-dichlorophenoxyacetate dioxygenase (351 aa)	329.994	1.81803	0.420821	4.3202	1.56e-05	8.44e-05		807	658.335	198.15	4016		807	630.276	344.782	5384
	HMPREF1120_08821 zinc-binding oxidoreductase (338 aa)	1129.16	-2.18841	0.506491	-4.32072	1.56e-05	8.43e-05		1449	1300.32	21.7577	871		1449	1272.18	25.1591	793
	HMPREF1120_05425 hypothetical protein (474 aa)	1732.58	-1.24527	0.288321	-4.31905	1.57e-05	8.48e-05		789	640.343	19.0224	375		789	612.297	17.4685	265
	HMPREF1120_03342 hypothetical protein (241 aa)	833.836	-1.4703	0.340674	-4.31586	1.59e-05	8.59e-05		630	481.513	1.41663	21		630	453.948	1.20033	13.5
	HMPREF1120_04955 flavin containing amine oxidase (494 aa)	1041.27	1.31879	0.305552	4.31609	1.59e-05	8.59e-05		630	481.513	1.41663	21		630	453.948	1.20032	13.5
	HMPREF1120_00688 peptidylprolyl isomerase (111 aa)	341.267	1.35865	0.314944	4.31393	1.6e-05	8.66e-05		1281	1132.32	39.5299	1378		1281	1104.18	53.478	1463
	HMPREF1120_03106 endoribonuclease L-PSP (148 aa)	127.692	-1.66209	0.385293	-4.31383	1.6e-05	8.66e-05		5082	4933.32	16.5397	2512		5082	4905.18	22.9737	2792
	HMPREF1120_04703 hypothetical protein (133 aa)	485.836	-1.58301	0.367102	-4.3122	1.62e-05	8.72e-05		4761	4612.32	1.80992	257		4761	4584.18	1.35591	154
	HMPREF1120_01609 hypothetical protein (302 aa)	2851.02	1.68094	0.38998	4.31032	1.63e-05	8.79e-05		1332	1183.32	154.379	5624		1332	1155.18	195.698	5601
	HMPREF1120_00823 transcription elongation factor B, polypeptide 1	203.699	-1.47147	0.341478	-4.30912	1.64e-05	8.83e-05		1827	1678.32	43.353	2240		1827	1650.18	62.4195	2552
	HMPREF1120_06563 eukaryotic translation initiation factor 3 subunit	12877.2	-1.47303	0.341984	-4.3073	1.65e-05	8.89e-05		1335	1186.32	55.6375	2032		1335	1158.18	64.0531	1838
	HMPREF1120_08192 initiator tRNA phosphoribosyl transferase (462 aa)	1367.05	-1.35041	0.313518	-4.30728	1.65e-05	8.89e-05		1278	1129.32	46.4804	1616		1278	1101.18	55.6397	1518
	HMPREF1120_08478 hypothetical protein (243 aa)	532.972	1.33021	0.308775	4.30804	1.65e-05	8.87e-05		1716	1567.32	84.1837	4062		1716	1539.18	149.313	5694
	HMPREF1120_00514 hypothetical protein (308 aa)	302.519	-1.99231	0.462804	-4.30486	1.67e-05	8.98e-05		1101	952.321	5.2186	153		1101	924.18	6.37628	146
	HMPREF1120_02582 hypothetical protein (189 aa)	2398.21	-1.19307	0.277157	-4.30468	1.67e-05	8.98e-05		1401	1252.32	138.403	5336		1401	1224.18	236.234	7165
	HMPREF1120_04560 hypothetical protein (461 aa)	313.769	2.48873	0.578178	4.30443	1.67e-05	8.99e-05		1359	1210.32	78.2588	2916		1359	1182.18	123.935	3630
	HMPREF1120_02735 hypothetical protein (835 aa)	638.06	1.26742	0.294483	4.30388	1.68e-05	9.01e-05		1533	1384.32	23.9102	1019		1533	1356.18	35.178	1182
	HMPREF1120_06056 hypothetical protein (408 aa)	4595.66	1.69089	0.392949	4.30306	1.68e-05	9.03e-05		2757	2608.32	41.0461	3296		2757	2580.18	52.1539	3334
	HMPREF1120_02158 hypothetical protein (554 aa)	306.953	-1.42796	0.331962	-4.30158	1.7e-05	9.09e-05		426	280.234	61.2011	528		426	256.3	27.7163	176
	HMPREF1120_06845 hypothetical protein (575 aa)	95.3677	1.8573	0.431857	4.30073	1.7e-05	9.12e-05		3273	3124.32	50.0491	4814		3273	3096.18	64.424	4942
	HMPREF1120_01816 histone H3 (137 aa)	91150.9	-1.29667	0.301698	-4.29791	1.72e-05	9.23e-05		1473	1324.32	14.8637	606		1473	1296.18	13.3275	428
	HMPREF1120_00787 DnaJ protein, subfamily B, member 4	5090.97	-1.91077	0.444758	-4.2962	1.74e-05	9.29e-05		1212	1063.32	15.0601	493		1212	1035.18	21.4836	551
	HMPREF1120_02386 hypothetical protein (815 aa)	46622.9	-1.22825	0.285882	-4.29636	1.74e-05	9.29e-05		1956	1807.32	12.0776	672		1956	1779.18	13.0669	576
	HMPREF1120_02581 hypothetical protein (357 aa)	241.526	1.74239	0.405653	4.29527	1.74e-05	9.33e-05		3273	3124.32	16.0731	1546		3273	3096.18	17.377	1333
	HMPREF1120_00410 hypothetical protein (232 aa)	2101.53	-1.2832	0.298925	-4.2927	1.77e-05	9.43e-05		459	312.212	0.104039	1		459	287.326	1.68569	12
	HMPREF1120_08606 hypothetical protein (675 aa)	460.157	1.5256	0.355413	4.29246	1.77e-05	9.43e-05		1599	1450.32	2.97875	133		1599	1422.18	4.65436	164
	HMPREF1120_05816 50S ribosomal protein L6 (256 aa)	1216.75	-1.27106	0.296201	-4.29121	1.78e-05	9.48e-05		1398	1249.32	6.34398	244		1398	1221.18	5.91622	179
	HMPREF1120_00709 hypothetical protein (703 aa)	981.566	1.25539	0.292785	4.28773	1.81e-05	9.62e-05		843	694.334	58.9452	1260		843	666.238	70.7595	1168
	HMPREF1120_03902 zinc-binding alcohol dehydrogenase (362 aa)	8526.57	-1.71165	0.399456	-4.28495	1.83e-05	9.74e-05		1341	1192.32	7.27385	267		1341	1164.18	5.23513	151
	HMPREF1120_06716 hypothetical protein (349 aa)	3110.33	-1.53571	0.358442	-4.28441	1.83e-05	9.76e-05		309	171.86	9.45023	50		309	153.199	12.9095	49
	HMPREF1120_08625 retrograde regulation protein 2 (509 aa)	45.6461	2.47556	0.578209	4.28143	1.86e-05	9.88e-05		3228	3079.32	35.116	3329		3228	3051.18	35.2534	2665
	HMPREF1120_08799 hypothetical protein (283 aa)	164.441	-1.54999	0.362107	-4.28047	1.86e-05	9.92e-05		1551	1402.32	1.11957	48.3338		1551	1374.18	2.1442	73.0024
	HMPREF1120_02342 replication factor C subunit 3/5 (409	10329.7	1.61498	0.37749	4.2782	1.88e-05	0.000100177		1551	1402.32	1.11956	48.3336		1551	1374.18	2.14412	72.9998
	HMPREF1120_08160 hypothetical protein (384 aa)	315.719	1.45293	0.339666	4.27753	1.89e-05	0.00010042		1551	1402.32	1.11954	48.3326		1551	1374.18	2.14406	72.9978
	HMPREF1120_09066 hypothetical protein (438 aa)	809.4	-1.38747	0.324397	-4.27708	1.89e-05	0.000100564		924	775.328	7.58298	181		924	747.199	6.4821	120
	HMPREF1120_00049 hypothetical protein (284 aa)	1481.08	1.20987	0.282976	4.27552	1.91e-05	0.000101216		2370	2221.32	0.541049	37		2370	2193.18	0.49689	27
	HMPREF1120_04766 elongator complex protein 2 (818 aa)	349.561	-1.41283	0.33075	-4.2716	1.94e-05	0.00010295		3228	3079.32	13.1645	1248		3228	3051.18	20.861	1577
	HMPREF1120_08094 hypothetical protein (957 aa)	354.926	1.39313	0.326202	4.27075	1.95e-05	0.000103285		1818	1669.32	23.6808	1217		1818	1641.18	27.7903	1130
	HMPREF1120_03972 hypothetical protein (588 aa)	116.851	1.72323	0.403789	4.26764	1.98e-05	0.000104675		966	817.325	10.6112	267		966	789.187	9.46156	185
	HMPREF1120_00138 hypothetical protein (119 aa)	917.802	-1.22764	0.287773	-4.26602	1.99e-05	0.000105378		1464	1315.32	8.3964	340		1464	1287.18	11.2257	358
	HMPREF1120_00448 hypothetical protein (481 aa)	744.614	-1.42586	0.334267	-4.26564	1.99e-05	0.000105497		1374	1225.32	72.8207	2747		1374	1197.18	73.0922	2168
	HMPREF1120_08562 phenol 2-monooxygenase (629 aa)	190.689	-1.5914	0.373264	-4.26347	2.01e-05	0.000106465		2067	1918.32	11.3787	672		2067	1890.18	10.1429	475
	HMPREF1120_05726 nuclear distribution protein PAC1 (433 aa)	511.391	-1.45714	0.341796	-4.26318	2.02e-05	0.000106543		723	574.376	173.672	3071		723	546.43	223.736	3029
	HMPREF1120_05977 6-phosphogluconate dehydrogenase, decarboxylating 2 (491 aa)	19321.7	-1.27854	0.299929	-4.26281	2.02e-05	0.000106657		1791	1642.32	21.0836	1066		1791	1614.18	28.0551	1122
	HMPREF1120_00663 threonine ammonia-lyase, biosynthetic (564 aa)	3845.45	-1.18675	0.278484	-4.26147	2.03e-05	0.00010718		1692	1543.32	2.29412	109		1692	1515.18	3.80928	143
	HMPREF1120_00929 hypothetical protein (1287 aa)	1994.6	-1.36676	0.320742	-4.26123	2.03e-05	0.000107231		2280	2131.32	1.9965	131		2280	2103.18	2.95539	154
	HMPREF1120_07911 dCMP deaminase (435 aa)	829.413	1.49525	0.350828	4.26206	2.03e-05	0.000106955		1896	1747.32	3.25321	175		1896	1719.18	3.2164	137
	HMPREF1120_06163 hypothetical protein (2294 aa)	8364.92	-1.31482	0.308588	-4.26077	2.04e-05	0.00010739		3840	3691.32	9.70599	1103		3840	3663.18	9.64097	875
	HMPREF1120_01881 DNA-directed RNA Polymerase III subunit C5	3490.09	-1.16981	0.274646	-4.25936	2.05e-05	0.000108011		1929	1780.32	14.7421	808		1929	1752.18	19.4417	844
	HMPREF1120_02297 histone-binding protein RBBP4 (512 aa)	4178.15	-1.17637	0.276253	-4.2583	2.06e-05	0.000108464		909	760.328	4.74208	111		909	732.204	7.22121	131
	HMPREF1120_00121 endoribonuclease L-PSP (136 aa)	984.888	-1.53237	0.359914	-4.25759	2.07e-05	0.000108746		1422	1273.32	7.06623	277		1422	1245.18	11.572	357
	HMPREF1120_01040 serine/threonine-protein phosphatase (325 aa)	1360.04	1.32601	0.311562	4.25601	2.08e-05	0.000109454		894	745.329	51.6872	1186		894	717.209	64.2675	1142
	HMPREF1120_03194 hypothetical protein (507 aa)	144.28	1.62976	0.383046	4.25475	2.09e-05	0.000109948		1704	1555.32	5.09584	244		1704	1527.18	6.02581	228
	HMPREF1120_07125 hypothetical protein (280 aa)	436.423	-1.49408	0.35113	-4.25506	2.09e-05	0.000109857		1476	1327.32	5.82435	238		1476	1299.18	4.87755	157
	HMPREF1120_02738 dolichyl-phosphate-mannose-protein mannosyltransferase (916 aa)	4455.6	-1.27713	0.300229	-4.25384	2.1e-05	0.000110267		615	466.56	18.5887	267		615	439.085	22.521	245
	HMPREF1120_03568 fructose-1,6-bisphosphatase (353 aa)	5359.29	-1.62775	0.382653	-4.25385	2.1e-05	0.000110267		3297	3148.32	4.56026	442		3297	3120.18	7.95548	615
	HMPREF1120_05822 ubiquitin thiolesterase (2522 aa)	1756.67	1.19319	0.280505	4.25372	2.1e-05	0.000110267		2103	1954.32	9.39072	565		2103	1926.18	12.845	613
	HMPREF1120_07029 hypothetical protein (671 aa)	632.923	1.48368	0.348969	4.25161	2.12e-05	0.00011121		1599	1450.32	1.50057	67		1599	1422.18	1.7312	61
	HMPREF1120_09027 hypothetical protein (980 aa)	888.524	-1.26414	0.297336	-4.25156	2.12e-05	0.00011121		2214	2065.32	1.06947	68		2214	2037.18	0.574566	29
	HMPREF1120_05923 hypothetical protein (864 aa)	864.118	-1.31205	0.308657	-4.25084	2.13e-05	0.000111507		879	730.331	51.1475	1150		879	702.218	36.211	630
	HMPREF1120_00435 hypothetical protein (356 aa)	971.067	-1.54447	0.363414	-4.24989	2.14e-05	0.000111914		1338	1189.32	34.3034	1256		1338	1161.18	35.8021	1030
	HMPREF1120_03113 carbonyl reductase (286 aa)	19943	-1.49885	0.352964	-4.24647	2.17e-05	0.000113573		2316	2167.32	26.2128	1749		2316	2139.18	38.6792	2050
	HMPREF1120_00950 translation initiation factor eIF-2B delta subunit	6152.33	1.28553	0.302775	4.24584	2.18e-05	0.000113764		1074	925.321	12.7427	363		1074	897.18	11.2918	251
	HMPREF1120_01221 outer membrane protein (516 aa)	3151.7	-1.23842	0.29167	-4.24594	2.18e-05	0.000113764		525	377.134	49.1798	571		525	350.755	29.6884	258
	HMPREF1120_04374 hypothetical protein (1037 aa)	1687.02	-1.18093	0.278251	-4.2441	2.19e-05	0.000114584		1689	1540.32	26.9715	1279		1689	1512.18	20.7657	778
	HMPREF1120_07267 UV damage endonuclease uvsE (797 aa)	3348.05	1.36325	0.321638	4.23846	2.25e-05	0.000117434		522	374.165	54.4316	627		522	347.849	65.3265	563
	HMPREF1120_08023 chitin deacetylase (404 aa)	661.093	-1.33707	0.315519	-4.23769	2.26e-05	0.000117774		3132	2983.32	18.1393	1666		3132	2955.18	26.6877	1954
	HMPREF1120_01143 hypothetical protein (135 aa)	216.563	-1.79407	0.423627	-4.23502	2.29e-05	0.000119113		1128	979.321	24.4781	738		1128	951.18	21.3016	502
	HMPREF1120_02427 tRNA-dihydrouridine synthase 2 (444 aa)	3791.7	-1.23369	0.291317	-4.23487	2.29e-05	0.000119127		1191	1042.32	60.3323	1936		1191	1014.18	66.0241	1659
	HMPREF1120_06180 glucan 1,3-beta-glucosidase (787 aa)	451.27	-1.92938	0.45565	-4.23434	2.29e-05	0.00011934		1149	1000.32	49.8118	1534		1149	972.18	53.3491	1285
	HMPREF1120_04354 hypothetical protein (616 aa)	1210.88	1.20727	0.28515	4.2338	2.3e-05	0.000119563		1983	1834.32	17.8143	1006		1983	1806.18	20.6258	923
	HMPREF1120_02287 hypothetical protein (368 aa)	85.4985	-2.24584	0.530598	-4.23265	2.31e-05	0.000120106		1563	1414.32	11.1848	487		1563	1386.18	19.8289	681
	HMPREF1120_05884 hypothetical protein (236 aa)	833.513	-1.37493	0.324878	-4.23214	2.31e-05	0.000120309		3630	3481.32	0.961035	103		3630	3453.18	1.05195	90
	HMPREF1120_08479 hypothetical protein (1103 aa)	690	1.27025	0.300183	4.23158	2.32e-05	0.000120545		1533	1384.32	1.78329	76		1533	1356.18	2.41068	81
	HMPREF1120_07075 hypothetical protein (311 aa)	1947.95	-1.20761	0.285424	-4.23092	2.33e-05	0.000120831		825	676.334	19.3068	402		825	648.256	22.0408	354
	HMPREF1120_02860 hypothetical protein (340 aa)	2280.28	-1.3701	0.323931	-4.22962	2.34e-05	0.000121464		3777	3628.32	1.25334	140		3777	3600.18	2.92609	261
	HMPREF1120_00958 hypothetical protein (99 aa)	4102.19	-1.24886	0.295639	-4.22426	2.4e-05	0.000124318		1509	1360.32	58.0006	2429		1509	1332.18	74.32	2453
	HMPREF1120_02426 inorganic pyrophosphatase (305 aa)	24769.7	-1.2798	0.302981	-4.22403	2.4e-05	0.000124378		1608	1459.32	76.4133	3433		1608	1431.18	151.528	5373
	HMPREF1120_08300 hypothetical protein (308 aa)	737.599	1.41311	0.334573	4.22362	2.4e-05	0.000124536		1146	997.321	65.9207	2024		1146	969.18	73.2125	1758
	HMPREF1120_08589 hypothetical protein (108 aa)	564.772	-1.38906	0.328943	-4.22281	2.41e-05	0.000124915		4479	4330.32	48.4797	6463		4479	4302.18	55.2677	5891
	HMPREF1120_05340 malate dehydrogenase, NAD-dependent (341 aa)	3609.31	1.24844	0.295695	4.22206	2.42e-05	0.000125258		4332	4183.32	6.17294	795		4332	4155.18	8.53827	879
	HMPREF1120_05760 2-dehydropantoate 2-reductase (470 aa)	1409.46	-1.34297	0.318104	-4.2218	2.42e-05	0.000125332		1077	928.321	2.65926	76		1077	900.18	2.5109	56
	HMPREF1120_00507 hypothetical protein (257 aa)	2971.81	-1.18235	0.2801	-4.22117	2.43e-05	0.000125617		3393	3244.32	17.9616	1794		3393	3216.18	21.2214	1691
	HMPREF1120_03730 elongation factor EF-1 gamma subunit (224	119.459	2.205	0.522526	4.21989	2.44e-05	0.000126261		1170	1021.32	49.5509	1558		1170	993.18	78.4739	1931
	HMPREF1120_01201 dihydropteroate synthase (473 aa)	419.811	-1.35114	0.320243	-4.21912	2.45e-05	0.000126608		1506	1357.32	58.6074	2449		1506	1329.18	75.2469	2478
	HMPREF1120_07751 peptidyl-prolyl cis-trans isomerase H (192 aa)	1080.8	-1.41416	0.335187	-4.21902	2.45e-05	0.000126608		1053	904.321	400.101	11139		1053	876.18	295.235	6409
	HMPREF1120_05789 protein transporter Sec61 subunit beta (170	4117.19	-1.36751	0.324433	-4.21507	2.5e-05	0.000128773		1134	985.321	31.2519	948		1134	957.18	21.8006	517
	HMPREF1120_07078 hypothetical protein (166 aa)	130.526	1.82053	0.431968	4.2145	2.5e-05	0.000129025		1428	1279.32	27.4468	1081		1428	1251.18	36.9688	1146
	HMPREF1120_07320 hypothetical protein (350 aa)	1178.36	1.24148	0.294622	4.2138	2.51e-05	0.000129355		1143	994.321	0.686023	21		1143	966.18	0.877268	21
	HMPREF1120_05899 hypothetical protein (237 aa)	401.517	1.30048	0.309091	4.20743	2.58e-05	0.000132979		453	306.374	45.3772	428		453	281.638	59.7608	417
	HMPREF1120_02005 hypothetical protein (204 aa)	1311.69	-1.21176	0.28819	-4.20472	2.61e-05	0.000134506		798	649.338	266.026	5318		798	621.284	357.439	5502
	HMPREF1120_00731 cytochrome P450 oxidoreductase (515 aa)	54.9333	2.1677	0.51572	4.20326	2.63e-05	0.000135228		1338	1189.32	137.132	5021		1338	1161.18	217.35	6253
	HMPREF1120_09141 hypothetical protein (103 aa)	229.932	1.57998	0.375859	4.20366	2.63e-05	0.000135064		648	499.46	363.87	5595		648	471.801	268.964	3144
	HMPREF1120_03799 esterase/lipase (611 aa)	135.916	1.6535	0.39345	4.20256	2.64e-05	0.000135571		306	169.223	2346.39	12224		306	150.74	1889.03	7055
	HMPREF1120_00685 protein-serine/threonine kinase (1152 aa)	2193.23	1.25056	0.297803	4.19928	2.68e-05	0.000137472		2193	2044.32	16.6517	1048		2193	2016.18	24.8836	1243
	HMPREF1120_03213 hypothetical protein (1156 aa)	565.312	-1.42895	0.340362	-4.19833	2.69e-05	0.0001379		2301	2152.32	23.7242	1572		2301	2124.18	32.625	1717
	HMPREF1120_04241 hypothetical protein (607 aa)	2193.64	1.26041	0.300195	4.19864	2.69e-05	0.000137788		4875	4726.32	18.0475	2626		4875	4698.18	24.0976	2805
	HMPREF1120_00383 actin like protein 2/3 complex, subunit	3354.3	1.21258	0.288861	4.19779	2.7e-05	0.000138118		960	811.325	2.04184	51		960	783.19	2.7829	54
	HMPREF1120_03127 ABC transporter (1619 aa)	2066.27	1.19343	0.284305	4.19772	2.7e-05	0.000138118		2148	1999.32	5.63759	347		2148	1971.18	7.18707	351
	HMPREF1120_00047 hypothetical protein (77 aa)	183.448	-1.82631	0.435163	-4.19684	2.71e-05	0.000138582		1017	868.321	29.7395	795		1017	840.18	26.1815	545
	HMPREF1120_00349 small nuclear ribonucleoprotein B and B'	7434.86	-1.49895	0.357486	-4.19304	2.75e-05	0.000140764		1038	889.321	18.4815	506		1038	861.18	26.0118	555
	HMPREF1120_07820 hypothetical protein (266 aa)	1032.79	-1.2429	0.296408	-4.1932	2.75e-05	0.000140743		816	667.334	38.1609	784		816	639.262	38.0092	602
	HMPREF1120_02115 lipase (492 aa)	614.681	-1.59859	0.381383	-4.19155	2.77e-05	0.000141615		2109	1960.32	31.1348	1879		2109	1932.18	26.4667	1267
	HMPREF1120_06942 hypothetical protein (211 aa)	745.229	-1.54463	0.368532	-4.1913	2.77e-05	0.000141692		705	556.388	10.1582	174		705	528.486	10.6922	140
	HMPREF1120_08933 hypothetical protein (253 aa)	10556.3	1.60732	0.38361	4.18998	2.79e-05	0.00014244		1203	1054.32	100.991	3278		1203	1026.18	153.513	3903
	HMPREF1120_05824 protein-S-isoprenylcysteine O-methyltransferase (297 aa)	686.138	1.29535	0.309424	4.18634	2.83e-05	0.000144663		1089	940.321	23.1098	669		1089	912.18	28.0088	633
	HMPREF1120_02751 hypothetical protein (168 aa)	109.664	2.0757	0.495868	4.186	2.84e-05	0.000144801		1635	1486.32	52.4281	2399		1635	1458.18	66.957	2419
	HMPREF1120_01364 hypothetical protein (220 aa)	13593.6	-1.43741	0.343464	-4.18505	2.85e-05	0.00014533		735	586.371	47.5293	858		735	558.401	35.8514	496
	HMPREF1120_06561 MFS transporter, DHA1 family, multidrug resistance	499.832	1.70307	0.406986	4.18458	2.86e-05	0.00014555		864	715.332	1.86176	41		864	687.226	2.17307	37
	HMPREF1120_08450 hypothetical protein (750 aa)	281.425	1.49872	0.358206	4.18396	2.86e-05	0.000145864		1122	973.321	1.00118	30		1122	945.18	1.19568	28
	HMPREF1120_06375 hypothetical protein (155 aa)	2202.81	1.22133	0.292155	4.18041	2.91e-05	0.00014808		1851	1702.32	5.68619	298		1851	1674.18	4.12254	171
	HMPREF1120_01448 hypothetical protein (901 aa)	3789.54	-2.07522	0.496498	-4.17971	2.92e-05	0.00014846		666	517.429	79.977	1274		666	489.677	63.7973	774
	HMPREF1120_01949 short-chain dehydrogenase (325 aa)	657.558	1.63805	0.392055	4.1781	2.94e-05	0.000149427		1125	976.321	21.8584	657		1125	948.18	28.3075	665
	HMPREF1120_00773 FK506-binding protein 2 (139 aa)	4666.45	-1.59154	0.380973	-4.17757	2.95e-05	0.000149698		870	721.331	0.720496	16		870	693.224	1.28092	22
	HMPREF1120_00454 hypothetical protein (707 aa)	749.244	1.40748	0.337049	4.1759	2.97e-05	0.000150719		1320	1171.32	8.62444	311		1320	1143.18	9.74463	276
	HMPREF1120_03367 hypothetical protein (196 aa)	82.262	2.1249	0.508959	4.17499	2.98e-05	0.000151239		1017	868.321	74.0307	1979		1017	840.18	75.0858	1563
	HMPREF1120_05547 hypothetical protein (905 aa)	770.721	-1.24902	0.299203	-4.17447	2.99e-05	0.000151499		1209	1060.32	16.1749	528		1209	1032.18	18.144	464
	HMPREF1120_03269 dolichyl-phosphate-mannose-protein mannosyltransferase (752 aa)	2276.56	-1.2633	0.302715	-4.17322	3e-05	0.000152249		2148	1999.32	10.0892	621		2148	1971.18	10.7294	524
	HMPREF1120_00562 hypothetical protein (101 aa)	2258.56	-1.29878	0.311264	-4.17261	3.01e-05	0.000152576		1176	1027.32	10.9084	345		1176	999.18	14.421	357
	HMPREF1120_00700 transcriptional regulatory protein GAL4 (1008 aa)	3383.19	1.37083	0.328587	4.17188	3.02e-05	0.000152982		2403	2254.32	3.22759	224		2403	2226.18	5.52982	305
	HMPREF1120_01186 hypothetical protein (905 aa)	297.237	1.35164	0.324246	4.16856	3.07e-05	0.000155139		585	436.671	84.949	1142		585	409.515	63.0785	640
	HMPREF1120_02595 DNA polymerase epsilon catalytic subunit A	2380.54	1.37589	0.330124	4.16779	3.08e-05	0.000155583		1407	1258.32	51.2924	1987		1407	1230.18	68.9004	2100
	HMPREF1120_06578 BolA protein (167 aa)	730.175	-1.33889	0.321288	-4.16724	3.08e-05	0.000155872		1239	1090.32	95.2135	3196		1239	1062.18	81.128	2135
	HMPREF1120_05409 cyclohexanone monooxygenase (565 aa)	224.753	1.45485	0.349432	4.16347	3.13e-05	0.000158296		4602	4453.32	4.29613	589		4602	4425.18	5.85565	642
	HMPREF1120_08756 NADH dehydrogenase (143 aa)	6048.24	-1.22739	0.294777	-4.16379	3.13e-05	0.000158164		990	841.325	6.21596	161		990	813.187	6.00573	121
	HMPREF1120_00881 nuclear transport factor 2 (126 aa)	12568.1	-1.44698	0.347581	-4.16299	3.14e-05	0.000158542		2433	2284.32	2.6733	188		2433	2256.18	3.23799	181
	HMPREF1120_06779 hypothetical protein (79 aa)	2575.75	1.35518	0.325577	4.16241	3.15e-05	0.000158857		1275	1126.32	271.233	9405		1275	1098.18	273.335	7437
	HMPREF1120_00472 6-phosphofructokinase (795 aa)	1442.73	-1.34081	0.322231	-4.16103	3.17e-05	0.000159555		1548	1399.32	264.511	11395		1548	1371.18	286.97	9749
	HMPREF1120_00970 hypothetical protein (226 aa)	1355.91	-1.38001	0.331646	-4.16108	3.17e-05	0.000159555		903	754.328	30.1075	699.18		903	726.205	12.7236	228.927
	HMPREF1120_04601 transcription initiation factor TFIIA large subunit	2998.73	1.16239	0.27934	4.16119	3.17e-05	0.000159555		1101	952.321	7.05433	206.82		1101	924.18	11.6202	266.073
	HMPREF1120_06524 hypothetical protein (201 aa)	1923.07	-1.24798	0.299928	-4.16092	3.17e-05	0.000159555		1542	1393.32	12.5423	538		1542	1365.18	15.4922	524
	HMPREF1120_01500 hypothetical protein (670 aa)	512.241	-1.52417	0.366421	-4.15961	3.19e-05	0.000160384		1548	1399.32	23.7003	1021		1548	1371.18	30.0246	1020
	HMPREF1120_08925 cyclin-dependent kinase (289 aa)	850.724	-1.38905	0.334126	-4.15726	3.22e-05	0.00016195		4785	4636.32	0.546471	78		4785	4608.18	0.569318	65
	HMPREF1120_00064 glutathione S-transferase (229 aa)	273.47	-1.45589	0.350489	-4.15389	3.27e-05	0.00016427		2034	1885.32	21.2779	1235		2034	1857.18	19.8638	914
	HMPREF1120_07202 hypothetical protein (306 aa)	99.1084	1.71897	0.413842	4.15369	3.27e-05	0.000164324		543	394.953	1675.3	20370		543	368.318	790.103	7210
	HMPREF1120_00339 hypothetical protein (498 aa)	549.011	-1.26451	0.304511	-4.15258	3.29e-05	0.000165033		1257	1108.32	48.0938	1641		1257	1080.18	61.0932	1635
	HMPREF1120_01207 deoxyribodipyrimidine photo-lyase (542 aa)	116.325	-1.61496	0.389012	-4.15145	3.3e-05	0.000165674		1062	913.321	66.222	1862		1062	885.18	85.9966	1886
	HMPREF1120_04057 hypothetical protein (374 aa)	1439.62	1.22453	0.294957	4.15157	3.3e-05	0.000165674		966	817.325	6.67668	168		966	789.187	8.13183	159
	HMPREF1120_07531 hypothetical protein (864 aa)	238.118	1.46332	0.352521	4.15101	3.31e-05	0.000165902		1056	907.321	9.34385	261		1056	879.18	14.1398	308
	HMPREF1120_04962 hypothetical protein (89 aa)	5030.16	-1.46706	0.353466	-4.1505	3.32e-05	0.00016618		777	628.349	38.0989	737		777	600.314	31.4658	468
	HMPREF1120_00864 hypothetical protein (391 aa)	1996	-1.21112	0.291977	-4.14799	3.35e-05	0.000167921		1764	1615.32	33.3606	1659		1764	1587.18	58.0565	2283
	HMPREF1120_02513 hypothetical protein (515 aa)	1391.67	-1.23589	0.297975	-4.14762	3.36e-05	0.000168098		1803	1654.32	3.45572	176		1803	1626.18	4.76545	192
	HMPREF1120_05902 DNA polymerase IV (750 aa)	794.916	1.35852	0.327583	4.14709	3.37e-05	0.000168399		1386	1237.32	19.8991	758		1386	1209.18	22.2641	667
	HMPREF1120_08196 hypothetical protein (652 aa)	1013.82	1.22053	0.294585	4.14323	3.42e-05	0.000171169		1671	1522.32	237.463	11129		1671	1494.18	233.687	8651
	HMPREF1120_01077 retrograde regulation protein 2 (493 aa)	64.9835	1.98516	0.479167	4.14293	3.43e-05	0.000171299		846	697.334	314	6741		846	669.237	271.034	4494
	HMPREF1120_09014 hypothetical protein (263 aa)	7602.22	-1.7246	0.416413	-4.14157	3.45e-05	0.000172227		411	265.835	8333.32	68200		411	242.405	9924.26	59603
	HMPREF1120_00476 YggS family pyridoxal phosphate enzyme (323	670.315	-1.25228	0.302615	-4.13819	3.5e-05	0.000174594		312	174.498	1629.16	8752		312	155.66	1797.7	6933
	HMPREF1120_07549 hypothetical protein (213 aa)	8420.84	-1.23141	0.29757	-4.13823	3.5e-05	0.000174594		1629	1480.32	87.9903	4010		1629	1452.18	119.32	4293
	HMPREF1120_04442 aminocarboxymuconate-semialdehyde decarboxylase (366 aa)	155.524	-1.7887	0.432445	-4.13625	3.53e-05	0.000175985		1338	1189.32	12.4814	457		1338	1161.18	9.97593	287
	HMPREF1120_00351 pyruvate carboxylase (1186 aa)	4795.91	-1.20794	0.292167	-4.13442	3.56e-05	0.000177202		939	790.327	1.89059	46		939	762.196	1.42978	27
	HMPREF1120_08113 xeroderma pigmentosum group C-complementing protein (1010	850.706	1.26306	0.305485	4.13462	3.56e-05	0.000177141		732	583.372	612.037	10992		732	555.408	925.242	12732
	HMPREF1120_03992 hypothetical protein (340 aa)	3071.5	1.44976	0.350787	4.13288	3.58e-05	0.000178203		1791	1642.32	6.13126	310		1791	1614.18	9.12666	365
	HMPREF1120_07163 adenosinetriphosphatase (1240 aa)	862.706	-1.29212	0.312625	-4.13313	3.58e-05	0.000178103		2313	2164.32	8.65965	577		2313	2136.18	9.52278	504
	HMPREF1120_01473 calmodulin (202 aa)	461.439	1.29317	0.312958	4.13209	3.59e-05	0.00017869		1113	964.321	61.844	1836		1113	936.18	53.5036	1241
	HMPREF1120_06093 hypothetical protein (1929 aa)	4410.92	1.23376	0.298586	4.132	3.6e-05	0.00017869		1086	937.321	77.5218	2237		1086	909.18	66.2354	1492
	HMPREF1120_05706 selenocysteine lyase (591 aa)	2301.26	1.14301	0.276668	4.13136	3.61e-05	0.000179092		1230	1081.32	6.12804	204		1230	1053.18	8.00967	209
	HMPREF1120_05907 hypothetical protein (1012 aa)	545.884	1.34253	0.325176	4.12861	3.65e-05	0.000181151		4365	4216.32	15.9548	2071		4365	4188.18	19.6886	2043
	HMPREF1120_08117 hypothetical protein (559 aa)	1353.61	-1.19429	0.289361	-4.12732	3.67e-05	0.000182069		309	171.86	3434.78	18173		309	153.199	3216.05	12207
	HMPREF1120_03051 hypothetical protein (791 aa)	847.106	-1.38436	0.335486	-4.12642	3.68e-05	0.000182689		1554	1405.32	7.16527	310		1554	1377.18	7.41482	253
	HMPREF1120_00818 aspergillopepsin I (419 aa)	1294.87	-1.66457	0.403512	-4.12521	3.7e-05	0.000183551		1614	1465.32	6.5172	294		1614	1437.18	9.80134	349
	HMPREF1120_03234 hypothetical protein (266 aa)	7374.96	1.44646	0.350719	4.12427	3.72e-05	0.00018421		1722	1573.32	1.38326	67		1722	1545.18	2.89945	111
	HMPREF1120_07839 hypothetical protein (307 aa)	484.546	1.73771	0.421488	4.1228	3.74e-05	0.000185289		582	433.692	4.26913	57		582	406.561	4.96381	50
	HMPREF1120_04816 hypothetical protein (502 aa)	461.178	1.31573	0.31925	4.12132	3.77e-05	0.000186283		1761	1612.32	188.327	9348		1761	1584.18	267.8	10511
	HMPREF1120_06338 hypothetical protein (320 aa)	179.88	1.85456	0.449989	4.12135	3.77e-05	0.000186283		1869	1720.32	26.0754	1381		1869	1692.18	31.0076	1300
	HMPREF1120_04855 mannitol-1-phosphate 5-dehydrogenase (390 aa)	961.068	1.24768	0.302941	4.11855	3.81e-05	0.000188437		774	625.35	15.7386	303		774	597.317	25.0016	370
	HMPREF1120_08815 anaphase-promoting complex component APC5 (772 aa)	1153.5	-1.16532	0.28297	-4.11817	3.82e-05	0.000188645		2307	2158.32	10.1887	677		2307	2130.18	13.6612	721
	HMPREF1120_05922 hypothetical protein (91 aa)	5481.08	-1.2412	0.301535	-4.11626	3.85e-05	0.000190111		1590	1441.32	26.886	1193		1590	1413.18	25.2479	884
	HMPREF1120_06935 hypothetical protein (104 aa)	5327.72	-1.1243	0.273151	-4.11603	3.85e-05	0.000190199		1158	1009.32	7.43411	231		1158	981.18	9.54356	232
	HMPREF1120_03922 hypothetical protein (136 aa)	151.983	-1.48285	0.360283	-4.11578	3.86e-05	0.000190309		1521	1372.32	3.8108	161		1521	1344.18	3.84347	128
	HMPREF1120_01179 hypothetical protein (331 aa)	4195.97	-1.28422	0.312083	-4.115	3.87e-05	0.000190848		1866	1717.32	1.13487	60		1866	1689.18	0.26404	11.0503
	HMPREF1120_00163 1-phosphatidylinositol-3-phosphate 5-kinase (2475 aa)	1428.32	1.25025	0.303857	4.11461	3.88e-05	0.000191073		2031	1882.32	0	0		2031	1854.18	0.978466	44.9497
	HMPREF1120_06899 MC family mitochondrial carrier protein (330	965.991	1.26809	0.308241	4.11396	3.89e-05	0.000191507		483	335.724	1.6448	17		483	310.22	0.910752	7
	HMPREF1120_03911 hypothetical protein (1068 aa)	966.691	-1.18977	0.289416	-4.11091	3.94e-05	0.000193949		1653	1504.32	1.36034	63		1653	1476.18	1.69521	62
	HMPREF1120_07946 FACT complex subunit pob3 (570 aa)	6789.28	1.11844	0.272085	4.11063	3.95e-05	0.000193978		774	625.35	40.1516	773		774	597.317	41.9622	621
	HMPREF1120_09232 primary-amine oxidase (725 aa)	1007.86	1.19741	0.291294	4.11065	3.95e-05	0.000193978		1185	1036.32	152.865	4877.03		1185	1008.18	117.382	2932.02
	HMPREF1120_03547 hypothetical protein (591 aa)	4538.42	1.1599	0.282251	4.10947	3.97e-05	0.000194855		1185	1036.32	152.863	4876.97		1185	1008.18	117.38	2931.98
	HMPREF1120_07559 hypothetical protein (420 aa)	595.27	-1.33882	0.325823	-4.10905	3.97e-05	0.000195103		1641	1492.32	20.0467	921		1641	1464.18	25.9122	940
	HMPREF1120_08898 hypothetical protein (295 aa)	764.599	-1.20008	0.292262	-4.10618	4.02e-05	0.00019744		1269	1120.32	5.58131	192.501		1269	1092.18	3.60317	97.5007
	HMPREF1120_01482 hypothetical protein (393 aa)	3799.33	1.14489	0.278938	4.10446	4.05e-05	0.000198813		1269	1120.32	5.58126	192.499		1269	1092.18	3.60312	97.4993
	HMPREF1120_04485 hypothetical protein (345 aa)	1311.65	-1.1902	0.290005	-4.10406	4.06e-05	0.000199052		708	559.385	33.4471	576		708	531.476	20.1608	265.472
	HMPREF1120_09167 hypothetical protein (324 aa)	27.5517	2.95883	0.72127	4.10225	4.09e-05	0.000200509		1656	1507.32	8.74916	406		1656	1479.18	11.3512	416
	HMPREF1120_03510 hypothetical protein (1728 aa)	951.906	-1.3767	0.335629	-4.10185	4.1e-05	0.000200743		351	209.567	92.2233	595		351	188.732	59.8804	280
	HMPREF1120_00904 oxygen oxidoreductase (437 aa)	171.953	1.8204	0.444134	4.09876	4.15e-05	0.000203337		1101	952.321	14.8713	436		1101	924.18	19.4345	445
	HMPREF1120_04606 translocation protein SEC63 (730 aa)	2728.72	-1.13598	0.277288	-4.09676	4.19e-05	0.000204991		1128	979.321	15.39	464		1128	951.18	12.3481	291
	HMPREF1120_03658 hypothetical protein (310 aa)	1047.63	1.22911	0.30011	4.09552	4.21e-05	0.000205983		1626	1477.32	6.904	314		1626	1449.18	5.73741	206
	HMPREF1120_02842 hypothetical protein (302 aa)	1402.98	-1.40729	0.343649	-4.09514	4.22e-05	0.000206218		573	424.744	46.6497	610		573	397.707	45.3644	447
	HMPREF1120_00580 hypothetical protein (226 aa)	2965.45	-1.18602	0.289769	-4.09299	4.26e-05	0.000208026		1350	1201.32	36.935	1366		1350	1173.18	42.1102	1224
	HMPREF1120_04376 hypothetical protein (591 aa)	393.727	-1.41657	0.346109	-4.09285	4.26e-05	0.000208044		477	329.833	41.7559	424		477	304.478	43.48	328
	HMPREF1120_02045 hypothetical protein (240 aa)	395.891	-1.49804	0.366074	-4.09219	4.27e-05	0.000208415		2112	1963.32	31.4016	1898		2112	1935.18	42.1101	2019
	HMPREF1120_03166 hypothetical protein (262 aa)	7414.81	-1.21477	0.296848	-4.09222	4.27e-05	0.000208415		6117	5968.32	7.7446	1423		6117	5940.18	10.4639	1540
	HMPREF1120_08831 hypothetical protein (237 aa)	889.139	1.38743	0.33917	4.09067	4.3e-05	0.000209681		2142	1993.32	10.4943	644		2142	1965.18	18.2382	888
	HMPREF1120_07307 prolyl-tRNA synthetase (616 aa)	612.756	-1.45664	0.356124	-4.09026	4.31e-05	0.000209935		744	595.367	15.2218	279		744	567.38	12.3067	173
	HMPREF1120_07151 gluconate 5-dehydrogenase (380 aa)	5232.75	-1.19588	0.292482	-4.08872	4.34e-05	0.000211224		660	511.434	293.553	4622		660	483.716	206.517	2475
	HMPREF1120_07853 hypothetical protein (788 aa)	1221.49	-1.22494	0.299619	-4.08834	4.34e-05	0.00021146		1350	1201.32	46.8852	1734		1350	1173.18	63.7158	1852
	HMPREF1120_04160 hypothetical protein (107 aa)	200.233	-1.43565	0.351334	-4.08628	4.38e-05	0.000213228		936	787.327	0.206282	5		936	759.196	1.27593	24
	HMPREF1120_05613 hypothetical protein (318 aa)	391.312	-1.49801	0.366644	-4.08574	4.39e-05	0.000213621		1101	952.321	115.764	3394		1101	924.18	116.738	2673
	HMPREF1120_02659 salicylate hydroxylase (485 aa)	99.0835	1.68366	0.412133	4.08522	4.4e-05	0.000213982		1932	1783.32	31.256	1716		1932	1755.18	42.8183	1862
	HMPREF1120_00780 hypothetical protein (253 aa)	92.4094	1.79041	0.438422	4.08375	4.43e-05	0.000215167		423	277.342	21.7843	186		423	253.501	31.6844	199
	HMPREF1120_03975 cytochrome P450 monooxygenase (547 aa)	413.645	1.32953	0.32557	4.0837	4.43e-05	0.000215167		1233	1084.32	1.19825	40		1233	1056.18	2.14004	56
	HMPREF1120_04097 hypothetical protein (253 aa)	137.482	-2.01358	0.493163	-4.083	4.45e-05	0.000215702		1557	1408.32	109.326	4740		1557	1380.18	78.8708	2697
	HMPREF1120_00641 hypothetical protein (963 aa)	1248.19	-1.15985	0.284123	-4.08221	4.46e-05	0.000216323		456	309.288	95.0456	905		456	284.488	128.114	903
	HMPREF1120_03000 ubiquinol-cytochrome c reductase core subunit 2	8289.38	-1.1829	0.289785	-4.082	4.46e-05	0.000216403		1320	1171.32	29.2565	1055		1320	1143.18	40.2849	1141
	HMPREF1120_01320 ubiquitin thiolesterase (604 aa)	382.962	1.5043	0.368621	4.08089	4.49e-05	0.000217326		1446	1297.32	0.926404	37		1446	1269.18	1.52647	48
	HMPREF1120_00043 hypothetical protein (226 aa)	1419.65	-1.27457	0.312452	-4.07926	4.52e-05	0.000218738		1863	1714.32	18.7392	989		1863	1686.18	21.974	918
	HMPREF1120_00873 ribonucleoside-diphosphate reductase small chain (418 aa)	58058.2	1.45777	0.357484	4.07785	4.55e-05	0.000219952		2133	1984.32	5.86027	358		2133	1956.18	3.96153	192
	HMPREF1120_03296 hypothetical protein (198 aa)	1291.12	2.10445	0.516146	4.07723	4.56e-05	0.000220431		1047	898.321	37.6414	1041		1047	870.18	28.1083	606
	HMPREF1120_06970 hypothetical protein (715 aa)	1528.21	1.47539	0.361882	4.07699	4.56e-05	0.000220541		2871	2722.32	71.2807	5974		2871	2694.18	80.2239	5355
	HMPREF1120_06476 carboxymethylenebutenolidase (420 aa)	162.491	1.60831	0.394536	4.07646	4.57e-05	0.00022093		1569	1420.32	14.0648	615		1569	1392.18	9.85722	340
	HMPREF1120_00340 hypothetical protein (518 aa)	89.9047	1.71705	0.421235	4.07623	4.58e-05	0.000221034		1551	1402.32	99.0691	4277		1551	1374.18	112.816	3841
	HMPREF1120_02732 cryptochrome (988 aa)	1262.03	1.79019	0.4394	4.07416	4.62e-05	0.000222889		1146	997.321	76.5383	2350		1146	969.18	125.477	3013
	HMPREF1120_07609 hypothetical protein (391 aa)	477.3	-1.51936	0.373109	-4.07216	4.66e-05	0.000224696		1491	1342.32	12.0509	498		1491	1314.18	15.1106	492
	HMPREF1120_08919 hypothetical protein (293 aa)	203.926	-1.47747	0.362849	-4.07185	4.66e-05	0.000224874		3192	3043.32	9.08297	851		3192	3015.18	11.0838	828
	HMPREF1120_00635 hypothetical protein (231 aa)	496.342	1.27217	0.312505	4.07087	4.68e-05	0.00022571		1311	1162.32	55.9759	2003		1311	1134.18	33.5939	944
	HMPREF1120_03253 retrograde regulation protein 2 (493 aa)	83.3542	1.75562	0.43187	4.06516	4.8e-05	0.000231187		1122	973.321	88.671	2657		1122	945.18	107.013	2506
	HMPREF1120_01854 purinergic receptor P2Y, G protein-coupled, 11	1736.02	-1.15428	0.284012	-4.06418	4.82e-05	0.000232043		1443	1294.32	144.528	5759		1443	1266.18	195.055	6119
	HMPREF1120_07104 hypothetical protein (533 aa)	1687.01	1.28998	0.317501	4.06291	4.85e-05	0.000233186		1251	1102.32	50.3594	1709		1251	1074.18	54.0322	1438
	HMPREF1120_04777 hypothetical protein (579 aa)	177.411	1.44711	0.356302	4.06147	4.88e-05	0.000234507		1227	1078.32	2.95205	98		1227	1050.18	2.57503	67
	HMPREF1120_08362 hypothetical protein (874 aa)	2667.85	-1.21509	0.299184	-4.06135	4.88e-05	0.000234508		5235	5086.32	4.64915	728		5235	5058.18	7.49277	939
	HMPREF1120_00589 hypothetical protein (347 aa)	5560.15	-1.17062	0.28841	-4.05886	4.93e-05	0.000236897		1797	1648.32	17.2233	874		1797	1620.18	18.3601	737
	HMPREF1120_06893 protein phosphatase 5 (401 aa)	673.315	-1.1954	0.294634	-4.05723	4.97e-05	0.000238428		2580	2431.32	11.1155	832		2580	2403.18	13.9232	829
	HMPREF1120_07265 DNA-directed RNA polymerase (523 aa)	2959.76	-1.4449	0.356239	-4.05597	4.99e-05	0.000239593		546	397.924	11.673	143		546	371.254	14.242	131
	HMPREF1120_07443 threonine aldolase (397 aa)	587.027	-1.29687	0.319819	-4.055	5.01e-05	0.000240472		573	424.744	29.5958	387		573	397.707	27.7058	273
	HMPREF1120_00474 hypothetical protein (390 aa)	1493.16	-1.18442	0.292254	-4.05269	5.06e-05	0.000242725		5679	5530.32	22.0138	3748		5679	5502.18	27.1931	3707
	HMPREF1120_01459 hypothetical protein (836 aa)	3359.06	1.21407	0.299595	4.05236	5.07e-05	0.00024295		1974	1825.32	50.2185	2822		1974	1797.18	53.1816	2368
	HMPREF1120_03403 hypothetical protein (394 aa)	8597.94	-1.21859	0.300862	-4.05032	5.11e-05	0.000244948		573	424.744	386.198	5050		573	397.707	425.431	4192
	HMPREF1120_04492 hypothetical protein (413 aa)	1785.48	-1.18402	0.292461	-4.04847	5.16e-05	0.000246761		1275	1126.32	88.8826	3082		1275	1098.18	105.776	2878
	HMPREF1120_05107 hypothetical protein (566 aa)	210.155	1.37837	0.340735	4.04529	5.23e-05	0.000250005		1356	1207.32	90.5871	3367		1356	1179.18	125.243	3659
	HMPREF1120_02459 hypoxia up-regulated 1 (1015 aa)	2226.99	-1.1567	0.286003	-4.04435	5.25e-05	0.000250884		1698	1549.32	17.9674	857		1698	1521.18	13.3197	502
	HMPREF1120_05588 retrograde regulation protein 2 (493 aa)	44.1533	2.33548	0.577709	4.04265	5.28e-05	0.000252576		1416	1267.32	10.5086	410		1416	1239.18	12.4749	383
	HMPREF1120_06856 hypothetical protein (382 aa)	996.613	1.19659	0.296027	4.04216	5.3e-05	0.000252977		327	187.824	25.0763	145		327	168.209	32.8732	137
	HMPREF1120_06859 hexaprenyl pyrophosphate synthase, mitochondrial (458 aa)	3157.41	-1.17386	0.29043	-4.04181	5.3e-05	0.000253229		1674	1525.32	42.825	2011		1674	1497.18	40.8692	1516
	HMPREF1120_05261 hypothetical protein (217 aa)	39.0671	2.56647	0.635022	4.04155	5.31e-05	0.000253375		1413	1264.32	1.33596	52		1413	1236.18	1.46927	45
	HMPREF1120_07259 F-type H+-transporting ATPase subunit F (102	9662.84	-1.25054	0.309511	-4.04037	5.34e-05	0.000254523		1584	1435.32	0.520505	23		1584	1407.18	0.631021	22
	HMPREF1120_06663 ubiquitin carboxyl-terminal hydrolase 8 (594 aa)	2760.87	1.15559	0.286039	4.03999	5.35e-05	0.000254804		1137	988.321	0.525858	16		1137	960.18	0.966821	23
	HMPREF1120_01829 hypothetical protein (518 aa)	158.307	1.50738	0.373207	4.03899	5.37e-05	0.000255626		1461	1312.32	1.93064	78		1461	1284.18	3.04872	97
	HMPREF1120_06276 hypothetical protein (630 aa)	144.497	1.48842	0.368506	4.03907	5.37e-05	0.000255626		4986	4837.32	7.95047	1184		4986	4809.18	10.5915	1262
	HMPREF1120_03525 hypothetical protein (928 aa)	358.616	1.26093	0.312364	4.03675	5.42e-05	0.000257954		2688	2539.32	291.856	22816		2688	2511.18	494.674	30777
	HMPREF1120_00299 hypothetical protein (474 aa)	515.773	-1.22916	0.304597	-4.03535	5.45e-05	0.000259362		1995	1846.32	3.02599	172		1995	1818.18	3.79604	171
	HMPREF1120_03428 hypothetical protein (191 aa)	1880.01	-1.29731	0.321773	-4.03175	5.54e-05	0.000263227		1002	853.321	37.8373	994		1002	825.18	38.7389	792
	HMPREF1120_01229 hypothetical protein (229 aa)	220.395	-1.41573	0.351307	-4.02989	5.58e-05	0.000265183		1461	1312.32	14.2819	577.006		1461	1284.18	16.0922	512.002
	HMPREF1120_01617 hypothetical protein (283 aa)	79.9585	1.97549	0.490233	4.02969	5.59e-05	0.000265275		1461	1312.32	14.2816	576.994		1461	1284.18	16.0921	511.998
	HMPREF1120_04833 hypothetical protein (413 aa)	1442.2	-1.28233	0.318239	-4.02945	5.59e-05	0.000265408		1557	1408.32	173.422	7519		1557	1380.18	133.235	4556
	HMPREF1120_07500 DnaJ protein, subfamily A, member 2	2383.03	-1.22177	0.303332	-4.02784	5.63e-05	0.000267097		984	835.325	211.383	5436		984	807.187	195.712	3914
	HMPREF1120_00572 serine/threonine protein kinase (1000 aa)	2386.73	1.33448	0.331348	4.02744	5.64e-05	0.000267417		2538	2389.32	48.0167	3532		2538	2361.18	42.9741	2514
	HMPREF1120_03585 hypothetical protein (399 aa)	151.095	1.52997	0.380126	4.0249	5.7e-05	0.000270179		765	616.355	15.1778	288		765	588.333	11.7998	172
	HMPREF1120_05728 hypothetical protein (719 aa)	207.737	1.41133	0.350683	4.02451	5.71e-05	0.000270494		1185	1036.32	30.905	986		1185	1008.18	35.3503	883
	HMPREF1120_03300 tRNA-intron endonuclease (504 aa)	1582.21	-1.17976	0.293401	-4.02097	5.8e-05	0.000274446		1236	1087.32	7.7074	258		1236	1059.18	13.3754	351
	HMPREF1120_07761 hypothetical protein (185 aa)	1724.74	-1.38455	0.344363	-4.02061	5.8e-05	0.000274729		2694	2545.32	11.8172	926		2694	2517.18	16.6759	1040
	HMPREF1120_07047 glucose 1-dehydrogenase (642 aa)	248.636	-1.40343	0.349096	-4.02019	5.82e-05	0.000275075		546	397.924	0.734663	9		546	371.254	0.869741	8
	HMPREF1120_09246 adenosinetriphosphatase (271 aa)	377.604	-1.40577	0.350024	-4.01622	5.91e-05	0.000279606		1353	1204.32	4.09966	152		1353	1176.18	5.28467	154
	HMPREF1120_04144 hypothetical protein (636 aa)	437.73	1.23529	0.307618	4.01568	5.93e-05	0.000280104		1389	1240.32	11.4968	439		1389	1212.18	14.018	421
	HMPREF1120_08597 hypothetical protein (676 aa)	78.9438	1.8409	0.45845	4.01548	5.93e-05	0.000280194		363	220.608	2.50308	17		363	199.225	3.44411	17
	HMPREF1120_08361 ribonuclease Z (1043 aa)	1018.75	-1.25001	0.311327	-4.01511	5.94e-05	0.0002805		1581	1432.32	26.8055	1182		1581	1404.18	20.3508	708
	HMPREF1120_01205 hypothetical protein (253 aa)	109.916	1.72568	0.429885	4.01428	5.96e-05	0.000281337		1668	1519.32	2.92899	137		1668	1491.18	3.16684	117
	HMPREF1120_02766 oxidoreductase (616 aa)	625.495	1.35945	0.338669	4.01409	5.97e-05	0.000281428		597	448.633	5.21299	72		597	421.321	5.17311	54
	HMPREF1120_05557 hypothetical protein (529 aa)	1387.51	1.33052	0.331534	4.01321	5.99e-05	0.000282326		1245	1096.32	7.58487	256		1245	1068.18	6.76363	179
	HMPREF1120_03587 hypothetical protein (278 aa)	124.023	1.57634	0.392815	4.01293	6e-05	0.000282519		909	760.328	41.5252	972		909	732.204	41.9492	761
	HMPREF1120_05593 2-dehydropantoate 2-reductase (344 aa)	42.496	2.42188	0.603977	4.00988	6.07e-05	0.000286048		2022	1873.32	26.1825	1510		2022	1845.18	46.1983	2112
	HMPREF1120_02244 hypothetical protein (555 aa)	1822.14	1.1544	0.287904	4.00969	6.08e-05	0.000286139		600	451.62	48.4767	674		600	424.276	58.5056	615
	HMPREF1120_05823 hypothetical protein (220 aa)	587.914	1.24692	0.311046	4.0088	6.1e-05	0.000287065		654	505.445	101.795	1584		654	477.757	82.6234	978
	HMPREF1120_06897 ubiquitin-conjugating enzyme E2 G1 (170 aa)	3675.69	1.56155	0.389611	4.00796	6.12e-05	0.000287941		1311	1162.32	149.791	5360		1311	1134.18	141.315	3971
	HMPREF1120_00727 3-oxoacyl-[acyl-carrier protein] reductase (314 aa)	182.47	-1.41938	0.35418	-4.0075	6.14e-05	0.00028829		2766	2617.32	5.93222	478		2766	2589.18	7.73198	496
	HMPREF1120_05149 hypothetical protein (269 aa)	119.26	1.65354	0.412618	4.00744	6.14e-05	0.00028829		1980	1831.32	17.3291	977		1980	1803.18	12.0872	540
	HMPREF1120_03763 hypothetical protein (881 aa)	1178.84	1.22384	0.305476	4.00634	6.17e-05	0.000289488		4095	3946.32	6.22265	756		4095	3918.18	6.63396	644
	HMPREF1120_03840 SUMO-conjugating enzyme ubc9 (158 aa)	1061.82	1.18467	0.295722	4.00603	6.17e-05	0.000289722		951	802.325	17.1657	424		951	774.193	20.7494	398
	HMPREF1120_08612 glucan 1,6-alpha-glucosidase (585 aa)	351.293	1.26233	0.315326	4.00324	6.25e-05	0.000293006		1347	1198.32	14.014	517		1347	1170.18	14.3142	415
	HMPREF1120_03938 FAD/FMN-containing protein (628 aa)	174.383	1.4378	0.359267	4.00203	6.28e-05	0.000294371		1410	1261.32	19.8037	769		1410	1233.18	31.5516	964
	HMPREF1120_05815 3'(2'),5'-bisphosphate nucleotidase (354 aa)	2313.39	-1.25344	0.313241	-4.00151	6.29e-05	0.000294858		2550	2401.32	4.19332	310		2550	2373.18	3.91172	230
	HMPREF1120_05295 hypothetical protein (62 aa)	1171.44	-1.15587	0.288882	-4.00117	6.3e-05	0.000295137		1782	1633.32	1.15346	58		1782	1605.18	2.58991	103
	HMPREF1120_06932 protein disulfide-isomerase (734 aa)	3649.38	1.22077	0.305136	4.00074	6.31e-05	0.000295466		1716	1567.32	51.7496	2497		1716	1539.18	68.4681	2611
	HMPREF1120_03405 hypothetical protein (108 aa)	2257.14	-1.57789	0.394418	-4.00055	6.32e-05	0.000295469		2292	2143.32	6.5167	430		2292	2115.18	11.4301	599
	HMPREF1120_04092 DNA replication ATP-dependent helicase Dna2 (1191	1224.77	1.34382	0.335898	4.00067	6.32e-05	0.000295466		456	309.288	7.3516	70		456	284.488	23.5514	166
	HMPREF1120_00865 hypothetical protein (167 aa)	902.702	-1.52005	0.380161	-3.99845	6.38e-05	0.000297902		2619	2470.32	8.6126	655		2619	2442.18	11.635	704
	HMPREF1120_01644 hypothetical protein (415 aa)	3904.35	-1.21727	0.304441	-3.99837	6.38e-05	0.000297902		2124	1975.32	3.69991	225		2124	1947.18	4.20786	203
	HMPREF1120_01376 hypothetical protein (865 aa)	770.462	1.36142	0.340691	3.99605	6.44e-05	0.000300659		471	323.958	4.71254	47		471	298.753	5.94445	44
	HMPREF1120_05096 hypothetical protein (1242 aa)	2042.22	-1.13271	0.283464	-3.99595	6.44e-05	0.000300659		1224	1075.32	2.80925	93		1224	1047.18	3.93142	102
	HMPREF1120_00408 protein geranylgeranyltransferase type II (343 aa)	2876.69	1.15274	0.288611	3.9941	6.49e-05	0.000302853		1599	1450.32	2.46363	110		1599	1422.18	3.60429	127
	HMPREF1120_06428 cystathionine gamma-synthase (637 aa)	3523.64	1.11689	0.279733	3.99271	6.53e-05	0.000304491		1626	1477.32	1.84693	84		1626	1449.18	2.11671	76
	HMPREF1120_08222 hypothetical protein (705 aa)	151.686	1.71195	0.428791	3.99251	6.54e-05	0.000304597		1443	1294.32	13.2507	528		1443	1266.18	23.8439	748
	HMPREF1120_03018 MFS transporter, MCP family, solute carrier	596.342	1.22183	0.306103	3.99157	6.56e-05	0.000305653		1689	1540.32	151.707	7194		1689	1512.18	184.409	6909
	HMPREF1120_00224 hypothetical protein (466 aa)	1963.7	1.17873	0.295315	3.99144	6.57e-05	0.000305658		1704	1555.32	8.77153	420		1704	1527.18	10.1223	383
	HMPREF1120_04321 hypothetical protein (782 aa)	1217.91	-1.20269	0.30136	-3.99088	6.58e-05	0.000306234		3309	3160.32	11.2443	1094		3309	3132.18	14.6645	1138
	HMPREF1120_00216 U6 snRNA-associated Sm-like protein LSm6 (81	518.717	-1.22717	0.307545	-3.9902	6.6e-05	0.000306951		975	826.325	61.1653	1556		975	798.187	43.7909	866
	HMPREF1120_02105 hypothetical protein (533 aa)	1246.57	1.13113	0.283508	3.98976	6.61e-05	0.000307376		1071	922.321	38.7045	1099		1071	894.18	46.0412	1020
	HMPREF1120_06124 hypothetical protein (157 aa)	139.888	1.48936	0.373645	3.98603	6.72e-05	0.00031209		1008	859.321	64.1464	1697		1008	831.18	55.5037	1143
	HMPREF1120_03192 hypothetical protein (533 aa)	682.62	1.19542	0.300136	3.98291	6.81e-05	0.000316048		2157	2008.32	9.28378	574		2157	1980.18	10.3545	508
	HMPREF1120_02547 hypothetical protein (284 aa)	638.611	-1.99628	0.501292	-3.98228	6.83e-05	0.000316733		819	670.334	117.314	2421		819	642.26	180.047	2865
	HMPREF1120_00802 cohesin complex subunit SCC3 (1241 aa)	1368.97	1.15745	0.290753	3.98087	6.87e-05	0.000318458		1119	970.321	14.0598	420		1119	942.18	13.8798	324
	HMPREF1120_04543 hypothetical protein (511 aa)	155.716	1.44421	0.362975	3.97882	6.93e-05	0.000321061		1758	1609.32	5.97441	296		1758	1581.18	8.90872	349
	HMPREF1120_00086 DNA repair protein RAD50 (614 aa)	1225.79	1.18405	0.297813	3.97582	7.01e-05	0.000324973		837	688.334	5.75714	122		837	660.242	7.88602	129
[truncated: 7,563 more rows]

## Sheet: Alpha PKS IR vs Control
Differential Expression	Gene Information	baseMean	log2FoldChange	lfcSE	stat	pvalue	padj	PKS Alpha BioRep1	Length	EffectiveLength	TPM	NumReads	PKS Alpha BioRep2	Length	EffectiveLength	TPM	NumReads
	HMPREF1120_00001 5-carboxymethyl-2-hydroxymuconate isomerase (1075 aa)	12.014	1.28106	0.959736	1.33481	0.181939	0.288109		3225	3055.21	0.256793	19		3225	3062.1	0.233138	21
	HMPREF1120_00002 hypothetical protein (577 aa)	1.79924	2.31339	2.5748	0.898475	0.368932	0.49442		1731	1561.21	0.105796	4		1731	1568.1	0.065037	3
	HMPREF1120_00003 hypothetical protein (154 aa)	19.908	-0.337094	0.743834	-0.453184	0.650416	0.749683		462	296.899	2.78158	20		462	302.654	2.35877	21
	HMPREF1120_00004 hypothetical protein (737 aa)	190.607	-0.441585	0.37873	-1.16596	0.24363	0.360807		2211	2041.21	3.45923	171		2211	2048.1	3.45243	208
	HMPREF1120_00005 MFS transporter, MCP family, solute carrier	7.54314	0.716295	1.21527	0.589412	0.555585	0.671386		1368	1198.21	0.275694	8		1368	1205.1	0.394928	14
	HMPREF1120_00006 1-aminocyclopropane-1-carboxylate synthase (471 aa)	46.5027	4.92749	0.828165	5.9499	2.68e-09	2.79e-08		1413	1243.21	3.32144	100		1413	1250.1	3.0185	111
	HMPREF1120_00007 hypothetical protein (590 aa)	25.525	4.37563	0.989549	4.42185	9.79e-06	5.42e-05		1770	1600.21	2.03855	79		1770	1607.1	0.761505	36
	HMPREF1120_00008 AAT family amino acid transporter (577	10.6253	1.38717	1.02424	1.35433	0.17563	0.280155		1731	1561.21	0.396735	15		1731	1568.1	0.455259	21
	HMPREF1120_00009 endoribonuclease L-PSP (131 aa)	66.6626	-0.164855	0.500565	-0.329338	0.7419	0.821915		393	232.485	10.6568	60		393	237.485	12.3105	86
	HMPREF1120_00010 hypothetical protein (745 aa)	601.851	0.542131	0.299673	1.80908	0.0704393	0.13248		2235	2065.21	17.0551	853		2235	2072.1	13.5185	824
	HMPREF1120_00011 hypothetical protein (261 aa)	2686.82	0.332072	0.309262	1.07376	0.282932	0.404891		783	613.322	192.418	2858		783	620.16	226.994	4141
	HMPREF1120_00012 MFS transporter, DHA2 family, methylenomycin A	104.919	1.58199	0.423271	3.73754	0.000185831	0.000767787		1494	1324.21	6.486	208		1494	1331.1	4.13731	162
	HMPREF1120_00013 hypothetical protein (214 aa)	342.126	0.487633	0.318178	1.53258	0.125379	0.21289		642	472.882	40.1676	460		642	479.506	33.6045	474
	HMPREF1120_00014 hypothetical protein (900 aa)	2824.8	-0.529862	0.308453	-1.7178	0.0858324	0.156287		2700	2530.21	35.3813	2168		2700	2537.1	43.5069	3247
	HMPREF1120_00015 DNA mismatch repair protein MLH3 (855	2706.15	-1.16021	0.319641	-3.62971	0.000283737	0.00111461		2565	2395.21	42.8921	2488		2565	2402.1	20.648	1459
	HMPREF1120_00016 hypothetical protein (688 aa)	203.592	0.444711	0.346834	1.2822	0.199771	0.309345		2064	1894.21	6.51799	299		2064	1901.1	4.52406	253
	HMPREF1120_00017 hypothetical protein (1049 aa)	489.105	-0.884785	0.307991	-2.87277	0.00406895	0.0117439		3147	2977.21	6.25515	451		3147	2984.1	4.07833	358
	HMPREF1120_00018 hypothetical protein (350 aa)	1198.7	1.10617	0.293807	3.76495	0.000166581	0.00069633		1050	880.212	102.878	2193		1050	887.099	63.3452	1653
	HMPREF1120_00019 hypothetical protein (451 aa)	803.434	-0.417139	0.287752	-1.44965	0.147157	0.242961		1353	1183.21	29.6638	850		1353	1190.1	21.8806	766
	HMPREF1120_00020 hypothetical protein (197 aa)	54.6621	-0.547296	0.51175	-1.06946	0.284863	0.406945		591	422.353	6.15936	63		591	428.865	3.24995	41
	HMPREF1120_00021 hypothetical protein (545 aa)	966.667	0.276743	0.336643	0.822066	0.411039	0.539296		1635	1465.21	42.8647	1521		1635	1472.1	22.4924	974
	HMPREF1120_00022 tRNA (guanine-N7-)-methyltransferase (293 aa)	603.032	-1.14486	0.302358	-3.78645	0.000152817	0.000647863		879	709.249	27.5381	473		879	716.117	19.3682	408
	HMPREF1120_00023 hypothetical protein (1007 aa)	1699.14	-1.70249	0.296204	-5.7477	9.05e-09	8.78e-08		3021	2851.21	15.9741	1103		3021	2858.1	9.26559	779
	HMPREF1120_00024 MFS transporter, DHA1 family, multidrug resistance	115.582	-0.288467	0.39843	-0.72401	0.46906	0.593066		1602	1432.21	3.17144	110		1602	1439.1	3.16539	134
	HMPREF1120_00025 lysophospholipase II (256 aa)	2581.43	-1.13365	0.293017	-3.8689	0.000109327	0.000479746		768	598.352	111.659	1618		768	605.182	121.39	2161
	HMPREF1120_00026 gamma-glutamyltransferase (599 aa)	213.49	0.995463	0.405688	2.45376	0.014137	0.0343375		1797	1627.21	9.16082	361		1797	1634.1	6.40745	308
	HMPREF1120_00027 two-component system, NarL family, sensor histidine	1191.91	1.31047	0.296656	4.41748	9.99e-06	5.5e-05		2694	2524.21	36.3487	2222		2694	2531.1	23.8666	1777
	HMPREF1120_00028 hypothetical protein (213 aa)	3999.7	-2.51637	0.360766	-6.97509	3.06e-12	4.93e-11		639	469.906	79.438	904		639	476.522	133.405	1870
	HMPREF1120_00029 ferric-chelate reductase (670 aa)	3683.74	-1.91492	0.290086	-6.60123	4.08e-11	5.43e-10		2010	1840.21	41.5346	1851		2010	1847.1	32.7047	1777
	HMPREF1120_00030 methionyl-tRNA synthetase (611 aa)	328.553	-2.03332	0.358775	-5.66739	1.45e-08	1.35e-07		1833	1663.21	4.74195	191		1833	1670.1	2.30011	113
	HMPREF1120_00031 hypothetical protein (355 aa)	476.752	-0.530615	0.334333	-1.58709	0.112493	0.194868		1065	895.212	25.3693	550		1065	902.099	13.8301	367
	HMPREF1120_00032 hypothetical protein (765 aa)	1160.28	-1.03753	0.296733	-3.49652	0.000471374	0.00175491		2295	2125.21	18.8858	972		2295	2132.1	13.0106	816
	HMPREF1120_00033 solute carrier family 12 member 2	524.342	0.219206	0.306511	0.715164	0.474508	0.598158		4005	3835.21	7.89197	733		4005	3842.1	5.26455	595
	HMPREF1120_00034 30S ribosomal protein S13 (119 aa)	2847.83	-1.13267	0.283731	-3.99208	6.55e-05	0.000302311		357	200.21	390.63	1894		357	204.609	373.661	2249
	HMPREF1120_00035 peptidyl-prolyl cis-trans isomerase B (209 aa)	5043.81	-0.443381	0.315146	-1.40691	0.159455	0.259699		627	457.999	343.053	3805		627	464.601	451.386	6169
	HMPREF1120_00036 hypothetical protein (90 aa)	1626.48	-0.404026	0.323443	-1.24914	0.211613	0.323802		270	127.402	393.146	1213		270	130.517	525.095	2016
	HMPREF1120_00037 ATP-dependent RNA helicase ded1 (662 aa)	8772.24	-0.186266	0.360969	-0.516017	0.605843	0.713132		1986	1816.21	302.018	13284		1986	1823.1	113.764	6101
	HMPREF1120_00038 aryl-alcohol dehydrogenase AAD14 (379 aa)	4911.87	4.40886	0.407561	10.8177	2.84e-27	2.48e-25		1137	967.212	248.64	5824		1137	974.099	559.916	16044
	HMPREF1120_00039 hypothetical protein (216 aa)	274.072	-0.148	0.372846	-0.396947	0.691407	0.783854		648	478.845	33.0274	383		648	485.482	15.8952	227
	HMPREF1120_00040 branched-chain amino acid aminotransferase (381 aa)	1893.86	-0.285324	0.275998	-1.03379	0.301234	0.424073		1143	973.212	90.2891	2128		1143	980.099	65.208	1880
	HMPREF1120_00041 hypothetical protein (429 aa)	586.063	-3.77914	0.347354	-10.8798	1.44e-27	1.31e-25		1287	1117.21	3.91779	106		1287	1124.1	2.44959	81
	HMPREF1120_00042 hypothetical protein (166 aa)	15731.8	-0.113465	0.377931	-0.300227	0.764004	0.837231		498	331.41	1283.22	10299		498	337.476	2503.71	24855
	HMPREF1120_00043 hypothetical protein (226 aa)	1147.33	-1.83414	0.293647	-6.24606	4.21e-10	4.97e-09		678	508.666	46.8397	577		678	515.375	39.5109	599
	HMPREF1120_00044 small nuclear ribonucleoprotein B and B'	2008.99	-0.852274	0.274276	-3.10736	0.00188764	0.005961		684	514.63	139.051	1733		684	521.353	105.632	1620
	HMPREF1120_00045 60S ribosomal protein L11 (176 aa)	20632.8	-3.06395	0.290812	-10.5358	5.91e-26	4.41e-24		528	360.506	654.941	5718		528	366.745	424.907	4584
	HMPREF1120_00046 hypothetical protein (476 aa)	2555.55	1.92035	0.316263	6.07201	1.26e-09	1.38e-08		1428	1258.21	120.509	3672		1428	1265.1	155.504	5787
	HMPREF1120_00047 hypothetical protein (77 aa)	212.389	-2.47403	0.381018	-6.49321	8.4e-11	1.08e-09		231	98.1072	35.7758	85		231	100.454	21.6584	64
	HMPREF1120_00048 eukaryotic translation initiation factor 3 subunit	5563.77	-1.89235	0.317283	-5.96422	2.46e-09	2.57e-08		2235	2065.21	70.5799	3530		2235	2072.1	33.4682	2040
	HMPREF1120_00049 hypothetical protein (284 aa)	1048.8	0.465773	0.312255	1.49165	0.135792	0.227937		852	682.26	104.584	1728		852	689.13	55.743	1130
	HMPREF1120_00050 nuclear receptor, other families, insect (854	785.315	-0.474023	0.304547	-1.55648	0.119593	0.204679		2562	2392.21	15.2762	885		2562	2399.1	9.3946	663
	HMPREF1120_00051 hypothetical protein (632 aa)	197.492	0.883663	0.35143	2.51448	0.011921	0.029671		1896	1726.21	2.5432	106.317		1896	1733.1	1.85043	94.3371
	HMPREF1120_00052 hypothetical protein (767 aa)	70.1384	0.2393	0.471648	0.50737	0.611895	0.717785		1896	1726.21	2.54381	106.343		1896	1733.1	1.85037	94.3341
	HMPREF1120_00053 retrograde regulation protein 2 (510 aa)	628.505	-0.344668	0.330401	-1.04318	0.296864	0.419196		1896	1726.21	2.54375	106.34		1896	1733.1	1.85026	94.3287
	HMPREF1120_00054 hypothetical protein (302 aa)	5998.15	0.869508	0.284184	3.05967	0.00221581	0.00683418		2301	2131.21	1.43376	74		2301	2138.1	1.65355	104
	HMPREF1120_00055 hypothetical protein (929 aa)	1430.52	-0.314782	0.277912	-1.13266	0.257355	0.376974		1530	1360.21	15.5126	511		1530	1367.1	19.5201	785
	HMPREF1120_00056 pyruvate kinase (525 aa)	13252.4	-1.36868	0.276165	-4.95602	7.2e-07	4.97e-06		906	736.235	450.988	8041		906	743.112	462.223	10104
	HMPREF1120_00057 hypothetical protein (505 aa)	360.414	0.441928	0.312224	1.41542	0.156945	0.256469		2787	2617.21	24.1392	1530		2787	2624.1	19.0048	1467
	HMPREF1120_00058 hypothetical protein (350 aa)	877.265	-0.40586	0.292981	-1.38528	0.165968	0.267838		1575	1405.21	278.719	9485		1575	1412.1	190.377	7908
	HMPREF1120_00059 hypothetical protein (592 aa)	493.698	0.912815	0.335902	2.7175	0.00657764	0.0177071		1515	1345.21	15.3786	501		1515	1352.1	11.9174	474
	HMPREF1120_00060 homoisocitrate dehydrogenase, mitochondrial (362 aa)	4826.67	-1.82219	0.273681	-6.6581	2.77e-11	3.8e-10		1050	880.212	45.6923	974		1050	887.099	30.5804	798
	HMPREF1120_00061 hypothetical protein (749 aa)	458.884	-1.33478	0.437381	-3.05176	0.00227504	0.00700053		1776	1606.21	23.7285	923		1776	1613.1	12.5602	596
	HMPREF1120_00062 hypothetical protein (366 aa)	969.648	-1.3774	0.294931	-4.67025	3.01e-06	1.84e-05		1086	916.212	122.587	2720		1086	923.099	83.8548	2277
	HMPREF1120_00063 hypothetical protein (723 aa)	240.135	0.705971	0.33995	2.07669	0.0378302	0.0788363		2247	2077.21	6.20219	312		2247	2084.1	4.89346	300
	HMPREF1120_00064 glutathione S-transferase (229 aa)	286.934	-1.45546	0.329431	-4.41808	9.96e-06	5.5e-05		1098	928.212	29.7167	668		1098	935.099	21.7035	597
	HMPREF1120_00065 short-chain dehydrogenase/reductase SDR (263 aa)	763.596	-0.18746	0.369895	-0.506793	0.6123	0.717785		2169	1999.21	7.5182	364		2169	2006.1	5.69377	336
	HMPREF1120_00066 membrane dipeptidase (500 aa)	538.379	1.44621	0.312929	4.62152	3.81e-06	2.28e-05		687	517.614	15.0774	189		687	524.345	11.0216	170
	HMPREF1120_00067 hypothetical protein (540 aa)	510.169	-0.170088	0.318213	-0.53451	0.592989	0.702198		789	619.315	37.4711	562		789	626.154	59.9379	1104
	HMPREF1120_00068 hypothetical protein (297 aa)	9.595	1.28218	1.24645	1.02866	0.303637	0.427002		1500	1330.21	25.5166	822		1500	1337.1	26.0345	1024
	HMPREF1120_00069 3-deoxy-7-phosphoheptulonate synthase (380 aa)	9141.15	-0.46948	0.348104	-1.34868	0.17744	0.282434		1620	1450.21	17.9667	631		1620	1457.1	11.6186	498
	HMPREF1120_00070 hypothetical protein (1557 aa)	4060.33	0.638498	0.2786	2.29181	0.0219168	0.0496397		891	721.242	0.629771	11		891	728.114	0.980466	21
	HMPREF1120_00071 hypothetical protein (144 aa)	2826.18	0.34279	0.27488	1.24706	0.212377	0.324488		1140	970.212	453.012	10644		1140	977.099	256.936	7385
	HMPREF1120_00072 hypothetical protein (384 aa)	1993.54	-0.19141	0.283737	-0.674604	0.499927	0.622238		4671	4501.21	50.2532	5478		4671	4508.1	46.2555	6134
	HMPREF1120_00073 hypothetical protein (933 aa)	1868.16	0.0931397	0.27718	0.336026	0.736851	0.817851		432	268.548	541.549	3522		432	274.038	476.358	3840
	HMPREF1120_00074 hypothetical protein (366 aa)	83.7026	0.224021	0.470655	0.475977	0.634091	0.735904		1152	982.212	101.822	2422		1152	989.099	67.0549	1951
	HMPREF1120_00075 hypothetical protein (279 aa)	142.152	0.922451	0.42892	2.15063	0.0315051	0.0677125		2799	2629.21	35.9808	2291		2799	2636.1	28.8997	2241
	HMPREF1120_00076 hypothetical protein (319 aa)	391.248	2.43895	0.350139	6.96568	3.27e-12	5.24e-11		1098	928.212	5.1159	115		1098	935.099	3.52636	97
	HMPREF1120_00077 hypothetical protein (944 aa)	898.283	-0.641838	0.288314	-2.22618	0.0260024	0.0574938		837	667.277	14.3566	232		837	674.136	10.2872	204
	HMPREF1120_00078 AAA family ATPase (760 aa)	80.2567	0.911059	0.454719	2.00356	0.0451169	0.0914287		957	787.225	16.654	317.502		957	794.107	19.4785	455.01
	HMPREF1120_00079 hypothetical protein (1938 aa)	997.775	0.0199428	0.306278	0.0651135	0.948084	0.96688		957	787.225	16.6538	317.498		957	794.107	19.4776	454.99
	HMPREF1120_00080 hypothetical protein (164 aa)	1112.43	-0.0752402	0.305401	-0.246365	0.8054	0.868279		2832	2662.21	13.8665	894		2832	2669.1	9.64149	757
	HMPREF1120_00081 molybdopterin biosynthesis protein MoeB (478 aa)	1205.54	0.77688	0.306814	2.53209	0.0113386	0.0284555		1833	1663.21	0	0		1833	1670.1	0.0599372	2.94459
	HMPREF1120_00082 glycerol-3-phosphate dehydrogenase (NAD+) (465 aa)	1968.69	0.786395	0.275714	2.85222	0.00434156	0.01243		2280	2110.21	2.05463	105		2280	2117.1	2.21679	138.055
	HMPREF1120_00083 hypothetical protein (208 aa)	1004.08	-0.949236	0.307116	-3.0908	0.00199616	0.00625464		5814	5644.21	7.55732	1033		5814	5651.1	7.96468	1324
	HMPREF1120_00084 hypothetical protein (770 aa)	673.652	0.0135497	0.296806	0.0456517	0.963588	0.97592		492	325.64	140.879	1111		492	331.645	145.043	1415
	HMPREF1120_00085 cytochrome P450, family 51, subfamily A	4573.18	-0.186902	0.283463	-0.659352	0.50967	0.631622		1434	1264.21	56.0491	1716		1434	1271.1	49.6377	1856
	HMPREF1120_00086 DNA repair protein RAD50 (614 aa)	1730.16	1.90795	0.285159	6.69082	2.22e-11	3.11e-10		1395	1225.21	97.6693	2898		1395	1232.1	81.421	2951
	HMPREF1120_00087 phosphomannomutase (271 aa)	11695.5	-0.82599	0.270733	-3.05094	0.00228126	0.00701499		624	455.019	61.1648	674		624	461.618	68.1932	926
	HMPREF1120_00088 aminopeptidase (964 aa)	3478.17	-0.237233	0.310576	-0.763848	0.444958	0.570777		2310	2140.21	16.0909	834		2310	2147.1	11.9855	757
	HMPREF1120_00089 unc51-like kinase (986 aa)	1175.81	2.10553	0.286065	7.36032	1.83e-13	3.5e-12		1605	1435.21	159.161	5532		1605	1442.1	106.669	4525
	HMPREF1120_00090 dolichol kinase (906 aa)	1182.28	0.0434683	0.292763	0.148476	0.881967	0.922441		1842	1672.21	73.7837	2988		1842	1679.1	69.2814	3422
	HMPREF1120_00091 isocitrate dehydrogenase [NAD] subunit 1, mitochondrial	6956.76	-1.92898	0.280109	-6.88656	5.72e-12	8.84e-11		813	643.299	678.345	10568		813	650.146	481.572	9210
	HMPREF1120_00092 hypothetical protein (552 aa)	472.462	-0.965411	0.31304	-3.08398	0.0020425	0.006387		2892	2722.21	53.8793	3552		2892	2729.1	49.1282	3944
	HMPREF1120_00093 RalA-binding protein 1 (1335 aa)	171.489	0.165227	0.36541	0.452169	0.651147	0.750248		2958	2788.21	31.7964	2147		2958	2795.1	28.3868	2334
	HMPREF1120_00094 20S proteasome subunit beta 7 (248	589.444	-1.09449	0.31424	-3.48297	0.000495886	0.00183656		2718	2548.21	26.0568	1608		2718	2555.1	16.2051	1218
	HMPREF1120_00095 20S proteasome subunit beta 6 (265	9025.53	0.264614	0.337796	0.783353	0.43342	0.560714		1170	1000.21	158.736	3845		1170	1007.1	99.7804	2956
	HMPREF1120_00096 pre-rRNA-processing protein PNO1 (271 aa)	758.141	-1.85688	0.339642	-5.46717	4.57e-08	3.91e-07		1656	1486.21	10.1688	366		1656	1493.1	8.76567	385
	HMPREF1120_00097 hypothetical protein (721 aa)	498.552	-0.764587	0.307756	-2.4844	0.0129771	0.0319138		4005	3835.21	2.5517	237		4005	3842.1	1.68112	190
	HMPREF1120_00098 hypothetical protein (1041 aa)	1644.23	-1.17143	0.309296	-3.78739	0.000152237	0.000645699		744	574.398	36.8787	513		744	581.209	21.5828	369
	HMPREF1120_00099 hypothetical protein (453 aa)	2353.79	-0.758334	0.333878	-2.27129	0.0231292	0.0519703		795	625.308	527.491	7988		795	632.15	806.809	15003
	HMPREF1120_00100 oxidoreductase, 2-nitropropane dioxygenase (356 aa)	157.547	1.06653	0.372644	2.86206	0.00420894	0.0120914		813	643.299	31.8375	496		813	650.146	14.3792	275
	HMPREF1120_00101 hypothetical protein (264 aa)	600.484	3.66934	0.43343	8.46582	2.54e-17	7.65e-16		2163	1993.21	9.19815	444		2163	2000.1	7.20655	424
	HMPREF1120_00102 DNA polymerase delta subunit 2 (510	960.021	1.39118	0.327783	4.2442	2.19e-05	0.000112408		3123	2953.21	18.4565	1320		3123	2960.1	12.1734	1060
	HMPREF1120_00103 DNA polymerase delta subunit 2 (259	1892.39	-1.0069	0.289326	-3.48017	0.000501105	0.00185293		1359	1189.21	92.4315	2662		1359	1196.1	41.4953	1460
	HMPREF1120_00104 50S ribosomal protein L38e (125 aa)	15442.1	-1.91193	0.32146	-5.94765	2.72e-09	2.83e-08		1068	898.212	11.493	250		1068	905.099	9.38981	250
	HMPREF1120_00105 hypothetical protein (514 aa)	1170.66	1.31342	0.281268	4.66964	3.02e-06	1.84e-05		792	622.31	53.8791	812		792	629.152	96.4486	1785
	HMPREF1120_00106 proteasome component PUP3 (193 aa)	6061.04	0.0777073	0.275635	0.281921	0.778004	0.846977		1530	1360.21	59.4094	1957		1530	1367.1	32.7242	1316
	HMPREF1120_00107 hypothetical protein (914 aa)	1048.06	-0.346391	0.282219	-1.22738	0.219679	0.333376		777	607.329	102.053	1501		777	614.167	79.9824	1445
	HMPREF1120_00108 hypothetical protein (396 aa)	8.47846	-0.164656	1.30454	-0.126218	0.899559	0.932805		375	216.222	1064.29	5573		375	220.932	1458.85	9481
	HMPREF1120_00109 selenocysteine lyase (840 aa)	1192.79	2.8279	0.338363	8.35761	6.4e-17	1.85e-15		1542	1372.21	59.6422	1982		1542	1379.1	47.7718	1938
	HMPREF1120_00110 hypothetical protein (201 aa)	349.957	-0.0329243	0.323219	-0.101864	0.918865	0.947413		579	410.504	672.946	6690		579	416.989	639.642	7846
	HMPREF1120_00111 hypothetical protein (186 aa)	50.4424	-0.746401	0.51385	-1.45257	0.146344	0.241878		2742	2572.21	18.2365	1136		2742	2579.1	13.629	1034
	HMPREF1120_00112 hypothetical protein (263 aa)	96.3664	-0.273974	0.423629	-0.646732	0.517806	0.638482		1188	1018.21	0.648863	16		1188	1025.1	0.0994875	3
	HMPREF1120_00113 alcohol dehydrogenase (371 aa)	386.381	2.47123	0.367812	6.71873	1.83e-11	2.6e-10		2520	2350.21	47.3679	2696		2520	2357.1	32.0897	2225
	HMPREF1120_00114 hypothetical protein (1398 aa)	884.777	-0.18095	0.28707	-0.630336	0.528475	0.648185		603	434.217	38.3238	403		603	440.767	31.3134	406
	HMPREF1120_00115 regulatory protein SWI5 (637 aa)	580.845	-0.0673604	0.305681	-0.220361	0.82559	0.883001		558	389.865	4.66025	44		558	396.232	3.77499	44
	HMPREF1120_00116 hypothetical protein (281 aa)	845.246	0.13592	0.290589	0.467742	0.639969	0.740592		789	619.315	5.86735	88		789	626.154	6.29782	116
	HMPREF1120_00117 hypothetical protein (236 aa)	443.234	-0.247745	0.339942	-0.728786	0.466133	0.590305		1113	943.212	25.6105	585		1113	950.099	33.8482	946
	HMPREF1120_00118 arsenical pump membrane protein (590 aa)	167.191	-0.407792	0.367332	-1.11015	0.266936	0.388183		4194	4024.21	9.88135	963		4194	4031.1	8.31508	986
	HMPREF1120_00119 hypothetical protein (274 aa)	735.245	-2.11195	0.379658	-5.56278	2.66e-08	2.35e-07		1911	1741.21	15.7229	663		1911	1748.1	13.0099	669
	HMPREF1120_00120 mannosyl-oligosaccharide alpha-1,2-mannosidase (752 aa)	1101.78	-0.163891	0.284314	-0.576443	0.564316	0.678571		843	673.269	61.6993	1006		843	680.132	53.3316	1067
	HMPREF1120_00121 endoribonuclease L-PSP (136 aa)	1016	-0.125647	0.372109	-0.33766	0.735619	0.817266		708	538.523	44.4728	580		708	545.283	23.1294	371
	HMPREF1120_00122 hypothetical protein (268 aa)	35.3717	0.992601	0.615812	1.61186	0.106993	0.187056		1770	1600.21	3.87066	150		1770	1607.1	3.9556	187
	HMPREF1120_00123 hypothetical protein (298 aa)	1006.41	0.000548029	0.288902	0.00189694	0.998486	0.99881		822	652.292	28.0435	443		822	659.142	10.6759	207
	HMPREF1120_00124 hypothetical protein (801 aa)	253.476	0.0566611	0.336509	0.168379	0.866285	0.912403		2256	2086.21	25.2955	1278		2256	2093.1	18.9212	1165
	HMPREF1120_00125 hypothetical protein (362 aa)	928.679	-1.19914	0.337968	-3.54808	0.000388048	0.00147493		408	246.238	119.733	714		408	251.419	208.632	1543
	HMPREF1120_00126 succinate dehydrogenase [ubiquinone] iron-sulfur subunit, mitochondrial	6475.33	0.510327	0.281725	1.81144	0.070073	0.131952		804	634.303	3.12475	48		804	641.147	3.28736	62
	HMPREF1120_00127 hypothetical protein (111 aa)	17.5255	-0.406532	0.837662	-0.485317	0.627452	0.730672		894	724.241	74.0052	1298		894	731.114	49.4731	1064
	HMPREF1120_00128 hypothetical protein (307 aa)	574.966	0.824166	0.332929	2.4755	0.0133049	0.03263		2403	2233.21	6.0278	326		2403	2240.1	4.27952	282
	HMPREF1120_00129 ABC multidrug transporter (1500 aa)	4888.31	1.33202	0.277027	4.80825	1.52e-06	9.92e-06		1086	916.212	29.0693	645		1086	923.099	24.895	676
	HMPREF1120_00130 hypothetical protein (160 aa)	1019.81	-0.658737	0.311041	-2.11785	0.0341879	0.0723864		894	724.241	580.183	10176		894	731.114	357.425	7687
	HMPREF1120_00131 Pin2-interacting protein X1 (318 aa)	1246.82	-1.68038	0.334694	-5.02066	5.15e-07	3.66e-06		333	179.263	3.22484	14		333	183.424	3.89204	21
	HMPREF1120_00132 serine/threonine-protein kinase Chk2 (704 aa)	726.768	-0.492171	0.292422	-1.68309	0.0923586	0.165952		921	751.234	45.4021	826		921	758.112	40.1779	896
	HMPREF1120_00133 phosphatidylinositol 4-kinase (1980 aa)	1997.33	0.316544	0.277522	1.14061	0.254033	0.373288		4500	4330.21	79.7774	8366		4500	4337.1	63.3871	8087
	HMPREF1120_00134 hypothetical protein (83 aa)	548.577	0.0195011	0.301094	0.0647675	0.948359	0.967055		480	314.113	143.551	1092		480	319.993	80.3145	756
	HMPREF1120_00135 glutamate carboxypeptidase II (712 aa)	48.1192	1.3716	0.540508	2.53762	0.0111609	0.0280812		954	784.225	46.7566	888		954	791.107	21.7864	507
	HMPREF1120_00136 2-methylcitrate dehydratase (467 aa)	205.269	-0.0471633	0.343691	-0.137226	0.890852	0.928038		2112	1942.21	16.0517	755		2112	1949.1	11.5985	665
	HMPREF1120_00137 hypothetical protein (243 aa)	6.06794	2.50914	1.51688	1.65414	0.0980993	0.174371		5940	5770.21	17.8045	2488		5940	5777.1	15.988	2717
	HMPREF1120_00138 hypothetical protein (119 aa)	754.389	-1.33099	0.302814	-4.3954	1.11e-05	6.01e-05		249	111.328	219.577	592		249	114.031	202.722	680
	HMPREF1120_00139 hypothetical protein (250 aa)	190.764	0.0529719	0.375178	0.141192	0.887719	0.926168		2136	1966.21	1.61708	77		2136	1973.1	1.48171	86
	HMPREF1120_00140 inositol-1,4,5-trisphosphate 5-phosphatase (1408 aa)	726.354	1.21339	0.310508	3.90774	9.32e-05	0.000413919		1401	1231.21	7.98206	238		1401	1238.1	6.47992	236
	HMPREF1120_00141 hypothetical protein (732 aa)	201.034	-0.888117	0.362046	-2.45305	0.0141651	0.0343876		729	559.45	0.73809	10		729	566.232	0.840517	14
	HMPREF1120_00142 hypothetical protein (313 aa)	922.711	-0.53393	0.28772	-1.85573	0.0634924	0.121337		357	200.21	116.941	567		357	204.609	71.6087	431
	HMPREF1120_00143 pepsin A (1134 aa)	1552.62	0.71778	0.29547	2.42928	0.0151288	0.0364027		750	580.39	19.9209	280		750	587.201	10.1892	176
	HMPREF1120_00144 hypothetical protein (468 aa)	170.291	-0.173542	0.380647	-0.455914	0.648452	0.748026		4224	4054.21	12.6601	1243		4224	4061.1	9.57625	1144
	HMPREF1120_00145 hypothetical protein (339 aa)	183.413	-0.252126	0.406926	-0.619586	0.53553	0.654411		2196	2026.21	3.26066	160		2196	2033.1	2.85924	171
	HMPREF1120_00146 hypothetical protein (719 aa)	420.781	2.04597	0.321055	6.37266	1.86e-10	2.28e-09		939	769.229	51.3721	957		939	776.11	35.5669	812
	HMPREF1120_00147 translation initiation factor eIF-4E (226 aa)	4079.36	-0.879746	0.321195	-2.73898	0.00616308	0.0167736		3402	3232.21	27.7607	2173		3402	3239.1	24.7896	2362
	HMPREF1120_00148 hypothetical protein (130 aa)	1253.56	-1.7715	0.324843	-5.45339	4.94e-08	4.2e-07		1404	1234.21	5.68762	170		1404	1241.1	5.61514	205
	HMPREF1120_00149 40S ribosomal protein S2 (263 aa)	26106.4	-2.66297	0.286722	-9.28763	1.58e-20	6.61e-19		1017	847.212	6.62854	136		1017	854.099	10.1495	255
	HMPREF1120_00150 hypothetical protein (158 aa)	2316.05	-0.755408	0.330746	-2.28395	0.0223745	0.0505282		2157	1987.21	15.4181	742		2157	1994.1	14.4565	848
	HMPREF1120_00151 hypothetical protein (410 aa)	861.488	-0.207126	0.295863	-0.700075	0.48388	0.607989		678	508.666	348.335	4291		678	515.375	161.671	2451
	HMPREF1120_00152 glutathione S-transferase (353 aa)	322.293	-0.110647	0.344621	-0.321069	0.748158	0.826452		390	229.753	95.2545	530		390	234.722	114.416	790
	HMPREF1120_00153 paxillin (357 aa)	382.053	-1.3592	0.315281	-4.31106	1.62e-05	8.57e-05		789	619.315	616.806	9251		789	626.154	404.255	7446
	HMPREF1120_00154 hypothetical protein (137 aa)	264.358	-1.51687	0.338076	-4.48677	7.23e-06	4.1e-05		474	308.36	194.973	1456		474	314.185	276.451	2555
	HMPREF1120_00155 myo-inositol-1-phosphate synthase (542 aa)	3389.17	-1.4045	0.276494	-5.07966	3.78e-07	2.76e-06		1230	1060.21	38.519	989		1230	1067.1	28.3211	889
	HMPREF1120_00156 hypothetical protein (326 aa)	760.767	0.40588	0.340289	1.19275	0.232968	0.349207		1059	889.212	13.5597	292		1059	896.099	16.4265	433
	HMPREF1120_00157 hypothetical protein (432 aa)	1363.44	-0.181372	0.298767	-0.607068	0.543806	0.661903		1071	901.212	12.3253	269		1071	908.099	8.75983	234
	HMPREF1120_00158 isoleucyl-tRNA synthetase (509 aa)	1036.36	1.42526	0.284669	5.00672	5.54e-07	3.9e-06		411	248.996	29.353	177		411	254.241	18.987	142
	HMPREF1120_00159 kinesin family member 11 (1263 aa)	1409.19	-2.83269	0.368187	-7.69362	1.43e-14	3.17e-13		1626	1456.21	66.41	2342		1626	1463.1	47.0737	2026
	HMPREF1120_00160 hypothetical protein (376 aa)	773.322	1.24181	0.297289	4.17713	2.95e-05	0.000146561		978	808.223	38.2667	749		978	815.105	53.2587	1277
	HMPREF1120_00161 kynurenine 3-monooxygenase (483 aa)	229.07	0.0309912	0.338564	0.0915373	0.927066	0.952369		1296	1126.21	64.7503	1766		1296	1133.1	37.202	1240
	HMPREF1120_00162 hypothetical protein (227 aa)	221.351	0.184474	0.342922	0.537947	0.590613	0.70028		1527	1357.21	54.2469	1783		1527	1364.1	43.9359	1763
	HMPREF1120_00163 1-phosphatidylinositol-3-phosphate 5-kinase (2475 aa)	1319.78	1.58019	0.311471	5.07331	3.91e-07	2.85e-06		3789	3619.21	4.17578	366		3789	3626.1	4.20002	448
	HMPREF1120_00164 hypothetical protein (1373 aa)	1014.83	0.940209	0.285894	3.28866	0.00100664	0.00343803		1128	958.212	59.8997	1390		1128	965.099	40.9657	1163
	HMPREF1120_00165 hypothetical protein (886 aa)	45.7896	1.29753	0.583821	2.22248	0.026251	0.0579399		1449	1279.21	9.45793	293		1449	1286.1	6.63456	251
	HMPREF1120_00166 hypothetical protein (380 aa)	3305.12	0.11318	0.27773	0.40752	0.683626	0.777031		681	511.649	22.4359	278		681	518.364	17.9036	273
	HMPREF1120_00167 retrograde regulation protein 2 (486 aa)	60.1982	-0.722902	0.598626	-1.2076	0.2272	0.342335		7425	7255.21	13.17	2314		7425	7262.1	10.9398	2337
	HMPREF1120_00168 hypothetical protein (221 aa)	163.321	-0.268769	0.462335	-0.58133	0.561018	0.67601		4119	3949.21	17.6286	1686		4119	3956.1	12.4943	1454
	HMPREF1120_00169 hypothetical protein (408 aa)	618.288	0.0917839	0.326413	0.281189	0.778565	0.847362		2658	2488.21	1.16167	70		2658	2495.1	1.13085	83
	HMPREF1120_00170 membrane protein (480 aa)	55.2849	-0.872745	0.534148	-1.6339	0.10228	0.180348		1140	970.212	188.968	4440		1140	977.099	126.224	3628
	HMPREF1120_00171 4-carboxymuconolactone decarboxylase (162 aa)	45.0501	0.0301567	0.552972	0.0545358	0.956508	0.972046		1458	1288.21	1.92325	60		1458	1295.1	1.2337	47
	HMPREF1120_00172 3-hydroxyisobutyrate dehydrogenase (336 aa)	208.269	-0.768205	0.357483	-2.14892	0.0316404	0.067956		663	493.752	7.94486	95		663	500.43	16.9828	250
	HMPREF1120_00173 ferrooxidoreductase Fet3 (597 aa)	6744.1	-1.18352	0.27065	-4.37287	1.23e-05	6.63e-05		1224	1054.21	35.1347	897		1224	1061.1	19.3506	604
	HMPREF1120_00174 hypothetical protein (472 aa)	67.8039	0.285319	0.467646	0.610117	0.541784	0.659877		1440	1270.21	1.75545	54		1440	1277.1	1.01151	38
	HMPREF1120_00175 non-specific serine/threonine protein kinase (703 aa)	465.755	-1.29412	0.363636	-3.55882	0.000372525	0.00141943		486	319.878	5.55079	43		486	325.82	6.57318	63
	HMPREF1120_00176 hypothetical protein (544 aa)	3307.86	1.84702	0.303469	6.08638	1.15e-09	1.27e-08		1008	838.212	10.3944	211		1008	845.099	6.07411	151
	HMPREF1120_00177 cell division control protein 6 (607	1191.94	-1.4677	0.358902	-4.08943	4.32e-05	0.000207131		1791	1621.21	123.759	4859		1791	1628.1	100.726	4824
	HMPREF1120_00178 hypothetical protein (635 aa)	1349.35	-0.745575	0.295058	-2.52688	0.0115081	0.0288138		1416	1246.21	2.9821	90		1416	1253.1	2.30593	85
	HMPREF1120_00179 CoA ligase (584 aa)	624.379	0.0828214	0.322675	0.256671	0.797433	0.861845		2109	1939.21	7.7721	365		2109	1946.1	4.71641	270
	HMPREF1120_00180 phosphoribosylglycinamide formyltransferase (258 aa)	815.073	-0.884742	0.309915	-2.85479	0.00430658	0.0123375		1632	1462.21	200.898	7114		1632	1469.1	117.343	5071
	HMPREF1120_00181 hypothetical protein (1014 aa)	1015.83	1.10175	0.301885	3.64957	0.000262679	0.00104205		1821	1651.21	23.9321	957		1821	1658.1	10.9892	536
	HMPREF1120_00182 alpha,alpha-trehalose-phosphate synthase (UDP-forming) (348 aa)	312.622	0.766127	0.320553	2.39001	0.0168477	0.0398552		1905	1735.21	31.6021	1328		1905	1742.1	20.3723	1044
	HMPREF1120_00183 hypothetical protein (414 aa)	1293.75	0.153528	0.355687	0.431638	0.666005	0.762242		1752	1582.21	18.8688	723		1752	1589.1	16.7717	784
	HMPREF1120_00184 hypothetical protein (448 aa)	1626.7	-0.728302	0.308687	-2.35936	0.0183067	0.0428353		774	604.336	54.115	792		774	611.172	30.7036	552
	HMPREF1120_00185 MFS transporter, DHA1 family, multidrug resistance	1685.38	2.37245	0.28826	8.23022	1.87e-16	5.03e-15		3042	2872.21	26.3953	1836		3042	2879.1	16.8492	1427
	HMPREF1120_00186 maleylacetate reductase (361 aa)	190.438	0.833273	0.358688	2.32311	0.020173	0.046275		1044	874.212	21.3025	451		1044	881.099	18.2109	472
	HMPREF1120_00187 hypothetical protein (160 aa)	38.0014	-0.252723	0.573388	-0.440753	0.659392	0.757013		1242	1072.21	42.2471	1097		1242	1079.1	65.7152	2086
	HMPREF1120_00188 hypothetical protein (563 aa)	212.007	-0.212591	0.347857	-0.611146	0.541103	0.659307		1344	1174.21	60.8374	1730		1344	1181.1	33.1573	1152
	HMPREF1120_00189 sulfonate biosynthesis enzyme (324 aa)	199.566	-0.314854	0.344325	-0.914408	0.360503	0.485908		1440	1270.21	108.155	3327		1440	1277.1	87.9751	3305
	HMPREF1120_00190 lysophospholipase (618 aa)	2320.52	0.251394	0.306819	0.819355	0.412584	0.540557		1083	913.212	14.1529	313		1083	920.099	9.6062	260
	HMPREF1120_00191 MFS transporter, DHA1 family, multidrug resistance	96.3941	0.725011	0.416875	1.73916	0.0820068	0.150267		480	314.113	6.04704	46		480	319.993	3.71826	35
	HMPREF1120_00192 dolichyl-diphosphooligosaccharide-protein glycosyltransferase (291 aa)	1689.3	-0.514702	0.291865	-1.76349	0.0778171	0.143987		1689	1519.21	7.06685	260		1689	1526.1	4.49968	202
	HMPREF1120_00193 AAT family amino acid transporter (553	126.729	1.24594	0.392158	3.17713	0.00148738	0.00486458		972	802.225	10.7063	208		972	809.105	8.78121	209
	HMPREF1120_00194 hypothetical protein (365 aa)	466.163	3.15595	0.38118	8.27941	1.24e-16	3.45e-15		1854	1684.21	80.1964	3271		1854	1691.1	53.492	2661
	HMPREF1120_00195 hypothetical protein (214 aa)	5122.96	1.99865	0.352762	5.66572	1.46e-08	1.36e-07		1944	1774.21	3.1885	137		1944	1781.1	2.77088	145.175
	HMPREF1120_00196 hypothetical protein (316 aa)	232.264	3.35534	0.375919	8.92568	4.43e-19	1.59e-17		873	703.25	110.563	1883		873	710.117	66.2072	1383
	HMPREF1120_00197 hypothetical protein (499 aa)	332.346	3.6803	0.375465	9.80198	1.1e-22	5.81e-21		1659	1489.21	6.23874	225		1659	1496.1	4.40813	194
	HMPREF1120_00198 hypothetical protein (483 aa)	116.405	2.15367	0.447051	4.81751	1.45e-06	9.53e-06		1095	925.212	32.5801	730		1095	932.099	44.8232	1229
	HMPREF1120_00199 hypothetical protein (798 aa)	34.4253	-0.769408	0.605879	-1.2699	0.204119	0.31478		642	472.882	586.709	6719		642	479.506	878.609	12393
	HMPREF1120_00200 hypothetical protein (237 aa)	19.1817	1.17645	0.804795	1.4618	0.143796	0.23886		948	778.229	25.84	487		948	785.109	21.8663	505
	HMPREF1120_00201 hypothetical protein (332 aa)	247.76	-0.483222	0.344886	-1.40111	0.161182	0.262102		1497	1327.21	21.5296	692		1497	1334.1	19.2385	755
	HMPREF1120_00202 palmitoyl-CoA hydrolase (261 aa)	4.86034	-0.583786	1.6278	-0.358635	0.719868	0.805761		1449	1279.21	7.68255	238		1449	1286.1	5.5244	209
	HMPREF1120_00203 hypothetical protein (923 aa)	329.412	-0.401911	0.322704	-1.24545	0.212967	0.325122		2394	2224.21	0.686905	37		2394	2231.1	0.350447	23
	HMPREF1120_00204 hypothetical protein (432 aa)	1682.88	0.140053	0.352773	0.397006	0.691363	0.783854		711	541.506	1.60135	21		711	548.279	2.54211	41
	HMPREF1120_00205 zinc finger protein MSN2/4 (586 aa)	979.304	-1.53752	0.301981	-5.09144	3.55e-07	2.61e-06		996	826.216	11.345	227		996	833.104	10.4869	257
	HMPREF1120_00206 hypothetical protein (147 aa)	75.2354	-0.153951	0.458152	-0.336025	0.736852	0.817851		783	613.322	0	0		783	620.16	0.493346	9
	HMPREF1120_00207 thioredoxin 1 (322 aa)	2176.71	0.284121	0.275968	1.02955	0.303223	0.426484		2769	2599.21	4.82951	304		2769	2606.1	4.72205	362
	HMPREF1120_00208 hypothetical protein (1366 aa)	807.407	0.247391	0.302307	0.818345	0.41316	0.541006		1296	1126.21	57.564	1570		1296	1133.1	76.7142	2557
	HMPREF1120_00209 cytochrome c peroxidase (179 aa)	136.534	0.0459513	0.385652	0.119152	0.905155	0.937556		1758	1588.21	17.6016	677		1758	1595.1	10.7413	504
	HMPREF1120_00210 hypothetical protein (173 aa)	175.728	0.606501	0.361157	1.67933	0.093088	0.167003		441	277	11.3293	76		441	282.582	10.8271	90
	HMPREF1120_00211 diacylglycerol O-acyltransferase 2 (544 aa)	780.814	0.32661	0.302357	1.08021	0.280048	0.402135		966	796.225	145.364	2803		966	803.105	118.564	2801
	HMPREF1120_00212 aspergillopepsin I (398 aa)	41.5956	0.900042	0.571885	1.57382	0.11553	0.19905		4098	3928.21	9.47111	901		4098	3935.1	9.97791	1155
	HMPREF1120_00213 hypothetical protein (556 aa)	726.895	-0.838285	0.309801	-2.70588	0.00681234	0.0182464		537	369.273	19.2332	172		537	375.591	13.7576	152
	HMPREF1120_00214 S-methyl-5-thioribose-1-phosphate isomerase (397 aa)	1468.5	0.211788	0.323913	0.653843	0.513213	0.634764		519	351.735	27.823	237		519	357.939	24.5033	258
	HMPREF1120_00215 hypothetical protein (274 aa)	1703.2	0.775929	0.326204	2.37866	0.0173756	0.0409053		1632	1462.21	26.1782	927		1632	1469.1	25.6853	1110
	HMPREF1120_00216 U6 snRNA-associated Sm-like protein LSm6 (81	523.778	-0.992376	0.300429	-3.3032	0.000955872	0.00328158		1194	1024.21	2.66088	66		1194	1031.1	2.01114	61
	HMPREF1120_00217 ankyrin (754 aa)	235.009	2.05754	0.351084	5.86053	4.61e-09	4.68e-08		1668	1498.21	17.6667	641		1668	1505.1	13.1905	584
	HMPREF1120_00218 hypothetical protein (528 aa)	370.293	0.382406	0.323503	1.18208	0.237175	0.353852		1191	1021.21	94.7792	2344		1191	1028.1	45.2008	1367
	HMPREF1120_00219 60S ribosomal protein L36 (108 aa)	9833.59	-2.28473	0.278565	-8.20179	2.37e-16	6.34e-15		822	652.292	119.707	1891		822	659.142	161.531	3132
	HMPREF1120_00220 acetylornithine deacetylase (462 aa)	265.37	-0.257958	0.419931	-0.614288	0.539025	0.657656		243	106.874	164.979	427		243	109.439	118.039	380
	HMPREF1120_00221 ubiquitin thiolesterase (589 aa)	564.25	-0.791164	0.314693	-2.51409	0.0119341	0.0296959		2262	2092.21	8.4866	430		2262	2099.1	7.44969	460
	HMPREF1120_00222 hypothetical protein (766 aa)	492.468	1.21953	0.328827	3.70873	0.000208297	0.000849615		1584	1414.21	16.4386	563		1584	1421.1	10.1188	423
	HMPREF1120_00223 hypothetical protein (938 aa)	1766.11	-0.385921	0.278144	-1.38749	0.165293	0.267187		324	171.562	1046.26	4347		324	175.591	663.284	3426
	HMPREF1120_00224 hypothetical protein (466 aa)	1927.85	1.19213	0.275386	4.32896	1.5e-05	7.98e-05		1386	1216.21	7.16381	211		1386	1223.1	9.83908	354
	HMPREF1120_00225 hypothetical protein (477 aa)	5238	0.723414	0.314249	2.30204	0.0213331	0.0485314		1767	1597.21	14.7878	572		1767	1604.1	8.49819	401
	HMPREF1120_00226 proteasome subunit beta type-2 (204 aa)	8877.4	0.469803	0.360185	1.30434	0.192118	0.300426		2298	2128.21	13.5235	697		2298	2135.1	14.6163	918
	HMPREF1120_00227 hypothetical protein (595 aa)	1947.99	-0.419209	0.342373	-1.22442	0.220793	0.334751		2814	2644.21	30.0611	1925		2814	2651.1	21.504	1677
	HMPREF1120_00228 hypothetical protein (356 aa)	379.332	0.49253	0.362459	1.35886	0.174192	0.278364		1398	1228.21	103.819	3088		1398	1235.1	88.2144	3205
	HMPREF1120_00229 hypothetical protein (1183 aa)	136.133	0.951122	0.457585	2.07857	0.0376572	0.0785287		1431	1261.21	245.52	7499		1431	1268.1	209.395	7811
	HMPREF1120_00230 hypothetical protein (78 aa)	339.515	0.331434	0.391002	0.847652	0.396632	0.524256		612	443.112	710.368	7623		612	449.711	1239.64	16399
	HMPREF1120_00231 hypothetical protein (159 aa)	22.1214	-0.368366	0.727032	-0.50667	0.612386	0.717785		1785	1615.21	64.1931	2511		1785	1622.1	29.7594	1420
	HMPREF1120_00232 hypothetical protein (205 aa)	25479.3	-1.02714	1.72617	-0.595042	0.551816	0.668357		1068	898.212	24.9168	542		1068	905.099	18.7421	499
	HMPREF1120_00233 hypothetical protein (1149 aa)	217.632	-1.00249	0.355572	-2.81939	0.00481158	0.013537		3549	3379.21	2.04067	167		3549	3386.1	2.54	253
	HMPREF1120_00234 AAT family amino acid transporter (562	171.801	-0.468282	0.362927	-1.29029	0.19695	0.305863		234	100.266	212.503	516		234	102.679	117.533	355
	HMPREF1120_00235 hypothetical protein (666 aa)	427.827	-2.99454	0.333103	-8.98984	2.48e-19	9.17e-18		477	311.239	2.25542	17		477	317.092	3.00183	28
	HMPREF1120_00236 hypothetical protein (1098 aa)	3548.81	-2.12648	0.320089	-6.6434	3.07e-11	4.18e-10		615	446.085	1241.59	13413		615	452.688	1929.13	25689
	HMPREF1120_00237 transcriptional activator SPT7 (1047 aa)	660.982	0.214415	0.299592	0.715689	0.474184	0.597993		3447	3277.21	2.36878	188		3447	3284.1	1.58376	153
	HMPREF1120_00238 hypothetical protein (226 aa)	749.538	0.511172	0.291411	1.75413	0.0794085	0.146434		1686	1516.21	2.50561	92.003		1686	1523.1	1.72978	77.5007
	HMPREF1120_00239 hypothetical protein (542 aa)	788.33	-1.87289	0.293671	-6.3775	1.8e-10	2.21e-09		1686	1516.21	2.50545	91.997		1686	1523.1	1.72975	77.4993
	HMPREF1120_00240 phosphatidylserine decarboxylase (1001 aa)	977.892	0.226564	0.285429	0.793768	0.427331	0.554774		1998	1828.21	2.52966	112		1998	1835.1	2.07478	112
	HMPREF1120_00241 mannan endo-1,6-alpha-mannosidase (464 aa)	1613.44	-1.40998	0.308959	-4.56364	5.03e-06	2.95e-05		3294	3124.21	25.958	1964		3294	3131.1	12.5617	1157
	HMPREF1120_00242 hypothetical protein (331 aa)	53.0484	-0.892995	0.510473	-1.74935	0.0802308	0.147685		3141	2971.21	11.8963	856		3141	2978.1	9.28035	813
	HMPREF1120_00243 hypothetical protein (110 aa)	103.515	-2.0338	0.53575	-3.79618	0.000146944	0.00062583		678	508.666	82.071	1011		678	515.375	69.2595	1050
	HMPREF1120_00244 hypothetical protein (456 aa)	14325.1	-4.48549	0.376421	-11.9161	9.75e-33	1.58e-30		1626	1456.21	3.79977	134.002		1626	1463.1	3.03617	130.673
	HMPREF1120_00245 hypothetical protein (465 aa)	158.124	-1.68599	0.477618	-3.53	0.000415557	0.00156727		1626	1456.21	3.79966	133.998		1626	1463.1	3.03604	130.668
	HMPREF1120_00246 hypothetical protein (1029 aa)	443.466	-0.232096	0.314465	-0.738067	0.460473	0.58502		1626	1456.21	3.79973	134		1626	1463.1	3.03584	130.659
	HMPREF1120_00247 hypothetical protein (181 aa)	3.72226	-1.74731	1.66588	-1.04888	0.294232	0.41672		3003	2833.21	17.6205	1209		3003	2840.1	15.1775	1268
	HMPREF1120_00248 hypothetical protein (488 aa)	336.106	-0.168542	0.338663	-0.497668	0.618718	0.723413		1392	1222.21	42.5354	1259		1392	1229.1	22.6245	818
	HMPREF1120_00249 hypothetical protein (136 aa)	24.6212	1.91935	0.784039	2.44803	0.0143642	0.0347979		993	823.216	2.15688	43		993	830.104	1.80191	44
	HMPREF1120_00250 protein-tyrosine phosphatase (573 aa)	280.074	-0.590473	0.347795	-1.69776	0.0895531	0.161884		330	176.687	5.3752	23		330	180.797	13.35	71
	HMPREF1120_00251 actin-like protein 2 (389 aa)	2007.3	0.357359	0.289797	1.23314	0.217525	0.330771		1368	1198.21	42.836	1243		1368	1205.1	45.8399	1625
	HMPREF1120_00252 hypothetical protein (359 aa)	246.571	-0.375197	0.336556	-1.11481	0.264931	0.385812		1395	1225.21	2.76359	82		1395	1232.1	2.59355	94
	HMPREF1120_00253 farnesyl-diphosphate farnesyltransferase (487 aa)	13427	-1.75446	0.266004	-6.59563	4.23e-11	5.61e-10		3087	2917.21	7.1057	502		3087	2924.1	5.31297	457
	HMPREF1120_00254 molecular chaperone DnaJ (505 aa)	4357.34	-0.748284	0.274103	-2.72994	0.00633462	0.0171749		543	375.154	0.220136	2		543	381.493	0.17822	2
	HMPREF1120_00255 hypothetical protein (707 aa)	532.788	-0.574647	0.353114	-1.62737	0.103659	0.182363		1464	1294.21	14.1022	442		1464	1301.1	7.91672	303
	HMPREF1120_00256 DNA polymerase kappa subunit (733 aa)	3091.31	1.08815	0.282386	3.85342	0.000116481	0.000508006		408	246.238	4.94696	29.5		408	251.419	2.16339	16
	HMPREF1120_00257 hypothetical protein (544 aa)	865.561	0.494583	0.285495	1.73237	0.0832078	0.152167		408	246.238	4.94695	29.5		408	251.419	2.16339	16
	HMPREF1120_00258 hypothetical protein (341 aa)	3523.96	0.984252	0.292788	3.36165	0.000774776	0.00272555		1719	1549.21	7.27651	273		1719	1556.1	5.50524	252
	HMPREF1120_00259 hypothetical protein (877 aa)	1247.98	2.00207	0.284104	7.04696	1.83e-12	3.01e-11		1167	997.212	103.52	2500		1167	1004.1	94.2891	2785
	HMPREF1120_00260 hypothetical protein (148 aa)	309.189	0.702528	0.320918	2.18912	0.028588	0.0624283		1077	907.212	10.5142	231		1077	914.099	10.1155	272
	HMPREF1120_00261 hypothetical protein (270 aa)	676.601	-1.04489	0.30399	-3.43724	0.000587669	0.00213633		1461	1291.21	237.033	7412		1461	1298.1	183.448	7005
	HMPREF1120_00262 phosphatidylinositol glycan, class M (486 aa)	399.058	-0.773153	0.312059	-2.47759	0.0132274	0.0324601		1515	1345.21	125.761	4097		1515	1352.1	89.1294	3545
	HMPREF1120_00263 hypothetical protein (660 aa)	312.987	-0.878518	0.331092	-2.6534	0.00796857	0.0209308		2121	1951.21	12.6128	596		2121	1958.1	7.15279	412
	HMPREF1120_00264 bacteriorhodopsin (301 aa)	8759.3	4.04555	0.414062	9.7704	1.51e-22	7.76e-21		2199	2029.21	108.806	5347		2199	2036.1	75.8502	4543
	HMPREF1120_00265 isoleucyl-tRNA synthetase (1037 aa)	2593.3	-1.37695	0.306949	-4.48592	7.26e-06	4.11e-05		1632	1462.21	34.396	1218		1632	1469.1	26.8423	1160
	HMPREF1120_00266 thiosulfate sulfurtransferase (315 aa)	659.931	-0.946508	0.29966	-3.15861	0.00158526	0.00513214		1023	853.212	225.576	4661		1023	860.099	248.806	6295
	HMPREF1120_00267 anaphase-promoting complex component APC11 (95 aa)	720.779	-0.448728	0.303344	-1.47927	0.139068	0.232378		2631	2461.21	40.3997	2408		2631	2468.1	31.5004	2287
	HMPREF1120_00268 hypothetical protein (367 aa)	386.09	1.14006	0.315212	3.61682	0.000298249	0.00116322		444	279.832	67.4357	457		444	285.434	51.9271	436
	HMPREF1120_00269 methionyl aminopeptidase (411 aa)	2143.82	-0.725441	0.331804	-2.18635	0.0287899	0.0627656		810	640.301	36.9523	573		810	647.147	24.3216	463
	HMPREF1120_00270 ABC multidrug transporter (1445 aa)	216.737	-1.35017	0.355257	-3.80053	0.000144384	0.000616631		1458	1288.21	11.6998	365		1458	1295.1	8.58337	327
	HMPREF1120_00271 hypothetical protein (475 aa)	284.714	1.18433	0.337672	3.50732	0.000452642	0.00169471		1980	1810.21	6.66077	292		1980	1817.1	4.24679	227
	HMPREF1120_00272 hypothetical protein (496 aa)	1089.75	0.960729	0.298252	3.2212	0.00127656	0.00423645		903	733.235	1004.16	17831		903	740.112	957.499	20846
	HMPREF1120_00273 hypothetical protein (375 aa)	2252.61	-1.95145	0.312542	-6.24379	4.27e-10	5.02e-09		3111	2941.21	25.9727	1850		3111	2948.1	17.7925	1543
	HMPREF1120_00274 hypothetical protein (212 aa)	341.559	-0.722203	0.38031	-1.89898	0.0575665	0.111896		945	775.229	30.5741	574		945	782.109	21.0373	484
	HMPREF1120_00275 hypothetical protein (371 aa)	597.576	-0.444988	0.316618	-1.40544	0.15989	0.260317		285	139.332	189.077	638		285	142.676	183.703	771
	HMPREF1120_00276 hypothetical protein (421 aa)	138.227	-0.00124311	0.378911	-0.00328074	0.997382	0.998245		1101	931.212	29.3549	662		1101	938.099	21.1992	585
	HMPREF1120_00277 hypothetical protein (603 aa)	229.739	0.436607	0.337748	1.2927	0.196115	0.30472		1233	1063.21	95.7344	2465		1233	1070.1	42.6326	1342
	HMPREF1120_00278 hypothetical protein (200 aa)	67.6035	0.228377	0.500906	0.455928	0.648442	0.748026		4335	4165.21	1.43748	145		4335	4172.1	1.15704	142
	HMPREF1120_00279 amidase (568 aa)	241.082	1.45331	0.36517	3.97981	6.9e-05	0.000315672		1425	1255.21	17.3037	526		1425	1262.1	10.8818	404
	HMPREF1120_00280 hypothetical protein (905 aa)	624.187	0.0429714	0.313746	0.136963	0.89106	0.928046		1488	1318.21	59.0156	1884		1488	1325.1	38.5075	1501
	HMPREF1120_00281 hypothetical protein (208 aa)	13.7124	1.01792	0.985981	1.03239	0.301889	0.424802		1125	955.212	58.3586	1350		1125	962.099	29.2566	828
	HMPREF1120_00282 hypothetical protein (413 aa)	129.768	1.81663	0.425094	4.27348	1.92e-05	0.00010016		636	466.928	35.1084	397		636	473.538	14.9321	208
	HMPREF1120_00283 (R,R)-butanediol dehydrogenase (440 aa)	2799.72	-1.07605	0.322686	-3.33466	0.000854023	0.00297047		1113	943.212	30.5137	697		1113	950.099	17.6397	493
	HMPREF1120_00284 hypothetical protein (218 aa)	1128.82	0.0497481	0.342804	0.145121	0.884615	0.924227		1263	1093.21	5.96793	158		1263	1100.1	5.12967	166
	HMPREF1120_00285 hypothetical protein (222 aa)	1288.86	-1.40794	0.296271	-4.75221	2.01e-06	1.28e-05		1809	1639.21	8.16171	324		1809	1646.1	6.13357	297
	HMPREF1120_00286 condensin complex subunit 2 (981 aa)	829.687	-3.95522	0.408714	-9.67721	3.77e-22	1.91e-20		600	431.251	9.76655	102		600	437.786	5.35797	69
	HMPREF1120_00287 hypothetical protein (1499 aa)	1594.36	0.501448	0.281445	1.78169	0.0747994	0.139238		1704	1534.21	9.68921	360		1704	1541.1	10.3235	468
	HMPREF1120_00288 DNA-directed RNA polymerase II subunit J	1160.42	-0.98442	0.29163	-3.37558	0.000736601	0.00259916		2715	2545.21	14.0172	864		2715	2552.1	8.36518	628
	HMPREF1120_00289 oxidoreductase 2-nitropropane dioxygenase (354 aa)	2036.14	2.42856	0.304331	7.98	1.46e-15	3.66e-14		624	455.019	1.63348	18		624	461.618	1.84107	25
	HMPREF1120_00290 U6 snRNA-associated Sm-like protein LSm5 (85	1706.36	-0.419264	0.345631	-1.21304	0.225115	0.339801		1239	1069.21	7.68529	199		1239	1076.1	8.65588	274
	HMPREF1120_00291 triacylglycerol lipase (396 aa)	1559.33	0.402092	0.281428	1.42876	0.153074	0.25103		1320	1150.21	69.0355	1923		1320	1157.1	67.5432	2299
	HMPREF1120_00292 hypothetical protein (575 aa)	7229.84	-2.0103	0.285026	-7.05304	1.75e-12	2.89e-11		654	484.809	150.33	1765		654	491.46	64.3291	930
	HMPREF1120_00293 hypothetical protein (298 aa)	1579.3	-1.34829	0.294909	-4.57189	4.83e-06	2.84e-05		666	496.736	61.5975	741		666	503.418	61.3155	908
	HMPREF1120_00294 hypothetical protein (406 aa)	461.21	1.06781	0.308057	3.46627	0.000527725	0.00193897		2943	2773.21	2.21858	149		2943	2780.1	1.07606	88
	HMPREF1120_00295 alpha,alpha-trehalose-phosphate synthase (UDP-forming) (941 aa)	4054.52	0.947145	0.271304	3.49108	0.00048107	0.00178598		4497	4327.21	21.9001	2295		4497	4334.1	16.4794	2101
	HMPREF1120_00296 hypothetical protein (186 aa)	8.98638	0.692384	1.0993	0.629839	0.5288	0.648326		810	640.301	66.5528	1032		810	647.147	41.8142	796
	HMPREF1120_00297 hypothetical protein (96 aa)	7.82667	0.79461	1.16068	0.684607	0.493592	0.61684		1062	892.212	159.207	3440		1062	899.099	173.888	4599
	HMPREF1120_00298 hypothetical protein (685 aa)	172.696	1.89129	0.377771	5.00644	5.54e-07	3.91e-06		255	115.84	410.287	1151		255	118.67	633.087	2210
	HMPREF1120_00299 hypothetical protein (474 aa)	580.548	-0.838434	0.296708	-2.82579	0.00471645	0.0133261		1188	1018.21	92.2602	2275		1188	1025.1	62.8429	1895
	HMPREF1120_00300 hypothetical protein (711 aa)	732.817	-0.388229	0.292391	-1.32777	0.184252	0.290827		1725	1555.21	101.425	3820		1725	1562.1	64.0899	2945
	HMPREF1120_00301 hypothetical protein (217 aa)	3099.13	1.5877	0.332868	4.76978	1.84e-06	1.18e-05		894	724.241	67.9046	1191		894	731.114	41.8476	900
	HMPREF1120_00302 cytochrome P450 alkane hydroxylase (510 aa)	47.113	0.409783	0.53181	0.770543	0.440978	0.567322		1218	1048.21	27.0632	687		1218	1055.1	25.0346	777
	HMPREF1120_00303 hypothetical protein (154 aa)	328.608	1.86567	0.373856	4.99035	6.03e-07	4.22e-06		2823	2653.21	95.2935	6123		2823	2660.1	82.0319	6419
	HMPREF1120_00304 non-specific serine/threonine protein kinase (573 aa)	2131.11	0.485942	0.290625	1.67206	0.0945128	0.169166		558	389.865	1.37689	13		558	396.232	1.11534	13
	HMPREF1120_00305 citrate synthase (558 aa)	61.9098	0.0763881	0.504392	0.151446	0.879624	0.920588		288	141.733	3.49607	12		288	145.151	2.57624	11
	HMPREF1120_00306 hypothetical protein (244 aa)	41.2518	1.40388	0.588858	2.38407	0.0171222	0.040391		2055	1885.21	6.81195	311		2055	1892.1	5.89309	328
	HMPREF1120_00307 transcriptional regulatory protein LEU3 (661 aa)	1344.1	2.64944	0.288559	9.18163	4.25e-20	1.69e-18		1422	1252.21	16.8176	510		1422	1259.1	12.6357	468
	HMPREF1120_00308 hypothetical protein (985 aa)	1517.31	-1.6211	0.338825	-4.78448	1.71e-06	1.11e-05		2133	1963.21	17.0158	809		2133	1970.1	11.8027	684
	HMPREF1120_00309 peptide-N4-(N-acetyl-beta-glucosaminyl)asparagine amidase (440 aa)	2214.12	0.706941	0.312648	2.26114	0.0237506	0.0532075		651	481.825	462.524	5397		651	488.472	381.586	5483
	HMPREF1120_00310 hypothetical protein (266 aa)	909.207	0.302825	0.363246	0.833662	0.404471	0.53196		1530	1360.21	1.70001	56		1530	1367.1	1.74065	70
	HMPREF1120_00311 hypothetical protein (217 aa)	1466.83	-0.478456	0.287653	-1.66331	0.0962507	0.171712		462	296.899	92.3485	664		462	302.654	60.6542	540
	HMPREF1120_00312 hypothetical protein (678 aa)	2081.02	-2.00071	0.289364	-6.91416	4.71e-12	7.4e-11		1719	1549.21	88.5975	3324		1719	1556.1	55.2053	2527
	HMPREF1120_00313 serine/threonine kinase 16 (551 aa)	1001.91	0.0870165	0.315279	0.275999	0.782549	0.849727		1674	1504.21	1.70198	62		1674	1511.1	1.95722	87
	HMPREF1120_00314 hypothetical protein (145 aa)	1863.66	0.729022	0.310773	2.34583	0.0189847	0.044088		732	562.433	4.1848	57		732	569.229	4.95683	83
	HMPREF1120_00315 14-3-3 family protein (277 aa)	5470.33	0.749184	0.288326	2.59839	0.00936623	0.0241162		1983	1813.21	57.6843	2533		1983	1820.1	54.2954	2907
	HMPREF1120_00316 Ca2+ transporting ATPase, sarcoplasmic/endoplasmic reticulum (1023	3128.94	0.581769	0.271163	2.14546	0.0319161	0.0684847		2955	2785.21	17.0346	1149		2955	2792.1	7.4148	609
	HMPREF1120_00317 hypothetical protein (753 aa)	837.788	-0.146683	0.296461	-0.494781	0.620755	0.725337		1320	1150.21	136.994	3816		1320	1157.1	77.7084	2645
	HMPREF1120_00318 NmrA-like family protein (317 aa)	142.616	-1.27863	0.413504	-3.09218	0.00198692	0.00623201		798	628.304	92.2716	1404		798	635.15	51.0605	954
	HMPREF1120_00319 elongator complex protein 2 (452 aa)	184.828	-0.00494115	0.380017	-0.0130024	0.989626	0.992961		651	481.825	133.35	1556		651	488.472	91.4469	1314
	HMPREF1120_00320 hypothetical protein (571 aa)	373.679	0.372025	0.323268	1.15082	0.249804	0.368127		2034	1864.21	20.6882	934		2034	1871.1	18.5136	1019
	HMPREF1120_00321 alcohol dehydrogenase (345 aa)	1053.39	1.3869	0.291681	4.75486	1.99e-06	1.26e-05		1653	1483.21	40.9525	1471		1653	1490.1	21.9013	960
	HMPREF1120_00322 hypothetical protein (299 aa)	702.927	1.36429	0.297291	4.58909	4.45e-06	2.64e-05		435	271.375	380.401	2500		435	276.879	357.9	2915
	HMPREF1120_00323 hypothetical protein (249 aa)	448.576	1.27928	0.356786	3.58557	0.000336342	0.00129005		831	661.283	485.057	7768		831	668.137	422.101	8296
	HMPREF1120_00324 hypothetical protein (190 aa)	13.2048	1.32488	0.952368	1.39114	0.164183	0.265811		3069	2899.21	64.3483	4518		3069	2906.1	50.3121	4301
	HMPREF1120_00325 MFS transporter, DHA1 family, multidrug resistance	30.2176	1.15887	0.638945	1.81372	0.0697204	0.131448		2259	2089.21	20.4366	1034		2259	2096.1	13.5746	837
	HMPREF1120_00326 hypothetical protein (520 aa)	65.3852	0.956804	0.500511	1.91165	0.0559206	0.109349		951	781.226	5.12703	97		951	788.109	4.2272	98
	HMPREF1120_00327 ER membrane protein SH3 (229 aa)	858.009	-0.695264	0.286131	-2.42988	0.015104	0.0363524		1356	1186.21	7.83234	225		1356	1193.1	5.92652	208
	HMPREF1120_00328 hypothetical protein (273 aa)	36.5186	0.914788	0.618095	1.48001	0.13887	0.232135		1713	1543.21	12.576	470		1713	1550.1	11.3821	519
	HMPREF1120_00329 30S ribosomal protein S8 (171 aa)	768.204	-2.0351	0.335364	-6.06831	1.29e-09	1.41e-08		1035	865.212	88.8645	1862		1035	872.099	66.8125	1714
	HMPREF1120_00330 26S proteasome regulatory subunit N2 (1152	4275.25	0.854618	0.275973	3.09674	0.00195658	0.00615097		897	727.24	72.2238	1272		897	734.114	51.077	1103
	HMPREF1120_00331 polynucleotide 5'-phosphatase (756 aa)	1301.45	0.0638546	0.285548	0.223621	0.823052	0.881407		630	460.976	6.64905	74.2279		630	467.583	10.0599	138.369
	HMPREF1120_00332 hypothetical protein (410 aa)	475.316	-0.205043	0.311013	-0.659277	0.509718	0.631622		630	460.976	6.6489	74.2262		630	467.583	10.0597	138.366
	HMPREF1120_00333 hypothetical protein (368 aa)	195.956	-0.224084	0.349021	-0.642037	0.520849	0.64111		747	577.396	29.8608	417.546		747	584.203	36.5006	627.265
	HMPREF1120_00334 hypothetical protein (207 aa)	210.464	-0.813373	0.344757	-2.35926	0.0183113	0.0428353		570	401.66	1.43926	14		570	408.092	2.49906	30
	HMPREF1120_00335 hypothetical protein (265 aa)	388.076	-0.821476	0.352199	-2.33242	0.0196788	0.0454038		1566	1396.21	1.41958	48		1566	1403.1	1.21142	50
	HMPREF1120_00336 hypothetical protein (852 aa)	474.257	0.286116	0.301654	0.94849	0.34288	0.468041		1560	1390.21	2.5544	86		1560	1397.1	2.82256	116
	HMPREF1120_00337 hypothetical protein (252 aa)	2217.4	-1.32005	0.292804	-4.50832	6.53e-06	3.74e-05		687	517.614	59.9108	751		687	524.345	50.6994	782
	HMPREF1120_00338 hypothetical protein (152 aa)	633.428	-1.11511	0.297757	-3.74504	0.000180364	0.000747198		819	649.293	3.62498	57		819	656.144	2.84955	55
	HMPREF1120_00339 hypothetical protein (498 aa)	481.067	-2.13025	0.318268	-6.69326	2.18e-11	3.06e-10		513	345.911	53.3598	447		513	352.079	24.9111	258
	HMPREF1120_00340 hypothetical protein (518 aa)	90.0451	1.58346	0.462356	3.42476	0.000615337	0.00222035		3456	3286.21	88.611	7052		3456	3293.1	60.968	5906
	HMPREF1120_00341 hypothetical protein (378 aa)	2607.76	2.01279	0.297077	6.77531	1.24e-11	1.81e-10		2268	2098.21	34.0461	1730		2268	2105.1	22.6083	1400
	HMPREF1120_00342 bifunctional purine biosynthesis protein ADE17 (599	3824.49	-1.9046	0.285683	-6.66683	2.61e-11	3.61e-10		1230	1060.21	18.7726	482		1230	1067.1	17.6171	553
	HMPREF1120_00343 transcriptional regulatory protein AMDR (731 aa)	199.239	0.431129	0.362028	1.19087	0.233704	0.350084		1104	934.212	9.23787	209		1104	941.099	7.76634	215
	HMPREF1120_00344 glutaryl-CoA dehydrogenase (440 aa)	328.073	-0.491964	0.326811	-1.50535	0.132235	0.222653		621	452.042	15.9857	175		621	458.634	13.4902	182
	HMPREF1120_00345 hypothetical protein (371 aa)	935.965	-0.34962	0.305305	-1.14515	0.252147	0.371106		795	625.308	19.4805	295		795	632.15	19.4133	361
	HMPREF1120_00346 mevalonate kinase (478 aa)	742.515	0.36694	0.348267	1.05362	0.292058	0.414621		2556	2386.21	10.9019	630		2556	2393.1	8.45219	595
	HMPREF1120_00347 hypothetical protein (457 aa)	1374.76	0.679515	0.278587	2.43914	0.0147221	0.0355627		756	586.381	108.798	1545		756	593.194	81.7214	1426
	HMPREF1120_00348 RAP1-interacting factor 1 (1502 aa)	2012.32	1.09639	0.295428	3.71119	0.000206289	0.000842535		456	291.189	66.9327	472		456	296.888	52.7864	461
	HMPREF1120_00349 small nuclear ribonucleoprotein B and B'	6393.27	-0.591342	0.330422	-1.78966	0.073509	0.137305		1494	1324.21	6.486	208		1494	1331.1	5.41425	212
	HMPREF1120_00350 hypothetical protein (137 aa)	5.01883	-0.972291	1.6337	-0.595146	0.551746	0.668357		1554	1384.21	3.63939	122		1554	1391.1	4.74086	194
	HMPREF1120_00351 pyruvate carboxylase (1186 aa)	6001.71	-0.707765	0.283096	-2.50009	0.012416	0.0307298		1134	964.212	224.361	5239		1134	971.099	160.155	4575
	HMPREF1120_00352 clathrin, heavy polypeptide (1680 aa)	5286.53	-0.358538	0.272409	-1.31618	0.188114	0.295579		1797	1627.21	54.7873	2159		1797	1634.1	34.0136	1635
	HMPREF1120_00353 cytidylate kinase (239 aa)	3266.73	-1.05844	0.283767	-3.72998	0.000191496	0.000787327		2193	2023.21	6.02077	295		2193	2030.1	4.06913	243
	HMPREF1120_00354 hypothetical protein (498 aa)	1734.96	-1.27488	0.280964	-4.5375	5.69e-06	3.29e-05		1320	1150.21	11.847	330		1320	1157.1	9.1076	310
	HMPREF1120_00355 chromatin modification-like protein VID21 (1408 aa)	996.623	-0.264828	0.294175	-0.900238	0.367993	0.493661		1113	943.212	39.9261	912		1113	950.099	36.3886	1017
	HMPREF1120_00356 hypothetical protein (483 aa)	2995.58	-2.01127	0.277784	-7.24041	4.47e-13	8.11e-12		1434	1264.21	42.1675	1291		1434	1271.1	18.213	681
	HMPREF1120_00357 CDK-activating kinase assembly factor MAT1 (272	2301.86	-0.348054	0.31295	-1.11217	0.266064	0.387219		1371	1201.21	71.2608	2073		1371	1208.1	53.5206	1902
	HMPREF1120_00358 hypothetical protein (602 aa)	629.632	-0.458264	0.293056	-1.56374	0.117878	0.202267		4506	4336.21	34.4627	3619		4506	4343.1	22.2296	2840
	HMPREF1120_00359 DNA repair protein RAD50 (572 aa)	290.238	-0.0728214	0.330864	-0.220095	0.825797	0.883121		441	277	633.101	4247		441	282.582	916.453	7618
	HMPREF1120_00360 GNAT family acetyltransferase (273 aa)	109.709	-0.783937	0.478636	-1.63786	0.101452	0.179229		411	248.996	0.497508	3		411	254.241	0.668556	5
	HMPREF1120_00361 hypothetical protein (878 aa)	150.362	-1.30033	0.408076	-3.18649	0.00144009	0.00472493		3558	3388.21	68.2965	5604		3558	3395.1	51.2361	5117
	HMPREF1120_00362 hypothetical protein (569 aa)	431.299	-1.48875	0.313433	-4.74981	2.04e-06	1.29e-05		5040	4870.21	45.335	5347		5040	4877.1	38.6224	5541
	HMPREF1120_00363 aldose 1-epimerase (320 aa)	1501.15	-0.295353	0.280012	-1.05479	0.291522	0.414114		717	547.484	210.503	2791		717	554.262	133.523	2177
	HMPREF1120_00364 hypothetical protein (202 aa)	189.032	-0.207369	0.372597	-0.55655	0.577835	0.689989		1494	1324.21	36.1096	1158		1494	1331.1	31.2341	1223
	HMPREF1120_00365 hypothetical protein (471 aa)	356.161	-0.0122747	0.319525	-0.0384155	0.969356	0.979833		4224	4054.21	10.511	1032		4224	4061.1	9.16608	1095
	HMPREF1120_00366 hypothetical protein (342 aa)	171.289	0.439485	0.363436	1.20925	0.226567	0.341548		1449	1279.21	49.6784	1539		1449	1286.1	33.305	1260
	HMPREF1120_00367 hypothetical protein (239 aa)	408.027	-1.83666	0.425721	-4.31424	1.6e-05	8.47e-05		816	646.295	119.029	1863		816	653.145	149.378	2870
	HMPREF1120_00368 STE24 endopeptidase (472 aa)	2490.56	-0.567637	0.292433	-1.94108	0.0522481	0.103391		1806	1636.21	16.0253	635		1806	1643.1	12.6413	611
	HMPREF1120_00369 hypothetical protein (102 aa)	736.708	-1.21165	0.34323	-3.53013	0.000415358	0.00156715		1716	1546.21	9.64072	361		1716	1553.1	6.65407	304
	HMPREF1120_00370 biotin synthetase (410 aa)	3301.89	0.505341	0.273729	1.84613	0.0648729	0.123516		819	649.293	3.94296	62		819	656.144	6.52807	126
	HMPREF1120_00371 hypothetical protein (229 aa)	1183.77	2.70459	0.488297	5.53881	3.05e-08	2.68e-07		2634	2464.21	1.77623	106		2634	2471.1	1.34818	98
	HMPREF1120_00372 hypothetical protein (596 aa)	258.835	1.15205	1.19548	0.963674	0.335209	0.459944		1707	1537.21	7.978	297		1707	1544.1	5.19577	236
	HMPREF1120_00373 hypothetical protein (652 aa)	48.8112	-0.313725	0.583767	-0.537414	0.590981	0.700537		960	790.225	82.4569	1578		960	797.107	67.4688	1582
	HMPREF1120_00374 adenosinetriphosphatase (1470 aa)	981.326	3.19288	0.295545	10.8033	3.32e-27	2.87e-25		606	437.178	23.4242	248		606	443.756	12.4869	163
	HMPREF1120_00375 hypothetical protein (223 aa)	2367.64	5.16862	0.381997	13.5305	1.03e-41	3.54e-39		1413	1243.21	14.3486	432		1413	1250.1	10.9047	401
	HMPREF1120_00376 hypothetical protein (816 aa)	1592.74	-0.396945	0.279447	-1.42047	0.155471	0.254284		1026	856.212	12.4426	258		1026	863.099	8.07432	205
	HMPREF1120_00377 hypothetical protein (384 aa)	93.2162	0.29501	0.459232	0.642398	0.520615	0.640981		717	547.484	23.3809	310		717	554.262	6.74669	110
	HMPREF1120_00378 D-lactate dehydrogenase (cytochrome) (594 aa)	201.607	1.49102	0.388051	3.84232	0.000121876	0.000528795		1416	1246.21	81.5106	2460		1416	1253.1	61.1208	2253
	HMPREF1120_00379 NADPH2:quinone reductase (405 aa)	375.544	1.79614	0.317904	5.64996	1.6e-08	1.48e-07		306	156.461	175.239	664		306	160.206	77.8753	367
	HMPREF1120_00380 hypothetical protein (1008 aa)	1747.12	1.59538	0.278898	5.7203	1.06e-08	1.03e-07		1230	1060.21	190.881	4901		1230	1067.1	133.769	4199
	HMPREF1120_00381 protein phosphatase 3, regulatory subunit (1054	1066.77	0.529697	0.285562	1.85493	0.0636061	0.121504		687	517.614	129.793	1627		687	524.345	204.937	3161
	HMPREF1120_00382 hypothetical protein (321 aa)	390.557	1.53282	0.385017	3.98119	6.86e-05	0.000314151		1788	1618.21	11.9932	470		1788	1625.1	7.73989	370
	HMPREF1120_00383 actin like protein 2/3 complex, subunit	4398.69	1.73507	0.27171	6.38575	1.71e-10	2.11e-09		1956	1786.21	1.15587	50		1956	1793.1	0.985853	52
	HMPREF1120_00384 DNA mismatch repair protein MSH4 (875	150.877	0.406158	0.369981	1.09778	0.2723	0.39345		4410	4240.21	20.577	2113		4410	4247.1	16.3847	2047
	HMPREF1120_00385 pfs, NACHT and WD domain-containing protein	2198.72	-1.60917	0.314015	-5.12451	2.98e-07	2.23e-06		669	499.72	141.342	1710.52		669	506.408	245.629	3659.04
	HMPREF1120_00386 cytochrome c1, heme protein, mitochondrial (325	6455.42	-0.623695	0.277079	-2.25096	0.0243879	0.0544377		669	499.72	141.339	1710.48		669	506.408	245.624	3658.96
	HMPREF1120_00387 hypothetical protein (804 aa)	403.324	-0.263553	0.32245	-0.817346	0.413731	0.541599		2448	2278.21	31.4468	1735		2448	2285.1	22.3002	1499
	HMPREF1120_00388 hypothetical protein (1053 aa)	141.599	0.836173	0.389773	2.14528	0.0319304	0.0684994		1152	982.212	3.69955	88		1152	989.099	5.22416	152
	HMPREF1120_00389 adenosylmethionine-8-amino-7-oxononanoate aminotransferase (863 aa)	481.844	-0.534757	0.31604	-1.69205	0.0906356	0.163423		1782	1612.21	9.83513	384		1782	1619.1	6.61379	315
	HMPREF1120_00390 aminotransferase (423 aa)	1599.86	-0.176243	0.305282	-0.577312	0.563728	0.678306		1215	1045.21	28.326	717		1215	1052.1	21.0671	652
	HMPREF1120_00391 hypothetical protein (273 aa)	184.516	0.433784	0.488089	0.888741	0.374142	0.500243		3024	2854.21	44.0237	3043		3024	2861.1	37.1304	3125
	HMPREF1120_00392 hypothetical protein (602 aa)	87.0461	-0.439165	0.536178	-0.819065	0.412749	0.54062		3162	2992.21	21.3624	1548		3162	2999.1	16.0504	1416
	HMPREF1120_00393 hypothetical protein (1934 aa)	1257.99	1.66942	0.282099	5.91785	3.26e-09	3.37e-08		963	793.225	23.4775	451		963	800.106	38.4091	904
	HMPREF1120_00394 40S ribosomal protein S28 (69 aa)	7980.93	-2.48798	0.288028	-8.63795	5.72e-18	1.88e-16		1107	937.212	336.962	7648		1107	944.099	295.695	8212
	HMPREF1120_00395 ATP phosphoribosyltransferase (318 aa)	1797.95	-0.533195	0.280977	-1.89764	0.0577433	0.112127		2625	2455.21	3.3132	197		2625	2462.1	2.8581	207
	HMPREF1120_00396 rRNA-processing protein FCF1 (196 aa)	502.962	0.768336	0.325405	2.36117	0.0182175	0.0426487		1578	1408.21	45.8313	1563		1578	1415.1	23.8788	994
	HMPREF1120_00397 hypothetical protein (116 aa)	684.365	1.3935	0.321492	4.33448	1.46e-05	7.8e-05		975	805.225	307.838	6003		975	812.105	247.435	5911
	HMPREF1120_00398 hypothetical protein (156 aa)	298.766	0.180028	0.33475	0.537798	0.590717	0.700313		2412	2242.21	7.91886	430		2412	2249.1	6.51451	431
	HMPREF1120_00399 ATP synthase mitochondrial F1 complex assembly	1011.95	0.0416098	0.288047	0.144455	0.885141	0.924481		3159	2989.21	3.02523	219		3159	2996.1	2.36004	208
	HMPREF1120_00400 hypothetical protein (317 aa)	978.657	0.013677	0.290622	0.0470613	0.962464	0.975315		2589	2419.21	8.19291	480		2589	2426.1	6.2354	445
	HMPREF1120_00401 proteasome component PRE3 (234 aa)	2527.76	0.362731	0.276126	1.31364	0.188966	0.296599		1269	1099.21	64.4249	1715		1269	1106.1	55.5978	1809
	HMPREF1120_00402 hypothetical protein (356 aa)	1379.73	0.423947	0.325265	1.30339	0.192441	0.300665		819	649.293	18.1249	285		819	656.144	11.0355	213
	HMPREF1120_00403 hypothetical protein (134 aa)	406.102	1.06999	0.326461	3.27756	0.0010471	0.00356044		1806	1636.21	2.37224	94		1806	1643.1	1.65516	80
	HMPREF1120_00404 adenosinetriphosphatase (973 aa)	2038.28	2.60865	0.337516	7.72896	1.08e-14	2.42e-13		5802	5632.21	17.361	2368		5802	5639.1	12.8767	2136
	HMPREF1120_00405 F-box and leucine-rich repeat protein 20	1976.48	3.40748	0.387301	8.79802	1.39e-18	4.78e-17		207	81.4136	1627.59	3209		207	83.2752	949.119	2325
	HMPREF1120_00406 DNA mismatch repair protein msh3 (1109	1851.69	2.14461	0.315993	6.78688	1.15e-11	1.69e-10		954	784.225	99.6211	1892		954	791.107	66.9062	1557
	HMPREF1120_00407 hypothetical protein (557 aa)	61.8738	2.30761	0.563156	4.09763	4.17e-05	0.000200553		588	419.394	85.0673	864		588	425.893	49.4885	620
	HMPREF1120_00408 protein geranylgeranyltransferase type II (343 aa)	4101.69	2.3955	0.325776	7.35321	1.94e-13	3.67e-12		348	192.303	214.941	1001		348	196.604	224.783	1300
	HMPREF1120_00409 RalA-binding protein 1 (659 aa)	977.56	1.51465	0.288183	5.25584	1.47e-07	1.17e-06		468	302.618	57.9916	425		468	308.409	34.8316	316
	HMPREF1120_00410 hypothetical protein (232 aa)	1483.4	-2.44064	0.355326	-6.86875	6.48e-12	9.96e-11		1155	985.212	55.1147	1315		1155	992.099	37.5551	1096
	HMPREF1120_00411 hypothetical protein (103 aa)	2.86784	0.59422	1.84395	0.322253	0.747261	0.825938		951	781.226	67.2857	1273		951	788.109	44.6444	1035
	HMPREF1120_00412 hypothetical protein (343 aa)	14.6541	0.925467	0.884203	1.04667	0.295253	0.41762		702	532.548	257.347	3319		702	539.3	210.348	3337
	HMPREF1120_00413 hypothetical protein (292 aa)	26.7538	1.76034	0.697051	2.52541	0.0115565	0.0289115		1068	898.212	108.31	2356		1068	905.099	51.2684	1365
	HMPREF1120_00414 hypothetical protein (493 aa)	6777.15	-1.63369	0.272044	-6.00525	1.91e-09	2.03e-08		402	240.725	63.8114	372.006		402	245.835	37.199	269.005
	HMPREF1120_00415 PAP2 domain-containing protein (585 aa)	522.971	-0.358418	0.317522	-1.1288	0.258984	0.379		402	240.725	63.8095	371.994		402	245.835	37.1975	268.995
	HMPREF1120_00416 minichromosome maintenance protein 7 (cell division	3803.49	2.01061	0.303809	6.618	3.64e-11	4.91e-10		2919	2749.21	69.6316	4636		2919	2756.1	44.5395	3611
	HMPREF1120_00417 DNA (cytosine-5-)-methyltransferase (1270 aa)	574.205	0.876693	0.346652	2.52903	0.0114378	0.0286563		1836	1666.21	124.803	5036		1836	1673.1	70.5458	3472
	HMPREF1120_00418 hypothetical protein (674 aa)	2894.63	-2.32099	0.321549	-7.21814	5.27e-13	9.44e-12		3327	3157.21	56.9843	4357		3327	3164.1	29.7284	2767
	HMPREF1120_00419 MFS transporter, SP family, sugar:H+ symporter	28.4652	0.968085	0.697954	1.38703	0.165432	0.267272		1671	1501.21	4.29095	156		1671	1508.1	1.96111	87
	HMPREF1120_00420 glucanase (478 aa)	57.3458	1.37231	0.518255	2.64794	0.00809834	0.0212535		1029	859.212	286.717	5966		1029	866.099	398.118	10143
	HMPREF1120_00421 hypothetical protein (289 aa)	14.7385	0.630432	0.865125	0.728717	0.466175	0.590305		1977	1807.21	37.8603	1657		1977	1814.1	32.6625	1743
	HMPREF1120_00422 MFS transporter, SP family, solute carrier	69.0854	1.81989	0.498624	3.64983	0.00026241	0.00104143		696	526.572	56.8527	725		696	533.314	22.8836	359
	HMPREF1120_00423 hypothetical protein (104 aa)	94.0425	0.261679	0.453535	0.576976	0.563956	0.67843		309	158.962	0.779289	3		309	162.734	1.04449	5
	HMPREF1120_00424 serine/threonine-protein kinase ssn3 (352 aa)	423.247	0.228057	0.321879	0.708517	0.478625	0.602445		1029	859.212	1.20146	25		1029	866.099	0.78501	20
	HMPREF1120_00425 40S ribosomal protein S26E (120 aa)	28416.4	-0.835557	0.266433	-3.13609	0.00171219	0.00548741		876	706.249	3.09877	53		876	713.117	2.09752	44
	HMPREF1120_00426 proline utilization trans-activator (603 aa)	43.4689	0.347896	0.555683	0.626069	0.531269	0.650235		1479	1309.21	132.815	4211		1479	1316.1	91.774	3553
	HMPREF1120_00427 hypothetical protein (317 aa)	60.8743	-0.396492	0.495377	-0.800385	0.423488	0.550815		1755	1585.21	14.457	555		1755	1592.1	11.1459	522
	HMPREF1120_00428 hypothetical protein (109 aa)	1.59181	-1.42879	2.4226	-0.589774	0.555342	0.67118		2430	2260.21	150.557	8241		2430	2267.1	91.6336	6111
	HMPREF1120_00429 hypothetical protein (122 aa)	7.19729	1.35138	1.23483	1.09439	0.273784	0.395162		3810	3640.21	9.91416	874		3810	3647.1	8.13729	873
	HMPREF1120_00430 hypothetical protein (162 aa)	151.172	-1.1479	0.431325	-2.66134	0.00778307	0.0205017		2022	1852.21	28.0008	1256		2022	1859.1	18.5599	1015
	HMPREF1120_00431 hypothetical protein (460 aa)	39.5253	0.444432	0.588196	0.755584	0.449899	0.575273		1575	1405.21	0.793401	27		1575	1412.1	1.46851	61
	HMPREF1120_00432 hypothetical protein (652 aa)	22.8446	1.42914	0.737141	1.93876	0.0525304	0.103927		1434	1264.21	2.77632	85		1434	1271.1	2.91514	109
	HMPREF1120_00433 hypothetical protein (1262 aa)	61.9093	-0.801639	0.478638	-1.67483	0.0939667	0.168383		867	697.252	1.18444	20		867	704.12	1.06216	22
	HMPREF1120_00434 hypothetical protein (458 aa)	822.613	-0.542243	0.301221	-1.80015	0.0718369	0.134643		1428	1258.21	3.31466	101		1428	1265.1	4.05756	151
	HMPREF1120_00435 hypothetical protein (356 aa)	725.009	-1.87861	0.328981	-5.71039	1.13e-08	1.08e-07		312	161.482	34.5209	135		312	165.277	21.1855	103
	HMPREF1120_00436 hypothetical protein (607 aa)	256.451	0.344827	0.3292	1.04747	0.294883	0.417298		1056	886.212	28.5624	613		1056	893.099	17.5094	460
	HMPREF1120_00437 hypothetical protein (167 aa)	580.19	1.66749	0.304153	5.48243	4.2e-08	3.61e-07		360	202.875	5046.08	24792		360	207.308	3714.69	22653
	HMPREF1120_00438 SCY1-like (794 aa)	509.36	-0.102204	0.304452	-0.3357	0.737097	0.818025		1809	1639.21	1.18395	47		1809	1646.1	1.38367	67
	HMPREF1120_00439 3-oxoacyl-[acyl-carrier protein] reductase (321 aa)	7982.7	1.23281	0.332659	3.70594	0.000210606	0.000857897		951	781.226	3.01279	57		951	788.109	2.84689	66
	HMPREF1120_00440 N-acetyltransferase complex ARD1 subunit (241 aa)	4477.07	-0.937096	0.293759	-3.19001	0.00142267	0.00467938		327	174.12	0.23715	1		327	178.194	0.190774	1
	HMPREF1120_00441 hypothetical protein (233 aa)	478.341	-0.314099	0.361115	-0.869802	0.384408	0.511319		366	208.196	1.58668	8		366	212.735	2.55678	16
	HMPREF1120_00442 autophagy-like protein 5 (322 aa)	189.322	0.694361	0.358601	1.9363	0.0528305	0.104409		486	319.878	19.105	148		486	325.82	7.5122	72
	HMPREF1120_00443 hypothetical protein (648 aa)	243.814	0.195073	0.458409	0.425543	0.670441	0.765899		1380	1210.21	1.706	50		1380	1217.1	1.59207	57
	HMPREF1120_00444 hypothetical protein (154 aa)	577.791	-1.37375	1.30563	-1.05218	0.292718	0.415177		1956	1786.21	0.739755	32		1956	1793.1	0.872101	46
	HMPREF1120_00445 hypothetical protein (251 aa)	4261.29	-2.79359	0.360559	-7.74794	9.34e-15	2.1e-13		3786	3616.21	0.570936	50		3786	3623.1	0.525437	56
	HMPREF1120_00446 hypothetical protein (516 aa)	827.892	0.083566	0.363696	0.229769	0.818271	0.8781		1374	1204.21	30.7239	896		1374	1211.1	19.0591	679
	HMPREF1120_00447 hypothetical protein (796 aa)	135.213	-0.688931	0.380009	-1.81293	0.0698423	0.131597		1068	898.212	20.3655	443		1068	905.099	10.7419	286
	HMPREF1120_00448 hypothetical protein (481 aa)	561.103	-1.33607	0.299872	-4.45545	8.37e-06	4.69e-05		1821	1651.21	8.50251	340		1821	1658.1	6.84777	334
	HMPREF1120_00449 ATP-binding cassette, sub-family F, member 3	2011.07	0.0460115	0.293501	0.156768	0.875428	0.918079		501	334.315	122.031	988		501	340.382	106.964	1071
	HMPREF1120_00450 hypothetical protein (140 aa)	81.5078	-0.363052	0.442513	-0.820431	0.411971	0.540101		2382	2212.21	11.8714	636		2382	2219.1	7.96599	520
	HMPREF1120_00451 hypothetical protein (737 aa)	1483.31	-1.02194	0.328115	-3.11458	0.00184205	0.00584095		963	793.225	485.999	9336		963	800.106	714.817	16824
	HMPREF1120_00452 hypothetical protein (116 aa)	3130.4	-0.649703	0.281802	-2.30553	0.0211368	0.0481797		723	553.466	230.909	3095		723	560.252	247.929	4086
	HMPREF1120_00453 stachyose synthetase (977 aa)	1086.96	-0.468959	0.301211	-1.55691	0.119491	0.20458		699	529.559	27.4473	352		699	536.307	40.7578	643
	HMPREF1120_00454 hypothetical protein (707 aa)	439.679	0.521598	0.326972	1.59524	0.11066	0.192233		966	796.225	13.1725	254		966	803.105	12.4448	294
	HMPREF1120_00455 hypothetical protein (396 aa)	846.008	1.1496	0.305012	3.76903	0.000163883	0.000687225		1944	1774.21	6.56319	282		1944	1781.1	6.27944	329
	HMPREF1120_00456 hypothetical protein (1102 aa)	377.721	-0.146072	0.318764	-0.458244	0.646777	0.746729		462	296.899	57.8569	416		462	302.654	37.628	335
	HMPREF1120_00457 hypothetical protein (597 aa)	234.306	2.36464	0.391653	6.0376	1.56e-09	1.68e-08		753	583.385	112.754	1593		753	590.201	53.5669	930
	HMPREF1120_00458 hypothetical protein (702 aa)	3175.53	-1.22839	0.288165	-4.26281	2.02e-05	0.000104353		1548	1378.21	33.8558	1130		1548	1385.1	21.4508	874
	HMPREF1120_00459 hypothetical protein (675 aa)	1668.17	-2.31496	0.346906	-6.67317	2.5e-11	3.47e-10		2388	2218.21	2.14075	115		2388	2225.1	1.95557	128
	HMPREF1120_00460 phosphatidylinositol glycan, class U (403 aa)	1241.32	-0.371978	0.313398	-1.18692	0.23526	0.351901		1443	1273.21	11.7727	363		1443	1280.1	10.1977	384
	HMPREF1120_00461 GNAT family acetyltransferase Nat4 (205 aa)	319.546	-0.0255891	0.400439	-0.0639026	0.949048	0.967437		2262	2092.21	54.8274	2778		2262	2099.1	32.9244	2033
	HMPREF1120_00462 succinate-semialdehyde dehydrogenase (498 aa)	2205.54	-0.392373	0.295706	-1.3269	0.184541	0.291233		420	257.332	11.7138	73		420	262.727	12.0335	93
	HMPREF1120_00463 hypothetical protein (832 aa)	46.5749	0.607668	0.533193	1.13968	0.25442	0.373739		2211	2041.21	26.4803	1309		2211	2048.1	16.5153	995
	HMPREF1120_00464 MFS transporter, PHS family, inorganic phosphate	356.29	1.69232	0.324491	5.21531	1.84e-07	1.43e-06		348	192.303	541.755	2523		348	196.604	541.901	3134
	HMPREF1120_00465 hypothetical protein (206 aa)	164.236	0.364525	0.365759	0.996627	0.318945	0.442481		2931	2761.21	15.8069	1057		2931	2768.1	13.3248	1085
	HMPREF1120_00466 hypothetical protein (518 aa)	1580.7	1.74989	0.320957	5.4521	4.98e-08	4.23e-07		2121	1951.21	15.3005	723		2121	1958.1	8.64585	498
	HMPREF1120_00467 hypothetical protein (710 aa)	1050.17	-0.662824	0.297097	-2.231	0.0256809	0.0568306		1188	1018.21	55.7617	1375		1188	1025.1	45.1342	1361
	HMPREF1120_00468 hypothetical protein (1419 aa)	996.357	-0.811413	0.294981	-2.75073	0.00594632	0.0162746		3306	3136.21	5.7142	434		3306	3143.1	4.42362	409
	HMPREF1120_00469 hypothetical protein (577 aa)	111.471	0.540588	0.491412	1.10007	0.271302	0.392313		1791	1621.21	8.71079	342		1791	1628.1	12.0269	576
	HMPREF1120_00470 hypothetical protein (484 aa)	308.105	0.60481	0.36416	1.66083	0.0967467	0.172364		2106	1936.21	50.2664	2357		2106	1943.1	36.8973	2109
	HMPREF1120_00471 amidase (553 aa)	138.97	1.07821	0.461964	2.33397	0.0195971	0.0452541		2025	1855.21	19.6312	882		2025	1862.1	7.9597	436
	HMPREF1120_00472 6-phosphofructokinase (795 aa)	1737.38	-0.891038	0.28909	-3.08222	0.00205461	0.00641606		1209	1039.21	40.2907	1014		1209	1046.1	49.3301	1518
	HMPREF1120_00473 hypothetical protein (633 aa)	687.742	-1.01241	0.319888	-3.16489	0.0015514	0.00503838		615	446.085	21.4754	232		615	452.688	37.9983	506
	HMPREF1120_00474 hypothetical protein (390 aa)	1304.8	-1.4314	0.297935	-4.8044	1.55e-06	1.01e-05		1494	1324.21	70.5352	2262		1494	1331.1	56.5943	2216
	HMPREF1120_00475 topoisomerase (DNA) II binding protein 1	1443.05	0.130617	0.286031	0.456652	0.647921	0.747645		2496	2326.21	0.541411	30.5004		2496	2333.1	0.517282	35.5016
	HMPREF1120_00476 YggS family pyridoxal phosphate enzyme (323	677.968	-1.17251	0.302801	-3.8722	0.000107857	0.000473965		2496	2326.21	0.541398	30.4996		2496	2333.1	0.517236	35.4984
	HMPREF1120_00477 mRNA-nucleus export ATPase (Elf1) (1119 aa)	2810.9	-0.876452	0.322475	-2.71789	0.00656999	0.017699		2133	1963.21	12.4726	593		2133	1970.1	11.8027	684
	HMPREF1120_00478 isocitrate lyase (596 aa)	1328.55	0.167925	0.30107	0.557762	0.577007	0.689267		618	449.061	18.7584	204		618	455.664	17.0099	228
	HMPREF1120_00479 2-methylcitrate synthase, mitochondrial (467 aa)	1323.16	-0.136411	0.290951	-0.468844	0.639181	0.739865		1554	1384.21	104.767	3512		1554	1391.1	54.4465	2228
	HMPREF1120_00480 dipeptidyl-peptidase III (176 aa)	26.1961	1.60871	0.700256	2.29732	0.0216004	0.0490792		2130	1960.21	23.0665	1095		2130	1967.1	14.1537	819
	HMPREF1120_00481 glucan endo-1,3-beta-D-glucosidase (467 aa)	56.0744	0.279397	0.504091	0.554259	0.579401	0.691111		4257	4087.21	9.79976	970		4257	4094.1	6.09468	734
	HMPREF1120_00482 hypothetical protein (839 aa)	40.3242	1.28927	0.593418	2.17261	0.0298095	0.064593		1731	1561.21	4.46988	169		1731	1568.1	3.07842	142
	HMPREF1120_00483 alcohol dehydrogenase (362 aa)	122.126	1.30775	0.394211	3.31738	0.000908667	0.00314048		1452	1282.21	17.7123	550		1452	1289.1	8.59695	326
	HMPREF1120_00484 hypothetical protein (273 aa)	208.394	0.141115	0.348659	0.404735	0.685672	0.779165		1659	1489.21	6.82103	246		1659	1496.1	4.49902	198
	HMPREF1120_00485 MFS transporter, DHA1 family, multidrug resistance	83.4608	0.536728	0.433893	1.23701	0.216084	0.328904		2385	2215.21	27.5133	1476		2385	2222.1	21.1885	1385
	HMPREF1120_00486 MFS transporter, SP family, myo-inositol:H+ symporter	34.908	1.18494	0.661559	1.79113	0.0732719	0.136945		1899	1729.21	14.853	622		1899	1736.1	8.83111	451
	HMPREF1120_00487 hypothetical protein (185 aa)	317.634	0.3938	0.411667	0.9566	0.338769	0.464141		1170	1000.21	34.5958	838		1170	1007.1	27.6118	818
	HMPREF1120_00488 hypothetical protein (552 aa)	223.246	0.188689	0.360813	0.522956	0.601005	0.70888		2844	2674.21	29.8011	1930		2844	2681.1	20.528	1619
	HMPREF1120_00489 hypothetical protein (559 aa)	314.816	-1.0012	0.354034	-2.82798	0.00468422	0.0132593		969	799.225	27.7444	537		969	806.105	18.5977	441
	HMPREF1120_00490 cyclohexanone monooxygenase (569 aa)	118.209	0.474361	0.391624	1.21126	0.225794	0.340457		3357	3187.21	38.4524	2968		3357	3194.1	18.2102	1711
	HMPREF1120_00491 hypothetical protein (706 aa)	23.626	1.07918	0.739267	1.45979	0.144347	0.239346		1788	1618.21	42.2567	1656		1788	1625.1	34.4111	1645
	HMPREF1120_00492 hypothetical protein (551 aa)	1001.65	-0.996397	0.345131	-2.88702	0.00388914	0.0112847		1401	1231.21	46.4502	1385		1401	1238.1	43.1354	1571
	HMPREF1120_00493 hypothetical protein (346 aa)	1797.57	0.106644	0.281775	0.37847	0.705081	0.794689		528	360.506	4.92523	43		528	366.745	4.54198	49
	HMPREF1120_00494 hypothetical protein (261 aa)	242.201	-0.66388	0.336621	-1.97219	0.0485883	0.097208		1401	1231.21	2.1129	63		1401	1238.1	2.22404	81
	HMPREF1120_00495 type II pantothenate kinase (441 aa)	382.259	0.286702	0.319306	0.897893	0.369243	0.494692		2517	2347.21	0.897199	51		2517	2354.1	1.19858	83
	HMPREF1120_00496 hypothetical protein (444 aa)	339.404	0.8355	0.372644	2.24209	0.0249558	0.0554725		1086	916.212	9.14895	203		1086	923.099	7.54951	205
	HMPREF1120_00497 hypothetical protein (792 aa)	68.7369	0.410571	0.530242	0.77431	0.438747	0.565316		819	649.293	16.535	260		819	656.144	13.0561	252
	HMPREF1120_00498 cytochrome P450 oxidoreductase (542 aa)	232.247	0.763965	0.359438	2.12544	0.0335498	0.0712963		1515	1345.21	3.65281	119		1515	1352.1	2.84108	113
	HMPREF1120_00499 topoisomerase (DNA) II binding protein 1	2260.91	-0.261791	0.27811	-0.94132	0.346541	0.471648		843	673.269	2.20793	36		843	680.132	3.84867	77
	HMPREF1120_00500 sterol O-acyltransferase (539 aa)	2646.41	0.658801	0.281314	2.34187	0.0191874	0.0444919		555	386.909	27.7483	260		555	393.284	50.1343	580
	HMPREF1120_00501 hypothetical protein (619 aa)	60.151	2.33649	0.520062	4.49271	7.03e-06	4e-05		1656	1486.21	6.52917	235		1656	1493.1	7.33129	322
	HMPREF1120_00502 dimethylaniline monooxygenase (N-oxide forming) (575 aa)	589.652	0.339589	0.30807	1.10231	0.270327	0.391576		1677	1507.21	6.4382	235		1677	1514.1	5.77021	257
	HMPREF1120_00503 hypothetical protein (335 aa)	464.763	0.440348	0.317104	1.38865	0.164938	0.266753		1707	1537.21	4.51281	168		1707	1544.1	3.41248	155
	HMPREF1120_00504 hypothetical protein (419 aa)	352.856	-0.397938	0.316362	-1.25786	0.208444	0.320011		2118	1948.21	0.529877	25		2118	1955.1	0.869389	50
	HMPREF1120_00505 hypothetical protein (292 aa)	375.557	-0.413153	0.319179	-1.29442	0.195519	0.304058		1653	1483.21	28.007	1006		1653	1490.1	13.0267	571
	HMPREF1120_00506 cyclin-dependent kinase 7 (424 aa)	503.637	-0.715169	0.307279	-2.32743	0.0199425	0.0458637		1038	868.212	114.858	2415		1038	875.099	76.2175	1962
	HMPREF1120_00507 hypothetical protein (257 aa)	2408.66	-1.46867	0.292335	-5.02392	5.06e-07	3.61e-06		783	613.322	14.5424	216		783	620.16	12.224	223
	HMPREF1120_00508 hypothetical protein (144 aa)	57.5678	0.0999005	0.538818	0.185407	0.85291	0.903454		1323	1153.21	18.0465	504		1323	1160.1	14.1242	482
	HMPREF1120_00509 centromeric protein E (986 aa)	180.918	-1.13105	0.407312	-2.77686	0.00548862	0.0152244		1332	1162.21	20.2517	570		1332	1169.1	13.1722	453
	HMPREF1120_00510 hypothetical protein (623 aa)	901.256	-1.50588	0.329033	-4.57669	4.72e-06	2.78e-05		2376	2206.21	1.98395	106		2376	2213.1	1.2135	79
	HMPREF1120_00511 hypothetical protein (130 aa)	3.04591	1.32013	2.07165	0.637235	0.523972	0.644112		1626	1456.21	10.0381	354		1626	1463.1	7.73719	333
	HMPREF1120_00512 hypothetical protein (1038 aa)	878.581	-0.159174	0.284689	-0.559115	0.576083	0.688481		2472	2302.21	45.6471	2545		2472	2309.1	33.7137	2290
	HMPREF1120_00513 protein-tyrosine phosphatase (303 aa)	72.6529	0.23758	0.46454	0.511431	0.609049	0.715503		1617	1447.21	104.6	3666		1617	1454.1	92.065	3938
	HMPREF1120_00514 hypothetical protein (308 aa)	297.502	-1.08517	0.337938	-3.21114	0.00132208	0.00437495		1857	1687.21	2.9858	122		1857	1694.1	2.28759	114
	HMPREF1120_00515 hypothetical protein (241 aa)	2036.36	2.45099	0.373945	6.55441	5.59e-11	7.27e-10		1725	1555.21	22.356	842		1725	1562.1	15.3859	707
	HMPREF1120_00516 hypothetical protein (164 aa)	193.077	0.787863	0.361773	2.17778	0.0294223	0.0639036		1005	835.212	35.0526	709		1005	842.099	22.1223	548
	HMPREF1120_00517 hypothetical protein (419 aa)	1577.85	-0.38731	0.302125	-1.28195	0.19986	0.309345		1257	1087.21	12.9892	342		1257	1094.1	11.5584	372
	HMPREF1120_00518 hypothetical protein (177 aa)	1135.15	-0.596242	0.288868	-2.06406	0.0390116	0.0808977		876	706.249	24.8486	425		876	713.117	15.779	331
	HMPREF1120_00519 hypothetical protein (465 aa)	2993.69	-0.549258	0.272976	-2.01211	0.044208	0.0898423		1272	1102.21	18.6193	497		1272	1109.1	12.2297	399
	HMPREF1120_00520 hypothetical protein (139 aa)	3018.68	0.682139	0.273082	2.49793	0.0124922	0.0309017		771	601.344	120.099	1749		771	608.174	69.9266	1251
	HMPREF1120_00521 glucose repression regulatory protein TUP1 (591	866.841	-0.416825	0.325598	-1.28018	0.200482	0.310256		432	268.548	11.2246	73		432	274.038	8.1874	66
	HMPREF1120_00522 Fe-Mn family superoxide dismutase (334 aa)	5547.86	-1.35373	0.270816	-4.99869	5.77e-07	4.06e-06		2958	2788.21	1.80678	122		2958	2795.1	1.75137	144
	HMPREF1120_00523 hypothetical protein (377 aa)	47.0259	1.88312	0.606936	3.10267	0.00191784	0.00604194		1869	1699.21	14.8965	613		1869	1706.1	9.78341	491
	HMPREF1120_00524 nuclear movement protein nudC (196 aa)	1134.39	-1.31115	0.313271	-4.18535	2.85e-05	0.000142351		390	229.753	0	0		390	234.722	1.4483	10
	HMPREF1120_00525 alpha-galactosidase (483 aa)	288.684	0.469555	0.34237	1.37148	0.170224	0.27363		3114	2944.21	13.7304	979		3114	2951.1	11.1968	972
	HMPREF1120_00526 protoheme IX farnesyltransferase (574 aa)	1226.96	-0.196068	0.312461	-0.627497	0.530334	0.649576		909	739.235	4.80382	86		909	746.112	4.46514	98
	HMPREF1120_00527 hypothetical protein (246 aa)	486.257	-0.610134	0.345717	-1.76484	0.077591	0.143597		924	754.234	12.4277	227		924	761.111	9.82625	220
	HMPREF1120_00528 acyl-CoA dehydrogenase (520 aa)	3489.37	-0.546543	0.321852	-1.69812	0.0894852	0.161804		723	553.466	200.096	2682		723	560.252	324.565	5349
	HMPREF1120_00529 amidase (563 aa)	413.36	-0.15996	0.310168	-0.515721	0.606049	0.713285		492	325.64	31.1938	246		492	331.645	33.2112	324
	HMPREF1120_00530 phosphatidylinositol glycan, class S (568 aa)	241.845	-0.0975903	0.334114	-0.292086	0.770221	0.841174		1257	1087.21	72.9599	1921		1257	1094.1	40.2681	1296
	HMPREF1120_00531 hypothetical protein (210 aa)	1125.05	-1.13564	0.286227	-3.96764	7.26e-05	0.00033027		531	363.425	127.369	1121		531	369.691	91.1271	991
	HMPREF1120_00532 hypothetical protein (410 aa)	131.253	1.08855	0.385543	2.82343	0.00475134	0.0133906		1395	1225.21	101.141	3001		1395	1232.1	74.7164	2708
	HMPREF1120_00533 hypothetical protein (394 aa)	25.4423	0.692734	0.72825	0.951232	0.341487	0.46669		417	254.547	693	4272		417	259.896	574.221	4390
	HMPREF1120_00534 sterol-4alpha-carboxylate 3-dehydrogenase (decarboxylating) (447 aa)	1325.37	2.76503	0.293804	9.41113	4.91e-21	2.2e-19		1773	1603.21	28.1772	1094		1773	1610.1	13.8505	656
	HMPREF1120_00535 hypothetical protein (1109 aa)	2760.66	-0.970245	0.282957	-3.42895	0.000605921	0.00219235		1002	832.212	193.757	3905		1002	839.099	138.475	3418
	HMPREF1120_00536 hypothetical protein (140 aa)	103.454	-0.399129	0.487618	-0.818527	0.413056	0.540946		1131	961.212	3.95221	92		1131	968.099	2.87943	82
	HMPREF1120_00537 AAT family amino acid transporter (550	1551.5	-0.00095867	0.282187	-0.00339729	0.997289	0.998245		588	419.394	79.6521	809		588	425.893	57.0715	715
	HMPREF1120_00538 3-oxoacyl-[acyl-carrier protein] reductase (254 aa)	452.131	-0.85531	0.339722	-2.51768	0.0118132	0.0294309		1449	1279.21	15.1069	468		1449	1286.1	8.48484	321
[truncated: 9,024 more rows]

## Sheet: Deuteron WT IR vs Control
Differential Expression	Gene Info	baseMean	log2FoldChange	lfcSE	stat	pvalue	padj	WT Deuteron BioRep 1	Length	EffectiveLength	TPM	NumReads	WT Deuteron BioRep 2	Length	EffectiveLength	TPM	NumReads
[truncated: 9,562 more rows]

[truncated: 5 more sheets: Deuteron PKS IR vs Control, Proton WT IR vs Control, Proton PKS IR vs Control, WT vs PKS Control Alpha Proton, WT vs PKS Control Deuteron]
