# Supplementary material for: The Transcriptomic and Phenotypic Response of the Melanized Yeast Exophiala dermatitidis to Ionizing Particle Exposure
Source: Front Microbiol. 2021 Jan 12;11:609996. doi: 10.3389/fmicb.2020.609996 (PMC7835796; doi:10.3389/fmicb.2020.609996)
Supplement: Supplementary Table 4 — Genes differentially expressed after irradiation by all particles with fold change values >5 or <−5. Averages of all conditions are also shown, along with the standard deviation. [file Table_4.xlsx]

## Sheet: Gene Dif. Exp. FDR < 0.05
Gene Name	Alpha WT	Alpha PKS	Deuteron WT	Deuteron PKS	Proton WT	Proton PKS	All (Average)	SD
HMPREF1120_00006	3.55027	4.92749	3.11595	4.05269	2.83618	4.97547	6.44295	0.905968
HMPREF1120_00007	6.38056	4.37563	4.64699	4.36761	6.25221	5.66092	6.20053	0.933013
HMPREF1120_00022	-0.745818	-1.14486	-0.84404	-1.52529	-0.917884	-0.679587	5.84025	0.313646
HMPREF1120_00023	-1.32868	-1.70249	-1.36282	-1.61457	-1.51737	-1.47987	5.83509	0.143526
HMPREF1120_00025	-1.8125	-1.13365	-1.16212	-1.77345	-2.0805	-2.08057	5.59921	0.427459
HMPREF1120_00027	1.60174	1.31047	1.18596	1.65005	1.32201	1.43028	5.39433	0.180205
HMPREF1120_00029	-1.82393	-1.91492	-0.410612	-1.54999	-1.90665	-1.7978	5.28066	0.581931
HMPREF1120_00030	-1.60134	-2.03332	-1.46092	-1.36284	-1.11643	-1.34001	5.22016	0.311947
HMPREF1120_00038	3.06453	4.40886	3.57329	2.83673	2.06046	2.18486	5.04105	0.881906
HMPREF1120_00041	-3.76258	-3.77914	-2.92367	-3.69044	-3.761	-4.17122	5.01515	0.409059
HMPREF1120_00044	-1.2077	-0.852274	-0.59893	-1.42491	-1.24498	-1.12425	4.91934	0.299204
HMPREF1120_00045	-3.15273	-3.06395	-2.13689	-3.56926	-2.77255	-3.21316	4.84265	0.488305
HMPREF1120_00046	1.24046	1.92035	1.21673	0.840707	0.655456	0.7301	4.81864	0.470746
HMPREF1120_00047	-1.82631	-2.47403	-1.31638	-2.33866	-1.12657	-2.03912	4.67072	0.542687
HMPREF1120_00048	-1.72287	-1.89235	-1.47675	-1.20817	-1.56916	-1.42846	4.59604	0.238511
HMPREF1120_00056	-1.35666	-1.36868	-0.977349	-1.32442	-0.943234	-1.084	4.58378	0.196924
HMPREF1120_00059	1.46115	0.912815	1.4228	1.30639	1.96998	2.21065	4.57622	0.469516
HMPREF1120_00060	-1.69987	-1.82219	-1.1439	-2.34797	-1.16702	-1.54744	4.48476	0.450404
HMPREF1120_00061	-2.13007	-1.33478	-1.80972	-1.53197	-2.34888	-2.08403	4.34045	0.38654
HMPREF1120_00064	-1.45589	-1.45546	-1.01248	-2.44878	-1.68888	-2.41623	4.28179	0.574979
HMPREF1120_00083	-1.37878	-0.949236	-1.15446	-1.90419	-1.82855	-1.67711	4.2566	0.384236
HMPREF1120_00086	1.18405	1.90795	1.16938	1.98284	1.13847	1.15574	4.25327	0.405562
HMPREF1120_00089	1.85865	2.10553	1.22745	2.49551	1.29786	1.74565	4.23265	0.48221
HMPREF1120_00091	-2.1056	-1.92898	-1.41126	-2.47271	-1.14246	-1.55065	4.23064	0.49037
HMPREF1120_00092	-1.29398	-0.965411	-0.740936	-0.885949	-1.64047	-1.41553	4.23032	0.347167
HMPREF1120_00094	-1.02884	-1.09449	-1.24148	-1.91767	-1.79365	-1.51848	4.22289	0.370646
HMPREF1120_00101	2.92861	3.66934	2.67409	2.00605	3.08781	2.93505	4.22229	0.543646
HMPREF1120_00103	-1.27127	-1.0069	-1.02734	-1.14241	-1.50745	-1.11774	4.21502	0.186601
HMPREF1120_00104	-2.85945	-1.91193	-1.56732	-2.26563	-2.729	-2.88844	4.1938	0.54813
HMPREF1120_00105	1.32397	1.31342	1.05251	1.23331	1.49349	1.5255	4.18087	0.173994
HMPREF1120_00109	3.00924	2.8279	2.50983	2.08235	2.6088	2.78838	4.14862	0.32327
HMPREF1120_00113	1.86229	2.47123	1.58743	1.4727	1.774	1.88694	4.11415	0.347615
HMPREF1120_00119	-1.29947	-2.11195	-1.43417	-1.99228	-0.887242	-0.926345	4.07789	0.518783
HMPREF1120_00129	0.939727	1.33202	0.752839	0.909245	0.80244	1.01312	4.01804	0.205877
HMPREF1120_00138	-1.22764	-1.33099	-0.835213	-1.52591	-1.32707	-1.25425	3.90968	0.228557
HMPREF1120_00146	2.17395	2.04597	1.48869	2.00145	2.25109	2.08956	3.87225	0.269981
HMPREF1120_00148	-2.86862	-1.7715	-1.39247	-2.12508	-1.82004	-2.19662	3.85691	0.501485
HMPREF1120_00149	-3.1045	-2.66297	-2.13423	-3.34627	-3.17347	-3.23118	3.84906	0.459868
HMPREF1120_00159	-3.60715	-2.83269	-2.9514	-3.07919	-4.29548	-4.80392	3.84723	0.801709
HMPREF1120_00160	1.70079	1.24181	1.6066	0.941661	2.17779	1.97011	3.78833	0.456614
HMPREF1120_00163	1.25025	1.58019	0.718661	2.17786	0.862081	1.70019	3.78756	0.548016
HMPREF1120_00176	2.27163	1.84702	1.6419	1.94134	2.56146	2.60936	3.73648	0.39711
HMPREF1120_00177	-0.77985	-1.4677	-0.958415	-2.4588	-0.78392	-0.835528	3.7256	0.662707
HMPREF1120_00185	2.42266	2.37245	2.15389	1.39698	2.28091	2.15694	3.68198	0.375718
HMPREF1120_00186	1.18226	0.833273	0.955465	1.27882	1.25842	1.48996	3.64001	0.237284
HMPREF1120_00194	1.94644	3.15595	2.27705	2.2196	0.958601	0.949509	3.5921	0.849897
HMPREF1120_00196	2.71979	3.35534	2.00229	2.77179	2.55523	2.83549	3.58689	0.438373
HMPREF1120_00197	2.83589	3.6803	1.86784	3.13368	2.44057	3.2999	3.58099	0.648165
HMPREF1120_00198	3.36376	2.15367	1.7026	2.53029	3.8449	3.14133	3.57038	0.802527
HMPREF1120_00216	-1.22717	-0.992376	-1.05036	-1.7224	-1.45055	-1.25878	3.55129	0.269604
HMPREF1120_00217	1.29447	2.05754	1.88496	1.5127	0.896519	0.999505	3.5264	0.468019
HMPREF1120_00219	-2.05856	-2.28473	-1.34312	-2.49114	-1.57703	-2.02007	3.52054	0.430827
HMPREF1120_00224	1.17873	1.19213	0.809756	0.742243	0.722871	0.710979	3.50483	0.229284
HMPREF1120_00235	-3.08496	-2.99454	-2.73959	-3.00069	-3.95731	-4.10955	3.50346	0.570855
HMPREF1120_00236	-1.66654	-2.12648	-1.35781	-1.44913	-1.50313	-1.6361	3.49454	0.27221
HMPREF1120_00239	-2.09763	-1.87289	-1.70323	-1.97376	-1.49927	-1.71143	3.49084	0.215021
HMPREF1120_00243	-3.93104	-2.0338	-2.17545	-1.45996	-2.10234	-2.55044	3.48996	0.839035
HMPREF1120_00244	-5.15322	-4.48549	-2.63351	-2.83484	-2.47247	-2.14912	3.47254	1.22547
HMPREF1120_00245	-2.0111	-1.68599	-1.25863	-1.98145	-1.93561	-1.41734	3.47008	0.317823
HMPREF1120_00249	2.20083	1.91935	1.59739	2.23585	2.46238	2.15614	3.46419	0.299405
HMPREF1120_00253	-1.79596	-1.75446	-1.17155	-2.41527	-1.52705	-1.77312	3.4459	0.407164
HMPREF1120_00259	1.52038	2.00207	1.16696	1.97857	0.926276	1.27831	3.40744	0.440007
HMPREF1120_00261	-1.29997	-1.04489	-0.998658	-1.33207	-1.72963	-1.62525	3.38624	0.296119
HMPREF1120_00264	3.03067	4.04555	2.14817	2.70963	3.54467	3.88885	3.38503	0.731994
HMPREF1120_00265	-1.63157	-1.37695	-1.12754	-1.33123	-1.8862	-1.85437	3.37897	0.305675
HMPREF1120_00266	-1.23348	-0.946508	-0.798382	-1.53381	-1.09922	-1.25794	3.36724	0.258223
HMPREF1120_00272	1.2914	0.960729	1.57009	0.709677	1.89234	1.81545	3.35474	0.473486
HMPREF1120_00273	-1.20636	-1.95145	-0.851846	-2.40893	-0.885132	-1.29726	3.34618	0.621115
HMPREF1120_00282	1.49609	1.81663	0.985974	1.86308	1.14865	1.16654	3.30424	0.370236
HMPREF1120_00285	-2.03645	-1.40794	-1.64085	-2.43069	-3.09704	-3.14745	3.29516	0.730748
HMPREF1120_00286	-3.41078	-3.95522	-2.23584	-2.76024	-2.25769	-2.85448	3.28981	0.67063
HMPREF1120_00289	1.5516	2.42856	1.45518	1.02035	0.921423	0.844211	3.28669	0.593418
HMPREF1120_00293	-1.28222	-1.34829	-1.10117	-1.47152	-1.52825	-1.32452	3.27374	0.150584
HMPREF1120_00298	1.35888	1.89129	1.06935	2.22029	1.0121	1.74761	3.25841	0.482018
HMPREF1120_00301	1.11358	1.5877	0.602024	1.1411	1.64287	1.87699	3.25406	0.463879
HMPREF1120_00303	2.15234	1.86567	1.47668	1.0375	2.2097	2.31367	3.24934	0.497037
HMPREF1120_00306	1.77387	1.40388	1.29076	2.2331	2.01019	1.3152	3.24139	0.396012
HMPREF1120_00307	2.04724	2.64944	1.59503	2.47223	1.33928	1.68674	3.23721	0.517366
HMPREF1120_00312	-2.51394	-2.00071	-1.85327	-2.44138	-3.27507	-2.94787	3.22792	0.54265
HMPREF1120_00321	1.56399	1.3869	0.99798	1.48667	1.43411	1.38709	3.1979	0.197031
HMPREF1120_00322	1.46976	1.36429	0.751172	1.65999	1.05612	1.29536	3.18064	0.321361
HMPREF1120_00329	-1.58902	-2.0351	-1.44597	-2.34325	-1.38003	-1.38082	3.16626	0.401758
HMPREF1120_00334	-1.06767	-0.813373	-0.86451	-1.57464	-1.38815	-1.17889	3.16581	0.29646
HMPREF1120_00335	-1.38986	-0.821476	-0.916482	-0.987743	-1.12222	-1.37938	3.16517	0.23932
HMPREF1120_00337	-1.19562	-1.32005	-0.819415	-1.77026	-1.23682	-1.44218	3.15627	0.312272
HMPREF1120_00341	1.77821	2.01279	1.34227	1.16121	1.12075	1.34886	3.145	0.357046
HMPREF1120_00342	-2.25922	-1.9046	-1.61227	-2.75556	-2.74356	-2.76956	3.13362	0.499151
HMPREF1120_00353	-0.946059	-1.05844	-0.600523	-1.78198	-0.856083	-0.936256	3.12177	0.399204
HMPREF1120_00354	-1.11044	-1.27488	-0.843382	-1.62775	-1.00821	-1.18685	3.12005	0.26723
HMPREF1120_00356	-1.8902	-2.01127	-1.41269	-1.38284	-1.42541	-1.70013	3.11692	0.271239
HMPREF1120_00362	-1.6329	-1.48875	-1.90537	-0.891037	-2.28674	-1.84383	3.09831	0.470503
HMPREF1120_00374	3.36242	3.19288	2.562	3.63259	2.86205	2.69951	3.07914	0.413212
HMPREF1120_00375	3.91722	5.16862	3.74159	3.5413	2.17229	2.29423	3.07764	1.1163
HMPREF1120_00379	1.62568	1.79614	1.51453	1.3683	1.04602	0.949626	3.07233	0.331199
HMPREF1120_00380	1.43287	1.59538	1.00546	1.71346	1.20584	1.37102	3.06389	0.257197
HMPREF1120_00393	1.60902	1.66942	1.48846	2.46683	1.33421	1.48486	3.06193	0.40459
HMPREF1120_00394	-2.38485	-2.48798	-1.41712	-2.86534	-1.45626	-1.98347	3.06146	0.585098
HMPREF1120_00404	2.83616	2.60865	2.20422	2.40729	2.79389	2.85601	3.05191	0.264906
HMPREF1120_00405	3.91015	3.40748	3.05441	3.28905	4.12818	4.05077	3.04094	0.447255
HMPREF1120_00406	2.44349	2.14461	2.04121	2.42022	1.97667	2.59834	3.03504	0.25083
HMPREF1120_00407	2.65974	2.30761	1.58837	1.78576	2.31612	2.15693	3.02145	0.389667
HMPREF1120_00409	1.46259	1.51465	0.990745	1.89982	1.27631	1.4016	3.00555	0.298708
HMPREF1120_00410	-1.2832	-2.44064	-1.29602	-1.92219	-0.700515	-0.95507	2.9936	0.641998
HMPREF1120_00414	-1.372	-1.63369	-1.06672	-2.40997	-1.25613	-1.48745	2.97613	0.469286
HMPREF1120_00416	2.13502	2.01061	1.6613	2.09062	1.80539	2.36859	2.96863	0.250659
HMPREF1120_00418	-2.36151	-2.32099	-1.89876	-2.15376	-2.56409	-2.69548	2.9631	0.285111
HMPREF1120_00437	1.71921	1.66749	1.6238	1.49876	1.80109	1.82443	2.95256	0.120601
HMPREF1120_00445	-2.72799	-2.79359	-1.78569	-1.86948	-0.871153	-0.684958	2.95107	0.889803
HMPREF1120_00464	1.67246	1.69232	1.48654	1.36123	1.70898	2.04689	2.94693	0.233504
HMPREF1120_00466	2.42084	1.74989	1.7624	1.95923	2.62875	2.72448	2.94314	0.438042
HMPREF1120_00471	2.42766	1.07821	0.892108	1.69482	1.89504	1.92291	2.94078	0.573169
HMPREF1120_00472	-1.34081	-0.891038	-1.12679	-0.679066	-1.72864	-1.55201	2.94009	0.398259
HMPREF1120_00473	-1.13776	-1.01241	-1.00167	-1.54376	-1.45056	-1.48429	2.91633	0.248712
HMPREF1120_00474	-1.18442	-1.4314	-0.661162	-2.05914	-1.21635	-1.46182	2.91492	0.456193
HMPREF1120_00489	-1.38872	-1.0012	-0.649336	-1.20517	-2.02417	-2.49727	2.90748	0.68292
HMPREF1120_00507	-1.18235	-1.46867	-1.23705	-1.7283	-1.28956	-1.0126	2.89553	0.249022
HMPREF1120_00509	-1.33851	-1.13105	-1.27766	-0.761062	-1.4998	-1.2022	2.88901	0.250001
HMPREF1120_00510	-1.52928	-1.50588	-1.78549	-1.08396	-2.19959	-1.75786	2.88435	0.370823
HMPREF1120_00522	-1.28028	-1.35373	-0.768415	-1.85448	-1.05298	-1.14387	2.88349	0.362967
HMPREF1120_00523	2.49384	1.88312	2.509	1.28465	3.29325	3.28599	2.88159	0.78668
HMPREF1120_00531	-1.42637	-1.13564	-0.685793	-1.83704	-1.45501	-1.47453	2.88033	0.38871
HMPREF1120_00534	2.07391	2.76503	2.70131	1.86786	1.82316	1.80397	2.87727	0.445222
HMPREF1120_00544	1.25398	0.942772	0.932186	0.636903	1.30655	1.3833	2.87636	0.286533
HMPREF1120_00546	-4.57483	-4.87159	-3.00675	-3.73562	-2.77356	-3.73006	2.8732	0.829289
HMPREF1120_00547	1.82808	1.50009	1.11185	1.60151	2.47155	2.55717	2.8673	0.568471
HMPREF1120_00550	-2.08425	-2.09784	-1.41269	-2.48142	-1.85574	-1.93189	2.85393	0.350919
HMPREF1120_00554	1.57882	1.36958	1.14695	0.730431	1.68776	1.88891	2.84835	0.416435
HMPREF1120_00555	-0.961279	-0.978136	-1.13891	-0.818915	-1.38293	-1.12115	2.83414	0.194182
HMPREF1120_00558	-0.798797	-0.766472	-0.552177	-1.64435	-1.14729	-1.03204	2.82365	0.382857
HMPREF1120_00559	2.67086	1.62383	1.73047	2.00346	2.47234	2.44709	2.82069	0.432992
HMPREF1120_00579	1.56202	2.26332	0.980973	1.97251	1.60025	2.40539	2.81471	0.525019
HMPREF1120_00580	-1.18602	-1.63588	-0.971909	-2.28529	-0.726305	-1.15477	2.80982	0.556811
HMPREF1120_00582	-1.53895	-0.819718	-1.34747	-1.72597	-2.10109	-1.94121	2.80505	0.459803
HMPREF1120_00584	-2.07126	-1.5354	-1.81041	-1.05902	-2.66897	-2.49642	2.80184	0.602472
HMPREF1120_00585	-3.02085	-2.76863	-2.24563	-3.37971	-2.83006	-2.94483	2.7966	0.371408
HMPREF1120_00591	2.45424	1.84616	1.66116	1.99825	2.66852	2.98319	2.79391	0.51489
HMPREF1120_00593	1.57388	2.0941	0.968601	2.33579	1.76884	2.47518	2.78943	0.555674
HMPREF1120_00599	-0.906679	-1.53847	-1.3092	-1.4411	-0.991035	-0.942865	2.7894	0.275538
HMPREF1120_00609	-1.06398	-1.17394	-0.700709	-1.85585	-1.15664	-1.3163	2.78144	0.377693
HMPREF1120_00613	-2.04564	-1.55772	-1.57703	-2.24299	-2.75478	-2.65406	2.7763	0.51336
HMPREF1120_00621	4.47981	5.40254	4.08462	3.76517	3.67434	3.75635	2.77399	0.663277
HMPREF1120_00622	4.51521	4.21559	3.82548	3.30468	4.9857	4.53717	2.77367	0.59445
HMPREF1120_00623	-1.96211	-1.33705	-1.3854	-2.31205	-2.19158	-2.11915	2.76796	0.421184
HMPREF1120_00624	1.0629	1.58702	1.36209	0.76162	0.870268	0.746346	2.7676	0.344172
HMPREF1120_00627	-2.23755	-2.77979	-2.05146	-3.30162	-1.8701	-2.11101	2.75793	0.542023
HMPREF1120_00634	2.33705	1.41508	1.39653	1.91067	2.36629	2.2971	2.74917	0.455525
HMPREF1120_00635	1.27217	1.30592	0.975845	1.27074	1.59427	1.64048	2.74865	0.244149
HMPREF1120_00652	-3.14191	-2.60964	-2.18871	-3.06334	-3.25825	-3.32813	2.74701	0.442961
HMPREF1120_00658	1.6739	1.24936	1.51728	0.716542	2.0362	1.84186	2.74324	0.471454
HMPREF1120_00661	1.66979	1.40058	1.93008	1.02843	2.48719	2.16132	2.73876	0.527068
HMPREF1120_00663	-1.18675	-1.2914	-0.991494	-1.10701	-1.30143	-1.24805	2.73728	0.120282
HMPREF1120_00672	-1.53222	-1.99599	-1.34102	-2.3477	-1.11717	-1.34015	2.73599	0.466317
HMPREF1120_00675	-1.78015	-0.888972	-1.08688	-1.43035	-2.36569	-2.23344	2.73545	0.601978
HMPREF1120_00684	2.47137	2.16876	1.46136	1.88665	2.66942	2.55041	2.73495	0.460767
HMPREF1120_00685	1.25056	0.87362	0.825075	1.21822	1.11698	1.25389	2.72035	0.193293
HMPREF1120_00688	1.35865	1.67163	1.21319	0.704978	1.39454	1.27445	2.71194	0.318487
HMPREF1120_00689	-2.56938	-2.83663	-1.29968	-3.29482	-2.0395	-2.84811	2.70796	0.710184
HMPREF1120_00708	-1.09087	-1.10901	-0.969178	-1.19571	-1.48385	-1.17862	2.70665	0.172938
HMPREF1120_00709	1.25539	0.971116	0.84652	1.7658	1.54816	1.57221	2.70579	0.36448
HMPREF1120_00714	2.81883	2.59161	1.54344	2.32614	2.39442	2.84515	2.7049	0.478974
HMPREF1120_00716	5.42805	5.43218	4.29077	4.9135	4.60433	4.38705	2.70451	0.502831
HMPREF1120_00717	4.0545	4.19579	3.39825	4.51667	3.22081	3.34393	2.70146	0.536484
HMPREF1120_00724	1.7363	1.73517	1.16722	2.09536	1.0318	1.39144	2.70079	0.400803
HMPREF1120_00726	-2.02625	-1.75696	-1.29137	-2.48681	-1.99338	-1.9573	2.68944	0.390151
HMPREF1120_00730	2.10608	2.57535	1.69793	1.91155	1.22519	1.63479	2.68895	0.459327
HMPREF1120_00731	2.1677	2.79101	1.29193	2.61565	1.88802	1.88753	2.68016	0.546028
HMPREF1120_00738	1.7623	1.41229	1.45483	1.34595	1.49717	1.3708	2.67908	0.151575
HMPREF1120_00749	-1.81677	-1.9259	-0.902112	-2.41315	-1.69982	-1.68124	2.67896	0.490042
HMPREF1120_00758	1.91608	1.16683	0.878164	1.69883	2.26427	2.35908	2.67102	0.59296
HMPREF1120_00759	1.75392	1.05515	0.751001	1.50659	2.11736	2.28089	2.67088	0.596374
HMPREF1120_00762	-1.94827	-1.37939	-1.39477	-1.78945	-2.43917	-2.34753	2.66874	0.453897
HMPREF1120_00767	1.11129	2.09624	2.00848	1.49107	1.02254	1.44279	2.66279	0.445314
HMPREF1120_00770	1.53838	1.20043	1.17686	0.713882	1.39544	1.87958	2.6543	0.392081
HMPREF1120_00771	0.873711	1.24719	0.772115	1.77811	1.01725	1.59472	2.65307	0.403495
HMPREF1120_00778	-2.00614	-2.28181	-1.67854	-1.97246	-1.88971	-2.08751	2.6481	0.201097
HMPREF1120_00783	-1.4547	-1.17393	-0.979491	-2.00089	-1.72526	-1.55445	2.64342	0.36928
HMPREF1120_00791	1.07937	0.745359	0.820506	1.03954	1.04752	1.07458	2.63886	0.145965
HMPREF1120_00792	1.89432	2.43267	2.07155	1.4645	1.23464	1.63436	2.63775	0.433997
HMPREF1120_00797	-2.75131	-2.94473	-2.42049	-2.47241	-2.75063	-2.66105	2.63091	0.194887
HMPREF1120_00801	-1.09001	-0.96998	-0.947954	-1.01689	-1.27008	-1.13735	2.62983	0.120553
HMPREF1120_00806	-0.679592	-1.02692	-1.12805	-1.42388	-1.3518	-0.757439	2.62146	0.303158
HMPREF1120_00818	-1.66457	-2.04932	-2.64918	-2.89364	-2.3062	-1.74969	2.6177	0.490761
HMPREF1120_00823	-1.47147	-1.3257	-1.02066	-2.12846	-1.27325	-1.77331	2.60818	0.395484
HMPREF1120_00838	3.41309	4.3441	2.50974	3.89708	2.51503	3.05985	2.60765	0.742587
HMPREF1120_00841	-1.0778	-1.57057	-1.27203	-0.789195	-1.19641	-1.1331	2.60167	0.255491
HMPREF1120_00846	1.4558	1.37212	1.05087	1.89788	1.03008	1.64464	2.59939	0.337612
HMPREF1120_00852	1.8362	2.9127	1.3231	2.92172	1.38865	1.73248	2.59447	0.722597
HMPREF1120_00853	1.18272	1.41966	0.680117	1.37671	1.1036	1.33969	2.58614	0.274691
HMPREF1120_00862	-1.56414	-1.10109	-1.13099	-1.85746	-1.98025	-1.87627	2.58596	0.388849
HMPREF1120_00864	-1.21112	-2.14943	-1.2489	-1.88773	-0.819175	-0.927465	2.58325	0.531907
HMPREF1120_00867	-1.10614	-1.23376	-1.58118	-0.649053	-1.32907	-1.14516	2.56835	0.308032
HMPREF1120_00868	-2.3396	-1.80032	-1.9525	-2.83006	-2.52406	-2.30621	2.56802	0.374926
HMPREF1120_00873	1.45777	1.92021	1.82943	1.05684	1.70456	1.64032	2.56186	0.310796
HMPREF1120_00882	2.40112	1.44726	1.85264	1.85343	2.64686	2.90989	2.55902	0.556805
HMPREF1120_00890	1.52583	1.91607	1.14679	2.27689	1.14081	1.41963	2.5583	0.448851
HMPREF1120_00896	2.45152	2.04382	1.24875	2.13976	2.63971	2.93536	2.55673	0.58636
HMPREF1120_00898	-4.63223	-4.22993	-3.60988	-4.83231	-5.0708	-5.27235	2.55398	0.607558
HMPREF1120_00901	2.23846	3.41987	2.48963	1.75571	1.79171	2.43613	2.55096	0.60806
HMPREF1120_00902	3.3081	3.27171	2.8714	2.16345	2.49397	2.35079	2.55092	0.483129
HMPREF1120_00906	2.0687	2.18341	1.63647	2.22513	1.94315	2.12652	2.54975	0.216717
HMPREF1120_00910	-2.5269	-2.16273	-1.41218	-2.36298	-1.93748	-2.29385	2.54549	0.397717
HMPREF1120_00916	-2.22046	-1.36614	-1.71959	-1.06521	-1.05837	-1.15243	2.54099	0.46065
HMPREF1120_00924	3.54015	3.17173	2.57649	2.34455	3.52609	3.56129	2.54083	0.535829
HMPREF1120_00952	-2.28283	-1.65733	-2.04302	-2.66911	-1.95084	-2.23093	2.54007	0.342571
HMPREF1120_00954	3.02516	3.31019	2.46944	2.69603	2.29183	2.62002	2.52177	0.373282
HMPREF1120_00955	-1.42813	-0.893187	-1.17895	-1.12136	-1.92731	-1.68583	2.51315	0.384539
HMPREF1120_00960	-1.81449	-1.9662	-1.05671	-2.23728	-1.30948	-1.54023	2.49681	0.436309
HMPREF1120_00961	-2.22653	-1.12864	-1.1586	-1.76729	-2.0936	-1.89049	2.49481	0.467296
HMPREF1120_00969	-1.24599	-1.45688	-1.11976	-1.48487	-1.21717	-1.23838	2.47797	0.144654
HMPREF1120_00970	-1.38001	-1.39168	-0.999903	-1.91687	-1.59267	-1.26971	2.47707	0.309195
HMPREF1120_00977	1.7194	1.28236	1.21573	1.09242	1.72095	1.69448	2.47693	0.288619
HMPREF1120_00978	4.50543	2.62268	3.78168	2.76125	5.26196	5.17521	2.47407	1.15813
HMPREF1120_00983	1.60957	1.79413	1.11073	2.41169	1.63425	1.68036	2.47004	0.418381
HMPREF1120_00995	-1.46205	-1.17341	-0.905884	-1.53341	-1.64768	-1.61945	2.46251	0.291919
HMPREF1120_01002	1.70671	2.02916	1.88097	1.5334	1.4981	1.21393	2.45883	0.292205
HMPREF1120_01015	2.47856	3.34642	1.82073	2.97343	1.65955	3.02709	2.45831	0.688626
HMPREF1120_01020	3.23541	4.11728	2.351	2.73883	2.36176	2.52978	2.4554	0.685229
HMPREF1120_01023	1.80362	1.17357	1.55118	1.27364	2.09336	1.87259	2.45495	0.359223
HMPREF1120_01029	2.54428	2.85524	2.60207	2.2754	2.58076	2.55036	2.44601	0.184561
HMPREF1120_01033	1.91479	2.2272	1.37553	2.30712	1.75391	1.83138	2.4448	0.33886
HMPREF1120_01042	1.44473	1.04399	1.47459	1.32671	1.8879	1.88203	2.44358	0.327869
HMPREF1120_01048	-1.39713	-2.02484	-0.886607	-2.04938	-0.690537	-0.967983	2.44231	0.590112
HMPREF1120_01050	-2.15448	-1.421	-1.79	-1.52713	-1.82853	-1.98466	2.43473	0.274695
HMPREF1120_01052	-3.43375	-2.72179	-2.75272	-2.21421	-4.01135	-4.35745	2.42566	0.829338
HMPREF1120_01055	1.51768	1.86276	1.47722	1.75638	1.46491	1.40725	2.42381	0.183625
HMPREF1120_01056	-1.71376	-1.44781	-0.768451	-2.26608	-1.0533	-1.80673	2.41993	0.541027
HMPREF1120_01058	-0.853689	-1.07881	-0.717377	-0.815607	-0.917965	-0.911605	2.41318	0.121007
HMPREF1120_01062	2.1994	2.1221	1.82828	1.83776	2.24988	2.15278	2.4109	0.18487
HMPREF1120_01064	1.08186	1.01562	0.787797	1.5436	1.02929	1.13415	2.40643	0.248137
HMPREF1120_01067	1.6775	1.02686	0.452853	1.31751	1.60977	2.01675	2.40131	0.553108
HMPREF1120_01068	1.4406	2.02601	1.33193	2.14026	1.29591	1.24139	2.40127	0.397277
HMPREF1120_01074	2.04693	2.95669	1.33169	2.50806	2.21958	2.84978	2.39679	0.597128
HMPREF1120_01079	-2.04386	-1.85445	-1.76865	-0.945398	-1.75783	-1.79846	2.39324	0.381866
HMPREF1120_01080	-1.03066	-1.45961	-0.764571	-0.851756	-0.908894	-1.28107	2.39283	0.269159
HMPREF1120_01082	4.40886	4.89178	3.44406	5.08861	3.4394	3.81252	2.38691	0.722455
HMPREF1120_01083	0.938858	0.892779	0.693552	0.68976	0.829153	0.904779	2.38335	0.109094
HMPREF1120_01095	-2.76754	-2.64378	-1.7492	-3.09518	-2.13649	-2.47573	2.38182	0.477495
HMPREF1120_01099	2.99497	3.20261	3.08967	3.42321	2.80321	2.51964	2.37788	0.315439
HMPREF1120_01102	-0.892141	-0.739017	-0.539828	-1.00594	-0.946818	-1.07479	2.37084	0.196419
HMPREF1120_01104	-2.74228	-2.07084	-1.2995	-2.55326	-1.93401	-2.36621	2.36828	0.516856
HMPREF1120_01106	-2.56141	-2.01968	-1.75374	-2.38217	-2.62093	-2.68139	2.36767	0.372157
HMPREF1120_01109	2.35466	2.26612	2.22743	1.86878	1.50507	1.16374	2.36761	0.478948
HMPREF1120_01112	2.0126	1.72142	1.5937	1.86671	1.76666	2.18736	2.35525	0.214151
HMPREF1120_01113	1.57167	1.81035	1.36304	1.80467	1.30456	1.8573	2.35236	0.242694
HMPREF1120_01114	1.93022	1.146	1.64886	0.736958	2.20177	2.37328	2.34252	0.630972
HMPREF1120_01117	-1.66364	-1.32696	-1.12868	-1.89194	-1.76751	-1.7393	2.33972	0.294047
HMPREF1120_01118	-2.1142	-2.12783	-1.61281	-2.49077	-2.04123	-2.00447	2.33161	0.281551
HMPREF1120_01121	-1.45102	-1.64324	-1.24564	-2.47779	-1.60648	-1.56756	2.33096	0.42324
HMPREF1120_01124	-1.15878	-0.94808	-0.992785	-1.69804	-2.2627	-1.86868	2.3297	0.535599
HMPREF1120_01129	-3.3781	-3.35363	-2.89867	-2.38909	-3.63639	-3.73739	2.32925	0.505313
HMPREF1120_01131	-2.52732	-2.28465	-1.96361	-2.0718	-2.57777	-2.58447	2.31963	0.271255
HMPREF1120_01136	-1.51251	-2.39506	-0.897728	-2.95305	-1.42977	-1.81604	2.31879	0.736309
HMPREF1120_01137	2.6207	2.51378	1.45372	2.77826	2.98512	2.94694	2.31255	0.566946
HMPREF1120_01143	-1.79407	-1.81445	-1.53951	-2.01178	-1.17041	-1.22849	2.31179	0.340342
HMPREF1120_01148	2.14698	2.899	1.60194	2.58528	1.07609	1.42666	2.30657	0.707319
HMPREF1120_01149	3.79454	4.71742	2.75739	4.32345	2.3803	2.84736	2.3015	0.945801
HMPREF1120_01150	1.3931	1.26948	1.36942	1.15319	1.14109	1.27634	2.30092	0.10516
HMPREF1120_01154	2.55724	3.01814	2.13749	1.82804	1.54453	1.6491	2.30081	0.572058
HMPREF1120_01156	2.73247	4.4782	2.21048	2.36683	1.7128	2.06602	2.29776	0.982176
HMPREF1120_01164	1.89572	2.16625	1.91204	2.69525	2.19906	1.95082	2.2967	0.303262
HMPREF1120_01172	4.33652	5.04801	3.35042	4.01194	4.55797	4.3859	2.29511	0.568766
HMPREF1120_01173	1.23752	2.19482	1.03673	0.96981	1.11612	1.29611	2.29396	0.45085
HMPREF1120_01178	1.82754	1.1084	0.947253	1.23284	1.94753	2.01103	2.29272	0.468623
HMPREF1120_01179	-1.28422	-1.55492	-0.810785	-1.80054	-0.792676	-1.12714	2.29238	0.402888
HMPREF1120_01181	2.28324	2.08547	1.75738	2.4239	1.53538	2.09051	2.29187	0.330149
HMPREF1120_01182	3.40048	1.86384	2.48018	2.52178	3.62065	3.31687	2.28585	0.682655
HMPREF1120_01183	-1.15875	-1.45409	-1.08511	-1.66162	-1.14829	-1.18986	2.28388	0.225408
HMPREF1120_01186	1.35164	1.46587	0.755626	1.48831	0.99762	1.10131	2.2796	0.291447
HMPREF1120_01196	-1.97305	-1.19416	-1.06206	-2.09031	-1.31664	-1.36047	2.2729	0.426769
HMPREF1120_01201	-1.35114	-0.912295	-0.986084	-1.1948	-2.00728	-1.51564	2.27242	0.401154
HMPREF1120_01203	1.75005	1.96963	1.82483	2.49282	1.48405	1.37275	2.27093	0.39819
HMPREF1120_01209	-0.909014	-1.59086	-0.833986	-2.1227	-0.714125	-0.852832	2.27076	0.561105
HMPREF1120_01214	-1.34951	-1.40107	-1.2271	-1.19499	-1.54248	-1.49076	2.26993	0.139095
HMPREF1120_01220	-1.76003	-2.40665	-1.03356	-1.74837	-1.43645	-1.64294	2.26859	0.451048
HMPREF1120_01221	-1.23842	-0.926196	-0.87957	-1.13692	-1.37776	-1.38513	2.265	0.218196
HMPREF1120_01224	1.74838	1.79936	1.25749	1.6949	1.34139	1.32568	2.25942	0.244541
HMPREF1120_01234	-1.36105	-1.18466	-0.981041	-1.90666	-2.20476	-1.97648	2.25856	0.492788
HMPREF1120_01246	-1.02544	-0.954273	-0.74172	-1.49892	-1.26571	-1.36761	2.25552	0.283777
HMPREF1120_01250	-1.91877	-1.99351	-1.6703	-2.57513	-2.16599	-2.18607	2.25099	0.304952
HMPREF1120_01258	1.17304	1.14309	0.801367	1.18253	0.801639	0.834261	2.24939	0.194588
HMPREF1120_01263	-1.54904	-2.0934	-1.54276	-2.04136	-1.82918	-1.60531	2.24315	0.248609
HMPREF1120_01282	3.31964	3.01979	2.25663	2.24633	3.03323	3.12923	2.2404	0.46388
HMPREF1120_01293	-4.79564	-4.13989	-4.40821	-3.77695	-4.95129	-5.37477	2.2395	0.580333
HMPREF1120_01297	-1.07955	-0.958962	-1.29935	-0.856435	-1.66106	-1.15042	2.23153	0.286099
HMPREF1120_01298	-1.38822	-1.69044	-1.17474	-1.33819	-1.64285	-1.43384	2.23101	0.193485
HMPREF1120_01299	2.26479	3.18587	1.587	2.70008	0.891745	1.35004	2.22832	0.870367
HMPREF1120_01300	-1.12406	-1.19887	-1.1743	-1.76122	-1.65171	-1.50658	2.22677	0.273015
HMPREF1120_01306	1.87815	1.75074	0.936188	1.51819	1.18187	1.55554	2.22228	0.35299
HMPREF1120_01308	-1.94797	-1.05803	-0.945966	-1.95505	-2.74238	-2.62714	2.2218	0.756336
HMPREF1120_01314	1.06314	1.73524	0.715527	0.826368	1.55352	1.85537	2.22044	0.48657
HMPREF1120_01315	2.65762	3.0515	1.90981	3.04266	2.57248	3.26097	2.21964	0.48654
HMPREF1120_01318	2.80469	2.99631	2.36141	1.8708	1.52971	1.8741	2.21784	0.579711
HMPREF1120_01320	1.5043	1.25955	1.20439	1.25362	1.39404	1.1374	2.21746	0.133856
HMPREF1120_01328	1.55732	1.09189	1.2499	1.65651	1.6495	2.13117	2.21715	0.362978
HMPREF1120_01337	-2.23537	-2.23381	-1.42907	-2.63688	-1.26015	-1.76009	2.21373	0.531718
HMPREF1120_01343	2.94104	2.91973	2.4373	2.80611	2.46789	2.9755	2.21194	0.243431
HMPREF1120_01347	1.90389	0.950135	0.962063	1.95049	2.4948	2.83658	2.21068	0.774634
HMPREF1120_01349	2.00018	1.37614	1.30079	2.25873	1.69211	2.28166	2.21023	0.429189
HMPREF1120_01350	-2.02465	-2.21458	-1.63868	-1.68381	-1.89111	-1.87183	2.2086	0.214219
HMPREF1120_01351	-2.66244	-3.77251	-1.58608	-3.5103	-1.66848	-2.22677	2.2076	0.920584
HMPREF1120_01355	-1.0638	-1.22772	-0.829919	-1.54026	-0.764249	-0.981464	2.207	0.284603
HMPREF1120_01373	1.32784	0.811966	0.497878	0.793509	0.766455	1.21123	2.2068	0.30936
HMPREF1120_01375	6.41511	7.7974	5.97133	6.76468	5.6382	6.07096	2.204	0.767754
HMPREF1120_01376	1.36142	1.47881	1.01559	1.78398	1.46039	1.5288	2.20133	0.250764
HMPREF1120_01378	-1.99726	-2.27775	-2.155	-2.0091	-2.1664	-2.1525	2.18953	0.106248
HMPREF1120_01381	-1.19471	-1.22562	-1.02981	-1.5634	-1.47156	-1.49403	2.1852	0.210112
HMPREF1120_01385	1.11746	0.795247	0.491708	1.28563	1.40056	1.5988	2.18499	0.40877
HMPREF1120_01392	-1.51606	-1.2859	-1.22792	-1.84687	-1.54217	-1.46613	2.18426	0.21962
HMPREF1120_01398	-1.12036	-0.902165	-0.879371	-1.83317	-1.96636	-1.92773	2.17599	0.52445
HMPREF1120_01401	-1.03221	-1.61086	-0.650817	-1.89425	-0.659317	-0.789501	2.17254	0.526982
HMPREF1120_01403	4.23124	2.63665	1.95434	2.40601	3.62891	3.84439	2.16973	0.907822
HMPREF1120_01406	2.74173	1.617	2.17139	2.52949	3.54876	3.22477	2.16969	0.700927
HMPREF1120_01407	-0.866033	-0.855392	-0.817703	-0.80667	-1.3437	-1.26592	2.16945	0.244124
HMPREF1120_01423	3.17776	3.89433	3.24825	3.3744	2.52242	2.78042	2.16795	0.478259
HMPREF1120_01429	-0.889615	-1.05151	-0.928739	-1.52924	-1.17063	-1.08963	2.16513	0.230085
HMPREF1120_01434	-2.30658	-2.79655	-1.29824	-1.76483	-1.71674	-2.16848	2.16512	0.526199
HMPREF1120_01435	-3.58306	-4.04623	-2.85115	-3.4754	-2.45592	-3.65752	2.15943	0.582654
HMPREF1120_01436	1.90766	0.832494	1.90685	1.06199	2.77044	1.97639	2.15801	0.70098
HMPREF1120_01447	1.44828	1.443	0.98244	1.65821	1.18232	1.71915	2.15764	0.280809
HMPREF1120_01450	-1.79406	-1.6789	-1.59994	-1.64692	-2.10889	-2.03336	2.15704	0.213251
HMPREF1120_01451	2.99414	3.5308	2.47746	3.70837	1.84381	2.68465	2.15601	0.692296
HMPREF1120_01453	2.58447	2.25935	1.79657	2.53387	2.10201	2.76207	2.15421	0.356078
HMPREF1120_01455	-2.24578	-1.86189	-0.790254	-2.07924	-1.20823	-1.62519	2.1527	0.550945
HMPREF1120_01456	-1.88529	-1.15174	-1.00538	-1.90223	-0.981949	-0.764841	2.15079	0.489819
HMPREF1120_01462	-0.85013	-0.959315	-0.837187	-1.10994	-1.18888	-0.926718	2.15058	0.142151
HMPREF1120_01464	1.45707	1.45151	0.920425	1.89671	1.21218	1.32518	2.14914	0.322604
HMPREF1120_01467	-1.94355	-2.22253	-2.17549	-2.17979	-2.61911	-2.71627	2.14545	0.295833
HMPREF1120_01468	-1.40549	-1.39251	-1.34	-1.99368	-1.70593	-1.59455	2.14363	0.249009
HMPREF1120_01469	1.11025	0.755228	0.667627	1.04199	1.09368	1.16661	2.14199	0.208001
HMPREF1120_01473	1.29317	1.45427	1.5009	0.697778	0.976632	0.957116	2.14163	0.318718
HMPREF1120_01474	1.88792	1.92211	1.1154	2.24542	1.59057	2.11518	2.14159	0.407905
HMPREF1120_01476	-0.801056	-0.754967	-0.567437	-1.69362	-1.50886	-1.39878	2.14044	0.468672
HMPREF1120_01484	-1.549	-1.56391	-1.33235	-2.46863	-1.87113	-1.82154	2.13652	0.395926
HMPREF1120_01490	0.979166	1.79692	2.09811	1.70181	1.592	2.17189	2.13575	0.428617
HMPREF1120_01497	-2.46526	-2.85991	-1.26952	-2.91123	-1.47834	-2.19799	2.13213	0.692567
HMPREF1120_01501	-1.04066	-1.01371	-0.54205	-1.46646	-1.01381	-1.07275	2.13064	0.293566
HMPREF1120_01508	3.60535	3.8719	2.79211	2.62778	3.34149	3.53236	2.12619	0.486974
HMPREF1120_01512	4.82306	4.64912	4.25527	3.60052	4.59941	4.11534	2.12584	0.447367
HMPREF1120_01519	4.50286	4.24052	4.13043	3.93654	4.23683	4.34872	2.12417	0.192194
HMPREF1120_01522	3.29925	3.78215	3.10996	2.55704	2.91989	2.79758	2.1239	0.429147
HMPREF1120_01523	2.33994	2.72313	2.8561	3.18339	2.29109	1.87927	2.12242	0.465997
HMPREF1120_01527	-0.794715	-0.932958	-0.720373	-1.1803	-1.60163	-1.11478	2.12109	0.320205
HMPREF1120_01536	-3.51302	-3.47218	-2.6358	-3.1588	-3.12735	-3.61576	2.12053	0.361342
HMPREF1120_01540	2.40583	2.19359	2.4905	1.59164	2.5789	2.37694	2.11958	0.357737
HMPREF1120_01546	-2.90689	-2.54292	-2.06976	-2.527	-2.99003	-2.96376	2.11806	0.358234
HMPREF1120_01547	-3.39705	-2.6548	-2.25474	-3.07902	-3.53084	-3.30543	2.11664	0.490987
HMPREF1120_01559	-1.5015	-0.988223	-1.13382	-1.1261	-2.1116	-1.95089	2.11073	0.470591
HMPREF1120_01565	0.97646	1.85711	0.890069	2.3675	1.39405	1.64139	2.10697	0.557626
HMPREF1120_01566	-1.66025	-1.76485	-1.60535	-2.24189	-1.60257	-1.50444	2.10315	0.264863
HMPREF1120_01574	1.03071	0.896889	0.639745	0.706464	0.85105	1.16721	2.10175	0.197047
HMPREF1120_01579	-5.29321	-4.13332	-4.07428	-4.75339	-6.78182	-6.90634	2.09808	1.25977
HMPREF1120_01597	1.02735	1.42929	0.845453	0.670848	0.957568	0.749949	2.09532	0.270026
HMPREF1120_01598	2.01151	1.88851	1.19862	1.77829	1.65631	1.68524	2.09348	0.280057
HMPREF1120_01601	2.59905	2.24168	1.89753	2.27215	2.36255	2.61669	2.0814	0.266007
HMPREF1120_01602	-1.83402	-1.50798	-1.06117	-1.6925	-2.21729	-2.55793	2.07828	0.527561
HMPREF1120_01612	-2.5774	-2.57175	-1.53379	-2.77538	-1.99407	-2.30502	2.07702	0.45982
HMPREF1120_01618	1.16454	0.839804	0.533371	0.932467	0.876767	1.00648	2.07636	0.210043
HMPREF1120_01624	-1.4554	-0.838066	-0.546151	-1.41791	-1.23929	-1.41003	2.07603	0.37485
HMPREF1120_01629	1.50124	1.60151	0.988089	1.26257	1.35616	1.82458	2.07328	0.289345
HMPREF1120_01634	-1.18555	-1.91757	-0.960623	-1.32713	-1.32193	-1.56542	2.07269	0.329611
HMPREF1120_01636	-2.88074	-2.40345	-1.52962	-2.49837	-2.74065	-3.41584	2.07105	0.625457
HMPREF1120_01637	-3.91258	-3.01784	-2.32133	-3.32369	-3.53971	-4.19468	2.06586	0.667506
HMPREF1120_01646	1.89699	1.27392	1.29085	1.96236	1.40147	1.39741	2.06503	0.309249
HMPREF1120_01649	-2.37512	-2.18408	-2.02767	-2.3193	-1.93122	-1.91321	2.06444	0.197831
HMPREF1120_01653	-2.63553	-2.37267	-2.23535	-1.94901	-2.82688	-2.77109	2.06409	0.340951
HMPREF1120_01654	-1.11579	-1.40293	-0.833642	-1.08516	-0.810609	-0.976016	2.06112	0.218523
HMPREF1120_01661	-1.93255	-1.53453	-1.16672	-2.12305	-1.99227	-1.77263	2.06076	0.351641
HMPREF1120_01673	1.18432	1.65627	0.712827	0.721041	1.75488	1.92436	2.05523	0.531618
HMPREF1120_01676	-1.62859	-1.02855	-0.966198	-0.942169	-2.14352	-1.98169	2.05409	0.541316
HMPREF1120_01677	-2.15831	-2.30846	-1.56915	-2.5477	-1.80486	-2.07277	2.05266	0.35035
HMPREF1120_01685	1.68474	1.07924	0.928134	1.40742	0.940548	1.26807	2.05215	0.29546
HMPREF1120_01688	0.952344	0.680603	0.935579	0.87058	1.34725	1.14219	2.04213	0.230276
HMPREF1120_01694	-1.7665	-1.47708	-1.59427	-1.7559	-2.41972	-2.32898	2.03622	0.391025
HMPREF1120_01706	-1.87257	-1.43139	-0.969656	-2.1876	-2.61615	-2.84248	2.03507	0.71059
HMPREF1120_01710	2.7185	3.77035	3.00359	2.74168	2.49732	2.91326	2.03436	0.442403
HMPREF1120_01724	2.38435	2.13922	1.48236	2.83019	2.07799	1.84093	2.03056	0.460573
HMPREF1120_01726	-1.09153	-0.874654	-0.97342	-1.26427	-1.6522	-1.42991	2.02931	0.292982
HMPREF1120_01741	-2.28046	-2.14885	-2.42009	-2.08801	-2.57086	-2.35347	2.02681	0.177866
HMPREF1120_01750	-1.98156	-2.31715	-1.08235	-2.61686	-1.01797	-1.59857	2.02064	0.652548
HMPREF1120_01751	2.31114	2.42677	1.66581	2.43584	1.94944	2.22913	2.01914	0.304263
HMPREF1120_01764	4.36709	4.1515	2.85852	3.71954	3.12455	3.30015	2.01192	0.595247
HMPREF1120_01777	2.73742	3.23885	2.32963	2.2299	3.13798	3.13725	2.01158	0.440616
HMPREF1120_01779	2.77997	3.25269	1.79267	1.78167	1.92913	2.43936	2.01057	0.602642
HMPREF1120_01783	-1.23434	-1.17352	-0.992007	-1.53318	-1.77641	-1.48462	2.0093	0.284502
HMPREF1120_01786	-0.99624	-1.55108	-1.52052	-1.03129	-1.13599	-1.28253	2.00845	0.240858
HMPREF1120_01788	1.8354	2.06462	1.11275	1.55854	1.50839	1.87726	2.00662	0.338951
HMPREF1120_01790	2.68624	1.22052	1.76608	1.49031	2.98661	2.74509	2.00446	0.746742
HMPREF1120_01793	2.82221	1.65049	1.87814	1.32638	3.08159	3.05021	2.00102	0.773842
HMPREF1120_01798	1.16357	1.47276	0.736571	0.873706	1.2302	1.32056	2.00027	0.277628
HMPREF1120_01799	1.34095	1.40364	1.53662	0.735372	1.21633	1.09276	1.99926	0.282723
HMPREF1120_01800	1.73659	1.35807	1.3161	0.943777	1.15901	1.31982	1.99659	0.261238
HMPREF1120_01808	1.67467	1.32527	1.7995	2.23526	1.28331	1.35626	1.99169	0.369645
HMPREF1120_01809	1.88087	1.37621	1.62664	1.27768	1.46861	1.52219	1.99126	0.21141
HMPREF1120_01810	-1.41697	-1.22154	-0.826902	-1.89461	-1.57894	-1.64923	1.99065	0.37241
HMPREF1120_01811	2.09933	1.03915	1.67274	1.10912	2.68878	2.71969	1.98894	0.741775
HMPREF1120_01813	1.71856	1.17655	1.11478	1.89604	1.34701	0.83118	1.98827	0.397128
HMPREF1120_01814	2.47527	2.04294	1.99903	1.51195	2.6276	2.44878	1.98398	0.414123
HMPREF1120_01815	1.29649	1.97176	1.3544	0.868227	1.27837	1.15532	1.97769	0.363174
HMPREF1120_01817	-4.03851	-3.34191	-2.64772	-3.64543	-3.67476	-3.88461	1.97595	0.496376
HMPREF1120_01818	1.71292	1.09356	2.30955	3.31517	3.06589	3.17896	1.97459	0.90134
HMPREF1120_01823	-1.60457	-1.63374	-1.25839	-1.7129	-2.06365	-1.92587	1.97153	0.27998
HMPREF1120_01825	-1.42762	-0.990546	-1.03788	-1.8144	-2.27663	-2.22294	1.9674	0.566419
HMPREF1120_01829	1.50738	1.83595	1.04226	1.47217	1.02983	1.80168	1.96622	0.351909
HMPREF1120_01833	3.27332	3.4191	2.46582	3.62514	2.6683	3.13816	1.96499	0.44668
HMPREF1120_01843	-1.46254	-1.73884	-0.621161	-2.28877	-1.00172	-1.69099	1.96469	0.588443
HMPREF1120_01845	-1.53655	-1.80184	-1.28946	-2.40172	-1.18686	-1.42934	1.96414	0.443487
HMPREF1120_01851	-3.72893	-3.83745	-3.32642	-4.1059	-3.68183	-3.68908	1.96339	0.252866
HMPREF1120_01852	-2.06965	-1.38088	-1.51036	-2.38809	-2.79521	-2.86498	1.95651	0.630765
HMPREF1120_01859	-1.12949	-1.0721	-0.999733	-1.1951	-1.22809	-1.05363	1.95635	0.0875034
HMPREF1120_01861	-1.0846	-1.67371	-0.997523	-1.38943	-0.681006	-0.898904	1.95599	0.35694
HMPREF1120_01864	-2.14549	-2.57835	-1.96978	-2.08035	-1.85682	-1.92184	1.95573	0.260282
HMPREF1120_01867	2.50977	3.31013	1.94549	1.80416	1.51587	1.61443	1.95378	0.681036
HMPREF1120_01869	2.54209	2.41652	1.41617	1.97197	2.10719	1.93272	1.9515	0.400023
HMPREF1120_01876	1.23964	1.01127	0.689174	0.569737	1.51972	1.72494	1.94658	0.456086
HMPREF1120_01883	-0.776564	-1.01086	-0.582917	-1.5259	-1.42647	-1.49784	1.94193	0.404494
HMPREF1120_01885	-1.97869	-2.33926	-1.76092	-1.24837	-1.76086	-1.81401	1.93809	0.354554
HMPREF1120_01889	1.38088	2.07171	0.956236	1.24179	1.17135	1.44789	1.93326	0.380858
HMPREF1120_01895	-1.13777	-0.874662	-0.75245	-1.40435	-2.17445	-2.3186	1.92867	0.662755
HMPREF1120_01896	2.82262	3.09816	1.80177	2.32951	1.87972	2.73705	1.92273	0.529362
HMPREF1120_01899	1.8299	2.41248	2.27154	2.29003	2.85443	2.09281	1.91988	0.341898
HMPREF1120_01903	-2.17443	-2.60536	-1.78177	-1.90177	-2.21824	-2.40815	1.91786	0.306744
HMPREF1120_01904	2.05327	2.04852	1.8187	2.62485	2.52531	2.64446	1.91422	0.354826
HMPREF1120_01909	2.69291	4.3949	2.57105	2.83189	2.37255	2.63471	1.90699	0.739923
HMPREF1120_01920	-3.34749	-2.89033	-3.03468	-2.1188	-3.25277	-3.1144	1.90636	0.442211
HMPREF1120_01921	-1.69072	-1.18615	-1.11518	-1.52858	-1.72052	-1.29822	1.90498	0.25991
HMPREF1120_01923	3.48935	3.60774	3.3313	2.33562	2.99405	2.62528	1.90442	0.505159
HMPREF1120_01936	-0.92042	-1.03377	-0.941613	-0.738015	-0.971741	-1.15956	1.90289	0.138983
HMPREF1120_01949	1.63805	1.9278	1.60541	0.840876	1.87003	1.38856	1.90166	0.39617
HMPREF1120_01961	1.27463	1.11879	1.33393	0.830742	1.44478	1.37607	1.90108	0.224514
HMPREF1120_01967	-2.9397	-2.33597	-2.02837	-2.7765	-2.78983	-3.08977	1.89917	0.399329
HMPREF1120_01968	-4.09474	-3.31972	-3.42309	-3.12719	-4.80773	-4.65331	1.89763	0.719816
HMPREF1120_01970	-1.66809	-1.84307	-1.33744	-1.69388	-1.18831	-1.52069	1.89674	0.243722
HMPREF1120_01971	-2.94285	-2.58107	-1.87983	-2.44227	-2.11049	-2.57139	1.89484	0.376908
HMPREF1120_01974	-1.06285	-1.11724	-0.784965	-1.7796	-0.752465	-0.797761	1.89327	0.389715
HMPREF1120_01975	-2.79081	-1.63701	-2.29272	-1.55946	-1.87657	-1.3249	1.89134	0.540942
HMPREF1120_01980	2.93424	4.4178	1.82954	3.37207	2.11294	2.77831	1.8907	0.928179
HMPREF1120_01981	2.72993	3.51782	2.53413	3.53225	1.91135	2.00159	1.88814	0.707036
HMPREF1120_01982	2.90364	3.45604	2.04931	3.09009	1.95617	2.0616	1.88712	0.643691
HMPREF1120_01983	2.46707	3.32533	2.31084	2.77357	1.62267	1.72557	1.88305	0.642219
HMPREF1120_01984	-1.82071	-1.36726	-1.66236	-1.54634	-2.49119	-2.00407	1.87986	0.39723
HMPREF1120_01987	1.47894	1.24094	0.855743	1.32501	1.21713	1.54921	1.87975	0.244754
HMPREF1120_01988	-0.894907	-0.849048	-1.00302	-1.88945	-1.47243	-1.06021	1.87862	0.405955
HMPREF1120_01995	-4.44248	-4.95181	-2.2646	-3.34005	-2.55255	-3.78707	1.8783	1.04965
HMPREF1120_01999	1.52186	2.13034	1.09888	1.213	1.8613	2.37546	1.8766	0.509449
HMPREF1120_02005	-1.21176	-1.3118	-1.15937	-1.27991	-0.946391	-0.970228	1.87573	0.155348
HMPREF1120_02014	3.56831	4.11228	2.83646	2.14249	3.32824	2.81393	1.87365	0.686653
HMPREF1120_02016	1.5267	0.903012	0.481512	1.30598	1.52004	1.90088	1.87342	0.506768
HMPREF1120_02019	1.53397	1.11959	1.09078	0.78072	1.44924	1.26692	1.87056	0.272778
HMPREF1120_02021	-4.8873	-4.21587	-3.91407	-3.7865	-4.18571	-4.73492	1.87034	0.43952
HMPREF1120_02031	1.21531	0.778307	0.487395	1.07875	0.829661	0.815582	1.8694	0.253836
HMPREF1120_02033	-1.14093	-1.03268	-0.989361	-1.41852	-1.34207	-1.16473	1.86921	0.169087
HMPREF1120_02040	-1.46113	-0.963632	-0.595667	-1.44662	-1.856	-1.93503	1.86745	0.51655
HMPREF1120_02041	1.73612	1.71994	0.713334	1.84896	0.912529	1.14397	1.86382	0.484556
HMPREF1120_02046	3.00036	1.71059	1.36898	2.53559	3.04216	2.1225	1.86247	0.684463
HMPREF1120_02050	1.17401	2.69372	0.849855	1.78908	1.78154	2.5158	1.85848	0.721971
HMPREF1120_02051	1.27338	1.11794	1.20349	0.923705	1.29047	1.59009	1.85807	0.220099
HMPREF1120_02053	-1.46279	-0.694315	-0.809784	-1.62697	-2.13125	-2.11094	1.85489	0.618106
HMPREF1120_02056	2.69042	1.88359	2.46925	1.31535	2.69394	2.17145	1.852	0.536736
HMPREF1120_02058	2.08255	1.82041	2.27224	1.28261	2.09841	2.22411	1.84966	0.368701
HMPREF1120_02071	-1.75804	-1.39178	-1.65363	-2.20416	-2.50713	-2.50875	1.84865	0.470329
HMPREF1120_02072	-3.54843	-3.58387	-3.01313	-3.84913	-3.28442	-3.34861	1.84504	0.287955
HMPREF1120_02075	2.68441	1.75165	2.379	1.72617	2.40533	1.54186	1.84413	0.465433
HMPREF1120_02078	-2.09098	-2.3531	-1.60571	-2.09129	-1.34327	-1.86666	1.843	0.367595
HMPREF1120_02085	-1.83758	-2.12516	-1.80767	-1.78619	-1.97029	-1.92957	1.8426	0.127559
HMPREF1120_02089	-2.95949	-2.82622	-2.53055	-3.01388	-2.84645	-2.34048	1.84243	0.26247
HMPREF1120_02103	1.58817	1.60329	0.584421	1.88787	0.914901	1.5051	1.83237	0.491858
HMPREF1120_02105	1.13113	0.99417	0.86995	1.01982	1.20299	1.15964	1.83026	0.124456
HMPREF1120_02108	-0.903686	-0.817388	-0.680941	-1.06719	-1.49249	-1.41535	1.82627	0.328724
HMPREF1120_02110	-1.68031	-1.36284	-1.27641	-0.823134	-2.72862	-2.45895	1.82214	0.733979
HMPREF1120_02117	-3.07522	-3.02621	-2.12125	-1.75069	-2.09397	-2.17251	1.82079	0.54562
HMPREF1120_02118	-3.16921	-2.54681	-1.82704	-2.82526	-3.34629	-3.68507	1.82023	0.658721
HMPREF1120_02122	2.69835	3.47226	2.20997	3.29109	1.93845	2.52357	1.82015	0.599375
HMPREF1120_02127	5.15653	6.74381	4.64608	4.98689	4.11936	4.59361	1.81827	0.907895
HMPREF1120_02128	2.0733	2.3847	1.15619	2.31195	1.16804	1.32398	1.81569	0.582207
HMPREF1120_02138	-3.30107	-2.30353	-1.97996	-2.82485	-3.33418	-3.31633	1.81563	0.585035
HMPREF1120_02139	-2.92744	-2.68259	-1.80218	-2.71261	-2.5483	-2.61595	1.81515	0.387311
HMPREF1120_02147	-1.13039	-1.74978	-1.2485	-1.65518	-1.56504	-1.53377	1.81276	0.240589
HMPREF1120_02153	-1.17015	-1.09932	-0.730744	-2.04475	-1.10363	-1.18075	1.81155	0.436281
HMPREF1120_02158	-1.42796	-1.04668	-1.36303	-1.24653	-1.16954	-1.14307	1.81119	0.142778
HMPREF1120_02172	-2.43628	-2.54713	-2.35213	-3.35334	-2.36668	-1.82846	1.80076	0.494538
HMPREF1120_02174	-0.818085	-1.03463	-0.875851	-0.698297	-0.808388	-0.832699	1.80067	0.110134
HMPREF1120_02178	1.68046	2.72781	1.50305	2.11563	1.00101	1.33185	1.79962	0.614523
HMPREF1120_02184	-0.989323	-1.23974	-0.715013	-1.659	-0.946095	-1.11084	1.79955	0.321148
HMPREF1120_02186	1.56407	1.64663	0.966426	1.57983	0.834153	1.04122	1.79835	0.362975
HMPREF1120_02198	3.13554	3.4765	2.14161	2.98631	2.08017	2.61246	1.79741	0.560224
HMPREF1120_02209	-2.1057	-1.25498	-1.54893	-1.84367	-2.58967	-2.35056	1.79477	0.499814
HMPREF1120_02224	1.99021	0.782189	1.92375	0.960893	3.516	2.56601	1.79138	1.01745
HMPREF1120_02225	2.55433	2.32061	1.88008	3.06458	2.66767	2.92284	1.79003	0.428264
HMPREF1120_02226	2.27062	2.48834	1.70662	1.73656	2.33041	3.22377	1.78933	0.558544
HMPREF1120_02227	1.87706	1.55405	0.939537	0.624128	1.50929	1.81405	1.78868	0.499517
HMPREF1120_02228	1.58614	1.2099	1.45825	0.630411	1.77155	1.83307	1.78844	0.445132
HMPREF1120_02230	2.57287	2.23657	1.97162	2.68081	2.05588	2.15986	1.78621	0.285682
HMPREF1120_02235	1.37206	1.44736	1.05225	1.13396	1.21955	1.47894	1.78141	0.174825
HMPREF1120_02239	2.10833	3.88154	2.80263	2.57151	1.11391	1.32761	1.77988	1.02144
HMPREF1120_02244	1.1544	1.05617	0.665625	1.01266	0.749729	0.929886	1.77956	0.187338
HMPREF1120_02245	-1.84652	-1.51981	-1.79043	-1.64943	-1.52267	-1.50264	1.77807	0.149958
HMPREF1120_02256	1.04273	1.53059	0.956046	1.19245	1.75628	1.60061	1.7698	0.327061
HMPREF1120_02268	-1.93311	-1.97943	-1.41877	-2.10206	-1.8094	-1.91283	1.7657	0.235898
HMPREF1120_02274	-3.02795	-4.72943	-1.96634	-4.74751	-2.14827	-2.34332	1.76556	1.27406
HMPREF1120_02275	-3.08819	-3.19867	-2.7252	-3.13419	-3.26941	-3.04728	1.76413	0.189668
HMPREF1120_02283	1.62391	2.03102	1.88696	1.62232	2.19902	2.0633	1.76258	0.23943
HMPREF1120_02284	1.78381	1.82711	1.66828	1.29797	1.81889	1.67595	1.75609	0.198896
HMPREF1120_02286	3.27392	4.51479	3.40175	3.53712	3.30249	3.09317	1.75569	0.508711
HMPREF1120_02287	-2.24584	-3.67311	-2.60454	-3.53443	-2.43943	-3.17037	1.75501	0.598116
HMPREF1120_02290	1.25027	0.993394	0.656553	0.837818	1.19504	1.63309	1.75247	0.344196
HMPREF1120_02293	-1.46782	-1.22872	-1.49512	-1.12011	-1.89891	-1.75745	1.75143	0.298062
HMPREF1120_02305	3.54509	4.5938	2.1942	3.05437	2.91633	4.37161	1.75061	0.914867
HMPREF1120_02306	2.57116	2.6359	2.30346	2.46857	3.04075	3.20957	1.74579	0.348467
HMPREF1120_02312	-1.62597	-1.10578	-1.36289	-1.63123	-2.24188	-2.10395	1.74264	0.431514
HMPREF1120_02320	1.19811	0.741275	1.04479	1.47031	1.62758	1.34677	1.73787	0.317248
HMPREF1120_02323	2.131	1.96542	1.46205	2.20199	1.89329	2.40969	1.73688	0.324688
HMPREF1120_02325	1.89606	1.95163	1.33299	2.46752	1.84633	1.99079	1.73636	0.362262
HMPREF1120_02330	-2.19495	-1.99598	-1.44101	-2.2935	-1.38313	-1.99235	1.73531	0.383608
HMPREF1120_02335	2.15611	0.884027	2.34749	1.28954	3.29368	2.34509	1.72858	0.856894
HMPREF1120_02342	1.61498	1.56785	1.4556	0.980139	1.53855	1.90102	1.72817	0.300596
HMPREF1120_02343	1.12355	0.931521	0.624749	1.3999	1.30142	1.32007	1.72664	0.293952
HMPREF1120_02347	-1.66903	-2.29743	-1.38966	-2.46053	-1.22023	-1.26145	1.72331	0.539165
HMPREF1120_02348	-1.95782	-1.81265	-1.71296	-2.84948	-2.06514	-2.05418	1.72248	0.403481
HMPREF1120_02349	1.22185	1.02237	1.12893	1.56231	0.946677	0.900437	1.72224	0.242165
HMPREF1120_02350	2.00232	1.94145	1.83738	1.08781	3.08935	2.5114	1.72189	0.674302
HMPREF1120_02359	-4.14179	-3.81049	-3.73056	-3.20438	-4.45462	-4.90282	1.7209	0.595553
HMPREF1120_02361	1.05957	1.24962	0.618453	1.52113	0.776456	0.781965	1.71827	0.34074
HMPREF1120_02365	1.85955	1.66742	0.960357	1.1638	1.47632	2.24863	1.71782	0.468824
HMPREF1120_02373	-3.25053	-3.01757	-3.29815	-2.59173	-3.52526	-3.23788	1.71561	0.31929
HMPREF1120_02379	1.82686	1.78727	1.41398	1.31168	1.44974	2.02763	1.71513	0.283496
HMPREF1120_02385	-1.4991	-1.56997	-0.91487	-1.72678	-1.19446	-1.24673	1.71388	0.295408
HMPREF1120_02386	-1.22825	-1.34859	-1.45333	-0.888409	-1.85262	-1.53404	1.71175	0.321883
HMPREF1120_02388	-0.875474	-1.16989	-0.950574	-0.642892	-1.18885	-0.75582	1.71113	0.219417
HMPREF1120_02391	2.02832	3.71478	1.13357	1.94228	2.30342	3.17771	1.71081	0.926566
HMPREF1120_02392	2.08195	2.64592	1.97133	2.15638	2.70654	2.3086	1.7088	0.303438
HMPREF1120_02395	-1.03766	-0.830341	-0.744484	-1.12579	-1.40519	-1.40144	1.70679	0.278265
HMPREF1120_02397	2.25037	2.21759	1.65719	2.48681	1.90106	1.87155	1.70495	0.305341
HMPREF1120_02402	-1.16524	-0.859738	-1.00113	-0.925719	-1.34153	-1.38215	1.70482	0.218689
HMPREF1120_02408	-2.76328	-2.14408	-1.88291	-2.32447	-2.36277	-2.52193	1.70446	0.303336
HMPREF1120_02409	-1.23289	-1.00782	-1.05231	-0.898278	-0.941714	-1.0026	1.70308	0.116379
HMPREF1120_02417	-1.49943	-1.63324	-1.27508	-2.45544	-1.54631	-1.54095	1.70305	0.408526
HMPREF1120_02424	-2.96711	-2.88629	-2.2667	-3.43263	-2.95898	-2.96341	1.70036	0.3731
HMPREF1120_02426	-1.2798	-1.43108	-0.716276	-2.04006	-0.743115	-1.23674	1.70014	0.489771
HMPREF1120_02427	-1.23369	-1.37544	-0.968563	-2.26105	-1.44114	-1.46061	1.69914	0.434017
HMPREF1120_02428	-1.85659	-1.71166	-1.79527	-2.41652	-2.67977	-2.22424	1.69736	0.3882
HMPREF1120_02430	1.00869	0.826062	1.33564	0.789732	1.93014	1.73389	1.69613	0.479855
HMPREF1120_02448	-1.18101	-0.904005	-1.24186	-0.995327	-1.91008	-1.53259	1.6925	0.372362
HMPREF1120_02450	-1.49836	-0.953096	-1.09356	-1.65067	-1.73681	-1.89043	1.69038	0.371561
HMPREF1120_02453	1.05451	0.961854	0.755762	0.868438	0.990394	0.99696	1.68913	0.108089
HMPREF1120_02454	3.94911	1.72601	3.21787	2.92645	4.02653	3.79645	1.68131	0.873528
HMPREF1120_02455	-1.13523	-0.873835	-0.555457	-1.40822	-1.327	-1.17452	1.67867	0.31571
HMPREF1120_02458	1.17387	0.843739	0.982148	1.62734	1.19632	1.02907	1.67867	0.270845
HMPREF1120_02459	-1.1567	-1.34019	-0.952731	-1.1918	-0.784291	-1.13499	1.67776	0.195786
HMPREF1120_02463	2.11825	1.80446	1.26978	1.49421	2.50084	2.86824	1.67546	0.607524
HMPREF1120_02476	1.68578	1.83348	1.25267	1.62139	1.56304	1.65192	1.67394	0.193398
HMPREF1120_02485	-1.31956	-1.3002	-1.06683	-1.3692	-1.98516	-1.70636	1.67285	0.330015
HMPREF1120_02493	2.13459	3.222	1.70502	1.84144	2.1851	2.2455	1.67117	0.533225
HMPREF1120_02494	2.39074	2.95571	1.38757	1.51835	2.32528	2.68373	1.66812	0.629481
HMPREF1120_02501	-4.69515	-3.4016	-3.8622	-3.11196	-5.29753	-5.04457	1.66737	0.904529
HMPREF1120_02509	3.60793	5.20154	4.24059	3.66003	2.88478	3.49948	1.66715	0.791001
HMPREF1120_02510	3.5315	4.00798	3.28487	3.87319	3.12184	3.60288	1.667	0.337181
HMPREF1120_02513	-1.23589	-1.05707	-0.852246	-1.81289	-1.44492	-1.44653	1.66242	0.337262
HMPREF1120_02516	-0.97208	-0.787263	-0.935353	-1.77695	-1.7705	-1.25438	1.6614	0.433356
HMPREF1120_02519	-0.84568	-1.13982	-0.899644	-1.69861	-1.25474	-1.16884	1.66044	0.305211
HMPREF1120_02526	3.34225	4.07756	2.965	3.49894	3.34924	3.55214	1.65961	0.363989
HMPREF1120_02529	2.32761	2.65046	3.1291	1.93343	1.44934	1.22751	1.65949	0.724415
HMPREF1120_02531	-3.12808	-2.48677	-1.84326	-2.72517	-2.77649	-2.92246	1.65941	0.44763
HMPREF1120_02533	-0.994549	-0.847292	-0.713261	-1.287	-1.38679	-1.38817	1.65916	0.291466
HMPREF1120_02552	-0.869084	-1.34366	-0.952819	-1.33847	-0.787588	-0.736141	1.65889	0.270792
HMPREF1120_02566	-3.96638	-3.44722	-2.20649	-3.14406	-2.25764	-2.1867	1.65739	0.760585
HMPREF1120_02568	1.64817	1.713	0.730619	1.82964	1.78505	2.14009	1.65683	0.47738
HMPREF1120_02570	-0.738722	-0.717023	-0.756102	-1.00441	-0.854533	-0.627483	1.65349	0.130661
HMPREF1120_02574	1.53808	1.42518	1.38238	1.38591	1.53825	1.32926	1.65207	0.0868577
HMPREF1120_02577	0.937786	1.30971	0.715709	1.03909	0.962146	1.09787	1.65186	0.196216
HMPREF1120_02578	5.59764	6.30602	4.35188	5.26059	4.84031	4.96455	1.65179	0.676276
HMPREF1120_02579	2.0276	2.87605	2.07009	2.01943	1.37104	1.63136	1.65164	0.510883
HMPREF1120_02582	-1.19307	-1.37924	-0.585855	-2.10172	-1.03777	-1.30851	1.64704	0.496597
HMPREF1120_02587	2.65281	1.6188	1.81074	1.57582	2.81129	2.79463	1.6446	0.601752
HMPREF1120_02595	1.37589	1.51869	0.983636	2.45331	1.04548	1.78613	1.64371	0.543177
HMPREF1120_02598	-2.04752	-3.09224	-1.45335	-3.36521	-1.2302	-1.77221	1.6432	0.877327
HMPREF1120_02623	2.58633	2.23866	2.26585	1.39728	3.09174	2.82802	1.64207	0.590913
HMPREF1120_02631	-3.09005	-2.26762	-2.26188	-1.74653	-2.64638	-2.52791	1.6411	0.45024
HMPREF1120_02634	-3.05022	-3.24101	-2.75862	-3.34098	-3.11805	-2.88037	1.64044	0.218235
HMPREF1120_02635	1.4041	1.66102	1.13186	1.74516	0.995881	1.07415	1.63619	0.317366
HMPREF1120_02636	1.41313	1.13931	0.768453	1.99331	1.233	1.49985	1.63519	0.408925
HMPREF1120_02647	1.86711	1.04623	1.05021	2.21713	1.86743	1.40927	1.63213	0.482831
HMPREF1120_02653	-3.16499	-2.66408	-2.63762	-3.09356	-3.78223	-4.00343	1.62995	0.565152
HMPREF1120_02659	1.68366	1.40806	1.60794	1.20255	1.61419	1.57671	1.62964	0.178769
HMPREF1120_02671	1.22504	0.842754	0.796655	1.13967	1.25764	1.40302	1.62934	0.241402
HMPREF1120_02677	-2.5602	-1.53672	-1.30034	-1.94604	-3.13122	-2.99336	1.62799	0.765274
HMPREF1120_02686	-0.784761	-0.832331	-0.608603	-1.2149	-0.833793	-0.824007	1.62605	0.198458
HMPREF1120_02687	-0.934834	-1.01411	-0.62457	-0.845402	-0.850526	-0.976012	1.62556	0.139514
HMPREF1120_02688	-0.963673	-0.868199	-0.527585	-0.749068	-0.950113	-0.919878	1.6249	0.167235
HMPREF1120_02698	6.16052	6.65204	5.0802	6.49449	5.42383	5.23039	1.62348	0.680091
HMPREF1120_02703	-2.78899	-2.75329	-1.76316	-3.10162	-1.97104	-2.41562	1.62237	0.516213
HMPREF1120_02707	-0.999143	-1.21595	-1.09263	-1.61153	-1.4662	-1.49347	1.6186	0.24562
HMPREF1120_02711	-0.984889	-1.55751	-1.67266	-1.51258	-1.48441	-1.15718	1.6177	0.264602
HMPREF1120_02714	-2.95272	-2.61575	-1.66678	-3.23109	-2.16482	-2.5591	1.61238	0.558015
HMPREF1120_02715	-3.0248	-2.84922	-1.96218	-3.60343	-2.45732	-2.767	1.61113	0.550605
HMPREF1120_02716	-2.34765	-2.89921	-1.47686	-2.87333	-1.49106	-1.91611	1.60754	0.642463
HMPREF1120_02717	-1.68207	-1.70316	-1.50889	-1.7217	-1.98063	-1.57298	1.60741	0.162517
HMPREF1120_02721	0.910965	1.5973	1.41436	0.894493	0.730306	0.799273	1.60684	0.357915
HMPREF1120_02722	2.55838	2.83111	2.09976	2.1789	2.01339	1.87497	1.60646	0.362359
HMPREF1120_02723	1.85279	2.70294	1.98497	2.019	1.62223	1.72197	1.60616	0.383369
HMPREF1120_02724	-1.05489	-0.952553	-0.648117	-1.9951	-1.40549	-1.38093	1.60469	0.465755
HMPREF1120_02727	-1.94073	-1.00716	-0.63436	-1.57319	-1.58014	-2.16966	1.60415	0.573618
HMPREF1120_02729	-1.04113	-0.847407	-0.501396	-1.55845	-0.837938	-1.19035	1.60305	0.35996
HMPREF1120_02730	-1.26559	-1.38805	-0.975413	-1.77342	-1.74381	-1.53424	1.60216	0.303656
HMPREF1120_02732	1.79019	2.45681	0.929722	2.69625	2.38853	3.09914	1.60167	0.76596
HMPREF1120_02733	1.61214	1.46539	1.54256	1.91351	1.2446	1.3058	1.60152	0.240143
HMPREF1120_02735	1.26742	1.754	0.773008	1.47351	0.707715	0.957169	1.60138	0.414247
HMPREF1120_02737	-1.0489	-0.919647	-0.854874	-1.65312	-1.38031	-1.61207	1.60047	0.351033
HMPREF1120_02738	-1.27713	-1.13709	-1.38716	-1.06322	-1.71131	-1.58192	1.59854	0.252207
HMPREF1120_02741	1.47568	1.50191	0.791859	1.62316	1.27273	1.28445	1.59791	0.293774
HMPREF1120_02754	2.42156	1.11318	0.904159	1.15353	2.22325	1.89056	1.59765	0.642879
HMPREF1120_02755	-0.926853	-1.11158	-0.857903	-0.871373	-1.40931	-1.30389	1.59283	0.234894
HMPREF1120_02756	2.74685	3.07165	2.21387	1.37772	2.47413	2.55436	1.59036	0.579688
HMPREF1120_02757	1.33655	2.03029	1.07887	1.03903	1.26927	1.47266	1.58506	0.361132
HMPREF1120_02758	1.13324	0.844515	0.870394	0.878388	0.916629	0.901294	1.5838	0.105473
HMPREF1120_02761	-1.97609	-0.948983	-1.42115	-0.699583	-1.00434	-1.19435	1.58224	0.447802
HMPREF1120_02763	-2.06572	-2.10282	-1.94915	-1.93181	-2.16386	-2.00033	1.58115	0.0909561
HMPREF1120_02768	-1.01153	-0.696252	-0.634596	-0.811189	-0.889802	-0.978694	1.58103	0.151506
HMPREF1120_02769	-2.92184	-2.74853	-2.18825	-3.3358	-2.82286	-2.95773	1.58099	0.373928
HMPREF1120_02776	4.61512	5.1729	4.65208	4.26251	4.42718	4.37292	1.58097	0.324008
HMPREF1120_02778	1.83673	2.06345	1.95647	1.40619	1.3679	1.33188	1.57935	0.328422
HMPREF1120_02779	-3.88073	-3.15007	-2.25453	-2.3384	-2.44016	-2.24827	1.57815	0.662625
HMPREF1120_02780	-2.60834	-2.19791	-1.97175	-1.25094	-2.81912	-2.36554	1.57748	0.553218
HMPREF1120_02781	-1.54079	-1.21161	-0.638939	-1.04303	-1.42431	-1.52823	1.5772	0.348691
HMPREF1120_02790	-2.75525	-2.32452	-1.76586	-2.76286	-2.42835	-2.78296	1.57623	0.395925
HMPREF1120_02791	-4.06862	-4.57317	-2.64672	-3.55237	-2.45495	-3.50536	1.571	0.811346
HMPREF1120_02792	2.90761	2.3897	2.06792	2.46067	2.8572	2.96278	1.56733	0.357432
HMPREF1120_02795	-1.33709	-1.64193	-1.06573	-1.56847	-1.59853	-1.36107	1.5663	0.218431
HMPREF1120_02802	2.67018	2.62112	2.61407	2.13556	2.56007	2.72286	1.56393	0.212252
HMPREF1120_02804	1.15191	1.55482	0.667584	1.93005	1.03099	1.50752	1.56268	0.446967
HMPREF1120_02810	-2.4056	-2.47583	-2.03735	-1.61215	-2.56191	-2.45419	1.56252	0.364936
HMPREF1120_02813	-1.63244	-1.74092	-1.05944	-1.38444	-0.816306	-1.23933	1.56226	0.348333
HMPREF1120_02834	2.32247	2.00108	1.5831	1.91091	1.92188	2.20449	1.56147	0.258119
HMPREF1120_02842	-1.40729	-1.26874	-1.40663	-2.06218	-2.17148	-2.13728	1.56092	0.422304
HMPREF1120_02844	2.09955	1.46827	1.25413	1.44736	2.45452	2.45907	1.55605	0.54045
HMPREF1120_02852	1.73795	2.66019	1.53795	2.29996	1.10828	1.45295	1.54992	0.576428
HMPREF1120_02853	2.47591	3.18795	2.39513	2.23093	2.64494	2.66148	1.54787	0.330172
HMPREF1120_02857	-1.6702	-2.36289	-1.68838	-2.1922	-1.64389	-1.92129	1.5473	0.304055
HMPREF1120_02859	2.35693	1.92642	1.9015	1.98118	2.37063	2.76811	1.54512	0.342489
HMPREF1120_02861	-2.78203	-2.96748	-2.06038	-1.42644	-1.13583	-1.0017	1.54507	0.843592
HMPREF1120_02863	1.19323	1.11574	0.560967	1.47688	2.23394	2.42153	1.54272	0.708797
HMPREF1120_02864	1.45367	1.13159	0.718935	1.23392	2.29027	2.001	1.54031	0.581276
HMPREF1120_02867	-1.86004	-1.84121	-1.4145	-2.35721	-1.56761	-1.9925	1.53978	0.330577
HMPREF1120_02876	0.958303	0.797749	0.584629	1.21488	1.23983	1.22373	1.53716	0.271609
HMPREF1120_02877	-1.28353	-0.85481	-0.695198	-1.71315	-1.34479	-1.34862	1.53597	0.370691
HMPREF1120_02879	1.0812	0.94013	0.687562	1.4632	1.14999	1.3294	1.53559	0.276627
HMPREF1120_02880	2.4536	1.3543	1.75487	1.33618	3.1907	2.96633	1.53232	0.811064
HMPREF1120_02889	-0.889337	-1.04355	-0.888787	-1.81237	-1.24725	-1.09899	1.53207	0.345611
HMPREF1120_02891	2.32644	1.90069	1.12357	1.7001	2.36413	2.21361	1.53165	0.475334
HMPREF1120_02896	-1.17728	-1.19413	-1.28042	-0.85508	-1.60737	-1.6038	1.52902	0.286446
HMPREF1120_02898	-3.79896	-2.06414	-2.54925	-2.60945	-3.53514	-3.35153	1.52874	0.675046
HMPREF1120_02900	1.90925	2.75927	1.89252	2.23769	1.56911	2.19304	1.52787	0.405776
HMPREF1120_02902	2.53153	2.75317	2.28377	2.67013	1.7402	1.26322	1.52719	0.588664
HMPREF1120_02904	5.55058	5.6676	4.53073	4.76649	4.99678	4.00386	1.5271	0.62878
HMPREF1120_02908	1.74111	1.16509	1.42929	1.09275	2.23108	2.11671	1.52666	0.480746
HMPREF1120_02916	0.957388	0.778917	0.643969	1.09814	1.24677	1.49059	1.52621	0.310128
HMPREF1120_02922	1.31021	1.45302	0.671084	1.80539	0.943489	1.37914	1.52621	0.399607
HMPREF1120_02931	-1.99873	-0.957176	-0.663981	-1.50817	-1.52483	-1.88272	1.52537	0.520295
HMPREF1120_02935	1.11547	0.99046	1.62984	0.955577	1.75997	1.38275	1.5218	0.339268
HMPREF1120_02938	2.59862	2.67322	2.12728	2.89511	2.79485	2.83669	1.5211	0.280076
HMPREF1120_02942	-1.59491	-1.41718	-1.41497	-1.58341	-1.58377	-1.89114	1.51811	0.173663
HMPREF1120_02943	-0.984718	-0.818937	-0.756785	-1.15823	-1.46524	-1.3291	1.51657	0.28217
HMPREF1120_02952	1.92243	1.25001	1.31256	1.81019	2.22268	2.28667	1.51552	0.440607
HMPREF1120_02997	-1.47846	-1.77274	-1.45727	-2.02528	-1.48177	-1.37292	1.514	0.249547
HMPREF1120_02999	-1.54968	-0.878655	-0.432435	-1.44387	-1.13741	-1.39962	1.51243	0.423445
HMPREF1120_03000	-1.1829	-1.16008	-0.756866	-1.60531	-0.905465	-1.16965	1.51194	0.290116
HMPREF1120_03002	2.45316	2.71288	1.76427	2.23591	1.89582	2.22034	1.50999	0.349313
HMPREF1120_03008	-0.903836	-0.738158	-0.813855	-1.26708	-1.64708	-1.32461	1.50969	0.354248
HMPREF1120_03017	-1.12522	-1.23963	-0.903911	-1.61979	-1.881	-1.739	1.50832	0.384697
HMPREF1120_03021	-1.04304	-1.13321	-0.593462	-1.2573	-0.851545	-0.896561	1.50661	0.234685
HMPREF1120_03035	-2.35585	-2.0921	-1.49995	-1.00808	-2.04934	-2.07734	1.50586	0.49744
HMPREF1120_03039	-1.42502	-1.06346	-0.82431	-1.00779	-1.33739	-1.41137	1.5042	0.248224
HMPREF1120_03048	-2.25106	-2.46025	-2.1878	-2.60541	-2.77855	-2.6188	1.50286	0.22901
HMPREF1120_03053	-2.29539	-2.62085	-1.36354	-2.33148	-1.3003	-1.89419	1.50197	0.544455
HMPREF1120_03055	-1.09362	-1.00518	-1.2528	-1.34653	-1.56886	-1.53014	1.50102	0.227663
HMPREF1120_03057	-2.27727	-0.965582	-1.68405	-1.92029	-3.33178	-2.94434	1.50038	0.861186
HMPREF1120_03059	-1.86415	-1.4011	-1.17423	-2.19007	-2.4055	-2.40956	1.49748	0.524578
HMPREF1120_03061	-2.46697	-1.96744	-2.19781	-1.33718	-3.40015	-3.09676	1.49577	0.754599
HMPREF1120_03066	-3.21677	-3.31509	-2.942	-2.91651	-3.13887	-3.0703	1.49539	0.155514
HMPREF1120_03067	-6.84697	-5.46377	-5.66747	-5.49234	-6.15684	-4.997	1.49465	0.646286
HMPREF1120_03070	-1.91086	-1.68552	-1.71998	-2.29976	-2.2156	-2.11449	1.49387	0.25854
HMPREF1120_03076	1.48233	1.181	1.19638	1.65638	1.52015	1.51174	1.49355	0.192459
HMPREF1120_03083	-2.31574	-2.13625	-1.70339	-2.442	-1.601	-2.18984	1.49355	0.338147
HMPREF1120_03084	-1.30057	-1.01886	-0.939615	-1.50787	-1.1105	-1.26556	1.49142	0.208458
HMPREF1120_03094	-0.888289	-0.923588	-0.923791	-1.11471	-1.43968	-1.66633	1.49045	0.323156
HMPREF1120_03095	-4.12865	-4.26241	-3.478	-2.97998	-3.51615	-4.0441	1.48838	0.492474
HMPREF1120_03104	-3.08221	-2.42091	-2.12045	-2.90485	-3.25527	-3.2116	1.48444	0.461838
HMPREF1120_03110	1.84839	2.61303	2.14754	2.97737	1.24227	1.02707	1.48423	0.76067
HMPREF1120_03113	-1.49885	-1.40708	-0.604553	-1.5634	-1.14927	-1.57409	1.4835	0.374667
HMPREF1120_03114	2.26199	1.87032	1.09608	1.51787	2.19388	2.27511	1.48072	0.478668
HMPREF1120_03121	-2.03059	-1.95456	-1.38625	-2.48156	-1.73952	-2.02364	1.48008	0.362061
HMPREF1120_03151	-5.05999	-4.12722	-4.17958	-3.98603	-4.75516	-4.61343	1.47973	0.420575
HMPREF1120_03152	1.71013	2.05923	0.798	2.47421	0.880402	1.25213	1.47876	0.669188
HMPREF1120_03153	0.911549	1.38676	1.67119	1.07647	1.33006	1.32982	1.47557	0.263243
HMPREF1120_03154	2.27117	3.00845	2.24037	2.31573	2.39311	1.97681	1.4752	0.344161
HMPREF1120_03157	-1.17038	-1.02866	-0.734685	-1.52882	-1.01207	-1.23586	1.47389	0.265157
HMPREF1120_03167	1.62328	2.36207	1.83719	1.33273	1.3173	1.15556	1.47156	0.444141
HMPREF1120_03171	-1.88507	-1.19553	-1.06896	-1.63934	-1.91941	-1.98416	1.47011	0.394105
HMPREF1120_03173	-2.01519	-1.62099	-2.23834	-1.13184	-2.27259	-1.71465	1.46456	0.433892
HMPREF1120_03176	-1.21126	-1.19881	-1.47472	-1.32654	-1.50151	-1.56415	1.46448	0.156083
HMPREF1120_03178	-1.14569	-0.759472	-0.635139	-1.49535	-1.35267	-1.46426	1.46418	0.367787
HMPREF1120_03182	2.48491	1.37223	1.70929	1.90854	2.7014	2.78022	1.46351	0.57798
HMPREF1120_03185	-1.74303	-0.977131	-0.933172	-1.97435	-2.42592	-2.71436	1.462	0.733459
HMPREF1120_03192	1.19542	0.990129	1.09755	0.70928	1.18717	1.3197	1.46068	0.21355
HMPREF1120_03195	2.629	3.77757	2.83382	2.41003	1.64154	1.954	1.4604	0.747442
HMPREF1120_03196	3.02729	2.549	2.51646	2.52444	3.13639	2.73829	1.45507	0.272811
HMPREF1120_03198	2.06975	2.54927	2.35487	2.22728	1.93962	1.71112	1.45422	0.300096
HMPREF1120_03199	2.89881	2.8581	2.87432	2.38898	2.63753	2.59002	1.44821	0.203598
HMPREF1120_03202	-3.77459	-3.17655	-3.52762	-2.58641	-4.0465	-4.12402	1.44549	0.582105
HMPREF1120_03208	1.62369	2.03247	1.6598	1.54324	1.80827	1.65791	1.44509	0.175172
HMPREF1120_03213	-1.42895	-1.22857	-1.30055	-0.911654	-2.08028	-1.83801	1.44411	0.426176
HMPREF1120_03225	-0.798237	-0.928467	-0.875905	-1.7036	-0.87786	-1.1452	1.44186	0.338882
HMPREF1120_03229	-1.42513	-1.03783	-0.760095	-1.67087	-1.07176	-1.30829	1.44095	0.322327
HMPREF1120_03230	2.36194	2.43276	1.73738	1.60387	2.31546	2.85147	1.43816	0.465999
HMPREF1120_03231	-0.987444	-0.968795	-0.527799	-0.741354	-0.903614	-0.671559	1.43351	0.183517
HMPREF1120_03264	2.4923	1.44928	1.78849	1.17834	3.01339	2.39113	1.4334	0.697014
HMPREF1120_03269	-1.2633	-1.21642	-1.41556	-0.922477	-1.34233	-1.28959	1.43318	0.17068
HMPREF1120_03283	-0.99796	-1.06096	-0.801123	-1.64622	-1.28921	-1.32524	1.43193	0.296973
HMPREF1120_03284	-1.8	-1.03045	-1.21242	-1.54838	-2.149	-1.99958	1.43142	0.441606
HMPREF1120_03296	2.10445	1.88244	1.81363	3.51864	4.14904	4.31043	1.42958	1.16248
HMPREF1120_03297	2.8171	4.80293	2.96155	3.87986	4.99075	5.92976	1.42893	1.2267
HMPREF1120_03305	1.09164	0.700891	0.65174	1.27456	1.07186	1.33912	1.42483	0.287015
HMPREF1120_03309	-0.781733	-0.952935	-0.84824	-1.41559	-1.46692	-1.01013	1.42466	0.2919
HMPREF1120_03310	-1.22166	-1.05833	-0.952781	-1.78861	-1.24754	-1.3645	1.42458	0.291935
HMPREF1120_03317	1.83921	2.60561	1.09677	2.58211	1.05884	1.29221	1.42428	0.713624
HMPREF1120_03323	1.99489	2.42183	1.46312	3.05737	1.02275	1.82818	1.42307	0.715722
HMPREF1120_03329	1.65552	2.34244	1.26491	1.95865	0.977494	1.26421	1.42236	0.508405
HMPREF1120_03334	-1.47759	-1.54464	-1.17465	-1.9235	-1.34402	-1.5046	1.41911	0.249756
HMPREF1120_03335	-2.18633	-1.09251	-1.64708	-2.12509	-3.09592	-2.70318	1.4177	0.717425
HMPREF1120_03338	-0.904602	-1.47609	-1.08176	-1.31334	-0.792476	-0.752738	1.41675	0.292457
HMPREF1120_03342	-1.4703	-1.02193	-0.97991	-1.7656	-1.82797	-1.89963	1.41489	0.409278
HMPREF1120_03351	2.15479	1.87983	0.99797	1.13429	2.03633	2.22404	1.41402	0.535008
HMPREF1120_03353	-2.08123	-1.78118	-1.51621	-2.41694	-1.90009	-2.0812	1.41283	0.306808
HMPREF1120_03355	2.20232	1.40558	1.16207	1.91327	2.58766	2.32863	1.41087	0.553268
HMPREF1120_03366	-1.97694	-1.4989	-1.22622	-2.0364	-2.28555	-2.47813	1.40856	0.473398
HMPREF1120_03367	2.1249	1.48966	1.76908	1.50083	2.16909	1.31546	1.40557	0.355635
HMPREF1120_03373	1.82677	1.21833	0.994874	1.84018	1.97498	2.14908	1.40545	0.455156
HMPREF1120_03374	-1.74224	-2.36004	-1.17815	-2.43709	-1.65107	-1.78275	1.40188	0.471481
HMPREF1120_03381	-1.35412	-1.69582	-1.3265	-1.43869	-1.50281	-1.37224	1.40171	0.136983
HMPREF1120_03382	0.683046	1.14572	0.581296	0.894036	0.827043	0.926957	1.40041	0.197799
HMPREF1120_03385	2.11962	1.5399	1.39387	1.2285	2.45256	2.00574	1.39831	0.47517
HMPREF1120_03386	3.16544	4.66014	2.93014	3.16427	2.34581	3.18254	1.39808	0.765111
HMPREF1120_03387	1.61423	1.27845	0.852683	1.24425	1.47585	1.89645	1.39766	0.35678
HMPREF1120_03388	2.22776	1.84161	1.5507	1.69296	1.87856	1.577	1.39513	0.250624
HMPREF1120_03392	-2.88231	-2.42742	-1.93336	-1.87879	-2.45633	-2.61423	1.39365	0.39107
HMPREF1120_03394	1.59255	0.941476	1.67929	1.08748	2.44413	1.79726	1.39176	0.539181
HMPREF1120_03396	-1.27908	-1.64035	-1.05429	-2.51441	-1.31236	-1.13941	1.39117	0.540523
HMPREF1120_03399	-2.5839	-1.53422	-2.70095	-1.80186	-4.36563	-3.87049	1.38734	1.11818
HMPREF1120_03403	-1.21859	-1.49621	-0.988794	-2.14528	-1.12258	-1.32806	1.38635	0.41162
HMPREF1120_03405	-1.57789	-0.986422	-0.995954	-1.68258	-2.04638	-1.98722	1.38534	0.464844
HMPREF1120_03411	2.59513	1.89012	1.716	2.48486	3.31418	3.35382	1.38441	0.688023
HMPREF1120_03414	-1.33731	-1.48054	-1.18853	-0.763096	-1.19942	-1.18229	1.38338	0.240205
HMPREF1120_03417	2.74503	1.47202	1.8755	2.11851	3.3135	3.13689	1.38154	0.734931
HMPREF1120_03423	2.43562	2.30325	1.69353	2.82946	1.43494	2.24902	1.379	0.509089
HMPREF1120_03435	-1.04064	-1.302	-1.31417	-0.797609	-0.993337	-0.927246	1.37831	0.207085
HMPREF1120_03442	-3.21348	-2.75957	-2.41017	-3.4373	-3.38528	-2.93026	1.37758	0.398178
HMPREF1120_03444	-2.23829	-1.4206	-0.969704	-1.79455	-1.46451	-1.9108	1.37752	0.44342
HMPREF1120_03448	-1.08192	-0.919674	-1.09697	-0.778309	-1.02419	-1.40934	1.37741	0.211565
HMPREF1120_03451	2.98032	2.6122	2.27295	2.69361	3.58388	3.49761	1.37718	0.517739
HMPREF1120_03452	-2.4236	-2.84505	-1.49939	-2.28008	-1.5347	-2.12028	1.37612	0.523675
HMPREF1120_03453	2.66838	2.03183	2.28437	2.07236	2.62543	2.43178	1.37328	0.27074
HMPREF1120_03454	1.84212	4.35327	3.9768	2.21548	1.79398	2.30038	1.37111	1.12264
HMPREF1120_03461	-0.978555	-1.42366	-1.17072	-1.0635	-0.961542	-0.912238	1.37088	0.189167
HMPREF1120_03463	-2.08807	-2.12137	-1.5267	-1.44485	-1.48155	-1.76914	1.37022	0.305562
HMPREF1120_03470	1.58104	2.38786	1.14727	2.37697	0.864121	1.37695	1.36977	0.635294
HMPREF1120_03474	1.77778	1.47925	1.17556	1.81683	2.21966	2.45564	1.3693	0.468397
HMPREF1120_03484	2.30665	2.22012	1.34236	2.66524	2.52768	2.69225	1.36719	0.502446
HMPREF1120_03487	-1.6674	-1.41633	-1.35939	-1.68262	-2.67519	-2.45766	1.36683	0.554279
HMPREF1120_03488	-1.85021	-2.22585	-1.74571	-1.96574	-1.57414	-1.82899	1.36577	0.219409
HMPREF1120_03496	-1.40375	-1.03792	-0.923059	-0.791169	-1.42896	-1.47648	1.36279	0.29573
HMPREF1120_03503	-3.02597	-2.97559	-3.35667	-3.70882	-3.35647	-2.90074	1.35838	0.3084
HMPREF1120_03504	2.90607	3.62426	2.32904	3.00629	1.99621	2.16423	1.35698	0.61733
HMPREF1120_03517	-1.86613	-2.49687	-0.520188	-1.61829	-1.27474	-2.18127	1.35173	0.701983
HMPREF1120_03522	-0.724319	-1.32436	-1.16699	-0.989061	-0.810619	-0.73899	1.35021	0.246232
HMPREF1120_03541	-2.8365	-2.17379	-1.76807	-2.57211	-2.72352	-2.79959	1.34735	0.423703
HMPREF1120_03542	1.41315	2.16526	1.11403	1.58351	0.942331	1.17158	1.34729	0.438833
HMPREF1120_03544	1.89577	2.47419	1.50826	2.31338	1.70949	1.47932	1.34645	0.416478
HMPREF1120_03545	1.52707	2.35349	1.40986	1.84325	1.19293	1.42968	1.34581	0.414498
HMPREF1120_03566	1.70812	1.57459	1.61996	1.94975	1.58475	1.71785	1.34324	0.139885
HMPREF1120_03568	-1.62775	-0.986758	-1.39572	-2.07047	-1.3473	-1.7107	1.34297	0.36893
HMPREF1120_03580	1.32875	1.62265	0.46912	1.99649	2.33462	2.57973	1.34118	0.764275
HMPREF1120_03587	1.57634	1.55589	1.01352	1.49054	1.02362	1.2587	1.33955	0.259217
HMPREF1120_03588	1.18941	1.92042	1.52776	1.64136	1.74461	1.72584	1.33598	0.249484
HMPREF1120_03597	-1.58817	-1.69184	-1.44284	-1.16872	-1.61564	-1.72236	1.33536	0.205729
HMPREF1120_03602	1.39431	1.53455	1.49853	0.838774	1.80684	1.59755	1.33439	0.327157
HMPREF1120_03603	2.96542	3.27762	2.35127	3.40948	2.71692	2.99468	1.33355	0.383004
HMPREF1120_03609	3.25784	3.68576	2.63679	3.17022	3.20927	2.77074	1.33274	0.375509
HMPREF1120_03614	-2.05652	-2.40557	-1.15558	-2.34675	-0.875544	-1.53662	1.33012	0.63888
HMPREF1120_03616	1.71221	1.50953	1.42009	1.52899	1.94504	1.85866	1.32827	0.210127
HMPREF1120_03617	-1.59408	-2.0325	-1.3205	-2.40551	-0.902047	-1.18351	1.32738	0.56041
HMPREF1120_03622	2.63665	1.95202	2.23361	2.47828	2.51103	2.94142	1.32653	0.339175
HMPREF1120_03623	1.74675	1.47394	0.809367	0.873353	1.45412	1.46595	1.32634	0.375176
HMPREF1120_03629	-1.66309	-2.22984	-0.896412	-2.82504	-0.955306	-1.37439	1.32562	0.754088
HMPREF1120_03635	1.53635	1.15688	1.23354	1.98712	1.82198	1.75009	1.32496	0.332926
HMPREF1120_03636	3.07997	3.45802	1.95535	3.13057	2.60373	3.26191	1.32388	0.54895
HMPREF1120_03637	-1.34148	-1.33774	-1.33274	-1.04159	-1.55316	-1.47383	1.3237	0.174459
HMPREF1120_03638	-1.18923	-1.11685	-0.807593	-1.27231	-1.73276	-1.73766	1.32315	0.365332
HMPREF1120_03639	-2.47774	-2.31277	-1.84359	-2.92284	-2.37105	-2.71056	1.32279	0.369974
HMPREF1120_03646	3.00646	3.21495	3.29221	2.90025	2.53714	1.90793	1.32076	0.516029
HMPREF1120_03648	1.10157	0.795387	0.591349	1.19825	1.05949	1.25469	1.32008	0.255691
HMPREF1120_03649	4.27195	5.26572	4.51628	4.55235	3.38984	3.29397	1.31981	0.753792
HMPREF1120_03651	1.37178	1.35145	0.973559	1.61395	1.15796	1.11963	1.31977	0.227231
HMPREF1120_03654	-0.920222	-1.18072	-1.05939	-0.794491	-1.27924	-1.18711	1.31743	0.183416
HMPREF1120_03657	-1.3476	-1.55831	-1.13804	-0.970546	-1.27031	-1.49964	1.31577	0.221115
HMPREF1120_03661	2.18323	1.99527	2.17548	1.25446	2.57042	2.03155	1.31466	0.433407
HMPREF1120_03675	-2.98273	-3.16378	-2.55177	-3.09251	-2.22962	-2.23086	1.31424	0.427077
HMPREF1120_03677	-2.35384	-1.98612	-1.74285	-2.26278	-2.79138	-2.65511	1.30952	0.395164
HMPREF1120_03680	2.43161	2.02558	1.92856	1.3132	2.92003	3.22042	1.30852	0.697959
HMPREF1120_03681	2.11455	2.62375	1.92964	1.48925	1.39295	1.74813	1.30852	0.451192
HMPREF1120_03682	-1.13629	-0.767584	-0.944485	-0.653067	-1.48831	-1.35482	1.30714	0.328814
HMPREF1120_03686	-1.45965	-2.18543	-1.90086	-3.15089	-1.27246	-1.38964	1.30568	0.706272
HMPREF1120_03687	-0.971867	-0.996958	-0.960262	-1.26808	-1.39471	-1.30249	1.30556	0.194022
HMPREF1120_03688	-5.60027	-5.23425	-4.88872	-5.40652	-6.10404	-7.09616	1.30454	0.784969
HMPREF1120_03704	1.38438	1.91056	0.953135	1.58946	1.10605	1.60386	1.30391	0.352377
HMPREF1120_03711	2.44412	1.64726	2.1681	0.956848	2.61888	2.88799	1.30349	0.710275
HMPREF1120_03716	-2.01865	-1.91887	-1.51627	-2.20615	-2.28052	-2.34257	1.30291	0.305324
HMPREF1120_03720	-0.925813	-1.07097	-0.963482	-1.55807	-1.07174	-1.31936	1.29969	0.241911
HMPREF1120_03724	3.54639	3.24245	2.6922	3.82018	3.85514	3.87266	1.29574	0.46656
HMPREF1120_03732	1.94615	5.20219	1.66505	3.28644	2.50284	6.55574	1.29222	1.95204
HMPREF1120_03733	3.9088	3.29486	4.17699	5.87521	4.01532	3.19617	1.29153	0.965737
HMPREF1120_03744	2.37324	2.65601	1.50287	1.04165	1.74113	2.20437	1.28956	0.600915
HMPREF1120_03745	2.99457	2.80587	1.52443	1.82595	2.80459	3.41575	1.28822	0.728373
HMPREF1120_03746	-1.44573	-1.32703	-1.32156	-1.07673	-1.51975	-1.25836	1.28431	0.154011
HMPREF1120_03753	-0.86974	-1.49535	-0.716647	-0.881997	-1.06201	-0.927128	1.2843	0.270309
HMPREF1120_03765	1.18388	1.1873	0.657533	1.22762	0.895804	0.771524	1.28427	0.24498
HMPREF1120_03768	-2.95393	-2.62836	-3.02115	-3.01104	-3.05245	-2.7773	1.28402	0.168328
HMPREF1120_03771	-2.55371	-2.48837	-1.84579	-3.08061	-2.3375	-2.39463	1.27827	0.397666
HMPREF1120_03772	3.167	3.7215	2.78759	2.41415	2.44323	2.59013	1.27783	0.507299
HMPREF1120_03775	-1.43923	-2.30523	-1.31258	-1.68042	-1.3303	-1.23572	1.27604	0.400762
HMPREF1120_03783	2.41507	2.03785	2.31075	1.51102	2.8587	2.84481	1.27302	0.511518
HMPREF1120_03788	1.60199	0.869015	1.04904	1.3461	1.68283	1.66685	1.27205	0.344781
HMPREF1120_03791	-1.76754	-1.83117	-1.233	-1.76643	-1.46545	-1.6926	1.27154	0.230874
HMPREF1120_03803	2.63435	2.28119	1.36025	2.86578	2.94358	2.89571	1.27096	0.608614
HMPREF1120_03805	-0.856855	-1.30443	-1.04382	-1.59499	-0.746061	-0.920633	1.27081	0.317354
HMPREF1120_03835	-2.77243	-2.50917	-1.65735	-3.37304	-2.19449	-2.30182	1.27069	0.578455
HMPREF1120_03842	-1.8713	-1.11279	-1.50134	-1.94134	-2.51476	-2.37487	1.26957	0.52601
HMPREF1120_03846	-3.85344	-3.20644	-3.30269	-2.49357	-4.20988	-4.79485	1.26711	0.814857
HMPREF1120_03847	1.70185	2.48338	1.36641	2.937	1.0374	1.82197	1.2671	0.705604
HMPREF1120_03849	-1.37839	-0.920627	-0.834797	-1.45045	-1.15936	-1.35011	1.26611	0.256231
HMPREF1120_03851	-1.13136	-1.48693	-1.04865	-1.04964	-1.07493	-1.20154	1.26583	0.167964
HMPREF1120_03858	-1.42151	-1.37231	-0.787721	-1.33351	-1.05157	-1.19647	1.26472	0.240154
HMPREF1120_03865	-1.25047	-1.09476	-1.12371	-1.43076	-1.4708	-1.31315	1.26465	0.154818
HMPREF1120_03871	2.01555	2.49477	2.04506	1.74491	1.17565	1.06063	1.2629	0.550849
HMPREF1120_03872	3.08614	2.42872	1.87683	1.7616	2.43125	1.40618	1.26039	0.601752
HMPREF1120_03876	-4.7002	-3.78186	-3.18266	-2.47698	-2.41731	-1.86008	1.25337	1.04102
HMPREF1120_03877	-2.13665	-1.14988	-1.71011	-1.77335	-2.35942	-1.38933	1.24438	0.450152
HMPREF1120_03879	-1.04879	-1.31674	-1.2734	-1.04407	-1.28315	-1.31528	1.24376	0.130608
HMPREF1120_03880	-2.79965	-2.63856	-1.92609	-2.40295	-2.49537	-2.70281	1.24306	0.312645
HMPREF1120_03890	1.07825	1.04364	1.1109	0.73637	1.25697	1.26131	1.23814	0.192117
HMPREF1120_03892	-1.39438	-2.10135	-1.15011	-2.19664	-1.06285	-1.20793	1.23318	0.500954
HMPREF1120_03893	-0.996803	-1.09053	-1.58115	-1.30717	-1.2871	-0.762415	1.23136	0.284255
HMPREF1120_03899	1.39083	1.58028	0.977381	1.06001	1.52096	1.42859	1.22982	0.248869
HMPREF1120_03911	-1.18977	-0.654766	-1.04179	-0.955275	-1.84569	-1.61774	1.22785	0.440881
HMPREF1120_03922	-1.48285	-1.41913	-1.01547	-2.00947	-0.872543	-1.33366	1.22615	0.399322
HMPREF1120_03923	-1.83318	-1.64423	-1.32105	-2.01678	-1.67756	-1.63639	1.22095	0.231737
HMPREF1120_03930	1.46919	2.85329	1.76294	1.48649	1.14613	0.918919	1.21803	0.67778
HMPREF1120_03936	1.06073	0.872629	0.537519	1.13571	0.915598	1.2117	1.21385	0.241808
HMPREF1120_03941	-3.99512	-3.35859	-3.86809	-4.12894	-3.96253	-3.49328	1.21374	0.305366
HMPREF1120_03942	1.81424	1.64447	0.964023	1.44598	1.56615	1.77867	1.21264	0.311205
HMPREF1120_03943	1.63932	1.37308	1.02999	1.31027	1.66378	1.99538	1.20687	0.336042
HMPREF1120_03945	-1.71809	-2.41753	-1.23894	-2.49836	-0.990759	-1.598	1.20633	0.611089
HMPREF1120_03947	-1.37757	-1.64568	-1.04485	-2.00422	-1.06085	-1.11886	1.20541	0.385355
HMPREF1120_03948	-1.01743	-1.31807	-0.718906	-1.92404	-0.654582	-1.0352	1.1987	0.46486
HMPREF1120_03952	1.95116	2.02889	1.44737	2.11665	1.73145	1.83649	1.19413	0.240691
HMPREF1120_03953	-2.62813	-2.63563	-2.51731	-2.75749	-1.82539	-3.49135	1.1934	0.532421
HMPREF1120_03955	-1.32856	-2.09771	-1.55163	-1.44182	-1.03937	-1.08829	1.19318	0.384768
HMPREF1120_03967	1.85299	1.00287	1.68493	1.17423	2.47184	2.06597	1.19176	0.550502
HMPREF1120_03970	1.40289	1.9689	1.50841	2.31068	1.37188	1.21509	1.18894	0.420314
HMPREF1120_03972	1.72323	2.04251	1.71189	1.69668	1.36511	1.76753	1.18721	0.215783
HMPREF1120_03973	2.83599	2.5388	3.31843	1.99203	3.43374	3.25416	1.18563	0.555742
HMPREF1120_03974	-1.82325	-1.89975	-1.58673	-1.55704	-1.56718	-1.94554	1.18523	0.179398
HMPREF1120_03975	1.32953	0.980384	0.683394	1.1483	1.13775	1.43149	1.18375	0.265385
HMPREF1120_03980	-1.48157	-1.74635	-1.50585	-1.65782	-1.51403	-1.60387	1.17699	0.103626
HMPREF1120_03984	2.00207	1.18163	1.58962	0.620623	2.1548	1.9447	1.16709	0.586636
HMPREF1120_03998	2.21747	1.07679	1.53133	1.40436	3.54795	3.0839	1.16637	0.992093
HMPREF1120_04002	-1.00986	-1.75236	-1.16591	-0.888834	-0.966971	-1.08988	1.15547	0.312388
HMPREF1120_04003	-1.10486	-1.83007	-1.06761	-1.99982	-1.3603	-1.37031	1.14907	0.381133
HMPREF1120_04010	-1.49134	-1.76107	-1.67016	-1.55443	-1.58537	-2.08612	1.14699	0.215007
HMPREF1120_04011	-1.28628	-1.40221	-0.901706	-1.57004	-0.962194	-1.30022	1.14664	0.257904
HMPREF1120_04014	2.80582	3.06653	1.88087	2.24336	3.03389	2.74853	1.14208	0.471028
HMPREF1120_04023	-1.47744	-1.61736	-1.14337	-2.05431	-1.28679	-1.38106	1.13624	0.318771
HMPREF1120_04028	-1.9482	-1.09369	-1.49195	-1.97539	-2.52455	-2.17319	1.13569	0.506585
HMPREF1120_04029	-1.81704	-0.887357	-1.22462	-2.03563	-2.53546	-1.86701	1.13469	0.58889
HMPREF1120_04033	-2.28588	-1.24082	-1.14324	-1.90781	-1.66226	-1.65436	1.13424	0.423131
HMPREF1120_04034	-2.40412	-1.804	-1.77243	-2.02353	-1.96462	-1.83957	1.1329	0.234492
HMPREF1120_04041	-1.55717	-1.30506	-1.38164	-0.910557	-0.958811	-0.779793	1.13043	0.308034
HMPREF1120_04042	-2.36096	-2.13161	-2.39186	-1.514	-2.23268	-2.08746	1.12575	0.320341
HMPREF1120_04044	-1.39979	-0.752744	-1.01399	-1.4263	-2.05978	-2.01469	1.12362	0.523426
HMPREF1120_04052	1.87734	1.55224	1.71156	1.43427	2.04879	2.26671	1.11847	0.31218
HMPREF1120_04057	1.22453	1.03439	0.486582	1.71002	1.26225	1.41586	1.11687	0.411546
HMPREF1120_04068	2.99161	3.62912	1.92747	3.2056	2.68771	2.6486	1.1149	0.578183
HMPREF1120_04075	-1.48779	-1.69748	-1.3535	-1.36335	-1.40392	-1.55769	1.1142	0.133226
HMPREF1120_04077	1.29734	2.26535	1.55486	2.14179	2.41488	2.12311	1.11331	0.438823
HMPREF1120_04085	2.40795	1.61402	1.26643	3.09325	1.86278	1.91644	1.11089	0.643465
HMPREF1120_04092	1.34382	1.24599	1.07345	2.07745	1.16559	1.94714	1.1108	0.427196
HMPREF1120_04093	1.58203	1.36804	1.20285	2.11326	1.43105	2.14542	1.10858	0.397869
HMPREF1120_04096	-2.9381	-1.94303	-2.27905	-1.86377	-1.97193	-1.81221	1.10772	0.425894
HMPREF1120_04104	1.43967	1.19951	0.94207	1.51766	1.39447	1.50305	1.10225	0.223077
HMPREF1120_04107	-1.66076	-0.790981	-0.849803	-1.45576	-1.66125	-1.66322	1.10109	0.416024
HMPREF1120_04111	-1.05465	-0.719568	-0.907751	-0.681077	-1.727	-1.44568	1.10063	0.417415
HMPREF1120_04113	-1.55714	-1.01808	-0.987461	-1.32418	-1.95692	-1.82788	1.10015	0.406803
HMPREF1120_04120	4.09123	4.62827	2.96755	3.03212	3.3487	3.23986	1.09983	0.663288
HMPREF1120_04126	-3.16108	-2.51557	-1.79617	-2.61757	-2.43977	-2.95943	1.09872	0.473544
HMPREF1120_04140	3.77194	1.35866	2.0502	1.92565	4.62364	3.95148	1.09436	1.33198
HMPREF1120_04160	-1.43565	-1.43879	-1.6613	-1.69938	-2.07831	-1.49132	1.09417	0.245046
HMPREF1120_04181	1.29869	1.49718	1.21524	1.33311	1.74764	1.5728	1.09188	0.198676
HMPREF1120_04195	1.73506	1.517	1.3678	1.26151	1.91916	2.15712	1.08972	0.341919
HMPREF1120_04196	2.07044	2.45427	1.41903	2.49197	1.74943	2.55985	1.08859	0.463596
HMPREF1120_04197	2.03813	2.31965	2.67094	1.96353	2.53699	3.4396	1.08321	0.537946
HMPREF1120_04201	1.31489	1.77288	1.10206	1.74572	1.06377	1.22596	1.08124	0.31395
HMPREF1120_04208	-0.824301	-0.968918	-0.797472	-1.20297	-1.0387	-0.951083	1.07595	0.148408
HMPREF1120_04212	-1.56831	-1.5027	-0.531652	-1.76083	-0.772343	-1.14862	1.07503	0.484324
HMPREF1120_04213	1.40936	1.51155	0.835554	1.89295	1.14161	1.06007	1.06504	0.375828
HMPREF1120_04224	3.3472	4.03532	2.92574	3.99405	2.41042	2.37112	1.06295	0.739377
HMPREF1120_04239	-1.10511	-1.20143	-0.879028	-1.63611	-1.13507	-1.07266	1.05778	0.252113
HMPREF1120_04244	1.85039	0.923796	1.44057	0.78558	1.96214	2.05466	1.05243	0.545874
HMPREF1120_04251	-1.54392	-1.58433	-1.09465	-2.29157	-1.52602	-1.75436	1.04999	0.389875
HMPREF1120_04257	1.98706	2.28294	1.53935	2.11235	1.45792	1.98941	1.04632	0.326393
HMPREF1120_04258	1.79558	1.19941	1.26445	1.19038	1.86023	2.17578	1.04203	0.418608
HMPREF1120_04261	-2.17666	-1.8057	-2.47004	-1.708	-2.8793	-2.42368	1.03596	0.440663
HMPREF1120_04265	-1.61484	-1.39257	-1.25631	-2.34052	-2.09032	-2.073	1.03417	0.435127
HMPREF1120_04269	2.03429	2.12973	1.53441	1.94614	1.16225	1.13754	1.03329	0.442508
HMPREF1120_04274	-0.957021	-0.793291	-0.40876	-1.11062	-0.834447	-0.906988	1.03328	0.236415
HMPREF1120_04275	-1.19261	-1.21781	-0.915478	-0.771112	-1.13086	-1.2595	1.03006	0.194396
HMPREF1120_04277	-0.953619	-0.874903	-0.764342	-1.34965	-1.83296	-1.72791	1.02662	0.456634
HMPREF1120_04293	1.67719	1.05742	1.72185	1.17741	2.27341	1.95193	1.02163	0.460417
HMPREF1120_04297	1.29854	1.24674	0.655022	1.84989	2.11569	1.94279	1.01881	0.550331
HMPREF1120_04305	-0.922931	-1.20521	-0.9168	-1.71935	-1.23785	-1.08305	1.01487	0.296527
HMPREF1120_04314	1.29677	1.82732	1.7275	1.44964	1.99557	1.92996	1.01078	0.276538
HMPREF1120_04319	1.76024	1.37299	1.3618	0.780245	1.87505	1.82203	1.01039	0.415989
HMPREF1120_04321	-1.20269	-1.05964	-0.907657	-1.48535	-1.36361	-1.36628	1.00318	0.216931
HMPREF1120_04323	-1.05368	-1.03854	-0.922269	-1.0467	-1.60472	-1.27724	1.0012	0.247745
HMPREF1120_04329	1.66142	2.11747	1.57198	1.17539	1.55886	1.72602	1.00012	0.304227
HMPREF1120_04334	2.85867	1.88143	2.33175	1.77001	2.72257	2.05511	0.997338	0.447732
HMPREF1120_04337	1.04368	1.46777	1.00032	1.13951	1.77193	1.63462	0.989322	0.326504
HMPREF1120_04351	2.33952	2.16345	1.6563	1.38452	2.55178	2.23582	0.988091	0.442877
HMPREF1120_04354	1.20727	0.97152	0.801713	0.712515	0.851184	1.06118	0.987277	0.182028
HMPREF1120_04359	2.51862	2.34867	1.94624	2.51541	2.48487	2.54317	0.98649	0.229485
HMPREF1120_04370	2.33995	2.25307	0.776253	1.22889	1.3531	2.27843	0.985323	0.67014
HMPREF1120_04371	1.89163	1.9992	0.883077	1.56256	1.21915	1.84217	0.983347	0.437417
HMPREF1120_04374	-1.18093	-0.913459	-1.17233	-0.806217	-1.60472	-1.2622	0.980803	0.280959
HMPREF1120_04375	-3.34853	-2.95642	-2.83626	-2.748	-3.94741	-3.85666	0.972563	0.522927
HMPREF1120_04377	-2.24307	-2.08583	-2.48379	-2.44828	-2.65463	-2.40245	0.971321	0.198196
HMPREF1120_04378	-1.62876	-1.42293	-1.31822	-2.13586	-1.83158	-1.89914	0.967814	0.308002
HMPREF1120_04382	-2.63329	-2.12529	-1.29556	-2.88662	-2.0084	-2.26075	0.966617	0.551938
HMPREF1120_04393	-3.25361	-2.49367	-2.30739	-2.03213	-3.6649	-3.94727	0.958231	0.782494
HMPREF1120_04394	-0.861747	-1.23052	-0.799165	-1.06641	-0.616203	-0.486567	0.955647	0.275983
HMPREF1120_04399	-1.69896	-1.06492	-0.649299	-1.6348	-0.965459	-1.43036	0.951489	0.414172
HMPREF1120_04401	-4.35918	-4.36366	-3.16735	-4.28531	-3.28767	-3.22971	0.946747	0.608599
HMPREF1120_04420	-1.14682	-1.89479	-1.32007	-2.45925	-1.16913	-1.30251	0.946743	0.522941
HMPREF1120_04423	2.16275	1.81437	1.48191	1.48738	2.12984	2.28336	0.937987	0.352403
HMPREF1120_04424	2.81147	2.75007	1.40871	3.01817	2.33137	2.2231	0.93423	0.581248
HMPREF1120_04425	1.90864	2.33621	1.73625	2.4232	1.30296	1.53325	0.93067	0.44218
HMPREF1120_04426	1.85699	2.24846	1.29482	2.45246	1.10882	1.40992	0.92808	0.544896
HMPREF1120_04430	2.36236	4.00879	3.65851	3.16791	1.90217	1.5889	0.924077	0.979377
HMPREF1120_04431	1.47622	1.7297	1.15156	0.962586	1.21442	1.36011	0.916953	0.26871
HMPREF1120_04438	-2.7041	-2.54142	-2.20672	-3.0579	-2.50238	-2.82064	0.915459	0.292491
HMPREF1120_04442	-1.7887	-1.22697	-0.781622	-1.59377	-1.54696	-2.07629	0.90699	0.451006
HMPREF1120_04456	1.82504	2.25086	1.363	1.85636	1.26143	1.06819	0.904973	0.445758
HMPREF1120_04459	-0.87405	-0.829661	-0.848813	-1.26831	-1.11421	-1.26532	0.901478	0.208074
HMPREF1120_04464	1.73912	0.897366	1.42599	0.887389	2.47297	2.07994	0.892786	0.63906
HMPREF1120_04467	1.86809	1.7125	1.37738	0.989131	1.779	2.05363	0.892237	0.384627
HMPREF1120_04475	0.932384	0.925268	0.542448	0.834957	0.790496	0.619691	0.889269	0.160862
HMPREF1120_04484	-2.42704	-2.75475	-1.61197	-2.49277	-2.12779	-2.47928	0.882011	0.39845
HMPREF1120_04485	-1.1902	-1.52909	-1.20642	-1.80577	-1.32666	-1.22662	0.867502	0.243321
HMPREF1120_04488	-4.02278	-4.4265	-2.85274	-3.23825	-3.25331	-3.88776	0.843017	0.592115
HMPREF1120_04496	-1.57866	-1.23137	-0.845899	-0.694407	-1.86212	-1.84166	0.824814	0.500783
HMPREF1120_04501	1.8938	1.04398	0.652972	0.901424	1.74603	2.06824	0.801635	0.590259
HMPREF1120_04503	1.617	0.831923	0.876805	0.618802	1.29124	1.44408	0.774207	0.393555
HMPREF1120_04504	1.23565	1.59758	0.963892	2.32734	0.935794	1.351	0.736669	0.516541
HMPREF1120_04505	1.98426	1.83907	1.64973	1.44901	1.72118	1.95096	-0.696238	0.201594
HMPREF1120_04506	1.92718	1.30431	1.44377	1.14258	2.21708	2.03166	-0.767303	0.43794
HMPREF1120_04514	-1.24586	-1.71756	-1.55494	-1.73194	-1.19721	-1.09007	-0.767818	0.280291
HMPREF1120_04516	-3.60182	-3.20159	-2.19944	-3.65934	-3.17212	-3.43573	-0.783046	0.534622
HMPREF1120_04520	1.94802	1.4476	1.0837	1.66244	2.4325	2.31949	-0.783454	0.518952
HMPREF1120_04531	-1.02163	-0.976193	-0.929368	-1.71973	-1.0502	-1.01201	-0.800094	0.297621
HMPREF1120_04535	-1.10252	-1.36668	-1.16561	-1.65658	-1.09477	-0.972741	-0.806701	0.247161
HMPREF1120_04538	1.28293	1.62793	1.65986	1.19824	1.33729	1.08839	-0.826704	0.231471
HMPREF1120_04540	2.2999	3.02347	2.08503	2.5098	1.28359	1.40868	-0.829753	0.664131
HMPREF1120_04543	1.44421	1.00341	1.35893	1.11903	2.22966	1.62985	-0.833233	0.437337
HMPREF1120_04550	3.87805	3.46919	2.6016	3.3636	3.93369	4.23983	-0.835188	0.577178
HMPREF1120_04554	-1.83492	-1.98044	-1.69131	-1.22518	-1.91561	-2.03281	-0.837011	0.297047
HMPREF1120_04558	2.79496	1.88678	2.0455	1.99898	2.7465	3.08122	-0.843434	0.50716
HMPREF1120_04563	4.80448	5.68667	3.13921	4.84565	4.57665	4.97165	-0.844658	0.83971
HMPREF1120_04569	2.00208	2.79556	2.12614	2.03638	1.92476	1.95769	-0.849732	0.328412
HMPREF1120_04572	-2.00345	-1.94829	-0.984915	-2.02049	-1.54632	-2.1221	-0.866422	0.433449
HMPREF1120_04574	-6.50546	-4.82046	-4.93	-4.53918	-6.00155	-7.04797	-0.874242	1.02466
HMPREF1120_04575	-2.65361	-2.27786	-2.45444	-2.16653	-3.35416	-2.68856	-0.88118	0.422451
HMPREF1120_04606	-1.13598	-1.40876	-0.732032	-1.80087	-0.784195	-1.15583	-0.882509	0.399255
HMPREF1120_04607	-2.24322	-1.53809	-1.297	-1.29513	-3.09163	-3.64006	-0.903673	0.994131
HMPREF1120_04627	-1.14089	-1.87139	-1.12254	-1.30323	-0.991557	-1.26904	-0.906432	0.30909
HMPREF1120_04628	-1.17891	-1.04008	-1.29796	-0.813071	-2.05303	-1.74845	-0.911946	0.462422
HMPREF1120_04631	-1.33984	-1.02868	-1.2432	-1.09537	-1.85929	-1.23345	-0.915765	0.295817
HMPREF1120_04632	-1.08327	-1.3069	-0.964352	-2.08399	-1.33074	-1.15034	-0.918903	0.398816
HMPREF1120_04636	-1.72689	-0.955164	-1.01381	-1.48163	-1.68398	-1.93455	-0.928865	0.400199
HMPREF1120_04644	-0.993398	-0.802215	-1.04462	-0.854518	-1.23734	-1.06176	-0.930538	0.156499
HMPREF1120_04649	-2.52852	-2.28345	-1.75034	-2.39819	-1.82146	-2.33881	-0.930585	0.321829
HMPREF1120_04665	-2.70116	-1.95423	-1.7	-2.46284	-2.81599	-2.76928	-0.933743	0.467497
HMPREF1120_04670	-2.18003	-1.74833	-1.77938	-1.8252	-2.92269	-2.60486	-0.940202	0.490865
HMPREF1120_04681	1.85587	2.00656	1.28726	1.9165	1.55989	1.87756	-0.948758	0.272503
HMPREF1120_04682	1.46066	1.47802	1.15997	1.2319	1.67881	1.45584	-0.958462	0.187503
HMPREF1120_04683	-1.69493	-0.951791	-0.820211	-1.40469	-1.17254	-1.73477	-0.959057	0.380415
HMPREF1120_04684	-3.03878	-2.95177	-2.60727	-2.38686	-3.05839	-3.12874	-0.960853	0.296539
HMPREF1120_04692	-1.78908	-1.69524	-1.05364	-2.1055	-1.49377	-1.89919	-0.96252	0.365489
HMPREF1120_04695	-2.05951	-1.50518	-1.69912	-1.17431	-2.66759	-2.47754	-0.963595	0.57714
HMPREF1120_04698	-1.06178	-1.45909	-0.826876	-2.02246	-1.14989	-0.963931	-0.963907	0.435128
HMPREF1120_04706	-1.71075	-1.50697	-0.864017	-1.809	-1.6401	-1.78198	-0.968566	0.354188
HMPREF1120_04707	-1.53514	-1.70806	-1.15178	-2.17282	-1.89495	-1.65232	-0.976247	0.343639
HMPREF1120_04719	-1.24575	-1.92281	-1.32977	-1.5112	-0.91711	-1.16977	-0.978695	0.342126
HMPREF1120_04725	-1.36478	-1.19241	-0.902618	-1.44024	-1.36261	-1.47179	-0.979679	0.212634
HMPREF1120_04726	1.39338	1.34847	0.812044	1.19318	0.807608	1.11065	-0.986421	0.254679
HMPREF1120_04727	-1.12928	-1.013	-0.743977	-1.35953	-0.913946	-1.06911	-0.987214	0.207434
HMPREF1120_04728	-1.19703	-1.12461	-1.25669	-1.81139	-1.76192	-1.36965	-0.990187	0.295389
HMPREF1120_04734	2.80027	3.86381	2.80981	3.19141	2.1208	2.47754	-0.99177	0.602404
HMPREF1120_04736	1.88153	4.15069	2.77974	2.69229	1.45745	1.85852	-0.992145	0.971136
HMPREF1120_04744	-0.97861	-1.63521	-1.10469	-1.71701	-1.02083	-1.27131	-0.992431	0.317992
HMPREF1120_04756	-1.16214	-1.44173	-1.20495	-1.20951	-1.40872	-1.09487	-0.992571	0.13952
HMPREF1120_04762	2.02028	2.02606	1.55485	1.64095	2.03384	2.00254	-0.996112	0.220257
HMPREF1120_04765	-1.64142	-1.10198	-1.32105	-1.68168	-1.886	-1.84197	-0.998976	0.307222
HMPREF1120_04769	-2.00975	-2.05508	-1.41475	-2.62805	-2.11699	-2.11338	-1.00463	0.386675
HMPREF1120_04774	-2.26013	-2.10391	-1.39293	-2.99053	-1.91436	-2.08442	-1.00517	0.519576
HMPREF1120_04779	-1.56406	-1.2458	-0.719788	-1.5325	-1.50633	-1.33427	-1.00567	0.317916
HMPREF1120_04783	1.77659	2.07338	1.22379	2.53522	1.20191	1.39127	-1.00608	0.531611
HMPREF1120_04784	3.09082	2.93186	1.75537	2.69145	2.81138	2.92788	-1.00925	0.482334
HMPREF1120_04785	-1.5408	-0.979669	-0.929117	-1.89003	-1.75634	-1.63023	-1.01245	0.405121
HMPREF1120_04788	-3.9862	-3.15356	-3.1575	-3.2195	-5.08025	-5.73259	-1.02211	1.11233
HMPREF1120_04804	2.81942	1.96421	2.01301	1.60194	2.79889	3.18327	-1.02216	0.62049
HMPREF1120_04805	2.82845	2.12201	2.33208	2.74369	3.37414	3.42995	-1.0226	0.530831
HMPREF1120_04812	3.9817	4.24832	2.59526	2.51121	3.72735	3.90337	-1.02359	0.748666
HMPREF1120_04813	2.15464	2.44216	1.77961	1.00814	2.08436	2.10312	-1.02491	0.497795
HMPREF1120_04814	1.88361	1.3478	1.39963	1.79099	2.21201	2.03436	-1.02622	0.344571
HMPREF1120_04816	1.31573	1.2268	0.716218	0.781644	1.8889	2.00963	-1.02787	0.540788
HMPREF1120_04828	-1.18626	-1.3192	-0.924112	-1.05402	-0.880129	-0.927296	-1.02907	0.173664
HMPREF1120_04831	-4.40799	-3.34717	-3.82074	-4.01954	-4.66783	-4.47776	-1.02989	0.491505
HMPREF1120_04832	-1.9861	-1.87817	-2.02747	-1.73471	-1.93169	-1.80916	-1.03155	0.110034
HMPREF1120_04833	-1.28233	-1.44575	-1.0824	-2.01959	-1.67602	-1.76024	-1.03339	0.34105
HMPREF1120_04834	-3.23417	-3.25269	-2.94833	-3.32931	-4.27726	-4.09575	-1.03736	0.533141
HMPREF1120_04841	1.54123	2.06423	1.76924	1.64357	0.897936	0.846212	-1.03762	0.488605
HMPREF1120_04842	4.26025	3.65576	3.96692	2.59888	4.48102	4.17863	-1.03814	0.67689
HMPREF1120_04843	-5.27373	-4.23034	-5.36597	-5.97661	-7.24055	-6.98339	-1.03964	1.13347
HMPREF1120_04849	-2.2675	-2.06531	-1.33164	-2.54512	-2.09544	-2.20422	-1.04385	0.406761
HMPREF1120_04863	1.63249	1.64279	1.49818	1.29773	1.60703	1.69537	-1.04714	0.145069
HMPREF1120_04864	-0.925236	-0.827488	-0.921827	-0.968987	-1.11714	-1.15784	-1.04816	0.126455
HMPREF1120_04867	-2.06481	-1.88773	-1.33369	-2.45606	-1.76022	-1.83753	-1.04824	0.3688
HMPREF1120_04877	-1.62407	-1.8191	-1.44911	-2.14772	-1.7119	-1.7205	-1.0485	0.233043
HMPREF1120_04878	2.25934	1.56299	1.91202	1.66619	2.75188	2.46647	-1.04915	0.468293
HMPREF1120_04879	0.957478	0.867232	0.790224	0.878897	1.06921	0.866796	-1.04943	0.0963944
HMPREF1120_04883	-2.88954	-2.64489	-2.13369	-2.16345	-3.14099	-3.41733	-1.05173	0.519727
HMPREF1120_04889	-1.15079	-1.47118	-1.15713	-1.0624	-1.44997	-1.21187	-1.0535	0.169719
HMPREF1120_04893	-1.34239	-1.51474	-1.50494	-1.08203	-1.5606	-1.43556	-1.05402	0.176288
HMPREF1120_04902	-2.53195	-2.69691	-1.81819	-3.27486	-2.1254	-2.64786	-1.05416	0.50314
HMPREF1120_04903	-1.88863	-1.0194	-1.17901	-1.61097	-2.38562	-2.24131	-1.05488	0.554735
HMPREF1120_04905	-1.95838	-1.76211	-1.35229	-2.25887	-2.06844	-1.9156	-1.05743	0.309394
HMPREF1120_04908	-0.928798	-0.748252	-0.688766	-1.4164	-1.3394	-1.31044	-1.05746	0.32223
HMPREF1120_04910	-2.94936	-2.34441	-1.95226	-2.84992	-3.0456	-3.29398	-1.05864	0.496631
HMPREF1120_04912	-1.66061	-1.53054	-1.16814	-2.1135	-1.59702	-1.79629	-1.06128	0.311585
HMPREF1120_04914	-0.940537	-1.28628	-1.1382	-1.0436	-0.863577	-0.885153	-1.0625	0.163808
HMPREF1120_04917	2.43124	1.8659	1.92208	1.35385	2.2383	2.31246	-1.06284	0.394814
HMPREF1120_04920	-3.05811	-2.64717	-2.05963	-3.20354	-2.70758	-2.99183	-1.06593	0.410707
HMPREF1120_04923	1.6885	1.39488	1.6172	0.672576	1.97953	1.6086	-1.06689	0.444172
HMPREF1120_04925	-4.67389	-4.46249	-3.6629	-3.6523	-4.39812	-4.59643	-1.0679	0.462218
HMPREF1120_04932	-1.68783	-1.23137	-1.69791	-1.47909	-2.25145	-1.60712	-1.0702	0.338014
HMPREF1120_04934	-3.08252	-2.84326	-2.90777	-3.49888	-4.3512	-3.88999	-1.07201	0.600444
HMPREF1120_04938	-2.7175	-2.69827	-2.11812	-2.73018	-2.60006	-2.82796	-1.07205	0.254235
HMPREF1120_04944	1.70632	1.80832	1.37778	2.16404	1.46992	1.76727	-1.07409	0.278185
HMPREF1120_04947	2.85296	3.13509	1.50299	1.68839	2.76787	2.7824	-1.07491	0.681175
HMPREF1120_04948	0.887394	0.911345	0.725442	1.33384	0.903737	1.44328	-1.07542	0.285003
HMPREF1120_04954	2.63084	1.62925	1.67725	1.32157	2.17642	2.24417	-1.07551	0.484454
HMPREF1120_04962	-1.46706	-0.771037	-0.801046	-1.65694	-1.58074	-1.60678	-1.0778	0.413725
HMPREF1120_04968	-1.14897	-1.12372	-1.06696	-1.71549	-1.21253	-1.19894	-1.07904	0.236711
HMPREF1120_04970	-1.29711	-2.17826	-0.846397	-2.5356	-0.869312	-1.09996	-1.07926	0.714655
HMPREF1120_04979	1.47576	1.68795	0.66464	2.09949	0.964301	1.37331	-1.07972	0.511122
HMPREF1120_04980	2.75749	2.36175	2.09562	2.47088	2.76545	2.78926	-1.08015	0.280817
HMPREF1120_04982	-1.01118	-1.15579	-0.991923	-1.63287	-1.10494	-1.05286	-1.08038	0.240214
HMPREF1120_04983	-2.47942	-2.36466	-0.998959	-2.04629	-2.28048	-2.8531	-1.0811	0.632313
HMPREF1120_04988	-1.88542	-1.15906	-1.07415	-1.73166	-1.21182	-0.991005	-1.08123	0.372155
HMPREF1120_04989	-2.46321	-1.50233	-1.55918	-2.24223	-2.35875	-2.7231	-1.08216	0.499345
HMPREF1120_04998	2.29804	3.02507	1.13414	3.26077	1.22974	1.90201	-1.08504	0.8901
HMPREF1120_04999	1.92042	3.18463	0.944748	2.87762	1.01242	2.0663	-1.0855	0.924463
HMPREF1120_05009	2.69497	2.82611	2.24522	2.55475	2.53285	3.41771	-1.08929	0.396495
HMPREF1120_05010	1.06482	1.17296	0.973666	1.09579	1.18367	1.32653	-1.09082	0.120809
HMPREF1120_05011	2.18544	1.99039	1.47522	2.53167	1.83002	2.35399	-1.09345	0.380613
HMPREF1120_05016	-1.27485	-1.29553	-0.816963	-1.7907	-0.916688	-1.10999	-1.0938	0.346044
HMPREF1120_05017	2.01954	1.04427	2.06575	0.819144	2.73382	2.3117	-1.09798	0.7456
HMPREF1120_05019	-0.734276	-0.740424	-0.628048	-1.11495	-0.787377	-0.695649	-1.10139	0.1709
HMPREF1120_05026	2.17685	2.44695	1.70532	1.27816	1.02341	1.32577	-1.10284	0.556996
HMPREF1120_05027	3.42694	3.09598	2.42213	2.40155	3.30032	2.08951	-1.10286	0.554373
HMPREF1120_05028	-1.68726	-1.32085	-1.19276	-1.9312	-2.18149	-2.17381	-1.1043	0.42361
HMPREF1120_05036	-1.50002	-1.59993	-1.22011	-1.62088	-1.4655	-1.63245	-1.10616	0.155834
HMPREF1120_05050	1.48312	1.59397	0.929364	1.34285	1.59566	2.21227	-1.10897	0.417564
HMPREF1120_05054	-0.948378	-0.979348	-0.988071	-1.01872	-1.61646	-0.901526	-1.10989	0.268023
HMPREF1120_05073	1.92399	1.98062	1.42553	2.75123	1.75053	1.90622	-1.11	0.438202
HMPREF1120_05075	-1.15062	-1.13718	-1.05069	-2.00987	-1.70247	-1.70795	-1.11012	0.397516
HMPREF1120_05076	1.43136	1.6468	1.2387	1.72437	1.47674	1.53197	-1.11137	0.170897
HMPREF1120_05079	-1.95812	-1.44725	-0.534883	-1.52359	-1.10186	-1.62203	-1.11168	0.49155
HMPREF1120_05085	-1.77612	-2.41475	-1.42272	-1.16726	-0.998511	-1.36481	-1.11187	0.509117
HMPREF1120_05086	-2.56785	-2.66673	-1.93132	-2.90136	-2.15317	-2.4386	-1.11258	0.352584
HMPREF1120_05087	1.41911	1.61998	0.654883	1.58399	1.57104	1.49805	-1.11277	0.367752
HMPREF1120_05088	2.90999	4.16014	2.63359	3.32577	2.17158	2.4578	-1.11302	0.714881
HMPREF1120_05089	1.85332	2.05499	0.783188	2.04095	0.93415	1.49601	-1.11536	0.55769
HMPREF1120_05090	1.68037	2.36381	1.14771	2.40487	0.907932	1.56733	-1.11549	0.614027
HMPREF1120_05091	3.16524	2.56846	1.79481	2.7869	3.12875	3.49773	-1.11577	0.598187
HMPREF1120_05096	-1.13271	-1.11371	-1.28883	-0.836827	-1.72969	-1.61282	-1.11819	0.334251
HMPREF1120_05097	1.54488	1.15333	1.03394	1.38026	1.80388	1.68474	-1.11841	0.301226
HMPREF1120_05100	3.22698	3.69172	2.76579	3.48282	2.40578	2.79847	-1.12079	0.48758
HMPREF1120_05105	1.25923	1.89452	1.05276	1.44642	1.66383	1.58427	-1.12086	0.299607
HMPREF1120_05107	1.37837	1.17086	1.28983	1.00767	1.6771	1.67929	-1.12168	0.271058
HMPREF1120_05114	-1.28249	-1.13836	-1.12794	-1.1127	-1.48791	-1.30809	-1.12757	0.14625
HMPREF1120_05117	1.77712	1.90217	1.41872	2.4913	1.50958	1.77041	-1.13004	0.379115
HMPREF1120_05123	-2.74192	-2.55626	-2.38058	-2.06924	-3.13901	-2.84162	-1.13068	0.373647
HMPREF1120_05128	-1.34068	-0.909868	-0.730072	-1.43503	-1.17016	-1.46607	-1.13488	0.299354
HMPREF1120_05141	1.30031	1.58525	1.62409	1.36264	1.38641	1.09188	-1.13567	0.195234
HMPREF1120_05142	3.01908	3.82633	2.90394	2.53723	4.16085	3.75602	-1.13676	0.63506
HMPREF1120_05145	2.04212	3.58681	1.47276	2.63472	1.98337	1.83157	-1.13996	0.752082
HMPREF1120_05155	4.71728	4.25142	4.5273	4.75008	5.37736	3.28512	-1.14028	0.695211
HMPREF1120_05170	-1.81391	-3.0237	-0.626499	-2.34453	-0.915351	-1.08111	-1.1421	0.927975
HMPREF1120_05177	1.58402	2.52108	2.31298	2.02089	1.48576	1.29862	-1.14228	0.489652
HMPREF1120_05192	-1.96672	-2.404	-1.63457	-2.01655	-1.47925	-1.54151	-1.144	0.354052
HMPREF1120_05204	1.35994	1.97884	1.20341	2.0863	0.946218	1.15574	-1.14489	0.467697
HMPREF1120_05206	1.99374	1.93792	1.76937	2.58991	1.69487	1.94381	-1.14564	0.316388
HMPREF1120_05208	-0.780727	-0.830818	-0.497654	-1.11357	-0.893668	-0.84379	-1.14658	0.198733
HMPREF1120_05209	-0.91619	-0.991469	-0.525953	-0.593703	-0.906482	-0.906409	-1.14787	0.195045
HMPREF1120_05233	1.33024	1.00329	0.88183	1.49434	0.720179	0.884699	-1.14884	0.29749
HMPREF1120_05234	3.41677	3.30266	2.75836	2.49509	4.01475	3.50839	-1.14906	0.546588
HMPREF1120_05239	1.86732	1.46961	1.14719	1.95812	1.59001	1.76055	-1.15114	0.29713
HMPREF1120_05245	-1.51152	-2.37518	-1.16573	-2.69639	-0.750403	-1.17159	-1.15123	0.762089
HMPREF1120_05247	1.0326	1.06783	0.891902	1.21646	0.911564	1.15754	-1.15157	0.129594
HMPREF1120_05251	-2.30357	-1.2849	-1.29133	-1.1091	-2.19784	-1.75159	-1.15338	0.508306
HMPREF1120_05252	-3.02955	-2.17608	-2.66298	-2.88415	-3.37951	-3.77463	-1.15431	0.556659
HMPREF1120_05254	-1.59471	-1.42539	-1.43526	-1.58458	-2.18123	-1.97285	-1.15662	0.308522
HMPREF1120_05257	2.19083	2.05407	1.83946	1.67713	1.64574	2.02264	-1.15664	0.219634
HMPREF1120_05260	2.85214	4.15682	2.54676	2.65087	1.62749	2.14265	-1.15705	0.851351
HMPREF1120_05266	-1.86318	-0.788413	-0.785279	-1.02961	-1.93945	-2.14397	-1.15719	0.623601
HMPREF1120_05267	-0.927987	-1.24093	-0.896771	-0.740447	-0.958495	-0.83783	-1.15733	0.16908
HMPREF1120_05270	-1.97772	-2.33765	-1.52448	-2.3236	-1.71639	-1.8051	-1.15826	0.330823
HMPREF1120_05273	-3.31104	-3.14728	-2.43873	-3.09521	-3.68946	-3.43406	-1.1594	0.42398
HMPREF1120_05286	1.83448	1.16041	1.11205	1.61454	1.71438	1.92966	-1.16023	0.346156
HMPREF1120_05295	-1.15587	-1.24642	-0.97575	-1.63374	-1.2668	-1.18739	-1.16338	0.216958
HMPREF1120_05304	0.938324	1.76207	0.444747	2.12504	1.0184	1.31405	-1.16551	0.604893
HMPREF1120_05311	1.64357	1.3121	0.905267	1.49907	1.24815	1.50224	-1.16762	0.261213
HMPREF1120_05313	-1.75326	-2.31182	-1.79129	-2.58788	-1.36117	-1.61212	-1.16763	0.458101
HMPREF1120_05320	-1.39862	-1.22129	-0.790778	-1.36925	-2.29783	-2.1542	-1.16789	0.576817
HMPREF1120_05321	-1.70937	-1.60139	-1.25258	-0.999038	-2.08673	-2.00513	-1.16961	0.422934
HMPREF1120_05322	-1.79891	-1.78078	-1.30459	-1.95157	-2.1254	-2.79768	-1.17059	0.493311
HMPREF1120_05323	-2.61774	-2.65958	-1.8793	-3.05393	-2.45902	-2.79943	-1.17086	0.396512
HMPREF1120_05330	-3.87553	-3.8028	-2.8767	-3.42525	-3.83119	-4.38467	-1.17121	0.506098
HMPREF1120_05337	-2.27204	-1.99471	-1.70032	-1.8055	-2.62474	-2.62642	-1.17155	0.402421
HMPREF1120_05339	-2.99556	-2.43281	-1.97338	-3.02825	-3.13062	-3.17537	-1.17157	0.481249
HMPREF1120_05353	2.43299	1.80091	1.69364	1.97541	2.69277	2.41199	-1.17177	0.400499
HMPREF1120_05354	3.70382	2.48991	2.04141	2.67694	4.7839	4.12947	-1.17318	1.06597
HMPREF1120_05360	2.62308	2.00564	2.27099	1.25005	2.30881	2.3342	-1.17352	0.474643
HMPREF1120_05365	1.53823	1.19419	1.66593	1.05147	1.59319	1.46321	-1.17406	0.242113
HMPREF1120_05366	2.67949	2.87407	1.95506	2.2869	2.71202	3.69719	-1.17464	0.591749
HMPREF1120_05373	2.41078	2.2991	2.1233	2.19616	1.62862	2.00643	-1.17524	0.274328
HMPREF1120_05380	-0.910395	-1.10895	-0.784228	-1.12478	-1.03261	-0.98966	-1.17525	0.128677
HMPREF1120_05381	-1.62021	-2.26614	-0.996837	-2.0386	-2.18935	-2.15367	-1.17531	0.488319
HMPREF1120_05382	-1.53549	-1.4542	-1.44973	-1.53091	-2.01512	-1.81628	-1.17572	0.230257
HMPREF1120_05390	0.926414	1.59925	0.589496	1.42499	0.939038	1.26254	-1.17653	0.372719
HMPREF1120_05393	-1.42996	-1.11181	-0.86879	-1.46325	-1.08336	-1.07213	-1.17689	0.230113
HMPREF1120_05395	-1.86284	-1.82003	-1.11989	-1.47258	-1.66462	-2.22438	-1.17823	0.375548
HMPREF1120_05396	1.78392	1.50604	1.06176	1.95911	1.18153	1.57927	-1.17876	0.343609
HMPREF1120_05398	2.08265	1.28498	1.49512	1.44071	2.28833	2.14419	-1.17885	0.429751
HMPREF1120_05410	0.940487	0.754827	0.567212	1.62357	0.803664	0.894263	-1.17904	0.363506
HMPREF1120_05411	1.83673	2.07711	1.63194	1.61845	1.71805	1.73654	-1.17938	0.170069
HMPREF1120_05413	0.832384	0.92163	0.751536	1.63629	1.07393	1.03638	-1.18087	0.315287
HMPREF1120_05424	-2.55864	-2.04397	-1.39857	-2.5491	-2.29796	-2.58941	-1.18108	0.462374
HMPREF1120_05425	-1.24527	-1.58275	-0.927668	-1.84932	-0.944977	-1.29763	-1.18138	0.360277
HMPREF1120_05426	-2.26778	-1.83926	-1.81192	-1.16871	-2.58362	-2.42871	-1.18205	0.518979
HMPREF1120_05430	-1.62163	-1.65609	-1.73913	-1.63977	-2.40212	-1.73824	-1.18229	0.29942
HMPREF1120_05433	2.59446	3.43813	2.35558	2.78903	1.63888	1.5054	-1.18679	0.727655
HMPREF1120_05435	-4.24006	-3.78224	-3.11439	-4.03493	-4.44005	-4.16558	-1.18769	0.469759
HMPREF1120_05439	4.04828	5.14819	3.16316	3.25712	3.56007	3.17679	-1.18823	0.773599
HMPREF1120_05441	0.962338	1.16382	0.747405	1.50197	0.723805	1.06039	-1.1905	0.28973
HMPREF1120_05449	-1.23435	-1.28297	-1.00367	-1.81388	-1.29312	-1.52164	-1.19186	0.277592
HMPREF1120_05453	2.88705	2.71514	2.02856	2.19439	2.63982	3.32054	-1.19257	0.469412
HMPREF1120_05457	1.7315	0.861871	0.575776	1.27812	1.42352	1.49634	-1.19385	0.43028
HMPREF1120_05462	-3.20429	-2.20918	-2.34261	-2.47543	-3.09179	-2.72335	-1.19484	0.405832
HMPREF1120_05464	1.70971	1.54478	1.58858	2.06531	0.998907	0.977057	-1.19652	0.423258
HMPREF1120_05468	2.08876	2.6103	1.68619	1.68882	1.38866	1.77916	-1.19776	0.424824
HMPREF1120_05470	-1.29154	-1.36261	-0.866815	-2.04756	-1.49217	-1.48722	-1.19924	0.381899
HMPREF1120_05476	-1.96529	-1.27853	-0.897413	-1.76085	-2.46347	-2.26422	-1.20079	0.594358
HMPREF1120_05477	-4.04391	-3.85447	-3.23965	-4.41916	-4.13455	-4.74922	-1.20171	0.514578
HMPREF1120_05481	-1.43433	-1.31831	-1.39182	-0.910385	-1.29922	-1.09394	-1.20345	0.200211
HMPREF1120_05486	2.75769	2.3253	1.38341	2.56122	2.60684	2.83092	-1.20668	0.533055
HMPREF1120_05488	-2.21639	-2.22975	-2.05114	-1.79663	-1.98489	-2.37799	-1.20678	0.207265
HMPREF1120_05491	-2.26758	-1.73738	-1.25227	-1.48149	-1.96341	-2.85173	-1.20693	0.576565
HMPREF1120_05500	-1.67895	-1.81006	-1.32988	-1.18613	-1.61229	-1.79282	-1.20742	0.25532
HMPREF1120_05502	1.79373	2.13049	1.07857	2.26347	1.58812	1.73038	-1.20793	0.421082
HMPREF1120_05503	-2.71252	-2.62411	-1.77611	-3.06321	-1.69264	-2.2059	-1.20833	0.547241
HMPREF1120_05510	1.08261	1.13533	0.695274	0.848309	1.02906	1.00912	-1.20913	0.164467
HMPREF1120_05520	2.666	3.07886	2.27773	1.65767	1.99959	1.7062	-1.20917	0.559988
HMPREF1120_05531	-1.22258	-0.817915	-0.594362	-1.29381	-0.894198	-1.10041	-1.21108	0.266031
HMPREF1120_05534	-3.97547	-4.34243	-3.62927	-3.74037	-3.78924	-3.84036	-1.21124	0.250956
HMPREF1120_05535	-2.4747	-2.9605	-1.56375	-2.709	-1.76621	-1.87174	-1.21185	0.567467
HMPREF1120_05543	-2.32102	-2.18148	-1.43055	-2.78303	-1.95738	-2.24861	-1.21233	0.446168
HMPREF1120_05546	-1.79025	-1.81903	-0.909624	-2.34434	-0.881637	-1.41651	-1.21357	0.5714
HMPREF1120_05550	-1.38043	-1.31877	-0.948163	-1.63022	-1.45057	-1.53794	-1.21404	0.237796
HMPREF1120_05552	-2.62088	-2.31377	-1.97853	-2.20458	-2.69745	-2.71938	-1.21408	0.303154
HMPREF1120_05554	-0.972259	-1.18937	-1.07288	-1.00125	-0.862708	-0.935577	-1.21433	0.113797
HMPREF1120_05585	3.26604	4.09798	3.21607	1.94063	3.11035	3.2389	-1.21443	0.691144
HMPREF1120_05589	-2.63307	-2.6456	-2.29463	-3.55849	-2.1805	-2.25289	-1.2175	0.512132
HMPREF1120_05591	-2.55947	-2.17325	-1.60632	-1.86513	-2.48696	-2.13827	-1.21972	0.362711
HMPREF1120_05592	-2.72289	-2.19341	-1.79568	-2.1853	-2.67891	-1.69052	-1.22128	0.430195
HMPREF1120_05593	2.42188	2.02972	2.57995	2.14618	2.56521	2.0208	-1.22156	0.260003
HMPREF1120_05600	1.33396	1.23888	0.928314	1.5153	1.3672	1.61764	-1.22499	0.240022
HMPREF1120_05606	1.48358	2.10136	2.29261	1.94122	2.68244	1.43241	-1.22648	0.480249
HMPREF1120_05622	2.70169	2.93882	2.50946	1.9478	2.04622	2.12328	-1.22832	0.399153
HMPREF1120_05623	1.5176	1.39182	1.16434	1.71	1.8506	1.85256	-1.22838	0.274402
HMPREF1120_05624	1.2957	1.43663	0.913765	1.17561	1.44502	2.10406	-1.22885	0.399145
HMPREF1120_05630	1.33739	1.19343	0.658343	1.9568	1.06291	1.24951	-1.23087	0.423124
HMPREF1120_05633	1.96664	1.76758	1.16704	1.67596	1.26361	1.52799	-1.23115	0.305014
HMPREF1120_05635	-3.55926	-2.58269	-2.94348	-2.33537	-3.35849	-3.3409	-1.2328	0.484597
HMPREF1120_05638	-0.755198	-0.927897	-0.654903	-1.43629	-0.75127	-0.761522	-1.23318	0.285866
HMPREF1120_05639	-1.78464	-0.961378	-0.897767	-1.50471	-1.47867	-1.31621	-1.23555	0.341175
HMPREF1120_05642	2.6196	2.6358	2.79362	2.72552	3.2107	3.97637	-1.23711	0.527774
HMPREF1120_05644	-2.91001	-2.74689	-1.85802	-2.54017	-2.77337	-3.16642	-1.23951	0.446475
HMPREF1120_05645	-1.52655	-2.74236	-1.34918	-1.78041	-1.19394	-1.81381	-1.24063	0.549197
HMPREF1120_05647	-1.64352	-1.67211	-1.69318	-2.78966	-2.51821	-2.25883	-1.24118	0.496512
HMPREF1120_05656	-0.918634	-1.32195	-0.801556	-0.808664	-0.819596	-0.801269	-1.24121	0.205807
HMPREF1120_05659	-1.73857	-1.38022	-1.10378	-1.08074	-1.87153	-1.63363	-1.24133	0.332809
HMPREF1120_05662	-2.41644	-2.22537	-1.52278	-1.98561	-2.10923	-2.15732	-1.24161	0.303279
HMPREF1120_05665	3.08036	3.52425	3.16777	2.77281	3.30944	3.13641	-1.24229	0.249689
HMPREF1120_05667	-1.66813	-1.55419	-1.26017	-1.72496	-1.72303	-1.87919	-1.24292	0.211471
HMPREF1120_05670	-2.42184	-2.34521	-1.51491	-2.27624	-2.06686	-2.31776	-1.24433	0.33646
HMPREF1120_05676	1.13086	1.34201	0.884128	1.2182	1.5636	1.74663	-1.24444	0.309115
HMPREF1120_05679	1.22777	1.523	0.71645	1.33619	1.22516	1.20386	-1.24447	0.267561
HMPREF1120_05680	-2.02416	-1.90811	-1.54658	-2.19478	-1.85088	-2.26366	-1.24482	0.259549
HMPREF1120_05687	-2.07315	-1.86944	-1.58335	-2.11895	-1.29645	-1.50292	-1.24628	0.331308
HMPREF1120_05690	-1.74302	-1.45832	-1.26719	-1.38802	-1.49833	-1.55764	-1.24734	0.160987
HMPREF1120_05694	3.63133	3.56391	3.06987	3.34918	3.21354	3.48962	-1.24883	0.216152
HMPREF1120_05696	1.50535	1.91837	1.14842	1.96104	1.14836	1.28635	-1.24942	0.368878
HMPREF1120_05697	-2.14964	-2.38169	-1.73987	-2.83284	-1.89462	-2.25548	-1.25018	0.385641
HMPREF1120_05710	-2.84398	-2.56267	-2.47718	-2.74032	-3.26026	-3.11099	-1.25056	0.306015
HMPREF1120_05715	2.60689	4.0499	2.67417	2.90532	2.03921	2.33011	-1.25056	0.695667
HMPREF1120_05718	1.08276	0.825356	1.00713	1.09231	1.29781	1.1448	-1.25294	0.156081
HMPREF1120_05724	-2.51428	-2.38746	-1.8951	-1.68776	-2.07676	-2.25398	-1.25365	0.310711
HMPREF1120_05725	-3.0808	-2.72174	-2.58827	-2.08101	-3.21432	-3.57287	-1.25532	0.525476
HMPREF1120_05726	-1.45714	-1.26252	-1.47164	-0.903504	-2.10692	-1.61473	-1.2576	0.397679
HMPREF1120_05728	1.41133	1.5432	1.23477	1.46345	1.74951	1.60389	-1.25835	0.175758
HMPREF1120_05730	-2.63754	-2.58469	-1.8135	-2.71307	-2.26092	-2.48162	-1.25864	0.333809
HMPREF1120_05732	2.17247	1.3791	1.60954	1.02356	1.87772	1.80524	-1.26461	0.404033
HMPREF1120_05753	-3.18079	-2.78109	-2.01388	-3.25333	-2.79749	-3.10952	-1.26536	0.457348
HMPREF1120_05754	-2.44102	-1.87815	-1.3049	-2.32871	-1.83112	-2.0969	-1.26769	0.408925
HMPREF1120_05760	-1.34297	-1.06583	-1.0663	-1.98288	-2.0894	-1.94688	-1.26943	0.477664
HMPREF1120_05761	-2.04722	-1.99604	-1.68405	-2.68299	-2.49253	-2.1419	-1.27174	0.360377
HMPREF1120_05762	1.91668	1.98607	1.48729	1.49662	1.88487	2.32041	-1.27224	0.316824
HMPREF1120_05781	-1.09266	-1.10789	-0.69158	-1.3172	-1.10944	-1.15957	-1.27818	0.207495
HMPREF1120_05782	2.36852	1.54756	1.89279	1.96631	2.66703	2.5745	-1.2789	0.437224
HMPREF1120_05783	-1.75479	-1.06724	-0.780424	-1.65311	-1.50555	-1.77009	-1.27898	0.407378
HMPREF1120_05787	-1.82503	-2.23517	-1.05268	-1.52751	-0.782172	-1.0585	-1.28061	0.549963
HMPREF1120_05790	1.67001	4.34971	1.6262	3.58748	1.75975	2.35668	-1.2819	1.14931
HMPREF1120_05795	-1.81332	-1.91194	-1.19359	-2.591	-1.37343	-1.66683	-1.28295	0.488961
HMPREF1120_05801	-3.07636	-2.7522	-2.14787	-3.40604	-2.9719	-3.0534	-1.28311	0.425068
HMPREF1120_05809	1.56667	1.31893	0.750424	1.8038	1.54934	1.59934	-1.28326	0.367552
HMPREF1120_05811	0.821727	0.940676	0.927954	1.14711	1.28483	1.05808	-1.2836	0.168054
HMPREF1120_05816	-1.27106	-1.40422	-0.978887	-1.4076	-1.22019	-1.24998	-1.28521	0.157026
HMPREF1120_05820	2.68704	4.0884	2.50674	3.06932	2.06319	2.47355	-1.28576	0.704193
HMPREF1120_05821	2.29134	1.84694	1.36198	2.46285	2.63498	2.73272	-1.28635	0.524311
HMPREF1120_05824	1.29535	1.57542	0.98876	1.23391	1.02047	1.48106	-1.28794	0.237077
HMPREF1120_05827	2.12078	2.11083	1.72956	1.59131	1.70271	2.59233	-1.28902	0.374807
HMPREF1120_05837	1.38398	0.912162	1.27091	0.79233	2.0304	1.75208	-1.28908	0.476326
HMPREF1120_05839	1.13175	2.08181	1.21319	1.70588	1.4433	1.33072	-1.29381	0.354732
HMPREF1120_05841	2.89813	3.76607	2.5156	3.21959	1.92326	2.10102	-1.29384	0.69764
HMPREF1120_05842	3.45412	4.29533	2.84254	4.5239	2.13932	2.16807	-1.29415	1.03213
HMPREF1120_05843	3.11691	2.00503	2.50259	2.20088	3.52026	3.57848	-1.29512	0.678533
HMPREF1120_05844	2.2263	1.87871	1.86903	1.69651	2.29144	2.47415	-1.29647	0.301077
HMPREF1120_05845	1.67238	1.86137	0.986334	2.33184	1.11632	1.94419	-1.29649	0.514173
HMPREF1120_05846	2.26086	2.21333	1.90416	2.66678	2.25624	2.90832	-1.2973	0.358959
HMPREF1120_05848	3.04795	2.61911	1.91572	1.52553	2.70396	2.39377	-1.29739	0.557357
HMPREF1120_05859	-2.14695	-2.65925	-2.04082	-2.68212	-2.24653	-2.19166	-1.29741	0.274081
HMPREF1120_05861	-1.40957	-1.02242	-1.01846	-0.986422	-1.20314	-1.09008	-1.29767	0.160822
HMPREF1120_05866	-1.70749	-0.78891	-0.515418	-1.29132	-1.09605	-1.38489	-1.29808	0.42888
HMPREF1120_05867	-2.15669	-1.86796	-1.38642	-1.81799	-1.88837	-2.17364	-1.29944	0.286512
HMPREF1120_05869	-2.16276	-2.39794	-1.10223	-2.58799	-1.1978	-1.83213	-1.29952	0.620012
HMPREF1120_05871	-1.68034	-2.04138	-1.41971	-1.59777	-1.53754	-1.58515	-1.29954	0.212822
HMPREF1120_05872	-1.03085	-1.71106	-1.37832	-1.90069	-1.44023	-1.30628	-1.29989	0.307278
HMPREF1120_05873	-1.28349	-1.3435	-1.02105	-1.96441	-1.30953	-1.06676	-1.29997	0.337633
HMPREF1120_05874	1.00622	1.38379	1.02441	1.18091	1.0389	1.05099	-1.30238	0.145955
HMPREF1120_05877	-1.03096	-0.870411	-0.778747	-1.64216	-1.64495	-1.73233	-1.30627	0.435873
HMPREF1120_05884	-1.37493	-1.73151	-1.04056	-1.06034	-0.951967	-1.16837	-1.30743	0.28908
HMPREF1120_05885	-0.847235	-1.11373	-0.755385	-1.05912	-1.16637	-1.11366	-1.30794	0.167146
HMPREF1120_05891	-1.68016	-1.56392	-1.57499	-1.21737	-1.6823	-1.57592	-1.30826	0.171215
HMPREF1120_05892	1.55643	1.38558	1.08063	1.25488	1.47751	1.91792	-1.3094	0.286207
HMPREF1120_05895	1.77085	1.94284	1.83681	1.38234	1.46108	1.61477	-1.31019	0.219938
HMPREF1120_05899	1.30048	1.75378	1.22502	1.04921	1.49535	1.19205	-1.31215	0.251589
HMPREF1120_05902	1.35852	1.00328	1.12844	2.18703	2.60943	2.63423	-1.31243	0.745539
HMPREF1120_05905	4.30867	5.52246	3.51273	3.80066	3.77535	4.41387	-1.31315	0.723271
HMPREF1120_05907	1.34253	1.21342	0.770138	1.70835	1.28703	1.30774	-1.31394	0.300725
HMPREF1120_05917	-0.818122	-1.15401	-1.10299	-0.785119	-0.904895	-0.927413	-1.31431	0.149759
HMPREF1120_05918	-0.755407	-0.905704	-0.500093	-1.63996	-0.755588	-0.881837	-1.31505	0.387129
HMPREF1120_05922	-1.2412	-1.34248	-0.833284	-2.10358	-0.802198	-1.15493	-1.31713	0.473363
HMPREF1120_05923	-1.31205	-0.881763	-1.17417	-1.23153	-1.77678	-1.35787	-1.31714	0.29173
HMPREF1120_05932	-0.809853	-0.714497	-0.695656	-0.843726	-0.805574	-0.737599	-1.31855	0.0598635
HMPREF1120_05935	-4.40331	-3.9591	-4.24582	-3.40421	-5.66256	-5.4014	-1.31975	0.863756
HMPREF1120_05939	-2.50666	-2.0576	-1.8988	-2.87771	-2.98826	-2.976	-1.31993	0.479446
HMPREF1120_05950	-2.98828	-2.69069	-1.79502	-3.06933	-2.48815	-2.85182	-1.32214	0.466861
HMPREF1120_05955	-1.4636	-1.659	-1.05852	-1.26114	-1.07815	-1.25029	-1.3239	0.231092
HMPREF1120_05976	-0.916647	-0.862742	-0.824717	-1.72652	-1.50142	-1.03199	-1.32486	0.377453
HMPREF1120_05981	-1.27337	-1.95174	-0.668169	-2.26689	-0.777798	-1.13397	-1.3267	0.63992
HMPREF1120_05984	-1.34811	-1.58033	-1.0763	-1.81064	-1.64608	-1.59868	-1.32731	0.259236
HMPREF1120_05987	4.85712	3.12839	2.14381	2.62168	4.33724	3.85681	-1.32787	1.04099
HMPREF1120_05993	0.931049	1.00572	0.599868	1.38408	0.958287	0.801478	-1.32986	0.259441
HMPREF1120_05996	-2.6901	-2.69581	-1.98458	-2.49672	-1.5745	-1.49708	-1.33146	0.546707
HMPREF1120_05999	-1.08388	-1.56716	-1.15837	-1.48564	-0.84055	-0.804138	-1.33174	0.318192
HMPREF1120_06009	-1.32933	-1.21269	-1.09594	-1.01374	-1.06564	-1.36917	-1.33219	0.146241
HMPREF1120_06012	1.10272	1.45614	1.07613	1.13775	0.866653	0.967123	-1.3332	0.20047
HMPREF1120_06013	1.9133	0.951545	1.72529	0.960377	3.57424	2.90201	-1.33571	1.05402
HMPREF1120_06017	-1.50206	-1.38857	-1.47397	-1.46632	-2.1685	-1.76724	-1.33573	0.294814
HMPREF1120_06023	1.52912	1.84705	0.953597	1.85803	1.11371	1.27205	-1.33608	0.379186
HMPREF1120_06026	2.70339	2.50906	1.83166	2.73631	2.16869	2.52996	-1.33841	0.349115
HMPREF1120_06027	2.69662	2.53487	1.88054	3.04322	2.13096	2.55824	-1.34218	0.413338
HMPREF1120_06028	2.6146	1.54134	2.2961	1.98891	3.43536	2.98608	-1.34235	0.684538
HMPREF1120_06033	2.71105	2.47982	1.67492	1.83305	2.40251	2.68519	-1.34266	0.44021
HMPREF1120_06041	0.997661	0.899577	0.762285	1.44118	1.57955	1.32231	-1.34532	0.326642
HMPREF1120_06046	2.8141	3.45326	1.62713	3.41545	2.27843	3.01939	-1.34676	0.706452
HMPREF1120_06047	3.56613	2.35196	2.45268	3.12861	4.01481	2.91978	-1.34696	0.642099
HMPREF1120_06054	1.88263	2.54179	1.81762	2.30532	1.31502	1.872	-1.34911	0.426056
HMPREF1120_06056	1.69089	1.79882	1.7639	1.26941	1.89936	1.88726	-1.3494	0.233299
HMPREF1120_06059	-2.40071	-2.0401	-2.37904	-1.07754	-2.19371	-1.83032	-1.34954	0.494381
HMPREF1120_06062	2.74824	1.84989	1.82083	1.73142	2.91135	2.3807	-1.35074	0.512904
HMPREF1120_06065	1.10317	1.27069	0.805247	1.21306	0.85094	1.0568	-1.35146	0.188519
HMPREF1120_06073	1.79072	1.1198	1.09012	1.51188	1.69266	1.58171	-1.35195	0.294427
HMPREF1120_06090	-1.96804	-1.39843	-1.30408	-1.08843	-1.89762	-2.04981	-1.35262	0.403578
HMPREF1120_06093	1.23376	1.49901	0.978068	2.01239	0.929646	1.17438	-1.35525	0.401982
HMPREF1120_06104	2.8152	2.37193	2.2004	2.8834	2.63348	3.10804	-1.35552	0.3374
HMPREF1120_06111	1.95193	1.85216	1.44007	2.3428	1.51255	1.69821	-1.35827	0.329537
HMPREF1120_06113	-1.39894	-2.02423	-1.1651	-2.57893	-0.955746	-1.47061	-1.35865	0.599938
HMPREF1120_06114	-0.895877	-0.991882	-0.537934	-1.68954	-0.728581	-1.18721	-1.35964	0.402102
HMPREF1120_06117	-0.688113	-0.978813	-0.665281	-0.754093	-0.691463	-0.826058	-1.35998	0.118991
HMPREF1120_06122	-1.65488	-2.24921	-1.42037	-1.60821	-1.4319	-1.53628	-1.36136	0.307912
HMPREF1120_06124	1.48936	1.37624	1.81118	0.77413	2.05	1.40448	-1.36176	0.435727
HMPREF1120_06125	-2.11799	-1.22655	-1.36401	-1.6746	-0.88272	-1.11052	-1.36292	0.441265
HMPREF1120_06129	-2.52579	-1.90769	-1.72158	-2.47799	-2.97356	-2.87018	-1.36342	0.504695
HMPREF1120_06131	-1.71208	-1.35479	-1.21472	-1.87272	-2.3238	-2.21524	-1.36462	0.446919
HMPREF1120_06138	4.13783	4.68792	2.7853	3.48758	3.79275	4.34215	-1.36568	0.677112
HMPREF1120_06146	2.96664	2.37343	2.00178	2.78336	2.9824	3.12714	-1.36645	0.432252
HMPREF1120_06148	2.89561	2.91941	2.37603	2.32605	2.60256	2.52943	-1.36765	0.252669
HMPREF1120_06150	-1.61433	-1.08155	-1.21956	-0.904944	-1.84104	-1.77353	-1.37246	0.389573
HMPREF1120_06154	2.42606	2.85771	1.84507	1.45617	1.85321	2.01992	-1.37296	0.494756
HMPREF1120_06155	-1.03936	-0.968206	-0.880096	-1.61239	-1.08843	-1.01988	-1.37314	0.26019
HMPREF1120_06164	2.56616	2.48555	2.98796	2.3387	2.63809	2.87215	-1.37397	0.242762
HMPREF1120_06169	-2.29841	-2.21725	-1.81043	-1.9276	-2.04096	-1.92885	-1.37534	0.187529
HMPREF1120_06178	-1.06072	-0.978098	-1.19179	-0.963978	-1.85619	-1.73525	-1.37635	0.396044
HMPREF1120_06179	1.81473	1.8997	0.740321	0.799948	0.930077	1.27779	-1.37768	0.511124
HMPREF1120_06180	-1.92938	-2.21707	-1.31169	-2.32125	-2.0997	-2.06859	-1.37777	0.358682
HMPREF1120_06188	-3.10144	-3.0131	-2.39905	-2.58124	-2.91998	-3.40507	-1.37807	0.36369
HMPREF1120_06189	1.71674	1.99852	1.08481	1.97607	1.10742	1.30883	-1.3786	0.41929
HMPREF1120_06194	0.716978	0.679237	0.489109	0.942336	0.655499	0.936856	-1.3795	0.175462
HMPREF1120_06197	-1.62973	-1.68802	-1.26219	-1.48035	-1.51789	-1.40542	-1.37971	0.153844
HMPREF1120_06200	-1.46823	-1.43672	-1.03042	-1.69233	-1.52092	-1.67022	-1.38079	0.239353
HMPREF1120_06203	-2.18631	-2.17543	-1.5706	-2.86813	-2.46039	-2.48103	-1.38135	0.433859
HMPREF1120_06210	-1.35628	-1.23447	-1.31755	-1.01761	-2.03534	-1.86969	-1.38264	0.393863
HMPREF1120_06213	1.61133	0.970153	0.665977	1.55538	1.50215	1.67575	-1.38323	0.412199
HMPREF1120_06220	1.54153	1.49429	0.980261	2.10079	2.15886	1.72625	-1.38325	0.436072
HMPREF1120_06238	2.46874	2.94496	1.97589	2.7044	2.79777	3.24489	-1.38421	0.434426
HMPREF1120_06239	1.85294	1.60431	0.810881	1.06746	1.61797	1.4324	-1.39031	0.38809
HMPREF1120_06247	2.38243	2.6482	2.27113	1.93018	2.07774	2.39358	-1.39099	0.253864
HMPREF1120_06251	2.75923	3.37124	2.13865	3.26474	2.10022	2.39121	-1.3919	0.55464
HMPREF1120_06257	1.47128	1.3493	1.21658	0.70526	1.3106	1.22944	-1.39487	0.265666
HMPREF1120_06262	-1.84191	-1.58299	-0.855125	-2.29731	-1.38935	-1.60349	-1.39499	0.478358
HMPREF1120_06270	-1.12358	-1.28145	-0.942792	-1.65371	-0.952435	-1.23259	-1.39513	0.263362
HMPREF1120_06273	2.11656	2.48916	1.23155	1.46624	1.33132	1.50743	-1.39606	0.498567
HMPREF1120_06279	3.71048	2.32897	2.85128	2.33401	4.11803	3.6521	-1.39632	0.765637
HMPREF1120_06290	2.99299	4.21637	3.03629	3.55804	2.06567	1.98744	-1.39881	0.858741
HMPREF1120_06297	-0.843195	-1.46896	-1.06815	-1.45118	-1.12912	-1.00075	-1.39998	0.251139
HMPREF1120_06308	2.62315	1.77866	1.94879	2.14798	3.49897	2.73482	-1.40279	0.63315
HMPREF1120_06309	-1.69582	-0.896223	-0.728036	-1.37635	-1.5982	-1.54301	-1.40381	0.400106
HMPREF1120_06310	-1.95573	-1.24319	-0.651417	-1.57956	-1.33351	-1.5082	-1.40583	0.433458
HMPREF1120_06312	-1.51209	-1.12149	-1.26895	-1.45327	-1.49871	-1.59953	-1.40671	0.178446
HMPREF1120_06316	-1.75677	-1.4388	-1.43401	-0.77791	-2.17127	-1.98735	-1.40722	0.496012
HMPREF1120_06329	-3.52005	-3.54571	-2.70775	-3.63818	-2.03285	-2.43851	-1.40901	0.679601
HMPREF1120_06330	1.75427	0.965161	1.02523	1.85743	1.85108	2.05718	-1.40901	0.467794
HMPREF1120_06332	2.58611	1.93516	2.0513	1.53417	2.55251	2.96632	-1.41156	0.522683
HMPREF1120_06333	-2.66581	-2.17431	-1.5405	-2.38003	-2.06403	-2.50005	-1.41313	0.397722
HMPREF1120_06337	-1.70013	-1.24683	-1.22891	-2.07675	-2.6709	-2.49715	-1.41351	0.616274
HMPREF1120_06341	4.88561	5.82228	4.99285	4.84529	4.27451	4.09127	-1.41365	0.611224
HMPREF1120_06343	1.92612	2.24077	1.43698	1.84929	1.54451	1.57781	-1.41619	0.300214
HMPREF1120_06349	-2.2659	-1.53713	-1.31922	-2.09836	-2.48335	-2.49876	-1.41809	0.496714
HMPREF1120_06356	-1.34697	-0.923778	-0.742122	-1.57146	-1.07544	-1.3994	-1.41986	0.315438
HMPREF1120_06359	2.18606	0.900147	1.89094	2.10918	3.06446	2.7527	-1.42021	0.752554
HMPREF1120_06360	1.58934	1.79774	1.46956	1.72138	1.05381	1.14925	-1.42063	0.303543
HMPREF1120_06362	-1.42418	-1.48351	-1.25963	-1.19622	-1.51951	-1.38539	-1.42064	0.126806
HMPREF1120_06363	-5.24204	-3.4509	-4.19461	-4.52635	-4.60617	-3.73967	-1.42187	0.644702
HMPREF1120_06381	1.03682	1.07942	0.787296	1.0868	0.929512	1.06418	-1.4222	0.117886
HMPREF1120_06382	1.85086	2.02435	1.52052	2.12498	1.52531	1.82112	-1.4226	0.249716
HMPREF1120_06383	3.11099	2.15061	2.55343	1.3627	2.4166	2.04018	-1.42293	0.582979
HMPREF1120_06388	1.74804	1.80062	0.926617	1.55984	1.17341	1.38308	-1.42323	0.33964
HMPREF1120_06389	1.42725	1.19878	0.670931	1.5665	1.00709	1.48638	-1.42384	0.340883
HMPREF1120_06392	1.729	2.21157	1.59859	2.07966	0.85131	1.12109	-1.42456	0.531152
HMPREF1120_06393	4.51693	5.35306	3.40097	3.90246	3.62894	3.88253	-1.42465	0.712691
HMPREF1120_06399	2.56802	3.74069	2.82244	2.9585	1.8393	1.79978	-1.42498	0.734365
HMPREF1120_06422	1.47705	1.4197	1.15546	1.602	1.10021	1.42232	-1.42514	0.19442
HMPREF1120_06424	-1.20709	-1.77542	-1.18169	-0.989271	-1.13414	-1.26422	-1.4288	0.269713
HMPREF1120_06428	1.11689	0.967769	0.791522	0.886883	1.11344	1.23637	-1.43037	0.165877
HMPREF1120_06435	1.56843	1.64577	1.14175	1.86186	1.42757	1.62504	-1.43137	0.24245
HMPREF1120_06441	-4.43899	-3.40189	-3.89158	-3.85721	-5.89965	-6.11959	-1.43243	1.14133
HMPREF1120_06442	-2.38089	-2.42912	-1.85985	-2.71784	-2.29435	-2.48706	-1.43272	0.284201
HMPREF1120_06454	2.02933	1.84265	1.4836	1.94268	1.94702	2.58389	-1.43294	0.356216
HMPREF1120_06455	2.29298	1.91534	1.60056	2.36913	2.38289	2.75692	-1.43349	0.4047
HMPREF1120_06456	1.48645	1.37428	1.17361	2.32355	1.22472	2.05846	-1.43511	0.473267
HMPREF1120_06462	-1.98544	-1.11187	-1.57296	-1.45792	-0.978863	-1.37486	-1.43605	0.356623
HMPREF1120_06464	2.32263	1.91118	1.89732	1.31866	2.80207	2.59767	-1.43819	0.541661
HMPREF1120_06465	2.97042	2.83864	2.75558	1.82633	3.12271	2.56081	-1.43966	0.459168
HMPREF1120_06471	-0.792871	-1.48805	-0.946768	-1.32203	-0.717649	-0.807337	-1.44191	0.317345
HMPREF1120_06472	-1.21727	-1.05034	-0.554205	-1.31751	-0.936081	-1.27641	-1.44371	0.286059
HMPREF1120_06477	2.02975	1.47158	2.18138	1.15185	2.67715	2.48993	-1.44455	0.588376
HMPREF1120_06481	-1.04685	-0.941169	-0.642717	-1.10732	-1.21567	-1.32915	-1.44471	0.239307
HMPREF1120_06484	3.03035	2.03007	2.47532	1.79986	3.56432	3.01849	-1.44475	0.671408
HMPREF1120_06486	-1.30093	-1.2417	-0.65328	-1.93183	-0.817827	-1.14675	-1.44528	0.445726
HMPREF1120_06489	-1.54053	-1.0494	-0.813083	-1.90362	-1.58739	-2.06867	-1.4465	0.483782
HMPREF1120_06490	-3.24059	-2.8019	-2.11402	-3.00307	-2.93952	-3.10523	-1.44675	0.397824
HMPREF1120_06522	-2.63127	-2.33427	-2.00939	-2.00749	-2.65184	-2.59047	-1.44836	0.302995
HMPREF1120_06524	-1.24798	-0.82927	-0.779077	-1.24921	-1.45211	-1.5978	-1.44845	0.32888
HMPREF1120_06528	3.25663	3.26297	3.08663	2.81687	2.80627	3.01627	-1.45041	0.201889
HMPREF1120_06537	-3.57616	-3.12775	-2.50525	-3.54595	-3.42608	-3.64172	-1.45437	0.431422
HMPREF1120_06541	-0.790236	-1.55036	-1.08232	-1.68531	-0.743679	-0.819329	-1.45549	0.411478
HMPREF1120_06546	1.27941	0.832833	1.385	0.825156	1.53198	1.33785	-1.45675	0.298346
HMPREF1120_06547	1.32543	1.30489	0.584106	1.31321	0.810862	1.2624	-1.45788	0.320743
HMPREF1120_06548	-2.64846	-2.66821	-2.22471	-2.38911	-2.46806	-1.7182	-1.45884	0.352312
HMPREF1120_06560	-1.0032	-0.848836	-1.12391	-0.65513	-1.32305	-1.17883	-1.45908	0.241058
HMPREF1120_06561	1.70307	1.17103	0.977611	1.1626	2.48155	2.41528	-1.4598	0.663174
HMPREF1120_06562	1.66048	2.22518	1.23604	2.13105	1.32374	1.75697	-1.46044	0.40504
HMPREF1120_06563	-1.47303	-1.61895	-1.11221	-2.22867	-1.35672	-1.61016	-1.46098	0.374769
HMPREF1120_06573	2.04108	1.09931	2.23861	1.04883	2.6787	2.23767	-1.46124	0.666338
HMPREF1120_06578	-1.33889	-1.31741	-0.782317	-1.31872	-0.847828	-1.06493	-1.46186	0.251831
HMPREF1120_06579	-1.48533	-1.77829	-0.952378	-1.75079	-1.05345	-1.3726	-1.46231	0.344859
HMPREF1120_06580	-4.9546	-4.31487	-4.16613	-3.64016	-5.38351	-5.98193	-1.46294	0.862817
HMPREF1120_06581	-3.36488	-2.63256	-2.10652	-2.52636	-2.99591	-2.63068	-1.46467	0.429141
HMPREF1120_06583	-6.27298	-5.37145	-5.61033	-5.96501	-9.26073	-9.90739	-1.466	1.98604
HMPREF1120_06587	-1.01522	-1.51912	-0.728453	-1.47872	-0.69703	-0.886389	-1.46734	0.363244
HMPREF1120_06588	1.04587	1.45058	0.918063	1.35723	1.30068	1.20343	-1.46776	0.199974
HMPREF1120_06595	-2.41138	-3.3947	-2.17393	-3.90006	-1.56211	-2.17271	-1.46808	0.871616
HMPREF1120_06596	1.28008	1.711	0.857186	2.09176	0.989104	1.33535	-1.46869	0.45918
HMPREF1120_06598	1.60894	1.10751	1.02175	0.645555	2.06409	1.77079	-1.46941	0.531882
HMPREF1120_06600	-2.1849	-1.85622	-1.59559	-2.27787	-2.1802	-2.13476	-1.46981	0.259795
HMPREF1120_06601	-1.4309	-1.57728	-1.50506	-2.00671	-1.7958	-1.77815	-1.47049	0.215851
HMPREF1120_06602	-2.30705	-2.01949	-1.05464	-2.11656	-1.53158	-2.06774	-1.47059	0.466923
HMPREF1120_06603	-2.30612	-2.13492	-1.83584	-1.60251	-2.73742	-2.84233	-1.47111	0.488941
HMPREF1120_06605	-1.1802	-1.00552	-1.27343	-1.61021	-2.33598	-1.9674	-1.47183	0.510769
HMPREF1120_06616	3.25713	4.27083	3.73534	5.15491	1.61963	2.23599	-1.47267	1.3033
HMPREF1120_06617	2.85212	3.38586	3.04493	2.39479	2.11281	2.29047	-1.47612	0.493116
HMPREF1120_06618	5.34797	5.96613	4.72796	5.45821	4.23581	4.35483	-1.47729	0.683713
HMPREF1120_06632	-1.40317	-1.23082	-1.31768	-1.07402	-1.70192	-1.61835	-1.47759	0.236651
HMPREF1120_06634	-2.67135	-2.48526	-1.62449	-3.12174	-2.08305	-2.59017	-1.48044	0.516659
HMPREF1120_06637	1.76309	1.12882	1.33062	1.39445	2.38784	2.40707	-1.48084	0.552379
HMPREF1120_06644	3.6066	2.44798	2.99462	2.33735	4.10005	4.06388	-1.48145	0.781422
HMPREF1120_06645	3.71264	3.15237	3.16896	2.50096	4.26227	4.22355	-1.48205	0.689674
HMPREF1120_06646	5.34751	4.89874	3.726	3.4084	5.61923	4.5764	-1.4842	0.879898
HMPREF1120_06651	-0.885336	-1.25382	-1.19986	-1.35158	-1.35141	-1.19869	-1.48466	0.171777
HMPREF1120_06658	-1.94372	-1.36156	-1.35708	-2.2167	-1.94469	-2.0108	-1.48542	0.359964
HMPREF1120_06665	1.14463	0.880562	0.839411	0.969003	1.98512	1.83751	-1.48581	0.505296
HMPREF1120_06670	-1.90935	-1.73999	-1.91855	-1.30171	-1.33119	-1.86685	-1.48673	0.287319
HMPREF1120_06671	3.63554	3.87025	2.25893	4.05821	3.10903	3.51266	-1.48818	0.649449
HMPREF1120_06672	-0.731095	-0.681676	-0.687368	-1.0794	-0.834657	-0.985202	-1.48998	0.166358
HMPREF1120_06676	-3.33429	-2.88792	-2.47574	-3.45848	-3.63537	-3.75794	-1.49008	0.487286
HMPREF1120_06679	4.90564	4.75351	4.67881	4.21148	4.41005	4.49781	-1.49089	0.2519
HMPREF1120_06680	1.48048	1.28088	1.19926	0.755987	1.17414	1.27403	-1.49304	0.240126
HMPREF1120_06682	-1.8241	-1.31608	-0.640339	-1.90245	-1.45358	-1.45977	-1.49339	0.45088
HMPREF1120_06683	-1.08206	-1.53436	-0.802306	-1.57947	-0.891941	-1.01722	-1.49378	0.329211
HMPREF1120_06689	2.79107	2.09809	2.82212	2.00204	2.96365	3.18353	-1.49422	0.480987
HMPREF1120_06695	-1.86563	-2.43964	-1.64903	-1.28406	-1.48406	-1.57675	-1.49469	0.402566
HMPREF1120_06697	1.83813	1.59592	1.68494	1.30032	1.99645	2.37432	-1.49483	0.367272
HMPREF1120_06698	-1.31778	-0.807943	-0.771791	-1.34917	-1.86951	-1.99258	-1.49727	0.512244
HMPREF1120_06700	-2.01814	-1.64737	-1.78597	-0.894574	-0.899378	-1.27834	-1.49759	0.471294
HMPREF1120_06711	-2.26098	-1.82867	-1.1542	-2.16374	-1.53201	-2.16872	-1.49881	0.436949
HMPREF1120_06712	-1.83267	-1.76957	-1.52321	-2.00097	-2.27295	-2.34333	-1.49945	0.312975
HMPREF1120_06716	-1.53571	-2.20569	-1.3228	-2.47297	-1.00112	-1.53885	-1.50097	0.553959
HMPREF1120_06717	-1.07676	-1.40518	-0.941072	-0.798137	-0.865558	-0.86788	-1.50164	0.22337
HMPREF1120_06718	1.686	1.17787	0.848306	1.37515	1.48763	1.69019	-1.50239	0.32403
HMPREF1120_06719	2.41101	2.74314	2.41314	1.7285	2.36192	2.39742	-1.50345	0.331839
HMPREF1120_06723	1.75471	1.50637	0.769686	1.44844	1.44896	1.55598	-1.5046	0.335358
HMPREF1120_06725	1.2059	1.14908	0.853645	1.43655	1.47931	1.39574	-1.50648	0.235705
HMPREF1120_06728	-1.11646	-1.50608	-0.728969	-1.9412	-0.648973	-0.898089	-1.50873	0.499013
HMPREF1120_06734	-1.41703	-0.946662	-0.973513	-0.979553	-0.937935	-1.00843	-1.50935	0.184531
HMPREF1120_06739	1.11102	0.728042	0.464185	0.912973	1.02508	1.09431	-1.51002	0.251759
HMPREF1120_06740	-1.08819	-1.22151	-0.763201	-1.36802	-0.860849	-0.923964	-1.51532	0.230221
HMPREF1120_06746	-2.48519	-2.80466	-2.16079	-2.54558	-2.7379	-2.39705	-1.51695	0.234312
HMPREF1120_06748	-5.1431	-4.55368	-4.02779	-5.40145	-6.00388	-5.93399	-1.51708	0.776855
HMPREF1120_06752	2.66297	2.63918	2.19352	1.55585	2.76756	2.54037	-1.51888	0.455217
HMPREF1120_06754	1.54163	1.33916	1.48669	1.03862	2.2146	1.35394	-1.52312	0.393072
HMPREF1120_06757	2.41009	1.98108	1.99667	1.60926	2.10358	2.36142	-1.52403	0.292227
HMPREF1120_06758	-2.87364	-2.42385	-2.0621	-3.03367	-2.91541	-3.46695	-1.5269	0.490725
HMPREF1120_06759	-1.87269	-1.26437	-1.27526	-1.41675	-2.71151	-2.28991	-1.52848	0.597516
HMPREF1120_06760	-1.59365	-1.01456	-1.35625	-1.00214	-2.35865	-1.9669	-1.52976	0.53926
HMPREF1120_06766	-0.902815	-1.08965	-1.04203	-0.931172	-1.27518	-1.15472	-1.53315	0.139692
HMPREF1120_06770	-4.9478	-4.09109	-4.00299	-3.73754	-4.92319	-5.29527	-1.53464	0.633665
HMPREF1120_06772	1.03039	1.01337	0.801244	1.58298	1.08551	1.29193	-1.53766	0.270143
HMPREF1120_06776	-1.45072	-1.53838	-0.919038	-2.02465	-1.19532	-1.48253	-1.53826	0.370012
HMPREF1120_06777	3.5135	3.93164	2.37951	3.42559	2.81222	3.12496	-1.53866	0.55021
HMPREF1120_06779	1.35518	1.9952	1.6483	1.00716	0.880406	0.970848	-1.54005	0.442104
HMPREF1120_06780	3.09584	4.02981	3.02946	2.53065	2.28974	1.80411	-1.54191	0.771654
HMPREF1120_06781	2.09327	2.12905	1.45594	1.5274	1.64644	1.65649	-1.54282	0.288789
HMPREF1120_06782	2.49694	2.66044	1.84616	2.67722	1.66141	1.89866	-1.54439	0.454694
HMPREF1120_06783	1.85404	2.07832	0.937657	1.44018	1.26299	1.66548	-1.5452	0.413201
HMPREF1120_06790	-2.65432	-2.5136	-2.30259	-3.10648	-3.12062	-3.07132	-1.54607	0.352378
HMPREF1120_06794	1.95083	0.867829	1.83129	1.63324	2.45165	2.51956	-1.54869	0.604728
HMPREF1120_06796	-1.03606	-1.25159	-1.07854	-1.33772	-1.46167	-1.082	-1.54876	0.170453
HMPREF1120_06804	3.10019	3.45677	2.70502	2.57427	2.06556	1.59767	-1.54911	0.675949
HMPREF1120_06812	-1.35051	-1.45754	-1.05871	-2.02695	-1.03052	-0.96163	-1.54963	0.399984
HMPREF1120_06813	-2.21749	-2.63693	-1.91192	-3.5452	-1.68485	-1.83551	-1.55058	0.695048
HMPREF1120_06823	-2.58458	-2.74395	-2.05641	-3.01034	-2.18081	-2.55468	-1.55214	0.35381
HMPREF1120_06825	-2.55005	-3.41763	-1.68122	-3.32113	-2.11494	-2.70488	-1.55828	0.674605
HMPREF1120_06827	-1.51112	-2.40655	-1.27622	-1.13595	-1.34533	-1.27015	-1.56067	0.464932
HMPREF1120_06844	2.56854	2.60055	1.4784	1.67157	2.29757	2.49331	-1.56213	0.487937
HMPREF1120_06845	1.8573	2.15879	1.86091	1.28383	2.04938	2.01187	-1.56344	0.30969
HMPREF1120_06853	-1.16557	-1.01256	-0.754745	-1.51929	-1.65912	-1.99313	-1.56662	0.456079
HMPREF1120_06856	1.19659	0.885304	0.78361	0.738466	0.930384	0.907584	-1.56732	0.160318
HMPREF1120_06859	-1.17386	-1.6041	-0.774396	-1.87367	-0.816157	-1.10776	-1.56835	0.43613
HMPREF1120_06862	-3.57325	-2.38336	-2.42942	-3.12127	-2.96285	-3.27293	-1.56903	0.472018
HMPREF1120_06863	-2.55776	-1.95532	-2.0575	-2.68178	-2.58023	-2.54684	-1.57203	0.307671
HMPREF1120_06864	-3.37285	-2.69228	-2.55674	-2.74631	-3.77265	-3.78389	-1.57302	0.559196
HMPREF1120_06866	-1.96369	-1.1378	-1.50978	-0.961419	-1.58997	-1.38039	-1.5737	0.353259
HMPREF1120_06868	-1.06804	-0.799518	-0.792302	-1.71135	-1.77608	-1.65207	-1.57445	0.465158
HMPREF1120_06887	-1.31988	-0.798903	-0.930928	-1.44779	-1.63551	-1.66364	-1.57889	0.36176
HMPREF1120_06890	-1.22004	-0.98135	-1.00401	-1.20521	-1.01949	-1.15779	-1.57902	0.10823
HMPREF1120_06893	-1.1954	-1.37679	-1.02269	-1.57794	-1.03989	-1.15719	-1.57907	0.21364
HMPREF1120_06895	-3.21439	-2.746	-2.83802	-1.84882	-3.56306	-3.53279	-1.58089	0.640597
HMPREF1120_06898	2.01134	2.24824	1.5655	1.9151	1.87994	1.78639	-1.58237	0.227636
HMPREF1120_06902	-3.91986	-3.84175	-3.37953	-3.66126	-3.96291	-3.61096	-1.58491	0.221138
HMPREF1120_06905	1.62993	2.38288	1.23752	1.51848	1.22495	1.59213	-1.58503	0.4225
HMPREF1120_06911	-1.09672	-0.703019	-1.06804	-0.737091	-1.81389	-1.5015	-1.58634	0.434529
HMPREF1120_06916	-1.0514	-1.61934	-1.16912	-1.4231	-1.35279	-1.05767	-1.58875	0.225792
HMPREF1120_06922	2.80372	3.19091	2.42774	2.14644	2.18824	2.10452	-1.59312	0.435943
HMPREF1120_06924	-1.45397	-1.89708	-1.19537	-1.69344	-0.924353	-1.30515	-1.59435	0.349976
HMPREF1120_06930	-1.83551	-1.7857	-1.7814	-1.69083	-2.13475	-2.20761	-1.59503	0.211925
HMPREF1120_06931	-2.68449	-2.34544	-2.05022	-2.43371	-2.73291	-2.73867	-1.59807	0.274149
HMPREF1120_06932	1.22077	1.22562	0.970287	1.34114	1.25996	1.0936	-1.59817	0.1322
HMPREF1120_06935	-1.1243	-1.10519	-0.624237	-2.1358	-0.790181	-0.874083	-1.59893	0.537848
HMPREF1120_06938	-1.07063	-1.32309	-0.975217	-1.66811	-1.52089	-1.73017	-1.60244	0.312494
HMPREF1120_06941	-1.6975	-1.33342	-1.25848	-0.797521	-2.5063	-2.44062	-1.60281	0.683789
HMPREF1120_06942	-1.54463	-1.04055	-0.669998	-1.7748	-2.07949	-2.30475	-1.60763	0.621665
HMPREF1120_06948	-1.11744	-1.16768	-1.04144	-1.00538	-1.57437	-1.2728	-1.60904	0.207972
HMPREF1120_06957	1.72188	1.07525	1.34142	1.43627	0.961027	1.0899	-1.61135	0.283818
HMPREF1120_06958	2.7232	1.99426	1.276	1.69992	2.77909	2.25409	-1.6118	0.586659
HMPREF1120_06965	1.04612	0.893011	0.864907	1.76458	1.53976	1.59739	-1.61237	0.394888
HMPREF1120_06974	-4.61253	-3.94723	-4.17976	-3.42505	-4.21698	-4.07421	-1.61541	0.389571
HMPREF1120_06980	1.60957	0.977343	1.16353	1.29089	2.08064	2.03797	-1.61567	0.461391
HMPREF1120_06981	1.53391	1.11678	1.2375	1.54152	1.8169	1.63176	-1.61774	0.258442
HMPREF1120_06989	-1.3627	-0.779307	-0.653268	-1.52462	-2.41967	-2.28116	-1.61853	0.736445
HMPREF1120_06991	-1.28761	-1.06811	-0.993971	-1.45778	-2.29401	-1.67237	-1.6214	0.477729
HMPREF1120_07002	2.1198	2.5294	1.40565	2.04534	1.39514	1.77639	-1.6232	0.442128
HMPREF1120_07003	2.92689	3.12874	2.24329	2.92707	2.99516	3.06838	-1.62331	0.32262
HMPREF1120_07005	1.03167	0.944948	0.84235	1.15542	0.740769	0.786566	-1.62401	0.157744
HMPREF1120_07006	1.56001	1.55801	1.09463	2.17625	1.3042	1.5008	-1.62603	0.363506
HMPREF1120_07007	1.38526	1.30304	0.892437	0.88456	1.65046	1.89059	-1.62778	0.402617
HMPREF1120_07014	2.04453	1.92052	1.57953	1.35773	1.55982	1.27877	-1.62834	0.303626
HMPREF1120_07015	2.43558	2.57976	1.28813	2.16357	1.97493	2.57642	-1.63068	0.493841
HMPREF1120_07017	3.29893	3.63871	2.27768	2.50268	2.28239	2.6574	-1.63091	0.565415
HMPREF1120_07025	-1.19511	-1.12679	-0.800446	-1.3336	-1.07006	-1.16691	-1.63248	0.177764
HMPREF1120_07026	1.85605	1.86457	1.66181	2.0113	1.36483	1.28507	-1.63308	0.293338
HMPREF1120_07027	2.04112	1.04044	1.07831	1.46486	2.31843	2.39172	-1.63362	0.608454
HMPREF1120_07030	-0.984192	-0.911849	-1.04323	-1.15023	-1.34146	-1.05564	-1.63412	0.150123
HMPREF1120_07034	-0.936105	-1.27466	-0.959183	-0.691631	-0.863621	-0.769392	-1.63418	0.202723
HMPREF1120_07037	0.974362	0.804624	0.698775	1.19901	1.05707	1.15098	-1.63494	0.196474
HMPREF1120_07038	-1.05982	-0.911167	-0.554569	-1.63852	-1.24183	-1.28627	-1.6351	0.368284
HMPREF1120_07039	-2.97812	-2.90289	-2.73079	-2.49916	-3.5685	-3.61185	-1.63709	0.450917
HMPREF1120_07044	2.34612	2.4051	1.51124	1.97254	1.03645	1.6499	-1.63859	0.525477
HMPREF1120_07045	2.3581	3.11212	1.99287	2.43095	1.45078	1.58047	-1.64131	0.614129
HMPREF1120_07047	-1.40343	-1.42445	-0.950206	-1.24707	-1.42409	-1.64542	-1.64217	0.23306
HMPREF1120_07048	-3.40816	-2.8414	-2.34667	-3.37015	-3.60105	-3.6975	-1.64365	0.517048
HMPREF1120_07049	-4.69038	-4.13805	-3.57772	-4.48874	-4.47798	-4.70855	-1.64368	0.429259
HMPREF1120_07050	-3.24849	-2.66558	-2.41155	-2.89838	-4.20753	-3.64459	-1.64435	0.664953
HMPREF1120_07053	-1.23834	-0.990175	-0.791339	-1.69245	-1.10577	-1.555	-1.64719	0.342029
HMPREF1120_07062	4.20321	4.15049	3.00905	3.01789	3.95931	4.3854	-1.64897	0.614793
HMPREF1120_07069	-1.49382	-1.14158	-1.12108	-1.78404	-1.64436	-1.73552	-1.64906	0.292581
HMPREF1120_07071	-0.906136	-1.33406	-1.08121	-0.668377	-1.2656	-1.40535	-1.65014	0.282511
HMPREF1120_07072	-1.10608	-0.858986	-0.682679	-1.21424	-1.82883	-2.27308	-1.65407	0.607059
HMPREF1120_07074	-3.21335	-3.83629	-2.04806	-2.57569	-1.74012	-2.09058	-1.65639	0.800899
HMPREF1120_07078	1.82053	1.96871	1.40698	2.29672	2.16597	2.79727	-1.65735	0.469342
HMPREF1120_07079	1.16444	0.900914	0.751285	1.30745	1.00882	1.5134	-1.65841	0.278309
HMPREF1120_07085	-1.6285	-2.37732	-1.21185	-1.0871	-1.10126	-1.41751	-1.65913	0.489965
HMPREF1120_07091	1.58187	2.30735	1.58273	1.2711	1.2908	1.22245	-1.65958	0.406842
HMPREF1120_07099	-1.45715	-0.855408	-1.08572	-1.47126	-2.02967	-1.8553	-1.66108	0.444193
HMPREF1120_07102	1.84357	2.26663	1.24647	1.11674	1.09486	1.83575	-1.66235	0.483031
HMPREF1120_07111	-1.71235	-1.06448	-1.11587	-1.62484	-1.92113	-1.80163	-1.66529	0.362388
HMPREF1120_07116	-2.2584	-3.02507	-1.59826	-2.18312	-1.30853	-1.4519	-1.66781	0.6459
HMPREF1120_07117	-2.56289	-1.83336	-1.60487	-1.73204	-2.06564	-2.41975	-1.67133	0.386026
HMPREF1120_07124	-1.83821	-1.9382	-1.1612	-1.38447	-1.87671	-1.86833	-1.67231	0.323212
HMPREF1120_07125	-1.49408	-1.07254	-0.761838	-1.46791	-1.80227	-1.69723	-1.67274	0.394033
HMPREF1120_07126	-1.20421	-1.1807	-1.06829	-1.32752	-1.33904	-1.13525	-1.67276	0.106789
HMPREF1120_07128	-3.22375	-2.52722	-2.05134	-3.17689	-2.84931	-3.49676	-1.6738	0.528854
HMPREF1120_07138	-1.82958	-1.57157	-1.35924	-1.91599	-2.21639	-2.08472	-1.67477	0.319368
HMPREF1120_07149	1.84228	1.07486	1.23554	1.79505	2.28999	2.35567	-1.67733	0.526877
HMPREF1120_07151	-1.19588	-0.944311	-0.818137	-1.1944	-0.938894	-1.07562	-1.67753	0.153053
HMPREF1120_07156	-1.21413	-1.52388	-0.958298	-2.25797	-1.13763	-1.06797	-1.67786	0.479705
HMPREF1120_07157	-5.49136	-4.2632	-4.37675	-4.30846	-5.48218	-6.40171	-1.67794	0.875308
HMPREF1120_07179	-1.54263	-1.41333	-0.884467	-1.89533	-1.1888	-1.34207	-1.67862	0.339601
HMPREF1120_07182	2.8711	2.763	2.21787	1.4374	2.75695	2.60753	-1.67952	0.542811
HMPREF1120_07191	-1.46823	-1.82508	-1.02953	-2.30743	-1.7281	-1.64847	-1.68232	0.420735
HMPREF1120_07192	-1.18865	-1.2947	-1.38443	-1.30761	-1.91218	-1.58091	-1.68585	0.263658
HMPREF1120_07202	1.71897	1.7124	0.965269	1.67651	1.31755	1.4898	-1.6882	0.297042
HMPREF1120_07204	-2.07558	-1.76755	-1.67895	-1.30249	-2.06507	-2.27033	-1.69142	0.34901
HMPREF1120_07205	2.33616	1.52933	1.80358	0.999296	2.34896	2.30539	-1.69174	0.55011
HMPREF1120_07208	2.02574	1.54802	1.42497	1.42834	2.22081	2.74715	-1.69406	0.530737
HMPREF1120_07216	3.36166	3.47172	1.91033	2.06522	2.10538	2.16461	-1.69456	0.705779
HMPREF1120_07217	-2.49531	-2.05903	-1.94765	-2.61066	-3.2654	-2.97581	-1.69477	0.510522
HMPREF1120_07224	-2.24774	-1.4369	-1.71181	-1.96043	-1.93677	-1.50365	-1.69491	0.307362
HMPREF1120_07226	-1.65639	-1.64259	-1.3766	-1.6518	-1.67414	-1.37912	-1.6957	0.144116
HMPREF1120_07227	-1.84222	-1.60875	-1.55451	-1.29971	-1.48215	-1.38357	-1.699	0.19028
HMPREF1120_07228	-1.97622	-1.62552	-1.40701	-1.43748	-1.46548	-1.53052	-1.69985	0.211956
HMPREF1120_07229	-1.97867	-2.27406	-1.78342	-1.47181	-1.83518	-1.27287	-1.70459	0.357242
HMPREF1120_07234	-1.1087	-1.10116	-0.995502	-1.29823	-1.42519	-1.34229	-1.70608	0.167145
HMPREF1120_07241	2.86786	2.01054	2.2614	2.01221	3.17878	2.97473	-1.70736	0.517748
HMPREF1120_07242	-0.655905	-0.773834	-0.455866	-1.10964	-0.671945	-0.51024	-1.70762	0.233028
HMPREF1120_07244	-1.23781	-0.895158	-0.74935	-1.29818	-1.26906	-1.03273	-1.70884	0.225379
HMPREF1120_07245	-1.03323	-1.32854	-1.02932	-1.72777	-0.958461	-0.996928	-1.71086	0.299649
HMPREF1120_07257	-1.21531	-1.3545	-0.681817	-1.87124	-1.17008	-1.46993	-1.71432	0.390931
HMPREF1120_07264	-0.968689	-0.953428	-0.771646	-1.35308	-0.892341	-0.842384	-1.71502	0.204177
HMPREF1120_07267	1.36325	1.05862	0.781432	1.12679	2.42714	2.48463	-1.71598	0.733279
HMPREF1120_07273	1.56562	1.53575	1.53593	0.628933	1.21948	1.25163	-1.71639	0.357853
HMPREF1120_07275	-0.970603	-0.735178	-0.730109	-1.49576	-0.973814	-0.972606	-1.71653	0.278775
HMPREF1120_07278	1.26883	1.78594	1.6386	1.31558	1.01925	1.54929	-1.72082	0.280079
HMPREF1120_07283	-1.46859	-2.02326	-0.920699	-1.65584	-0.818185	-0.974588	-1.72171	0.481546
HMPREF1120_07285	2.0119	1.18568	1.92438	0.939834	1.44578	1.86752	-1.72332	0.440293
HMPREF1120_07289	-1.63977	-1.97724	-1.48515	-2.48399	-1.58482	-1.66573	-1.72785	0.370991
HMPREF1120_07296	1.62916	1.28329	1.14795	1.61544	1.62129	1.66414	-1.72943	0.220144
HMPREF1120_07300	-1.61024	-1.50904	-1.67158	-1.73377	-1.96635	-1.75318	-1.72989	0.154867
HMPREF1120_07306	-1.02276	-1.86601	-1.24017	-0.955531	-0.759901	-0.718444	-1.72991	0.422914
HMPREF1120_07307	-1.45664	-1.14088	-0.903084	-1.77522	-1.63123	-1.94966	-1.73001	0.394689
HMPREF1120_07309	1.36522	1.31251	1.47599	0.753997	1.27255	1.52533	-1.73006	0.276963
HMPREF1120_07310	2.05081	1.9153	1.33243	2.44907	1.47774	2.21282	-1.73438	0.429539
HMPREF1120_07311	1.17233	1.52856	1.1621	1.74019	1.17056	1.8774	-1.73861	0.319603
HMPREF1120_07315	-1.7006	-1.10326	-1.4337	-0.786984	-1.76539	-1.44784	-1.73957	0.370608
HMPREF1120_07316	-1.91171	-1.41266	-1.59125	-0.905044	-2.02891	-1.89448	-1.73983	0.420125
HMPREF1120_07320	1.24148	1.65805	1.19169	1.48376	1.87257	1.49517	-1.74071	0.255113
HMPREF1120_07321	4.39749	1.37742	1.86668	2.84371	4.85913	4.37573	-1.74227	1.46632
HMPREF1120_07322	2.83962	1.54866	1.87391	1.54888	3.00781	3.16688	-1.74361	0.754738
HMPREF1120_07329	1.18281	2.22432	1.47178	1.1289	0.981088	0.832049	-1.74385	0.499498
HMPREF1120_07335	1.89484	2.18384	1.28375	1.30918	0.792874	1.75131	-1.7454	0.502421
HMPREF1120_07336	2.14039	2.21068	1.37454	1.4116	0.875912	1.86911	-1.74629	0.516668
HMPREF1120_07343	2.02549	2.1252	1.54413	2.68244	2.02386	2.03856	-1.74789	0.363237
HMPREF1120_07344	1.27567	0.811918	1.16265	0.904119	1.76553	1.31808	-1.75312	0.340237
HMPREF1120_07350	-1.99894	-1.47259	-1.20404	-1.87685	-1.16467	-1.55409	-1.75363	0.341295
HMPREF1120_07357	-1.65934	-1.15488	-1.05571	-1.62828	-2.08559	-2.08431	-1.75835	0.440065
HMPREF1120_07359	2.07541	1.17389	1.72515	1.22722	2.52653	2.20462	-1.76776	0.545926
HMPREF1120_07366	-1.09784	-1.22581	-0.648118	-1.86219	-1.23385	-1.19865	-1.76861	0.388479
HMPREF1120_07369	2.10644	1.25668	1.26186	1.45094	1.74927	1.78775	-1.76908	0.337168
HMPREF1120_07372	3.11841	3.37503	1.88401	3.00556	2.85109	3.072	-1.76934	0.519085
HMPREF1120_07373	-1.75129	-2.33562	-1.96222	-3.01107	-1.78026	-1.89204	-1.77093	0.483468
HMPREF1120_07376	2.10309	1.77654	0.870209	2.28365	2.10678	2.51131	-1.77163	0.577937
HMPREF1120_07383	-1.11304	-1.0216	-0.784828	-2.0029	-1.33838	-1.35584	-1.77684	0.417353
HMPREF1120_07385	1.3435	1.12393	0.85764	1.73581	1.20272	1.32431	-1.77931	0.290195
HMPREF1120_07390	-4.81801	-3.80793	-3.57955	-3.33117	-5.54015	-5.96253	-1.78005	1.09673
HMPREF1120_07391	2.97135	3.36887	2.057	2.85118	2.53571	2.63184	-1.78223	0.442987
HMPREF1120_07393	-0.863344	-0.758269	-0.602643	-1.47645	-0.908243	-0.964244	-1.78257	0.297099
HMPREF1120_07395	-2.27967	-1.64889	-1.7047	-2.06194	-2.23906	-2.23557	-1.7843	0.282973
HMPREF1120_07397	-2.94692	-3.48811	-1.98006	-2.03287	-2.88362	-3.15672	-1.78604	0.612196
HMPREF1120_07399	-1.42401	-0.858053	-1.12892	-0.665396	-1.80772	-1.66148	-1.78796	0.451741
HMPREF1120_07418	-1.04833	-1.57147	-1.07297	-1.98883	-1.02616	-1.53108	-1.78881	0.389705
HMPREF1120_07419	-1.60142	-1.06749	-1.20253	-1.53092	-1.62915	-1.42257	-1.79459	0.227947
HMPREF1120_07420	-1.41247	-1.1207	-1.10698	-1.32317	-1.67181	-1.15335	-1.79466	0.220144
HMPREF1120_07431	2.49984	2.32468	1.62156	2.58315	2.75498	1.71215	-1.7995	0.472905
HMPREF1120_07437	-1.52174	-2.35928	-1.20399	-1.30244	-1.24574	-1.45871	-1.79955	0.431379
HMPREF1120_07438	-1.17246	-1.28327	-1.26447	-1.30608	-2.38475	-1.93867	-1.80101	0.490343
HMPREF1120_07443	-1.29687	-0.713605	-0.890908	-0.977815	-1.61703	-1.58005	-1.80388	0.375943
HMPREF1120_07451	-2.12893	-1.81533	-1.00641	-1.83168	-2.15228	-2.63124	-1.80508	0.539727
HMPREF1120_07456	-1.40589	-0.894993	-0.880546	-1.42687	-2.41389	-2.23476	-1.80576	0.652383
HMPREF1120_07460	2.70287	3.80574	2.24412	4.06542	1.58274	1.67288	-1.80612	1.05787
HMPREF1120_07467	1.0559	0.912701	0.86588	1.41856	1.08726	1.54163	-1.8097	0.273961
HMPREF1120_07469	2.06607	1.62866	1.22025	2.06988	2.01602	2.05712	-1.81034	0.349506
HMPREF1120_07472	-1.51719	-1.26983	-1.20367	-1.40239	-2.02735	-1.60718	-1.81181	0.296673
HMPREF1120_07479	-3.06256	-2.79261	-1.90971	-3.24994	-2.63029	-2.98773	-1.81532	0.474011
HMPREF1120_07483	-0.870874	-1.14755	-0.514113	-1.36567	-0.764625	-0.920402	-1.81702	0.296995
HMPREF1120_07487	1.79177	1.29798	1.77856	1.80884	1.93371	2.07758	-1.82958	0.262861
HMPREF1120_07489	-2.68246	-2.12647	-1.5835	-2.34368	-2.34947	-2.72729	-1.83227	0.418727
HMPREF1120_07490	-1.37093	-0.832028	-0.861548	-1.76741	-1.88347	-1.63604	-1.833	0.455504
HMPREF1120_07493	-1.49967	-1.71255	-1.3621	-1.23379	-1.51885	-1.37552	-1.83403	0.165022
HMPREF1120_07500	-1.22177	-1.28889	-1.09234	-2.03935	-1.48214	-1.63814	-1.83884	0.343241
HMPREF1120_07507	-1.66147	-2.71073	-1.02206	-1.83237	-1.09358	-1.53279	-1.84043	0.612504
HMPREF1120_07508	-4.5889	-4.71307	-2.68623	-3.22624	-2.81261	-2.47993	-1.84711	0.986604
HMPREF1120_07509	-2.69023	-3.12187	-2.21126	-2.17087	-2.037	-2.23539	-1.84938	0.412691
HMPREF1120_07511	-1.90584	-1.21109	-0.902347	-1.68109	-1.54806	-1.85329	-1.84951	0.390783
HMPREF1120_07526	3.13166	2.83277	2.57149	2.15726	3.0181	3.05219	-1.84971	0.37077
HMPREF1120_07528	-2.57739	-1.83182	-1.73299	-2.11164	-3.1201	-2.95641	-1.85139	0.584756
HMPREF1120_07529	2.00287	2.1894	1.90507	2.23873	2.68738	2.22815	-1.85351	0.270312
HMPREF1120_07531	1.46332	1.09342	0.852729	1.18654	1.50253	1.5711	-1.85855	0.280697
HMPREF1120_07533	-2.61946	-1.84084	-2.01964	-2.98307	-3.50859	-3.24543	-1.85927	0.669168
HMPREF1120_07536	1.52307	0.907226	1.00457	0.736693	1.75696	1.45962	-1.85999	0.403645
HMPREF1120_07537	-1.50948	-1.57915	-0.98489	-1.98734	-1.08303	-1.33491	-1.86511	0.364702
HMPREF1120_07541	1.57494	1.42322	0.805117	1.12731	1.025	1.19498	-1.86783	0.276357
HMPREF1120_07543	1.90027	1.50405	1.44572	1.63233	1.67869	1.50575	-1.87235	0.166462
HMPREF1120_07548	-3.00092	-2.26786	-2.10796	-0.897604	-1.21574	-1.60818	-1.87324	0.765974
HMPREF1120_07549	-1.23141	-1.24746	-0.763613	-1.92788	-0.999839	-1.37988	-1.87643	0.393819
HMPREF1120_07553	1.06194	0.868288	0.610371	0.82061	1.22012	1.12761	-1.87747	0.226182
HMPREF1120_07555	2.65711	1.65009	1.92618	1.15003	3.00506	2.51626	-1.87905	0.696043
HMPREF1120_07558	2.36977	3.29105	1.66829	2.60431	1.22066	1.55428	-1.87942	0.774747
HMPREF1120_07559	-1.33882	-1.21043	-1.03549	-1.27678	-1.4621	-1.57924	-1.88014	0.191061
HMPREF1120_07560	-4.15267	-3.49058	-3.49754	-2.79509	-4.42271	-4.11818	-1.88184	0.598837
HMPREF1120_07565	1.61979	1.68193	1.38406	1.0288	1.25545	1.34202	-1.88309	0.240334
HMPREF1120_07566	2.15084	3.22249	2.46141	1.76307	2.03616	1.95605	-1.88349	0.523097
HMPREF1120_07567	-1.31175	-1.35267	-1.01472	-2.20341	-1.46402	-1.59392	-1.88455	0.399237
HMPREF1120_07568	0.774962	0.682146	0.897298	0.697731	1.01414	0.743534	-1.88595	0.129206
HMPREF1120_07571	-2.52015	-2.70788	-2.36468	-2.15845	-2.12462	-1.92849	-1.88607	0.285598
HMPREF1120_07574	-1.5303	-1.66964	-1.44363	-1.75232	-1.62652	-1.87139	-1.88744	0.153185
HMPREF1120_07576	1.90118	1.9519	1.1343	1.92982	1.81382	1.53577	-1.89001	0.321227
HMPREF1120_07579	1.34967	1.49983	0.482286	1.73023	1.09671	1.5706	-1.89041	0.449417
HMPREF1120_07587	2.2755	1.58518	2.25253	1.2844	3.21099	2.7613	-1.89183	0.715141
HMPREF1120_07596	-1.60336	-1.3151	-0.600419	-1.76751	-1.16506	-1.01539	-1.89316	0.419748
HMPREF1120_07602	1.27394	1.44616	1.70107	1.72788	1.84381	2.42844	-1.89455	0.397461
HMPREF1120_07608	3.14995	3.26029	1.51525	4.21264	3.368	2.9687	-1.89564	0.879094
HMPREF1120_07609	-1.51936	-1.46005	-0.909865	-1.27998	-1.66122	-1.34703	-1.89667	0.258952
HMPREF1120_07620	1.46346	1.06933	0.787486	1.43295	1.66561	1.73147	-1.90166	0.363225
HMPREF1120_07623	3.74547	2.72616	3.48881	2.39332	4.10834	3.66633	-1.90215	0.656518
HMPREF1120_07624	1.99572	1.43859	1.71418	2.03928	2.21766	2.54211	-1.90292	0.384509
HMPREF1120_07627	-1.41405	-1.57947	-0.864041	-1.6356	-0.925642	-2.02455	-1.90345	0.444957
HMPREF1120_07628	-1.36368	-1.11065	-1.10535	-1.16032	-1.91645	-1.71437	-1.90351	0.344882
HMPREF1120_07631	-2.66919	-2.78956	-1.46438	-3.27617	-1.74007	-2.32977	-1.90597	0.678953
HMPREF1120_07632	-3.06495	-3.0608	-2.07722	-3.48106	-2.75539	-3.20999	-1.90744	0.484625
HMPREF1120_07633	-3.97006	-3.62842	-2.97091	-3.41441	-3.69441	-3.64578	-1.90753	0.336531
HMPREF1120_07638	4.32689	3.32289	3.58004	2.41095	4.3125	4.13861	-1.90941	0.745229
HMPREF1120_07643	1.20805	0.740584	0.683756	1.07028	0.940305	1.18495	-1.91314	0.222875
HMPREF1120_07645	-1.70412	-1.78526	-0.77534	-2.33066	-1.07938	-1.50382	-1.91358	0.549506
HMPREF1120_07653	-2.20597	-1.98551	-1.86084	-1.71124	-2.40544	-2.37074	-1.91587	0.282366
HMPREF1120_07656	1.29424	1.68045	0.973512	2.10204	0.893578	1.09345	-1.91676	0.467566
HMPREF1120_07657	-1.80745	-0.982107	-1.34624	-1.64046	-2.42247	-2.52902	-1.91702	0.603062
HMPREF1120_07658	-5.55537	-4.46041	-4.0949	-3.5896	-4.2087	-5.53846	-1.91868	0.80476
HMPREF1120_07664	-3.20989	-2.64021	-2.47634	-2.8514	-2.7558	-2.87936	-1.92564	0.248661
HMPREF1120_07670	1.76138	1.68649	1.08414	2.19658	2.46842	2.66915	-1.92589	0.582557
HMPREF1120_07673	-4.50653	-4.55691	-3.39816	-4.59232	-4.46794	-4.55246	-1.92598	0.466222
HMPREF1120_07674	-3.36753	-3.48142	-3.26799	-3.64921	-3.65743	-3.88268	-1.92765	0.223418
HMPREF1120_07675	-1.45318	-1.48009	-0.601551	-0.89968	-1.42879	-1.72438	-1.93054	0.422646
HMPREF1120_07676	3.56248	3.26023	2.73166	2.37929	3.07908	3.19749	-1.93602	0.41935
HMPREF1120_07677	3.40017	3.32989	2.81825	2.45919	1.57162	1.28874	-1.94025	0.886352
HMPREF1120_07679	-1.15031	-0.752313	-0.736905	-1.556	-0.91124	-1.03475	-1.94749	0.305955
HMPREF1120_07688	-1.51201	-2.00028	-1.3321	-1.75831	-1.12667	-1.37309	-1.9478	0.315933
HMPREF1120_07689	2.19423	0.921217	1.54891	1.15984	2.47851	2.37659	-1.94892	0.661956
HMPREF1120_07692	2.51132	2.75457	1.70579	1.48712	2.04246	2.24212	-1.95712	0.479324
HMPREF1120_07699	-1.09351	-1.17938	-1.28178	-0.975004	-1.22539	-1.05422	-1.95982	0.114482
HMPREF1120_07703	-1.31388	-1.70666	-0.988563	-1.9074	-1.27698	-1.48551	-1.96244	0.327923
HMPREF1120_07705	-1.45362	-1.86434	-1.33543	-2.46583	-1.44169	-1.60647	-1.96281	0.420099
HMPREF1120_07707	1.72115	1.25054	0.854972	1.1327	2.46099	2.22489	-1.96299	0.639011
HMPREF1120_07711	-1.37974	-1.22072	-0.721063	-2.22393	-1.18463	-1.45041	-1.96469	0.492597
HMPREF1120_07713	1.46239	1.16666	1.27257	1.01457	1.68529	1.91319	-1.96762	0.336362
HMPREF1120_07724	-1.91959	-1.76126	-1.18399	-2.38452	-2.2627	-2.58279	-1.96805	0.506824
HMPREF1120_07731	-1.60042	-1.10994	-1.02388	-1.8051	-2.05322	-2.19152	-1.97088	0.482453
HMPREF1120_07733	-1.43985	-1.25614	-0.920061	-1.67487	-1.30241	-1.52237	-1.97731	0.260463
HMPREF1120_07736	1.53887	1.86003	0.971462	0.877699	0.98509	1.65481	-1.98013	0.419699
HMPREF1120_07739	1.84546	2.18095	1.13959	2.01156	1.60891	2.34285	-1.9814	0.43387
HMPREF1120_07740	2.16453	2.12823	0.723827	2.25539	1.62129	2.3114	-1.98603	0.611935
HMPREF1120_07747	-2.15977	-2.45179	-2.04312	-1.45225	-2.40353	-2.33199	-1.98664	0.370485
HMPREF1120_07751	-1.41416	-1.02923	-0.787166	-1.78445	-1.7205	-1.90246	-1.9869	0.448729
HMPREF1120_07755	-1.86968	-2.18524	-1.49359	-1.84915	-1.3122	-1.57603	-1.98767	0.314207
HMPREF1120_07759	-1.34832	-0.78791	-0.769499	-1.44641	-1.88754	-1.65059	-1.99103	0.454797
HMPREF1120_07761	-1.38455	-1.2286	-1.03596	-1.3754	-1.2468	-1.54295	-1.99128	0.172899
HMPREF1120_07767	-3.85829	-4.12194	-3.03655	-3.9742	-3.32742	-3.98627	-2.00391	0.432985
HMPREF1120_07780	-1.11116	-1.16928	-0.921639	-1.46651	-1.13985	-1.19728	-2.00857	0.175887
HMPREF1120_07783	-1.45709	-1.58325	-1.63661	-1.30433	-1.65531	-1.4158	-2.01548	0.138906
HMPREF1120_07788	-1.9172	-1.70298	-1.55539	-1.51783	-2.42511	-2.76989	-2.01581	0.509236
HMPREF1120_07792	-5.22802	-4.56843	-3.89187	-3.59288	-3.8808	-4.93261	-2.01667	0.657468
HMPREF1120_07793	4.25074	3.31657	3.28099	2.23791	4.23605	3.6175	-2.02436	0.747404
HMPREF1120_07804	-1.67964	-1.9488	-0.82999	-2.02251	-0.938428	-1.53886	-2.0283	0.504421
HMPREF1120_07809	2.5808	3.00573	2.59889	1.85913	1.76782	1.69357	-2.02906	0.547205
HMPREF1120_07814	1.96818	1.59744	1.04267	1.7116	1.87916	2.07143	-2.03379	0.369835
HMPREF1120_07820	-1.2429	-0.893752	-0.707973	-1.76288	-1.38874	-1.41708	-2.03385	0.382025
HMPREF1120_07824	-1.47486	-1.34058	-1.65267	-1.3056	-2.31136	-2.06538	-2.03562	0.410978
HMPREF1120_07825	1.16653	1.57586	0.798902	1.73631	1.47148	1.68364	-2.03642	0.359233
HMPREF1120_07826	-1.47468	-1.14961	-0.690294	-1.09855	-1.8255	-1.85858	-2.03725	0.455827
HMPREF1120_07832	2.48879	2.56001	1.81246	2.49286	1.79646	1.84021	-2.03826	0.383134
HMPREF1120_07833	1.80243	1.37397	1.7678	1.36758	2.23118	1.72192	-2.04518	0.320569
HMPREF1120_07835	2.0473	1.37203	1.54506	0.958303	1.79979	1.89582	-2.04717	0.398549
HMPREF1120_07840	2.11464	1.74552	1.2436	1.27382	3.07587	2.33141	-2.05633	0.698141
HMPREF1120_07848	-2.84519	-2.76046	-1.85345	-2.62949	-2.07262	-1.41869	-2.05696	0.572289
HMPREF1120_07850	-1.77581	-2.52138	-1.46723	-2.36326	-1.05864	-1.27677	-2.0647	0.59219
HMPREF1120_07851	-0.916791	-0.919646	-0.860125	-1.57813	-1.45281	-1.32033	-2.06522	0.313636
HMPREF1120_07853	-1.22494	-1.12803	-1.30626	-1.38433	-1.86915	-1.46522	-2.06561	0.25997
HMPREF1120_07854	-3.04698	-2.64614	-2.26153	-2.9426	-3.11579	-3.14736	-2.06946	0.344582
HMPREF1120_07857	1.65638	1.71415	1.15056	2.18186	1.30418	1.63735	-2.07537	0.359261
HMPREF1120_07860	-1.84103	-1.5068	-1.3187	-1.63921	-2.1012	-1.97313	-2.07687	0.295451
HMPREF1120_07862	-2.0972	-1.35622	-1.31782	-1.92617	-1.97595	-2.13267	-2.08487	0.367508
HMPREF1120_07863	1.39388	1.18462	0.590714	1.31699	1.12819	1.44754	-2.08496	0.311768
HMPREF1120_07869	-1.37722	-0.938402	-1.18397	-1.06812	-2.22294	-1.9805	-2.08996	0.521855
HMPREF1120_07870	-1.59009	-1.09058	-1.12284	-0.919591	-2.25704	-1.88539	-2.0921	0.524117
HMPREF1120_07875	-1.1456	-1.04944	-0.609109	-1.58392	-0.967201	-1.13768	-2.09592	0.315255
HMPREF1120_07878	1.72325	2.17838	1.11714	2.59357	0.879522	1.41798	-2.09917	0.64904
HMPREF1120_07879	2.58071	3.50991	1.92475	3.80704	1.86375	2.63593	-2.10947	0.799706
HMPREF1120_07880	2.30539	3.33221	2.36749	3.3931	1.782	2.33556	-2.11401	0.639353
HMPREF1120_07885	2.35596	2.01289	1.92885	1.78495	3.03734	2.65071	-2.11602	0.480648
HMPREF1120_07902	1.41783	1.3907	0.720574	0.805422	1.21369	1.2599	-2.11718	0.299179
HMPREF1120_07908	-5.37853	-4.67358	-3.99521	-5.19998	-4.83971	-5.86448	-2.11976	0.643748
HMPREF1120_07911	1.49525	1.60536	1.20062	1.88195	0.930488	1.65832	-2.12208	0.342749
HMPREF1120_07929	-1.8856	-1.79245	-1.72789	-1.87261	-2.10625	-2.17106	-2.12438	0.175562
HMPREF1120_07930	-1.69673	-1.35609	-1.32835	-1.70955	-1.96906	-1.78807	-2.1251	0.251391
HMPREF1120_07937	3.43852	2.1143	2.37529	2.09244	4.08262	3.60326	-2.12633	0.861663
HMPREF1120_07939	1.74462	1.189	1.38189	1.36286	2.09103	1.81807	-2.13468	0.341259
HMPREF1120_07947	-1.75256	-1.83853	-1.45284	-2.93744	-1.96043	-1.98423	-2.13589	0.503265
HMPREF1120_07950	1.22284	2.25632	1.25826	2.13647	0.911533	1.31397	-2.13823	0.546193
HMPREF1120_07951	-3.07053	-2.33023	-2.1356	-2.68114	-3.6743	-3.36314	-2.1387	0.599408
HMPREF1120_07957	-1.74123	-1.04234	-0.972065	-1.5527	-2.3487	-2.57052	-2.13901	0.657917
HMPREF1120_07960	2.10216	2.33948	1.87407	2.91012	1.91303	1.99834	-2.14041	0.390357
HMPREF1120_07962	-2.58959	-2.56414	-1.64224	-3.36955	-2.31225	-2.90583	-2.14147	0.579557
HMPREF1120_07964	0.93593	1.1103	0.853208	0.687403	1.16119	1.45168	-2.14169	0.267912
HMPREF1120_07965	1.19606	0.819553	1.61653	0.813688	1.93386	1.8943	-2.14927	0.509087
HMPREF1120_07970	2.15852	2.93529	1.7055	2.44799	1.36936	1.80962	-2.15368	0.564091
HMPREF1120_07971	2.67791	3.0087	1.34723	2.11922	3.20044	2.98686	-2.15647	0.703227
HMPREF1120_07981	-5.3728	-4.97082	-4.66709	-4.32519	-6.20093	-6.50987	-2.15714	0.863691
HMPREF1120_07985	1.9763	2.34604	1.28677	2.10152	0.796093	1.09609	-2.16012	0.624181
HMPREF1120_07988	-1.05031	-0.718442	-0.714929	-0.867218	-1.31252	-1.14798	-2.16102	0.242627
HMPREF1120_07994	1.48126	1.30086	1.13395	1.66503	1.12216	1.84573	-2.16123	0.293133
HMPREF1120_07996	-3.39322	-2.83142	-2.21914	-3.444	-3.64888	-3.77951	-2.16737	0.588198
HMPREF1120_07998	2.16917	2.32253	1.80214	2.45227	1.76984	2.07251	-2.1682	0.274539
HMPREF1120_08006	1.81999	1.68309	1.37839	1.48191	1.69078	2.47591	-2.17049	0.387207
HMPREF1120_08008	2.35795	1.97879	1.43918	1.64892	2.3647	2.575	-2.17062	0.44896
HMPREF1120_08020	0.917208	1.06662	0.682511	1.6839	0.780517	1.06894	-2.17412	0.353861
HMPREF1120_08026	3.03415	3.88901	2.13709	2.23771	1.76179	1.54861	-2.17675	0.876319
HMPREF1120_08029	2.18899	2.07526	2.12166	2.48763	1.88486	2.18385	-2.18002	0.196494
HMPREF1120_08031	1.36846	1.73491	1.16684	2.09951	1.19163	1.22599	-2.18162	0.375643
HMPREF1120_08038	-1.81482	-1.08896	-1.37415	-1.19838	-2.85154	-2.67014	-2.18419	0.762291
HMPREF1120_08043	2.51571	1.67158	2.00529	0.689121	2.73735	2.33111	-2.18679	0.740967
HMPREF1120_08046	-1.21896	-0.988464	-1.11849	-1.12148	-1.45861	-1.34399	-2.18722	0.170358
HMPREF1120_08047	1.66452	0.982658	0.598103	1.5105	1.27482	1.91268	-2.19704	0.478151
HMPREF1120_08049	-0.827336	-1.31174	-0.612317	-1.60932	-0.753973	-0.636085	-2.20165	0.407718
HMPREF1120_08051	-2.23642	-1.76926	-1.63682	-1.41447	-2.18581	-2.13726	-2.20227	0.33858
HMPREF1120_08058	2.15819	3.5241	2.87271	3.24313	1.52142	1.4555	-2.20902	0.882828
HMPREF1120_08063	1.57093	1.59916	0.631768	2.00247	0.987144	1.6188	-2.21112	0.498064
HMPREF1120_08064	2.02572	2.3206	1.39666	2.79846	1.39618	1.59875	-2.21416	0.564762
HMPREF1120_08078	2.39359	1.15508	1.24138	2.40251	3.6368	3.57827	-2.21877	1.07798
HMPREF1120_08082	-1.85647	-1.64466	-1.39473	-1.36378	-1.61825	-1.56879	-2.22079	0.180607
HMPREF1120_08085	-1.1538	-1.55577	-1.02979	-1.14073	-1.3644	-1.42942	-2.22432	0.201702
HMPREF1120_08097	2.28591	2.87684	1.88378	2.69417	1.7719	2.40518	-2.23961	0.435705
HMPREF1120_08108	-2.07979	-1.58068	-1.20391	-1.95779	-2.16259	-1.83854	-2.24319	0.357624
HMPREF1120_08115	3.30224	3.44177	2.90777	3.46913	2.64002	3.17669	-2.2439	0.325387
HMPREF1120_08122	2.46861	3.1542	2.90772	2.68398	1.31043	1.35036	-2.24465	0.794353
HMPREF1120_08124	-1.63317	-1.20166	-0.816112	-1.52054	-1.11071	-1.5924	-2.25784	0.323686
HMPREF1120_08133	-1.25429	-0.984139	-0.912081	-1.65175	-1.10078	-1.29241	-2.26332	0.26642
HMPREF1120_08136	2.43771	1.64729	1.38739	1.93095	3.45338	2.94814	-2.29032	0.795542
HMPREF1120_08138	5.78542	6.8157	4.97548	6.91139	5.00407	5.51849	-2.29212	0.854663
HMPREF1120_08139	1.65282	1.48198	1.09764	2.06413	1.77667	1.77919	-2.2929	0.327779
HMPREF1120_08140	1.46241	1.6391	0.903213	2.23146	1.25182	1.3632	-2.2934	0.444649
HMPREF1120_08147	1.42672	1.15765	1.01355	1.39421	1.00861	1.15834	-2.2986	0.180978
HMPREF1120_08154	6.64485	7.4005	5.43707	5.58351	5.96489	6.17239	-2.29868	0.729008
HMPREF1120_08155	2.07073	1.76317	1.44773	1.84331	2.80264	3.00849	-2.30071	0.617398
HMPREF1120_08160	1.45293	1.65879	0.947311	1.93836	0.930823	0.992247	-2.30215	0.427222
HMPREF1120_08167	-2.2416	-2.18858	-1.62503	-2.3793	-2.27987	-2.18126	-2.30532	0.266791
HMPREF1120_08168	-1.29876	-1.22253	-1.06828	-0.811191	-1.3922	-1.42775	-2.30946	0.23131
HMPREF1120_08178	1.59529	1.43541	1.09916	2.12665	1.6368	1.86003	-2.31029	0.35224
HMPREF1120_08183	-1.06414	-1.17623	-0.996167	-1.18203	-0.75859	-0.85931	-2.3156	0.17098
HMPREF1120_08192	-1.35041	-1.32248	-1.0702	-1.45771	-1.69736	-1.52469	-2.32789	0.211873
HMPREF1120_08196	1.22053	1.24628	0.584107	1.32101	1.06514	1.17644	-2.33243	0.267562
HMPREF1120_08199	-1.59649	-1.27251	-1.36464	-1.42859	-2.41362	-2.30449	-2.33324	0.499767
HMPREF1120_08202	2.08407	2.95682	1.57039	2.31596	1.08752	1.42717	-2.33494	0.680561
HMPREF1120_08205	-1.23196	-0.882871	-0.823028	-1.94058	-1.88075	-1.77404	-2.33636	0.507711
HMPREF1120_08211	4.70276	4.30908	3.67747	3.58603	4.30729	4.75469	-2.33655	0.496127
HMPREF1120_08212	1.94912	1.851	1.45657	2.17921	1.24456	1.4074	-2.34079	0.364611
HMPREF1120_08222	1.71195	1.84682	1.44356	1.12851	1.78284	2.08923	-2.34575	0.336438
HMPREF1120_08223	-1.22174	-1.05491	-1.28813	-0.702089	-1.69522	-1.27952	-2.35279	0.325109
HMPREF1120_08231	-1.48031	-1.35216	-1.2337	-1.55637	-1.43534	-1.31204	-2.36152	0.118053
HMPREF1120_08232	-2.63648	-2.37426	-1.84483	-2.36967	-2.38416	-2.40874	-2.36541	0.261437
HMPREF1120_08248	2.89377	2.30712	1.08944	1.51173	2.23955	2.8746	-2.3703	0.72706
HMPREF1120_08259	1.53279	2.20648	1.23745	1.61861	1.30036	1.29422	-2.37079	0.363148
HMPREF1120_08276	-1.56139	-1.20748	-1.29391	-1.51586	-2.09659	-2.03597	-2.37331	0.371738
HMPREF1120_08280	2.42183	3.33774	2.79202	2.063	1.43881	1.33576	-2.37551	0.778879
HMPREF1120_08283	-1.52854	-0.787388	-0.842935	-1.16669	-1.30235	-1.41319	-2.37819	0.302823
HMPREF1120_08293	-0.975901	-0.767769	-0.613902	-1.82193	-1.09862	-1.04601	-2.38634	0.41797
HMPREF1120_08296	2.34856	1.4601	1.19331	1.8666	3.03183	2.30577	-2.38839	0.668224
HMPREF1120_08298	-2.20163	-2.20935	-2.01651	-1.84879	-2.48755	-2.31629	-2.39192	0.22402
HMPREF1120_08299	-2.13113	-2.01177	-1.5936	-2.90222	-2.26385	-2.38235	-2.39657	0.432928
HMPREF1120_08300	1.41311	1.06782	1.16291	1.43881	2.29626	2.08996	-2.39985	0.501428
HMPREF1120_08302	-1.56053	-1.38032	-1.14217	-1.72946	-1.58919	-1.50626	-2.40058	0.202614
HMPREF1120_08304	-0.991622	-1.48618	-1.02045	-1.83249	-1.24463	-1.20344	-2.40531	0.317417
HMPREF1120_08308	-2.85178	-2.49574	-3.01657	-3.4251	-4.1431	-3.70946	-2.41105	0.602997
HMPREF1120_08322	2.03637	2.34587	0.986648	1.88113	1.53048	1.96778	-2.4111	0.473776
HMPREF1120_08325	1.49941	1.76437	1.22041	2.60034	1.34915	2.28359	-2.4128	0.548465
HMPREF1120_08331	-1.07546	-0.97914	-1.05991	-0.912972	-1.33129	-1.09068	-2.41522	0.142547
HMPREF1120_08339	1.84585	2.27522	1.18079	1.36776	0.966103	1.49509	-2.42132	0.473747
HMPREF1120_08340	2.64293	2.89927	1.37709	1.69087	2.16315	2.75979	-2.42243	0.619324
HMPREF1120_08344	-5.92395	-4.95841	-5.23898	-5.30577	-6.60405	-6.67544	-2.4234	0.73404
HMPREF1120_08345	1.87917	1.74672	1.42584	1.13659	1.77419	1.99084	-2.42934	0.318381
HMPREF1120_08346	1.60405	2.17541	1.68978	0.919407	1.39195	1.24458	-2.43976	0.428235
HMPREF1120_08353	2.5727	2.47749	1.31576	2.31571	1.97073	2.61923	-2.44317	0.497723
HMPREF1120_08354	-1.01256	-1.33462	-0.970066	-0.785882	-1.1419	-1.19949	-2.4501	0.192806
HMPREF1120_08363	-1.27023	-0.980149	-0.901077	-1.27825	-1.75908	-1.80166	-2.46509	0.379255
HMPREF1120_08364	-2.04461	-2.33491	-1.28283	-1.88721	-1.81224	-2.05924	-2.46562	0.3533
HMPREF1120_08365	2.54985	2.39793	2.47617	1.56424	2.33269	1.98616	-2.46805	0.375088
HMPREF1120_08367	-1.7102	-1.47641	-1.33906	-2.45176	-2.57272	-2.65296	-2.46997	0.591023
HMPREF1120_08369	-1.64647	-1.05825	-1.3508	-2.00302	-2.09304	-1.54245	-2.47799	0.391179
HMPREF1120_08377	-2.7524	-2.3647	-2.02541	-2.09943	-2.86639	-2.87785	-2.47893	0.385922
HMPREF1120_08388	-1.28296	-0.841269	-0.956356	-1.5971	-1.79014	-1.73085	-2.48067	0.404093
HMPREF1120_08389	-2.57228	-2.15737	-1.95978	-2.8584	-2.82987	-2.8587	-2.48135	0.392701
HMPREF1120_08390	-1.85656	-1.40686	-1.33358	-2.31976	-2.63944	-2.59	-2.48364	0.578303
HMPREF1120_08392	-1.17208	-0.82398	-0.830057	-1.13287	-1.15208	-1.07824	-2.49424	0.161498
HMPREF1120_08399	-2.09187	-1.76329	-1.65277	-2.66981	-2.36855	-2.42108	-2.49757	0.397708
HMPREF1120_08401	1.29141	1.06165	1.09406	1.02612	1.52867	1.46438	-2.4977	0.216821
HMPREF1120_08412	-1.99406	-2.26645	-1.96873	-2.4402	-1.41015	-1.19472	-2.50537	0.484646
HMPREF1120_08428	-1.7231	-1.24136	-0.466354	-1.69141	-1.12462	-1.92131	-2.51586	0.533818
HMPREF1120_08430	-0.774168	-0.902085	-1.01635	-1.02495	-1.2487	-1.20816	-2.52179	0.179773
HMPREF1120_08433	-1.75834	-1.77593	-1.55028	-1.53973	-1.3378	-1.51123	-2.52186	0.164973
HMPREF1120_08439	2.76223	3.81648	2.30511	2.79326	1.67277	1.89513	-2.53171	0.770199
HMPREF1120_08441	-1.6648	-1.07867	-0.841211	-0.816465	-1.73182	-1.86623	-2.5394	0.474727
HMPREF1120_08442	1.73652	1.54382	1.51004	0.90015	1.9225	1.77053	-2.54818	0.359154
HMPREF1120_08447	3.45524	3.66217	3.43716	3.88395	3.66175	3.45231	-2.55084	0.177321
HMPREF1120_08448	5.71987	6.77973	2.68018	4.84558	5.45391	8.11601	-2.55898	1.83588
HMPREF1120_08450	1.49872	0.989717	1.40866	1.91148	1.66267	1.45906	-2.56393	0.305081
HMPREF1120_08455	-1.84719	-1.39181	-1.36964	-1.444	-1.72379	-1.84041	-2.5711	0.225795
HMPREF1120_08459	-2.77137	-2.6431	-1.56955	-2.4597	-2.52209	-2.46608	-2.57811	0.426458
HMPREF1120_08472	2.13716	1.38852	0.860941	1.93724	1.90411	1.95617	-2.57817	0.480764
HMPREF1120_08476	2.49135	3.43859	2.33994	2.15162	1.87777	1.99162	-2.5816	0.563882
HMPREF1120_08477	3.02081	4.38498	4.05818	3.66799	2.1243	2.26808	-2.58402	0.938065
HMPREF1120_08480	3.60926	2.86967	4.05311	3.08102	4.79586	4.67444	-2.5942	0.803231
HMPREF1120_08481	1.99937	1.72147	1.68938	1.70861	1.84698	2.31338	-2.5972	0.242486
HMPREF1120_08487	-1.93051	-2.47898	-1.51251	-2.88864	-1.6477	-1.93533	-2.59919	0.52231
HMPREF1120_08494	1.84637	2.00876	1.33484	2.10958	1.11162	1.7656	-2.60248	0.391984
HMPREF1120_08496	-1.15419	-1.22325	-0.703214	-1.48749	-1.26576	-1.21752	-2.61535	0.258083
HMPREF1120_08500	-1.42003	-1.50512	-1.1326	-2.35872	-0.961705	-1.23813	-2.62144	0.492464
HMPREF1120_08501	-1.75995	-0.909236	-1.38118	-1.47132	-2.44609	-2.27794	-2.63164	0.578474
HMPREF1120_08511	1.79278	2.01962	1.48392	2.31872	1.09904	1.50424	-2.63886	0.43352
HMPREF1120_08517	-1.9477	-2.01587	-1.86324	-1.46881	-1.53578	-1.50854	-2.64255	0.245595
HMPREF1120_08522	-1.3701	-1.16541	-0.831266	-1.60485	-1.3493	-1.39031	-2.64704	0.262658
HMPREF1120_08523	-3.14307	-2.71824	-1.93544	-3.18498	-2.63007	-3.08615	-2.64721	0.475198
HMPREF1120_08524	-2.06313	-2.09418	-1.19419	-1.83648	-1.2064	-1.5797	-2.66002	0.40282
HMPREF1120_08525	-3.58241	-2.56187	-2.25516	-3.12185	-3.71693	-3.83367	-2.66582	0.650891
HMPREF1120_08526	-1.17359	-1.31889	-0.994943	-1.36689	-1.3736	-1.36422	-2.66673	0.152453
HMPREF1120_08532	1.78195	2.16555	0.973914	2.0361	0.892482	1.43725	-2.66677	0.537753
HMPREF1120_08544	-1.8705	-2.49559	-1.21252	-2.90882	-1.12009	-1.48874	-2.67092	0.722213
HMPREF1120_08549	-1.00535	-0.926071	-0.518846	-1.25686	-0.847836	-1.08625	-2.67444	0.249848
HMPREF1120_08551	-1.014	-1.14573	-1.02612	-1.26055	-1.12652	-1.10371	-2.70284	0.0899547
HMPREF1120_08559	-1.62816	-1.24426	-0.75869	-1.73306	-1.58902	-1.82443	-2.70855	0.397648
HMPREF1120_08563	-2.2197	-1.02921	-2.00938	-1.00522	-2.81429	-2.70014	-2.70948	0.790621
HMPREF1120_08565	-1.192	-1.69165	-1.69225	-1.21695	-1.61524	-1.39846	-2.71869	0.23066
HMPREF1120_08566	-1.63494	-1.74574	-1.52046	-1.79432	-1.80134	-1.5684	-2.73165	0.120014
HMPREF1120_08568	1.83562	1.10879	1.34509	1.7052	2.41953	2.65057	-2.73925	0.598427
HMPREF1120_08569	1.09919	0.999141	0.732103	1.01751	0.760483	0.884325	-2.74805	0.148176
HMPREF1120_08575	-1.11572	-0.991117	-0.920998	-1.16533	-1.41896	-1.31375	-2.75285	0.188754
HMPREF1120_08578	-5.0436	-4.56421	-4.8681	-3.3672	-5.03092	-4.87284	-2.77214	0.639729
HMPREF1120_08582	-1.97344	-1.48176	-1.13732	-2.01389	-1.70532	-1.94129	-2.77732	0.345057
HMPREF1120_08587	-0.953825	-0.942132	-0.739325	-1.1224	-0.786593	-0.969143	-2.77798	0.138165
HMPREF1120_08615	-1.15441	-1.22385	-1.30829	-1.87298	-1.51698	-1.44731	-2.78299	0.259549
HMPREF1120_08619	-1.96157	-1.96117	-1.78118	-1.26942	-0.999294	-1.01289	-2.78933	0.457363
HMPREF1120_08630	-3.53048	-2.7294	-2.28669	-2.47669	-2.02537	-2.53459	-2.79482	0.515817
HMPREF1120_08633	2.69021	2.54492	3.04354	1.74351	2.96286	2.62496	-2.79594	0.463412
HMPREF1120_08637	-1.35548	-1.4193	-1.35651	-1.60303	-1.27606	-1.10131	-2.80217	0.165039
HMPREF1120_08646	-1.2711	-1.54281	-1.03363	-1.9453	-1.18981	-1.5365	-2.80951	0.325279
HMPREF1120_08648	-1.23694	-0.839157	-0.725296	-1.48066	-1.31352	-1.43502	-2.82917	0.315919
HMPREF1120_08650	-5.03256	-3.40637	-4.17818	-4.42418	-5.40687	-4.36647	-2.83255	0.6962
HMPREF1120_08663	-2.34994	-2.37203	-1.99601	-3.13034	-2.87588	-3.30131	-2.83257	0.509577
HMPREF1120_08671	-1.08553	-0.761053	-0.952973	-1.0915	-1.69995	-1.48157	-2.84332	0.347878
HMPREF1120_08674	3.8526	1.84894	1.7298	2.45196	3.66821	3.73049	-2.85602	0.985883
HMPREF1120_08679	4.69018	4.21372	3.06532	4.13811	4.37011	4.4143	-2.86007	0.564062
HMPREF1120_08680	2.42714	2.02207	1.49215	2.36797	1.86707	2.21878	-2.86197	0.350931
HMPREF1120_08681	1.77664	2.65755	1.48608	1.61687	1.09758	1.65608	-2.86495	0.517477
HMPREF1120_08684	3.63535	3.70349	2.76574	3.97126	4.13438	4.20867	-2.86739	0.527269
HMPREF1120_08688	-1.45536	-2.09413	-1.3103	-1.91714	-1.20614	-1.38098	-2.86808	0.35872
HMPREF1120_08697	1.06558	0.947338	0.962802	1.4508	0.98852	1.11651	-2.87582	0.188834
HMPREF1120_08702	1.82245	2.21645	1.73916	2.17169	1.09851	1.14658	-2.8765	0.484521
HMPREF1120_08703	-0.904538	-1.33509	-0.957012	-1.35859	-0.929214	-0.804985	-2.88755	0.23703
HMPREF1120_08705	1.46278	2.50219	1.44254	1.21066	1.21065	1.72818	-2.89995	0.485153
HMPREF1120_08713	-3.29766	-2.58553	-2.40106	-2.86662	-3.29393	-3.15232	-2.90129	0.379328
HMPREF1120_08716	-1.76573	-1.78766	-1.48364	-1.36841	-2.1847	-2.10531	-2.90331	0.324674
HMPREF1120_08719	-2.20193	-2.30656	-1.66462	-2.16358	-1.4035	-0.935647	-2.90737	0.542297
HMPREF1120_08720	-1.97462	-1.94558	-1.28143	-2.21317	-1.13068	-1.51848	-2.91238	0.430875
HMPREF1120_08726	-2.05684	-2.4039	-0.923644	-1.78127	-2.11652	-2.2184	-2.91252	0.527722
HMPREF1120_08736	-1.40669	-1.02387	-1.03813	-0.847599	-1.7031	-1.23539	-2.93166	0.30919
HMPREF1120_08741	1.09739	1.46775	1.12133	1.00542	0.815861	1.30642	-2.93285	0.228185
HMPREF1120_08742	6.2612	6.01034	4.89269	4.61412	5.23329	5.35433	-2.94157	0.635427
HMPREF1120_08749	1.77583	1.55641	1.49096	1.89793	2.0117	1.49605	-2.94211	0.222645
HMPREF1120_08756	-1.22739	-1.06519	-0.836677	-1.67245	-1.18817	-1.29673	-2.94462	0.276543
HMPREF1120_08758	1.5958	1.01876	1.13603	1.70787	1.25301	1.20738	-2.94983	0.271393
HMPREF1120_08762	0.825424	1.43029	1.19311	1.15485	0.920574	1.02703	-2.95718	0.216002
HMPREF1120_08768	1.96051	1.81669	1.4062	1.80365	1.48979	2.03799	-2.95718	0.25316
HMPREF1120_08769	2.74427	3.95169	1.97769	2.53922	2.19191	3.00493	-2.95974	0.701436
HMPREF1120_08770	2.94479	3.33674	2.66383	2.16946	2.66029	2.86691	-2.98051	0.386008
HMPREF1120_08773	-3.41961	-3.75229	-2.82271	-3.82329	-3.75999	-4.05609	-2.98448	0.434326
HMPREF1120_08774	-1.17461	-1.22786	-1.00989	-1.27876	-1.36126	-1.61669	-2.98474	0.203336
HMPREF1120_08778	1.70225	1.25512	1.47668	1.8834	1.88115	1.72232	-2.98476	0.245668
HMPREF1120_08779	-1.12143	-0.999834	-1.06778	-1.17792	-0.734097	-1.03157	-3.02003	0.154766
HMPREF1120_08781	4.1017	2.4861	3.28185	4.75476	5.00558	5.88965	-3.02268	1.23164
HMPREF1120_08782	1.55732	1.29568	1.02823	1.22627	1.14924	2.13171	-3.03698	0.40057
HMPREF1120_08783	2.31887	2.31275	2.0451	3.0828	2.53065	2.84043	-3.04855	0.381694
HMPREF1120_08790	1.85561	2.26479	1.95658	1.55176	1.79139	2.38427	-3.06487	0.309377
HMPREF1120_08794	-1.13747	-1.26506	-0.66032	-1.35043	-1.34031	-2.17923	-3.06985	0.492158
HMPREF1120_08804	-1.24992	-0.770344	-0.771352	-1.42227	-1.82953	-2.12713	-3.07716	0.551203
HMPREF1120_08811	-1.32486	-1.13656	-0.542589	-1.65283	-0.98212	-1.12647	-3.09992	0.36831
HMPREF1120_08813	-1.45672	-1.18484	-0.822238	-1.84699	-1.17983	-1.4207	-3.15352	0.344157
HMPREF1120_08814	-1.79904	-0.88458	-0.873527	-1.4102	-1.77363	-1.75617	-3.15412	0.439784
HMPREF1120_08815	-1.16532	-0.963701	-0.721383	-1.36671	-0.906252	-1.16562	-3.16047	0.22937
HMPREF1120_08817	-2.1862	-1.89916	-1.39662	-2.30342	-1.70539	-1.92211	-3.17865	0.327533
HMPREF1120_08819	1.47191	1.40737	1.19147	1.83675	1.33743	1.79475	-3.17935	0.257298
HMPREF1120_08830	1.42551	2.06627	1.66973	1.07688	0.848775	0.730296	-3.18596	0.513325
HMPREF1120_08834	-1.78873	-2.06638	-1.72788	-1.87969	-1.62326	-1.6303	-3.21082	0.168229
HMPREF1120_08839	-1.3568	-1.37007	-1.18253	-1.1864	-1.40032	-1.34845	-3.21167	0.0968758
HMPREF1120_08845	-2.64864	-1.40297	-1.7805	-1.1282	-1.68803	-1.31815	-3.21936	0.540082
HMPREF1120_08853	-1.27524	-0.914953	-1.07271	-1.49428	-1.67192	-1.56406	-3.22071	0.296686
HMPREF1120_08881	-2.43776	-1.70936	-1.67635	-2.44734	-3.10348	-3.02481	-3.22432	0.61475
HMPREF1120_08885	1.12306	1.29305	1.43718	0.860999	1.39629	1.68755	-3.23221	0.283677
HMPREF1120_08886	1.97056	1.45987	1.79966	1.14864	2.41855	2.37758	-3.24854	0.502361
HMPREF1120_08898	-1.20008	-1.12435	-0.786514	-1.85874	-1.77934	-1.65085	-3.25382	0.426516
HMPREF1120_08900	-1.3875	-1.09652	-1.23928	-1.06014	-1.10706	-1.55675	-3.25829	0.19631
HMPREF1120_08905	2.14577	2.24564	1.51127	1.63412	1.98112	2.1911	-3.27362	0.308894
HMPREF1120_08906	2.18172	2.16184	1.32338	1.84906	1.64235	1.79925	-3.28221	0.324631
HMPREF1120_08907	1.89059	1.61557	0.90727	1.89018	1.56243	1.74394	-3.28637	0.366301
HMPREF1120_08908	1.71716	1.59474	0.909349	1.6241	1.45858	1.64459	-3.28811	0.297518
HMPREF1120_08910	1.86884	1.67399	1.67811	1.37498	2.423	2.39843	-3.30382	0.423991
HMPREF1120_08911	2.15225	1.57975	1.74842	1.64238	2.68349	2.26321	-3.31444	0.43049
HMPREF1120_08921	-0.987045	-1.2843	-1.27757	-0.94563	-1.16263	-1.15685	-3.34488	0.142552
HMPREF1120_08926	-1.76168	-2.29159	-1.91812	-1.5361	-1.97611	-1.96158	-3.38497	0.250789
HMPREF1120_08934	-1.37005	-1.07298	-0.743599	-1.11928	-1.46592	-1.62723	-3.41783	0.318276
HMPREF1120_08939	1.97103	2.46767	2.20744	2.47716	1.43717	1.47926	-3.42894	0.464317
HMPREF1120_08946	-1.25633	-1.51056	-1.13629	-2.03546	-1.34916	-1.46523	-3.43793	0.313781
HMPREF1120_08948	1.67725	1.44199	1.62384	1.42332	1.44203	1.35479	-3.46686	0.126665
HMPREF1120_08949	-2.25497	-1.72778	-1.30081	-2.09679	-2.4335	-2.27902	-3.52292	0.424661
HMPREF1120_08953	1.05179	0.899988	0.50603	1.26549	1.01528	1.16151	-3.53882	0.265266
[truncated: 56 more rows]
