# Supplementary material for: The Transcriptomic and Phenotypic Response of the Melanized Yeast Exophiala dermatitidis to Ionizing Particle Exposure
Source: Front Microbiol. 2021 Jan 12;11:609996. doi: 10.3389/fmicb.2020.609996 (PMC7835796; doi:10.3389/fmicb.2020.609996)
Supplement: Supplementary Table 6 — Sheet 1: FIMO analysis output from the MEME-Suite, which shows genes with the identified motif present in their promoters throughout the whole E. dermatitidis genome. Sheet 2: AME analysis which demonstrates the p-value and E-value for the enrichment of this motif within the highly regulated (>5 or <−5-fold), particle-responsive gene set. [file Table_6.xlsx]

## Sheet: FIMO Analysis All Promoters
Sequence Query	Gene Name	Start Position (Upstream)	Strand	P-Value	E-Value	Sequence ID'd
VAACTTGAAGB	HMPREF1120_05817	197	+	2.02e-07	0.0368	AAACTTGAAGT
VAACTTGAAGB	HMPREF1120_06451	243	+	2.02e-07	0.0368	AAACTTGAAGT
VAACTTGAAGB	HMPREF1120_04649	317	+	2.02e-07	0.0368	AAACTTGAAGT
VAACTTGAAGB	HMPREF1120_04649	317	+	2.02e-07	0.0368	AAACTTGAAGT
VAACTTGAAGB	HMPREF1120_04649	317	+	2.02e-07	0.0368	AAACTTGAAGT
VAACTTGAAGB	HMPREF1120_02935	387	+	2.02e-07	0.0368	AAACTTGAAGT
VAACTTGAAGB	HMPREF1120_05031	407	+	2.02e-07	0.0368	AAACTTGAAGT
VAACTTGAAGB	HMPREF1120_09125	538	+	2.02e-07	0.0368	AAACTTGAAGT
VAACTTGAAGB	HMPREF1120_05032	549	+	2.02e-07	0.0368	AAACTTGAAGT
VAACTTGAAGB	HMPREF1120_05032	549	+	2.02e-07	0.0368	AAACTTGAAGT
VAACTTGAAGB	HMPREF1120_04704	712	+	2.02e-07	0.0368	AAACTTGAAGT
VAACTTGAAGB	HMPREF1120_06590	781	+	2.02e-07	0.0368	AAACTTGAAGT
VAACTTGAAGB	HMPREF1120_06590	781	+	2.02e-07	0.0368	AAACTTGAAGT
VAACTTGAAGB	HMPREF1120_00643	1037	+	2.02e-07	0.0368	AAACTTGAAGT
VAACTTGAAGB	HMPREF1120_02251	13	+	1.07e-06	0.0368	GAACTTGAAGT
VAACTTGAAGB	HMPREF1120_08345	43	+	1.07e-06	0.0368	CAACTTGAAGT
VAACTTGAAGB	HMPREF1120_07786	86	+	1.07e-06	0.0368	CAACTTGAAGT
VAACTTGAAGB	HMPREF1120_06023	107	+	1.07e-06	0.0368	GAACTTGAAGT
VAACTTGAAGB	HMPREF1120_02091	116	+	1.07e-06	0.0368	AAACTTGAAGG
VAACTTGAAGB	HMPREF1120_04300	132	+	1.07e-06	0.0368	CAACTTGAAGT
VAACTTGAAGB	HMPREF1120_04300	132	+	1.07e-06	0.0368	CAACTTGAAGT
VAACTTGAAGB	HMPREF1120_00052	134	+	1.07e-06	0.0368	AAACTTGAAGC
VAACTTGAAGB	HMPREF1120_04783	138	+	1.07e-06	0.0368	CAACTTGAAGT
VAACTTGAAGB	HMPREF1120_04505	152	+	1.07e-06	0.0368	CAACTTGAAGT
VAACTTGAAGB	HMPREF1120_04704	163	+	1.07e-06	0.0368	AAACTTGAAGG
VAACTTGAAGB	HMPREF1120_03088	196	+	1.07e-06	0.0368	CAACTTGAAGT
VAACTTGAAGB	HMPREF1120_00753	212	+	1.07e-06	0.0368	AAACTTGAAGG
VAACTTGAAGB	HMPREF1120_00384	229	+	1.07e-06	0.0368	CAACTTGAAGT
VAACTTGAAGB	HMPREF1120_04032	232	+	1.07e-06	0.0368	GAACTTGAAGT
VAACTTGAAGB	HMPREF1120_02722	276	+	1.07e-06	0.0368	AAACTTGAAGC
VAACTTGAAGB	HMPREF1120_07729	286	+	1.07e-06	0.0368	CAACTTGAAGT
VAACTTGAAGB	HMPREF1120_07914	311	+	1.07e-06	0.0368	AAACTTGAAGC
VAACTTGAAGB	HMPREF1120_05031	321	+	1.07e-06	0.0368	AAACTTGAAGC
VAACTTGAAGB	HMPREF1120_07852	344	+	1.07e-06	0.0368	AAACTTGAAGC
VAACTTGAAGB	HMPREF1120_04147	348	+	1.07e-06	0.0368	CAACTTGAAGT
VAACTTGAAGB	HMPREF1120_04147	348	+	1.07e-06	0.0368	CAACTTGAAGT
VAACTTGAAGB	HMPREF1120_04863	352	+	1.07e-06	0.0368	AAACTTGAAGC
VAACTTGAAGB	HMPREF1120_01569	358	+	1.07e-06	0.0368	CAACTTGAAGT
VAACTTGAAGB	HMPREF1120_03588	363	+	1.07e-06	0.0368	AAACTTGAAGG
VAACTTGAAGB	HMPREF1120_02663	382	+	1.07e-06	0.0368	AAACTTGAAGC
VAACTTGAAGB	HMPREF1120_06022	407	+	1.07e-06	0.0368	AAACTTGAAGG
VAACTTGAAGB	HMPREF1120_03905	500	+	1.07e-06	0.0368	CAACTTGAAGT
VAACTTGAAGB	HMPREF1120_07915	512	+	1.07e-06	0.0368	AAACTTGAAGG
VAACTTGAAGB	HMPREF1120_00323	519	+	1.07e-06	0.0368	GAACTTGAAGT
VAACTTGAAGB	HMPREF1120_00323	519	+	1.07e-06	0.0368	GAACTTGAAGT
VAACTTGAAGB	HMPREF1120_08989	565	+	1.07e-06	0.0368	CAACTTGAAGT
VAACTTGAAGB	HMPREF1120_02851	578	+	1.07e-06	0.0368	CAACTTGAAGT
VAACTTGAAGB	HMPREF1120_02851	578	+	1.07e-06	0.0368	CAACTTGAAGT
VAACTTGAAGB	HMPREF1120_05816	654	+	1.07e-06	0.0368	CAACTTGAAGT
VAACTTGAAGB	HMPREF1120_02903	659	+	1.07e-06	0.0368	CAACTTGAAGT
VAACTTGAAGB	HMPREF1120_06535	659	+	1.07e-06	0.0368	AAACTTGAAGC
VAACTTGAAGB	HMPREF1120_03805	662	+	1.07e-06	0.0368	CAACTTGAAGT
VAACTTGAAGB	HMPREF1120_03805	662	+	1.07e-06	0.0368	CAACTTGAAGT
VAACTTGAAGB	HMPREF1120_00323	686	+	1.07e-06	0.0368	GAACTTGAAGT
VAACTTGAAGB	HMPREF1120_01261	716	+	1.07e-06	0.0368	CAACTTGAAGT
VAACTTGAAGB	HMPREF1120_05889	735	+	1.07e-06	0.0368	CAACTTGAAGT
VAACTTGAAGB	HMPREF1120_05559	760	+	1.07e-06	0.0368	CAACTTGAAGT
VAACTTGAAGB	HMPREF1120_09216	825	+	1.07e-06	0.0368	CAACTTGAAGT
VAACTTGAAGB	HMPREF1120_02903	843	+	1.07e-06	0.0368	CAACTTGAAGT
VAACTTGAAGB	HMPREF1120_08586	863	+	1.07e-06	0.0368	AAACTTGAAGG
VAACTTGAAGB	HMPREF1120_08586	863	+	1.07e-06	0.0368	AAACTTGAAGG
VAACTTGAAGB	HMPREF1120_03088	892	+	1.07e-06	0.0368	AAACTTGAAGC
VAACTTGAAGB	HMPREF1120_05631	1160	+	1.07e-06	0.0368	CAACTTGAAGT
VAACTTGAAGB	HMPREF1120_04504	17	+	1.98e-06	0.0368	GAACTTGAAGC
VAACTTGAAGB	HMPREF1120_07787	22	+	1.98e-06	0.0368	GAACTTGAAGC
VAACTTGAAGB	HMPREF1120_01569	94	+	1.98e-06	0.0368	GAACTTGAAGC
VAACTTGAAGB	HMPREF1120_04240	132	+	1.98e-06	0.0368	CAACTTGAAGC
VAACTTGAAGB	HMPREF1120_04240	132	+	1.98e-06	0.0368	CAACTTGAAGC
VAACTTGAAGB	HMPREF1120_07702	157	+	1.98e-06	0.0368	GAACTTGAAGC
VAACTTGAAGB	HMPREF1120_00384	182	+	1.98e-06	0.0368	CAACTTGAAGC
VAACTTGAAGB	HMPREF1120_04280	211	+	1.98e-06	0.0368	GAACTTGAAGG
VAACTTGAAGB	HMPREF1120_00982	264	+	1.98e-06	0.0368	GAACTTGAAGC
VAACTTGAAGB	HMPREF1120_00982	264	+	1.98e-06	0.0368	GAACTTGAAGC
VAACTTGAAGB	HMPREF1120_05317	265	+	1.98e-06	0.0368	CAACTTGAAGG
VAACTTGAAGB	HMPREF1120_05317	308	+	1.98e-06	0.0368	CAACTTGAAGC
VAACTTGAAGB	HMPREF1120_03904	318	+	1.98e-06	0.0368	CAACTTGAAGG
VAACTTGAAGB	HMPREF1120_07852	323	+	1.98e-06	0.0368	GAACTTGAAGG
VAACTTGAAGB	HMPREF1120_00753	326	+	1.98e-06	0.0368	GAACTTGAAGG
VAACTTGAAGB	HMPREF1120_06812	357	+	1.98e-06	0.0368	CAACTTGAAGG
VAACTTGAAGB	HMPREF1120_00026	379	+	1.98e-06	0.0368	GAACTTGAAGG
VAACTTGAAGB	HMPREF1120_06763	387	+	1.98e-06	0.0368	GAACTTGAAGG
VAACTTGAAGB	HMPREF1120_06536	387	+	1.98e-06	0.0368	GAACTTGAAGC
VAACTTGAAGB	HMPREF1120_00777	423	+	1.98e-06	0.0368	CAACTTGAAGC
VAACTTGAAGB	HMPREF1120_00234	435	+	1.98e-06	0.0368	GAACTTGAAGG
VAACTTGAAGB	HMPREF1120_00234	435	+	1.98e-06	0.0368	GAACTTGAAGG
VAACTTGAAGB	HMPREF1120_08346	455	+	1.98e-06	0.0368	CAACTTGAAGG
VAACTTGAAGB	HMPREF1120_04863	519	+	1.98e-06	0.0368	GAACTTGAAGC
VAACTTGAAGB	HMPREF1120_04078	607	+	1.98e-06	0.0368	GAACTTGAAGG
VAACTTGAAGB	HMPREF1120_08951	646	+	1.98e-06	0.0368	CAACTTGAAGG
VAACTTGAAGB	HMPREF1120_09069	646	+	1.98e-06	0.0368	CAACTTGAAGG
VAACTTGAAGB	HMPREF1120_06590	671	+	1.98e-06	0.0368	GAACTTGAAGC
VAACTTGAAGB	HMPREF1120_06590	671	+	1.98e-06	0.0368	GAACTTGAAGC
VAACTTGAAGB	HMPREF1120_05889	674	+	1.98e-06	0.0368	GAACTTGAAGC
VAACTTGAAGB	HMPREF1120_03722	700	+	1.98e-06	0.0368	CAACTTGAAGC
VAACTTGAAGB	HMPREF1120_00632	746	+	1.98e-06	0.0368	CAACTTGAAGC
VAACTTGAAGB	HMPREF1120_08951	804	+	1.98e-06	0.0368	CAACTTGAAGC
VAACTTGAAGB	HMPREF1120_02091	875	+	1.98e-06	0.0368	GAACTTGAAGG
VAACTTGAAGB	HMPREF1120_00053	1022	+	1.98e-06	0.0368	CAACTTGAAGG
VAACTTGAAGB	HMPREF1120_01226	58	+	2.02e-07	0.0368	AAACTTGAAGT
VAACTTGAAGB	HMPREF1120_07120	65	+	2.02e-07	0.0368	AAACTTGAAGT
VAACTTGAAGB	HMPREF1120_06034	92	+	2.02e-07	0.0368	AAACTTGAAGT
VAACTTGAAGB	HMPREF1120_02744	115	+	2.02e-07	0.0368	AAACTTGAAGT
VAACTTGAAGB	HMPREF1120_01189	115	+	2.02e-07	0.0368	AAACTTGAAGT
VAACTTGAAGB	HMPREF1120_04663	173	+	2.02e-07	0.0368	AAACTTGAAGT
VAACTTGAAGB	HMPREF1120_02401	199	+	2.02e-07	0.0368	AAACTTGAAGT
VAACTTGAAGB	HMPREF1120_01304	200	+	2.02e-07	0.0368	AAACTTGAAGT
VAACTTGAAGB	HMPREF1120_02184	255	+	2.02e-07	0.0368	AAACTTGAAGT
VAACTTGAAGB	HMPREF1120_07162	300	+	2.02e-07	0.0368	AAACTTGAAGT
VAACTTGAAGB	HMPREF1120_06866	304	+	2.02e-07	0.0368	AAACTTGAAGT
VAACTTGAAGB	HMPREF1120_03885	308	+	2.02e-07	0.0368	AAACTTGAAGT
VAACTTGAAGB	HMPREF1120_00198	324	+	2.02e-07	0.0368	AAACTTGAAGT
VAACTTGAAGB	HMPREF1120_07426	335	+	2.02e-07	0.0368	AAACTTGAAGT
VAACTTGAAGB	HMPREF1120_05200	351	+	2.02e-07	0.0368	AAACTTGAAGT
VAACTTGAAGB	HMPREF1120_00507	359	+	2.02e-07	0.0368	AAACTTGAAGT
VAACTTGAAGB	HMPREF1120_03611	413	+	2.02e-07	0.0368	AAACTTGAAGT
VAACTTGAAGB	HMPREF1120_03997	421	+	2.02e-07	0.0368	AAACTTGAAGT
VAACTTGAAGB	HMPREF1120_06286	447	+	2.02e-07	0.0368	AAACTTGAAGT
VAACTTGAAGB	HMPREF1120_07207	595	+	2.02e-07	0.0368	AAACTTGAAGT
VAACTTGAAGB	HMPREF1120_03865	617	+	2.02e-07	0.0368	AAACTTGAAGT
VAACTTGAAGB	HMPREF1120_03520	656	+	2.02e-07	0.0368	AAACTTGAAGT
VAACTTGAAGB	HMPREF1120_08238	695	+	2.02e-07	0.0368	AAACTTGAAGT
VAACTTGAAGB	HMPREF1120_04986	702	+	2.02e-07	0.0368	AAACTTGAAGT
VAACTTGAAGB	HMPREF1120_09309	704	+	2.02e-07	0.0368	AAACTTGAAGT
VAACTTGAAGB	HMPREF1120_04904	757	+	2.02e-07	0.0368	AAACTTGAAGT
VAACTTGAAGB	HMPREF1120_02102	800	+	2.02e-07	0.0368	AAACTTGAAGT
VAACTTGAAGB	HMPREF1120_08651	840	+	2.02e-07	0.0368	AAACTTGAAGT
VAACTTGAAGB	HMPREF1120_00732	16	+	1.07e-06	0.0368	AAACTTGAAGG
VAACTTGAAGB	HMPREF1120_02391	25	+	1.07e-06	0.0368	CAACTTGAAGT
VAACTTGAAGB	HMPREF1120_08783	49	+	1.07e-06	0.0368	CAACTTGAAGT
VAACTTGAAGB	HMPREF1120_00971	54	+	1.07e-06	0.0368	AAACTTGAAGG
VAACTTGAAGB	HMPREF1120_03396	54	+	1.07e-06	0.0368	AAACTTGAAGG
VAACTTGAAGB	HMPREF1120_04890	57	+	1.07e-06	0.0368	AAACTTGAAGG
VAACTTGAAGB	HMPREF1120_09158	58	+	1.07e-06	0.0368	CAACTTGAAGT
VAACTTGAAGB	HMPREF1120_07868	85	+	1.07e-06	0.0368	CAACTTGAAGT
VAACTTGAAGB	HMPREF1120_03296	87	+	1.07e-06	0.0368	CAACTTGAAGT
VAACTTGAAGB	HMPREF1120_05307	87	+	1.07e-06	0.0368	AAACTTGAAGG
VAACTTGAAGB	HMPREF1120_08298	91	+	1.07e-06	0.0368	GAACTTGAAGT
VAACTTGAAGB	HMPREF1120_09078	95	+	1.07e-06	0.0368	GAACTTGAAGT
VAACTTGAAGB	HMPREF1120_08482	98	+	1.07e-06	0.0368	GAACTTGAAGT
VAACTTGAAGB	HMPREF1120_03971	103	+	1.07e-06	0.0368	CAACTTGAAGT
VAACTTGAAGB	HMPREF1120_02615	108	+	1.07e-06	0.0368	AAACTTGAAGC
VAACTTGAAGB	HMPREF1120_09206	109	+	1.07e-06	0.0368	GAACTTGAAGT
VAACTTGAAGB	HMPREF1120_02912	115	+	1.07e-06	0.0368	AAACTTGAAGG
VAACTTGAAGB	HMPREF1120_03438	116	+	1.07e-06	0.0368	AAACTTGAAGG
VAACTTGAAGB	HMPREF1120_02134	119	+	1.07e-06	0.0368	AAACTTGAAGC
VAACTTGAAGB	HMPREF1120_04511	126	+	1.07e-06	0.0368	CAACTTGAAGT
VAACTTGAAGB	HMPREF1120_06030	131	+	1.07e-06	0.0368	AAACTTGAAGG
VAACTTGAAGB	HMPREF1120_02638	132	+	1.07e-06	0.0368	CAACTTGAAGT
VAACTTGAAGB	HMPREF1120_03328	135	+	1.07e-06	0.0368	CAACTTGAAGT
VAACTTGAAGB	HMPREF1120_06271	139	+	1.07e-06	0.0368	CAACTTGAAGT
VAACTTGAAGB	HMPREF1120_07340	139	+	1.07e-06	0.0368	GAACTTGAAGT
VAACTTGAAGB	HMPREF1120_08353	140	+	1.07e-06	0.0368	CAACTTGAAGT
VAACTTGAAGB	HMPREF1120_02625	142	+	1.07e-06	0.0368	CAACTTGAAGT
VAACTTGAAGB	HMPREF1120_05794	144	+	1.07e-06	0.0368	AAACTTGAAGG
VAACTTGAAGB	HMPREF1120_07492	145	+	1.07e-06	0.0368	GAACTTGAAGT
VAACTTGAAGB	HMPREF1120_00870	148	+	1.07e-06	0.0368	CAACTTGAAGT
VAACTTGAAGB	HMPREF1120_08038	152	+	1.07e-06	0.0368	GAACTTGAAGT
VAACTTGAAGB	HMPREF1120_05576	152	+	1.07e-06	0.0368	GAACTTGAAGT
VAACTTGAAGB	HMPREF1120_01798	159	+	1.07e-06	0.0368	GAACTTGAAGT
VAACTTGAAGB	HMPREF1120_01966	165	+	1.07e-06	0.0368	CAACTTGAAGT
VAACTTGAAGB	HMPREF1120_09265	171	+	1.07e-06	0.0368	CAACTTGAAGT
VAACTTGAAGB	HMPREF1120_00097	174	+	1.07e-06	0.0368	CAACTTGAAGT
VAACTTGAAGB	HMPREF1120_00027	179	+	1.07e-06	0.0368	CAACTTGAAGT
VAACTTGAAGB	HMPREF1120_07975	179	+	1.07e-06	0.0368	CAACTTGAAGT
VAACTTGAAGB	HMPREF1120_04339	183	+	1.07e-06	0.0368	AAACTTGAAGG
VAACTTGAAGB	HMPREF1120_07879	184	+	1.07e-06	0.0368	AAACTTGAAGC
VAACTTGAAGB	HMPREF1120_06087	184	+	1.07e-06	0.0368	GAACTTGAAGT
VAACTTGAAGB	HMPREF1120_07285	188	+	1.07e-06	0.0368	CAACTTGAAGT
VAACTTGAAGB	HMPREF1120_08659	189	+	1.07e-06	0.0368	CAACTTGAAGT
VAACTTGAAGB	HMPREF1120_01182	190	+	1.07e-06	0.0368	GAACTTGAAGT
VAACTTGAAGB	HMPREF1120_04755	191	+	1.07e-06	0.0368	CAACTTGAAGT
VAACTTGAAGB	HMPREF1120_08545	201	+	1.07e-06	0.0368	CAACTTGAAGT
VAACTTGAAGB	HMPREF1120_05883	203	+	1.07e-06	0.0368	CAACTTGAAGT
VAACTTGAAGB	HMPREF1120_05776	205	+	1.07e-06	0.0368	CAACTTGAAGT
VAACTTGAAGB	HMPREF1120_04588	207	+	1.07e-06	0.0368	AAACTTGAAGC
VAACTTGAAGB	HMPREF1120_05564	208	+	1.07e-06	0.0368	CAACTTGAAGT
VAACTTGAAGB	HMPREF1120_07276	208	+	1.07e-06	0.0368	CAACTTGAAGT
VAACTTGAAGB	HMPREF1120_05877	213	+	1.07e-06	0.0368	GAACTTGAAGT
VAACTTGAAGB	HMPREF1120_00289	217	+	1.07e-06	0.0368	CAACTTGAAGT
VAACTTGAAGB	HMPREF1120_03055	218	+	1.07e-06	0.0368	CAACTTGAAGT
VAACTTGAAGB	HMPREF1120_00625	218	+	1.07e-06	0.0368	CAACTTGAAGT
VAACTTGAAGB	HMPREF1120_06871	219	+	1.07e-06	0.0368	CAACTTGAAGT
VAACTTGAAGB	HMPREF1120_02243	221	+	1.07e-06	0.0368	AAACTTGAAGG
VAACTTGAAGB	HMPREF1120_00634	222	+	1.07e-06	0.0368	CAACTTGAAGT
VAACTTGAAGB	HMPREF1120_09170	222	+	1.07e-06	0.0368	GAACTTGAAGT
VAACTTGAAGB	HMPREF1120_02023	229	+	1.07e-06	0.0368	GAACTTGAAGT
VAACTTGAAGB	HMPREF1120_02874	235	+	1.07e-06	0.0368	AAACTTGAAGC
VAACTTGAAGB	HMPREF1120_01566	236	+	1.07e-06	0.0368	CAACTTGAAGT
VAACTTGAAGB	HMPREF1120_03016	251	+	1.07e-06	0.0368	CAACTTGAAGT
VAACTTGAAGB	HMPREF1120_05079	251	+	1.07e-06	0.0368	CAACTTGAAGT
VAACTTGAAGB	HMPREF1120_04826	251	+	1.07e-06	0.0368	CAACTTGAAGT
VAACTTGAAGB	HMPREF1120_04913	252	+	1.07e-06	0.0368	CAACTTGAAGT
VAACTTGAAGB	HMPREF1120_02177	252	+	1.07e-06	0.0368	AAACTTGAAGC
VAACTTGAAGB	HMPREF1120_01458	253	+	1.07e-06	0.0368	CAACTTGAAGT
VAACTTGAAGB	HMPREF1120_09247	256	+	1.07e-06	0.0368	CAACTTGAAGT
VAACTTGAAGB	HMPREF1120_06287	257	+	1.07e-06	0.0368	CAACTTGAAGT
VAACTTGAAGB	HMPREF1120_02359	264	+	1.07e-06	0.0368	CAACTTGAAGT
VAACTTGAAGB	HMPREF1120_06964	266	+	1.07e-06	0.0368	CAACTTGAAGT
VAACTTGAAGB	HMPREF1120_03527	270	+	1.07e-06	0.0368	AAACTTGAAGC
VAACTTGAAGB	HMPREF1120_04787	274	+	1.07e-06	0.0368	CAACTTGAAGT
VAACTTGAAGB	HMPREF1120_01058	280	+	1.07e-06	0.0368	AAACTTGAAGG
VAACTTGAAGB	HMPREF1120_05560	280	+	1.07e-06	0.0368	GAACTTGAAGT
VAACTTGAAGB	HMPREF1120_06650	280	+	1.07e-06	0.0368	CAACTTGAAGT
VAACTTGAAGB	HMPREF1120_06031	282	+	1.07e-06	0.0368	CAACTTGAAGT
VAACTTGAAGB	HMPREF1120_01736	283	+	1.07e-06	0.0368	GAACTTGAAGT
VAACTTGAAGB	HMPREF1120_01871	283	+	1.07e-06	0.0368	CAACTTGAAGT
VAACTTGAAGB	HMPREF1120_08019	292	+	1.07e-06	0.0368	GAACTTGAAGT
VAACTTGAAGB	HMPREF1120_03041	294	+	1.07e-06	0.0368	AAACTTGAAGG
VAACTTGAAGB	HMPREF1120_08307	296	+	1.07e-06	0.0368	GAACTTGAAGT
VAACTTGAAGB	HMPREF1120_07654	298	+	1.07e-06	0.0368	AAACTTGAAGC
VAACTTGAAGB	HMPREF1120_02189	303	+	1.07e-06	0.0368	CAACTTGAAGT
VAACTTGAAGB	HMPREF1120_02946	305	+	1.07e-06	0.0368	AAACTTGAAGG
VAACTTGAAGB	HMPREF1120_00570	307	+	1.07e-06	0.0368	CAACTTGAAGT
VAACTTGAAGB	HMPREF1120_08878	309	+	1.07e-06	0.0368	CAACTTGAAGT
VAACTTGAAGB	HMPREF1120_01461	312	+	1.07e-06	0.0368	CAACTTGAAGT
VAACTTGAAGB	HMPREF1120_07947	315	+	1.07e-06	0.0368	AAACTTGAAGG
VAACTTGAAGB	HMPREF1120_09218	317	+	1.07e-06	0.0368	CAACTTGAAGT
VAACTTGAAGB	HMPREF1120_02837	317	+	1.07e-06	0.0368	AAACTTGAAGG
VAACTTGAAGB	HMPREF1120_07072	318	+	1.07e-06	0.0368	GAACTTGAAGT
VAACTTGAAGB	HMPREF1120_03052	322	+	1.07e-06	0.0368	AAACTTGAAGG
VAACTTGAAGB	HMPREF1120_02875	330	+	1.07e-06	0.0368	GAACTTGAAGT
VAACTTGAAGB	HMPREF1120_02755	340	+	1.07e-06	0.0368	GAACTTGAAGT
VAACTTGAAGB	HMPREF1120_02396	344	+	1.07e-06	0.0368	CAACTTGAAGT
VAACTTGAAGB	HMPREF1120_00414	345	+	1.07e-06	0.0368	AAACTTGAAGC
VAACTTGAAGB	HMPREF1120_06488	347	+	1.07e-06	0.0368	CAACTTGAAGT
VAACTTGAAGB	HMPREF1120_06285	348	+	1.07e-06	0.0368	AAACTTGAAGG
VAACTTGAAGB	HMPREF1120_05964	353	+	1.07e-06	0.0368	CAACTTGAAGT
VAACTTGAAGB	HMPREF1120_06658	354	+	1.07e-06	0.0368	GAACTTGAAGT
VAACTTGAAGB	HMPREF1120_09151	360	+	1.07e-06	0.0368	AAACTTGAAGC
VAACTTGAAGB	HMPREF1120_01918	360	+	1.07e-06	0.0368	CAACTTGAAGT
VAACTTGAAGB	HMPREF1120_03370	367	+	1.07e-06	0.0368	CAACTTGAAGT
VAACTTGAAGB	HMPREF1120_07999	375	+	1.07e-06	0.0368	CAACTTGAAGT
VAACTTGAAGB	HMPREF1120_05492	385	+	1.07e-06	0.0368	AAACTTGAAGC
VAACTTGAAGB	HMPREF1120_01413	387	+	1.07e-06	0.0368	GAACTTGAAGT
VAACTTGAAGB	HMPREF1120_03558	394	+	1.07e-06	0.0368	CAACTTGAAGT
VAACTTGAAGB	HMPREF1120_08005	399	+	1.07e-06	0.0368	GAACTTGAAGT
VAACTTGAAGB	HMPREF1120_05185	406	+	1.07e-06	0.0368	CAACTTGAAGT
VAACTTGAAGB	HMPREF1120_06694	420	+	1.07e-06	0.0368	CAACTTGAAGT
VAACTTGAAGB	HMPREF1120_00909	427	+	1.07e-06	0.0368	AAACTTGAAGG
VAACTTGAAGB	HMPREF1120_03311	427	+	1.07e-06	0.0368	CAACTTGAAGT
VAACTTGAAGB	HMPREF1120_00957	428	+	1.07e-06	0.0368	AAACTTGAAGC
VAACTTGAAGB	HMPREF1120_00743	428	+	1.07e-06	0.0368	CAACTTGAAGT
VAACTTGAAGB	HMPREF1120_00722	429	+	1.07e-06	0.0368	CAACTTGAAGT
VAACTTGAAGB	HMPREF1120_00603	440	+	1.07e-06	0.0368	CAACTTGAAGT
VAACTTGAAGB	HMPREF1120_01492	443	+	1.07e-06	0.0368	CAACTTGAAGT
VAACTTGAAGB	HMPREF1120_05002	445	+	1.07e-06	0.0368	CAACTTGAAGT
VAACTTGAAGB	HMPREF1120_06101	445	+	1.07e-06	0.0368	GAACTTGAAGT
VAACTTGAAGB	HMPREF1120_04196	446	+	1.07e-06	0.0368	CAACTTGAAGT
VAACTTGAAGB	HMPREF1120_05018	448	+	1.07e-06	0.0368	AAACTTGAAGC
VAACTTGAAGB	HMPREF1120_01256	452	+	1.07e-06	0.0368	GAACTTGAAGT
VAACTTGAAGB	HMPREF1120_06704	463	+	1.07e-06	0.0368	CAACTTGAAGT
VAACTTGAAGB	HMPREF1120_06923	475	+	1.07e-06	0.0368	CAACTTGAAGT
VAACTTGAAGB	HMPREF1120_06155	476	+	1.07e-06	0.0368	GAACTTGAAGT
VAACTTGAAGB	HMPREF1120_05115	481	+	1.07e-06	0.0368	CAACTTGAAGT
VAACTTGAAGB	HMPREF1120_08604	482	+	1.07e-06	0.0368	CAACTTGAAGT
VAACTTGAAGB	HMPREF1120_07997	493	+	1.07e-06	0.0368	GAACTTGAAGT
VAACTTGAAGB	HMPREF1120_05008	494	+	1.07e-06	0.0368	AAACTTGAAGC
VAACTTGAAGB	HMPREF1120_03181	495	+	1.07e-06	0.0368	CAACTTGAAGT
VAACTTGAAGB	HMPREF1120_04619	501	+	1.07e-06	0.0368	CAACTTGAAGT
VAACTTGAAGB	HMPREF1120_08004	502	+	1.07e-06	0.0368	CAACTTGAAGT
VAACTTGAAGB	HMPREF1120_01038	511	+	1.07e-06	0.0368	GAACTTGAAGT
VAACTTGAAGB	HMPREF1120_08256	558	+	1.07e-06	0.0368	GAACTTGAAGT
VAACTTGAAGB	HMPREF1120_08108	560	+	1.07e-06	0.0368	CAACTTGAAGT
VAACTTGAAGB	HMPREF1120_02366	563	+	1.07e-06	0.0368	CAACTTGAAGT
VAACTTGAAGB	HMPREF1120_02311	564	+	1.07e-06	0.0368	AAACTTGAAGC
VAACTTGAAGB	HMPREF1120_04441	565	+	1.07e-06	0.0368	CAACTTGAAGT
VAACTTGAAGB	HMPREF1120_02201	569	+	1.07e-06	0.0368	AAACTTGAAGG
VAACTTGAAGB	HMPREF1120_05637	590	+	1.07e-06	0.0368	GAACTTGAAGT
VAACTTGAAGB	HMPREF1120_00895	597	+	1.07e-06	0.0368	CAACTTGAAGT
VAACTTGAAGB	HMPREF1120_00807	607	+	1.07e-06	0.0368	CAACTTGAAGT
VAACTTGAAGB	HMPREF1120_07240	607	+	1.07e-06	0.0368	CAACTTGAAGT
VAACTTGAAGB	HMPREF1120_08188	610	+	1.07e-06	0.0368	CAACTTGAAGT
VAACTTGAAGB	HMPREF1120_00670	613	+	1.07e-06	0.0368	CAACTTGAAGT
VAACTTGAAGB	HMPREF1120_09133	641	+	1.07e-06	0.0368	AAACTTGAAGC
VAACTTGAAGB	HMPREF1120_03058	654	+	1.07e-06	0.0368	AAACTTGAAGC
VAACTTGAAGB	HMPREF1120_02537	660	+	1.07e-06	0.0368	AAACTTGAAGG
VAACTTGAAGB	HMPREF1120_03692	666	+	1.07e-06	0.0368	GAACTTGAAGT
VAACTTGAAGB	HMPREF1120_03119	668	+	1.07e-06	0.0368	CAACTTGAAGT
VAACTTGAAGB	HMPREF1120_04901	674	+	1.07e-06	0.0368	CAACTTGAAGT
VAACTTGAAGB	HMPREF1120_05664	675	+	1.07e-06	0.0368	CAACTTGAAGT
VAACTTGAAGB	HMPREF1120_08833	675	+	1.07e-06	0.0368	GAACTTGAAGT
VAACTTGAAGB	HMPREF1120_07386	687	+	1.07e-06	0.0368	CAACTTGAAGT
VAACTTGAAGB	HMPREF1120_05535	688	+	1.07e-06	0.0368	GAACTTGAAGT
VAACTTGAAGB	HMPREF1120_02156	704	+	1.07e-06	0.0368	CAACTTGAAGT
VAACTTGAAGB	HMPREF1120_04503	708	+	1.07e-06	0.0368	CAACTTGAAGT
VAACTTGAAGB	HMPREF1120_01223	709	+	1.07e-06	0.0368	CAACTTGAAGT
VAACTTGAAGB	HMPREF1120_07229	716	+	1.07e-06	0.0368	CAACTTGAAGT
VAACTTGAAGB	HMPREF1120_08638	719	+	1.07e-06	0.0368	CAACTTGAAGT
VAACTTGAAGB	HMPREF1120_04023	739	+	1.07e-06	0.0368	GAACTTGAAGT
VAACTTGAAGB	HMPREF1120_02491	743	+	1.07e-06	0.0368	GAACTTGAAGT
VAACTTGAAGB	HMPREF1120_00181	744	+	1.07e-06	0.0368	GAACTTGAAGT
VAACTTGAAGB	HMPREF1120_01548	749	+	1.07e-06	0.0368	GAACTTGAAGT
VAACTTGAAGB	HMPREF1120_01642	753	+	1.07e-06	0.0368	CAACTTGAAGT
VAACTTGAAGB	HMPREF1120_08284	790	+	1.07e-06	0.0368	AAACTTGAAGG
VAACTTGAAGB	HMPREF1120_05266	798	+	1.07e-06	0.0368	CAACTTGAAGT
VAACTTGAAGB	HMPREF1120_04059	803	+	1.07e-06	0.0368	CAACTTGAAGT
VAACTTGAAGB	HMPREF1120_02286	811	+	1.07e-06	0.0368	GAACTTGAAGT
VAACTTGAAGB	HMPREF1120_03573	818	+	1.07e-06	0.0368	CAACTTGAAGT
VAACTTGAAGB	HMPREF1120_02086	832	+	1.07e-06	0.0368	CAACTTGAAGT
VAACTTGAAGB	HMPREF1120_00043	833	+	1.07e-06	0.0368	CAACTTGAAGT
VAACTTGAAGB	HMPREF1120_02806	835	+	1.07e-06	0.0368	CAACTTGAAGT
VAACTTGAAGB	HMPREF1120_03002	838	+	1.07e-06	0.0368	CAACTTGAAGT
VAACTTGAAGB	HMPREF1120_07897	843	+	1.07e-06	0.0368	CAACTTGAAGT
VAACTTGAAGB	HMPREF1120_01208	921	+	1.07e-06	0.0368	CAACTTGAAGT
VAACTTGAAGB	HMPREF1120_07591	926	+	1.07e-06	0.0368	AAACTTGAAGG
VAACTTGAAGB	HMPREF1120_09259	929	+	1.07e-06	0.0368	CAACTTGAAGT
VAACTTGAAGB	HMPREF1120_05674	999	+	1.07e-06	0.0368	CAACTTGAAGT
VAACTTGAAGB	HMPREF1120_02273	1065	+	1.07e-06	0.0368	GAACTTGAAGT
VAACTTGAAGB	HMPREF1120_05328	1095	+	1.07e-06	0.0368	GAACTTGAAGT
VAACTTGAAGB	HMPREF1120_08932	26	+	1.98e-06	0.0368	GAACTTGAAGG
VAACTTGAAGB	HMPREF1120_01580	34	+	1.98e-06	0.0368	GAACTTGAAGG
VAACTTGAAGB	HMPREF1120_07367	37	+	1.98e-06	0.0368	CAACTTGAAGG
VAACTTGAAGB	HMPREF1120_04009	57	+	1.98e-06	0.0368	GAACTTGAAGC
VAACTTGAAGB	HMPREF1120_08470	57	+	1.98e-06	0.0368	GAACTTGAAGG
VAACTTGAAGB	HMPREF1120_02730	73	+	1.98e-06	0.0368	GAACTTGAAGC
VAACTTGAAGB	HMPREF1120_04695	73	+	1.98e-06	0.0368	GAACTTGAAGC
VAACTTGAAGB	HMPREF1120_03443	84	+	1.98e-06	0.0368	GAACTTGAAGG
VAACTTGAAGB	HMPREF1120_05428	93	+	1.98e-06	0.0368	GAACTTGAAGG
VAACTTGAAGB	HMPREF1120_01218	99	+	1.98e-06	0.0368	CAACTTGAAGG
VAACTTGAAGB	HMPREF1120_05687	99	+	1.98e-06	0.0368	CAACTTGAAGG
VAACTTGAAGB	HMPREF1120_08046	103	+	1.98e-06	0.0368	GAACTTGAAGC
VAACTTGAAGB	HMPREF1120_07514	107	+	1.98e-06	0.0368	GAACTTGAAGG
VAACTTGAAGB	HMPREF1120_03192	108	+	1.98e-06	0.0368	CAACTTGAAGC
VAACTTGAAGB	HMPREF1120_06242	109	+	1.98e-06	0.0368	GAACTTGAAGG
VAACTTGAAGB	HMPREF1120_07962	115	+	1.98e-06	0.0368	GAACTTGAAGG
VAACTTGAAGB	HMPREF1120_02021	116	+	1.98e-06	0.0368	GAACTTGAAGG
VAACTTGAAGB	HMPREF1120_02223	124	+	1.98e-06	0.0368	CAACTTGAAGG
VAACTTGAAGB	HMPREF1120_05630	133	+	1.98e-06	0.0368	GAACTTGAAGG
VAACTTGAAGB	HMPREF1120_06343	134	+	1.98e-06	0.0368	CAACTTGAAGG
VAACTTGAAGB	HMPREF1120_06720	135	+	1.98e-06	0.0368	CAACTTGAAGC
VAACTTGAAGB	HMPREF1120_04882	135	+	1.98e-06	0.0368	CAACTTGAAGG
VAACTTGAAGB	HMPREF1120_06105	144	+	1.98e-06	0.0368	GAACTTGAAGG
VAACTTGAAGB	HMPREF1120_09307	145	+	1.98e-06	0.0368	GAACTTGAAGC
VAACTTGAAGB	HMPREF1120_00145	150	+	1.98e-06	0.0368	GAACTTGAAGC
VAACTTGAAGB	HMPREF1120_04313	151	+	1.98e-06	0.0368	GAACTTGAAGG
VAACTTGAAGB	HMPREF1120_06320	156	+	1.98e-06	0.0368	GAACTTGAAGC
VAACTTGAAGB	HMPREF1120_01475	165	+	1.98e-06	0.0368	CAACTTGAAGC
VAACTTGAAGB	HMPREF1120_08664	165	+	1.98e-06	0.0368	CAACTTGAAGG
VAACTTGAAGB	HMPREF1120_06016	166	+	1.98e-06	0.0368	CAACTTGAAGC
VAACTTGAAGB	HMPREF1120_09211	174	+	1.98e-06	0.0368	CAACTTGAAGG
VAACTTGAAGB	HMPREF1120_03436	174	+	1.98e-06	0.0368	GAACTTGAAGG
VAACTTGAAGB	HMPREF1120_09149	176	+	1.98e-06	0.0368	GAACTTGAAGC
VAACTTGAAGB	HMPREF1120_03687	176	+	1.98e-06	0.0368	CAACTTGAAGG
VAACTTGAAGB	HMPREF1120_02924	177	+	1.98e-06	0.0368	GAACTTGAAGC
VAACTTGAAGB	HMPREF1120_08635	178	+	1.98e-06	0.0368	GAACTTGAAGC
VAACTTGAAGB	HMPREF1120_02610	179	+	1.98e-06	0.0368	CAACTTGAAGC
VAACTTGAAGB	HMPREF1120_06769	180	+	1.98e-06	0.0368	GAACTTGAAGC
VAACTTGAAGB	HMPREF1120_00400	183	+	1.98e-06	0.0368	CAACTTGAAGG
VAACTTGAAGB	HMPREF1120_04774	183	+	1.98e-06	0.0368	GAACTTGAAGC
VAACTTGAAGB	HMPREF1120_06264	185	+	1.98e-06	0.0368	CAACTTGAAGC
VAACTTGAAGB	HMPREF1120_02215	186	+	1.98e-06	0.0368	CAACTTGAAGC
VAACTTGAAGB	HMPREF1120_07136	187	+	1.98e-06	0.0368	CAACTTGAAGG
VAACTTGAAGB	HMPREF1120_00263	191	+	1.98e-06	0.0368	CAACTTGAAGG
VAACTTGAAGB	HMPREF1120_05667	192	+	1.98e-06	0.0368	GAACTTGAAGC
VAACTTGAAGB	HMPREF1120_05250	192	+	1.98e-06	0.0368	CAACTTGAAGG
VAACTTGAAGB	HMPREF1120_00467	192	+	1.98e-06	0.0368	CAACTTGAAGC
VAACTTGAAGB	HMPREF1120_09098	193	+	1.98e-06	0.0368	GAACTTGAAGC
VAACTTGAAGB	HMPREF1120_09079	195	+	1.98e-06	0.0368	CAACTTGAAGG
VAACTTGAAGB	HMPREF1120_06790	196	+	1.98e-06	0.0368	CAACTTGAAGC
VAACTTGAAGB	HMPREF1120_09239	196	+	1.98e-06	0.0368	CAACTTGAAGG
VAACTTGAAGB	HMPREF1120_00330	199	+	1.98e-06	0.0368	GAACTTGAAGG
VAACTTGAAGB	HMPREF1120_01375	201	+	1.98e-06	0.0368	CAACTTGAAGC
VAACTTGAAGB	HMPREF1120_03966	202	+	1.98e-06	0.0368	GAACTTGAAGG
VAACTTGAAGB	HMPREF1120_03604	203	+	1.98e-06	0.0368	CAACTTGAAGG
VAACTTGAAGB	HMPREF1120_06586	209	+	1.98e-06	0.0368	CAACTTGAAGG
VAACTTGAAGB	HMPREF1120_00668	209	+	1.98e-06	0.0368	CAACTTGAAGC
VAACTTGAAGB	HMPREF1120_02293	210	+	1.98e-06	0.0368	CAACTTGAAGC
VAACTTGAAGB	HMPREF1120_09203	212	+	1.98e-06	0.0368	GAACTTGAAGG
VAACTTGAAGB	HMPREF1120_03336	217	+	1.98e-06	0.0368	GAACTTGAAGG
VAACTTGAAGB	HMPREF1120_01337	220	+	1.98e-06	0.0368	GAACTTGAAGC
VAACTTGAAGB	HMPREF1120_09020	221	+	1.98e-06	0.0368	GAACTTGAAGC
VAACTTGAAGB	HMPREF1120_06705	222	+	1.98e-06	0.0368	CAACTTGAAGC
VAACTTGAAGB	HMPREF1120_07927	226	+	1.98e-06	0.0368	GAACTTGAAGG
VAACTTGAAGB	HMPREF1120_08048	236	+	1.98e-06	0.0368	CAACTTGAAGG
VAACTTGAAGB	HMPREF1120_08677	238	+	1.98e-06	0.0368	GAACTTGAAGG
VAACTTGAAGB	HMPREF1120_00946	238	+	1.98e-06	0.0368	GAACTTGAAGG
VAACTTGAAGB	HMPREF1120_01055	239	+	1.98e-06	0.0368	CAACTTGAAGC
VAACTTGAAGB	HMPREF1120_07909	241	+	1.98e-06	0.0368	CAACTTGAAGG
VAACTTGAAGB	HMPREF1120_02115	244	+	1.98e-06	0.0368	GAACTTGAAGC
VAACTTGAAGB	HMPREF1120_04899	245	+	1.98e-06	0.0368	GAACTTGAAGG
VAACTTGAAGB	HMPREF1120_06483	249	+	1.98e-06	0.0368	GAACTTGAAGC
VAACTTGAAGB	HMPREF1120_08520	251	+	1.98e-06	0.0368	GAACTTGAAGG
VAACTTGAAGB	HMPREF1120_08166	254	+	1.98e-06	0.0368	CAACTTGAAGC
VAACTTGAAGB	HMPREF1120_01222	255	+	1.98e-06	0.0368	GAACTTGAAGG
VAACTTGAAGB	HMPREF1120_08031	259	+	1.98e-06	0.0368	CAACTTGAAGC
VAACTTGAAGB	HMPREF1120_03118	259	+	1.98e-06	0.0368	CAACTTGAAGG
VAACTTGAAGB	HMPREF1120_06321	261	+	1.98e-06	0.0368	CAACTTGAAGG
VAACTTGAAGB	HMPREF1120_08497	261	+	1.98e-06	0.0368	CAACTTGAAGC
VAACTTGAAGB	HMPREF1120_04107	267	+	1.98e-06	0.0368	GAACTTGAAGG
VAACTTGAAGB	HMPREF1120_09131	268	+	1.98e-06	0.0368	CAACTTGAAGG
VAACTTGAAGB	HMPREF1120_05639	268	+	1.98e-06	0.0368	CAACTTGAAGC
VAACTTGAAGB	HMPREF1120_07833	273	+	1.98e-06	0.0368	CAACTTGAAGG
VAACTTGAAGB	HMPREF1120_00069	276	+	1.98e-06	0.0368	CAACTTGAAGG
VAACTTGAAGB	HMPREF1120_02093	278	+	1.98e-06	0.0368	CAACTTGAAGG
VAACTTGAAGB	HMPREF1120_08073	278	+	1.98e-06	0.0368	GAACTTGAAGG
VAACTTGAAGB	HMPREF1120_06847	282	+	1.98e-06	0.0368	CAACTTGAAGC
VAACTTGAAGB	HMPREF1120_00142	282	+	1.98e-06	0.0368	CAACTTGAAGG
VAACTTGAAGB	HMPREF1120_05826	293	+	1.98e-06	0.0368	CAACTTGAAGG
VAACTTGAAGB	HMPREF1120_08230	294	+	1.98e-06	0.0368	CAACTTGAAGG
VAACTTGAAGB	HMPREF1120_04168	295	+	1.98e-06	0.0368	CAACTTGAAGG
VAACTTGAAGB	HMPREF1120_05659	297	+	1.98e-06	0.0368	GAACTTGAAGC
VAACTTGAAGB	HMPREF1120_01410	307	+	1.98e-06	0.0368	GAACTTGAAGC
VAACTTGAAGB	HMPREF1120_04382	307	+	1.98e-06	0.0368	CAACTTGAAGG
VAACTTGAAGB	HMPREF1120_01299	317	+	1.98e-06	0.0368	CAACTTGAAGG
VAACTTGAAGB	HMPREF1120_02539	324	+	1.98e-06	0.0368	CAACTTGAAGC
VAACTTGAAGB	HMPREF1120_07548	327	+	1.98e-06	0.0368	CAACTTGAAGC
VAACTTGAAGB	HMPREF1120_03373	330	+	1.98e-06	0.0368	GAACTTGAAGG
VAACTTGAAGB	HMPREF1120_02051	360	+	1.98e-06	0.0368	GAACTTGAAGC
VAACTTGAAGB	HMPREF1120_06015	363	+	1.98e-06	0.0368	CAACTTGAAGC
VAACTTGAAGB	HMPREF1120_08484	364	+	1.98e-06	0.0368	CAACTTGAAGC
VAACTTGAAGB	HMPREF1120_03433	364	+	1.98e-06	0.0368	CAACTTGAAGG
VAACTTGAAGB	HMPREF1120_05508	374	+	1.98e-06	0.0368	GAACTTGAAGC
VAACTTGAAGB	HMPREF1120_01837	374	+	1.98e-06	0.0368	GAACTTGAAGC
VAACTTGAAGB	HMPREF1120_06490	377	+	1.98e-06	0.0368	CAACTTGAAGC
VAACTTGAAGB	HMPREF1120_07629	379	+	1.98e-06	0.0368	CAACTTGAAGG
VAACTTGAAGB	HMPREF1120_02203	380	+	1.98e-06	0.0368	CAACTTGAAGG
VAACTTGAAGB	HMPREF1120_03246	383	+	1.98e-06	0.0368	GAACTTGAAGG
VAACTTGAAGB	HMPREF1120_00348	388	+	1.98e-06	0.0368	GAACTTGAAGC
VAACTTGAAGB	HMPREF1120_05533	389	+	1.98e-06	0.0368	GAACTTGAAGC
VAACTTGAAGB	HMPREF1120_06171	395	+	1.98e-06	0.0368	CAACTTGAAGG
VAACTTGAAGB	HMPREF1120_00312	400	+	1.98e-06	0.0368	CAACTTGAAGG
VAACTTGAAGB	HMPREF1120_05881	402	+	1.98e-06	0.0368	GAACTTGAAGC
VAACTTGAAGB	HMPREF1120_00633	407	+	1.98e-06	0.0368	CAACTTGAAGC
VAACTTGAAGB	HMPREF1120_03346	429	+	1.98e-06	0.0368	CAACTTGAAGC
VAACTTGAAGB	HMPREF1120_08863	440	+	1.98e-06	0.0368	GAACTTGAAGC
VAACTTGAAGB	HMPREF1120_01968	448	+	1.98e-06	0.0368	CAACTTGAAGG
VAACTTGAAGB	HMPREF1120_00264	450	+	1.98e-06	0.0368	GAACTTGAAGC
VAACTTGAAGB	HMPREF1120_08506	455	+	1.98e-06	0.0368	GAACTTGAAGG
VAACTTGAAGB	HMPREF1120_07653	459	+	1.98e-06	0.0368	CAACTTGAAGC
VAACTTGAAGB	HMPREF1120_07891	459	+	1.98e-06	0.0368	GAACTTGAAGC
VAACTTGAAGB	HMPREF1120_01335	461	+	1.98e-06	0.0368	CAACTTGAAGC
VAACTTGAAGB	HMPREF1120_07950	462	+	1.98e-06	0.0368	CAACTTGAAGG
VAACTTGAAGB	HMPREF1120_02732	467	+	1.98e-06	0.0368	CAACTTGAAGG
VAACTTGAAGB	HMPREF1120_03429	468	+	1.98e-06	0.0368	GAACTTGAAGG
VAACTTGAAGB	HMPREF1120_05415	483	+	1.98e-06	0.0368	GAACTTGAAGC
VAACTTGAAGB	HMPREF1120_00857	490	+	1.98e-06	0.0368	GAACTTGAAGC
VAACTTGAAGB	HMPREF1120_08565	491	+	1.98e-06	0.0368	GAACTTGAAGC
VAACTTGAAGB	HMPREF1120_07684	494	+	1.98e-06	0.0368	GAACTTGAAGG
VAACTTGAAGB	HMPREF1120_06814	505	+	1.98e-06	0.0368	CAACTTGAAGC
VAACTTGAAGB	HMPREF1120_03853	513	+	1.98e-06	0.0368	CAACTTGAAGG
VAACTTGAAGB	HMPREF1120_08140	517	+	1.98e-06	0.0368	GAACTTGAAGG
VAACTTGAAGB	HMPREF1120_03102	529	+	1.98e-06	0.0368	GAACTTGAAGG
VAACTTGAAGB	HMPREF1120_01081	534	+	1.98e-06	0.0368	GAACTTGAAGC
VAACTTGAAGB	HMPREF1120_07707	537	+	1.98e-06	0.0368	CAACTTGAAGC
VAACTTGAAGB	HMPREF1120_00652	539	+	1.98e-06	0.0368	CAACTTGAAGC
VAACTTGAAGB	HMPREF1120_01700	548	+	1.98e-06	0.0368	CAACTTGAAGG
VAACTTGAAGB	HMPREF1120_03226	548	+	1.98e-06	0.0368	GAACTTGAAGG
VAACTTGAAGB	HMPREF1120_00709	549	+	1.98e-06	0.0368	CAACTTGAAGG
VAACTTGAAGB	HMPREF1120_05111	562	+	1.98e-06	0.0368	CAACTTGAAGC
VAACTTGAAGB	HMPREF1120_05234	562	+	1.98e-06	0.0368	CAACTTGAAGC
VAACTTGAAGB	HMPREF1120_01600	562	+	1.98e-06	0.0368	GAACTTGAAGG
VAACTTGAAGB	HMPREF1120_08795	568	+	1.98e-06	0.0368	GAACTTGAAGG
VAACTTGAAGB	HMPREF1120_02994	569	+	1.98e-06	0.0368	CAACTTGAAGG
VAACTTGAAGB	HMPREF1120_08697	569	+	1.98e-06	0.0368	GAACTTGAAGC
VAACTTGAAGB	HMPREF1120_04166	579	+	1.98e-06	0.0368	CAACTTGAAGC
VAACTTGAAGB	HMPREF1120_06201	581	+	1.98e-06	0.0368	CAACTTGAAGG
VAACTTGAAGB	HMPREF1120_09227	600	+	1.98e-06	0.0368	CAACTTGAAGC
VAACTTGAAGB	HMPREF1120_06129	601	+	1.98e-06	0.0368	CAACTTGAAGC
VAACTTGAAGB	HMPREF1120_07618	605	+	1.98e-06	0.0368	CAACTTGAAGC
VAACTTGAAGB	HMPREF1120_08318	628	+	1.98e-06	0.0368	GAACTTGAAGC
VAACTTGAAGB	HMPREF1120_06852	630	+	1.98e-06	0.0368	GAACTTGAAGC
VAACTTGAAGB	HMPREF1120_05325	633	+	1.98e-06	0.0368	GAACTTGAAGC
VAACTTGAAGB	HMPREF1120_03167	637	+	1.98e-06	0.0368	GAACTTGAAGC
VAACTTGAAGB	HMPREF1120_06890	650	+	1.98e-06	0.0368	CAACTTGAAGG
VAACTTGAAGB	HMPREF1120_08831	656	+	1.98e-06	0.0368	CAACTTGAAGC
VAACTTGAAGB	HMPREF1120_02789	657	+	1.98e-06	0.0368	GAACTTGAAGG
VAACTTGAAGB	HMPREF1120_05978	657	+	1.98e-06	0.0368	GAACTTGAAGC
VAACTTGAAGB	HMPREF1120_08693	669	+	1.98e-06	0.0368	GAACTTGAAGC
VAACTTGAAGB	HMPREF1120_01368	670	+	1.98e-06	0.0368	GAACTTGAAGC
VAACTTGAAGB	HMPREF1120_00963	680	+	1.98e-06	0.0368	GAACTTGAAGG
VAACTTGAAGB	HMPREF1120_09198	685	+	1.98e-06	0.0368	CAACTTGAAGC
VAACTTGAAGB	HMPREF1120_04951	690	+	1.98e-06	0.0368	GAACTTGAAGC
VAACTTGAAGB	HMPREF1120_04811	694	+	1.98e-06	0.0368	CAACTTGAAGC
VAACTTGAAGB	HMPREF1120_00140	695	+	1.98e-06	0.0368	CAACTTGAAGC
VAACTTGAAGB	HMPREF1120_05203	699	+	1.98e-06	0.0368	CAACTTGAAGC
VAACTTGAAGB	HMPREF1120_03365	701	+	1.98e-06	0.0368	GAACTTGAAGC
VAACTTGAAGB	HMPREF1120_05408	723	+	1.98e-06	0.0368	CAACTTGAAGC
VAACTTGAAGB	HMPREF1120_07949	725	+	1.98e-06	0.0368	GAACTTGAAGG
VAACTTGAAGB	HMPREF1120_08265	728	+	1.98e-06	0.0368	CAACTTGAAGC
VAACTTGAAGB	HMPREF1120_07933	729	+	1.98e-06	0.0368	CAACTTGAAGG
VAACTTGAAGB	HMPREF1120_02259	730	+	1.98e-06	0.0368	CAACTTGAAGG
VAACTTGAAGB	HMPREF1120_04550	732	+	1.98e-06	0.0368	GAACTTGAAGG
VAACTTGAAGB	HMPREF1120_03896	732	+	1.98e-06	0.0368	CAACTTGAAGC
VAACTTGAAGB	HMPREF1120_09190	737	+	1.98e-06	0.0368	GAACTTGAAGG
VAACTTGAAGB	HMPREF1120_07335	751	+	1.98e-06	0.0368	GAACTTGAAGC
VAACTTGAAGB	HMPREF1120_01579	761	+	1.98e-06	0.0368	GAACTTGAAGC
VAACTTGAAGB	HMPREF1120_09031	761	+	1.98e-06	0.0368	CAACTTGAAGC
VAACTTGAAGB	HMPREF1120_09168	767	+	1.98e-06	0.0368	GAACTTGAAGC
VAACTTGAAGB	HMPREF1120_06922	773	+	1.98e-06	0.0368	GAACTTGAAGG
VAACTTGAAGB	HMPREF1120_02612	777	+	1.98e-06	0.0368	CAACTTGAAGG
VAACTTGAAGB	HMPREF1120_03878	780	+	1.98e-06	0.0368	CAACTTGAAGG
VAACTTGAAGB	HMPREF1120_01420	794	+	1.98e-06	0.0368	GAACTTGAAGC
VAACTTGAAGB	HMPREF1120_03886	830	+	1.98e-06	0.0368	CAACTTGAAGG
VAACTTGAAGB	HMPREF1120_08469	834	+	1.98e-06	0.0368	CAACTTGAAGG
VAACTTGAAGB	HMPREF1120_04224	872	+	1.98e-06	0.0368	GAACTTGAAGC
VAACTTGAAGB	HMPREF1120_02951	890	+	1.98e-06	0.0368	CAACTTGAAGG
VAACTTGAAGB	HMPREF1120_04389	901	+	1.98e-06	0.0368	CAACTTGAAGG
VAACTTGAAGB	HMPREF1120_08622	910	+	1.98e-06	0.0368	GAACTTGAAGG
VAACTTGAAGB	HMPREF1120_07150	915	+	1.98e-06	0.0368	GAACTTGAAGG
VAACTTGAAGB	HMPREF1120_07783	929	+	1.98e-06	0.0368	GAACTTGAAGC
VAACTTGAAGB	HMPREF1120_00742	930	+	1.98e-06	0.0368	CAACTTGAAGG
VAACTTGAAGB	HMPREF1120_07583	979	+	1.98e-06	0.0368	CAACTTGAAGC
VAACTTGAAGB	HMPREF1120_01757	985	+	1.98e-06	0.0368	GAACTTGAAGC
VAACTTGAAGB	HMPREF1120_01183	1077	+	1.98e-06	0.0368	CAACTTGAAGG
VAACTTGAAGB	HMPREF1120_08119	1200	+	1.98e-06	0.0368	GAACTTGAAGC
VAACTTGAAGB	HMPREF1120_09069	50	-	2.02e-07	0.0368	AAACTTGAAGT
VAACTTGAAGB	HMPREF1120_05030	579	-	2.02e-07	0.0368	AAACTTGAAGT
VAACTTGAAGB	HMPREF1120_03506	612	-	2.02e-07	0.0368	AAACTTGAAGT
VAACTTGAAGB	HMPREF1120_03506	612	-	2.02e-07	0.0368	AAACTTGAAGT
VAACTTGAAGB	HMPREF1120_05816	698	-	2.02e-07	0.0368	AAACTTGAAGT
VAACTTGAAGB	HMPREF1120_02251	784	-	2.02e-07	0.0368	AAACTTGAAGT
VAACTTGAAGB	HMPREF1120_06023	17	-	1.07e-06	0.0368	AAACTTGAAGG
VAACTTGAAGB	HMPREF1120_07702	40	-	1.07e-06	0.0368	CAACTTGAAGT
VAACTTGAAGB	HMPREF1120_05559	41	-	1.07e-06	0.0368	GAACTTGAAGT
VAACTTGAAGB	HMPREF1120_06536	58	-	1.07e-06	0.0368	AAACTTGAAGC
VAACTTGAAGB	HMPREF1120_00385	80	-	1.07e-06	0.0368	CAACTTGAAGT
VAACTTGAAGB	HMPREF1120_01568	106	-	1.07e-06	0.0368	CAACTTGAAGT
VAACTTGAAGB	HMPREF1120_01261	145	-	1.07e-06	0.0368	CAACTTGAAGT
VAACTTGAAGB	HMPREF1120_04180	152	-	1.07e-06	0.0368	CAACTTGAAGT
VAACTTGAAGB	HMPREF1120_04180	152	-	1.07e-06	0.0368	CAACTTGAAGT
VAACTTGAAGB	HMPREF1120_04180	152	-	1.07e-06	0.0368	CAACTTGAAGT
VAACTTGAAGB	HMPREF1120_03904	154	-	1.07e-06	0.0368	CAACTTGAAGT
VAACTTGAAGB	HMPREF1120_07914	185	-	1.07e-06	0.0368	AAACTTGAAGG
VAACTTGAAGB	HMPREF1120_04032	221	-	1.07e-06	0.0368	CAACTTGAAGT
VAACTTGAAGB	HMPREF1120_05817	241	-	1.07e-06	0.0368	CAACTTGAAGT
VAACTTGAAGB	HMPREF1120_07740	245	-	1.07e-06	0.0368	GAACTTGAAGT
VAACTTGAAGB	HMPREF1120_04280	251	-	1.07e-06	0.0368	AAACTTGAAGC
VAACTTGAAGB	HMPREF1120_00053	252	-	1.07e-06	0.0368	AAACTTGAAGC
VAACTTGAAGB	HMPREF1120_07853	267	-	1.07e-06	0.0368	AAACTTGAAGC
VAACTTGAAGB	HMPREF1120_00903	281	-	1.07e-06	0.0368	CAACTTGAAGT
VAACTTGAAGB	HMPREF1120_06022	317	-	1.07e-06	0.0368	GAACTTGAAGT
VAACTTGAAGB	HMPREF1120_07915	386	-	1.07e-06	0.0368	AAACTTGAAGC
VAACTTGAAGB	HMPREF1120_01261	395	-	1.07e-06	0.0368	CAACTTGAAGT
VAACTTGAAGB	HMPREF1120_06451	426	-	1.07e-06	0.0368	CAACTTGAAGT
VAACTTGAAGB	HMPREF1120_07729	446	-	1.07e-06	0.0368	GAACTTGAAGT
VAACTTGAAGB	HMPREF1120_09125	496	-	1.07e-06	0.0368	AAACTTGAAGG
VAACTTGAAGB	HMPREF1120_08989	545	-	1.07e-06	0.0368	CAACTTGAAGT
VAACTTGAAGB	HMPREF1120_04078	545	-	1.07e-06	0.0368	GAACTTGAAGT
VAACTTGAAGB	HMPREF1120_00026	569	-	1.07e-06	0.0368	GAACTTGAAGT
VAACTTGAAGB	HMPREF1120_04504	606	-	1.07e-06	0.0368	CAACTTGAAGT
VAACTTGAAGB	HMPREF1120_05030	665	-	1.07e-06	0.0368	AAACTTGAAGC
VAACTTGAAGB	HMPREF1120_08685	667	-	1.07e-06	0.0368	GAACTTGAAGT
VAACTTGAAGB	HMPREF1120_08685	667	-	1.07e-06	0.0368	GAACTTGAAGT
VAACTTGAAGB	HMPREF1120_02533	701	-	1.07e-06	0.0368	CAACTTGAAGT
VAACTTGAAGB	HMPREF1120_06763	713	-	1.07e-06	0.0368	AAACTTGAAGG
VAACTTGAAGB	HMPREF1120_03130	769	-	1.07e-06	0.0368	AAACTTGAAGC
VAACTTGAAGB	HMPREF1120_07787	821	-	1.07e-06	0.0368	CAACTTGAAGT
VAACTTGAAGB	HMPREF1120_02533	830	-	1.07e-06	0.0368	CAACTTGAAGT
VAACTTGAAGB	HMPREF1120_08346	867	-	1.07e-06	0.0368	CAACTTGAAGT
VAACTTGAAGB	HMPREF1120_02092	894	-	1.07e-06	0.0368	AAACTTGAAGG
VAACTTGAAGB	HMPREF1120_07954	930	-	1.07e-06	0.0368	AAACTTGAAGG
VAACTTGAAGB	HMPREF1120_06812	945	-	1.07e-06	0.0368	CAACTTGAAGT
VAACTTGAAGB	HMPREF1120_08950	60	-	1.98e-06	0.0368	CAACTTGAAGC
VAACTTGAAGB	HMPREF1120_01432	104	-	1.98e-06	0.0368	GAACTTGAAGC
VAACTTGAAGB	HMPREF1120_01432	104	-	1.98e-06	0.0368	GAACTTGAAGC
VAACTTGAAGB	HMPREF1120_01432	104	-	1.98e-06	0.0368	GAACTTGAAGC
VAACTTGAAGB	HMPREF1120_01432	104	-	1.98e-06	0.0368	GAACTTGAAGC
VAACTTGAAGB	HMPREF1120_00385	127	-	1.98e-06	0.0368	CAACTTGAAGC
VAACTTGAAGB	HMPREF1120_02092	135	-	1.98e-06	0.0368	GAACTTGAAGG
VAACTTGAAGB	HMPREF1120_00903	139	-	1.98e-06	0.0368	GAACTTGAAGG
VAACTTGAAGB	HMPREF1120_04783	175	-	1.98e-06	0.0368	GAACTTGAAGG
VAACTTGAAGB	HMPREF1120_07972	178	-	1.98e-06	0.0368	GAACTTGAAGC
VAACTTGAAGB	HMPREF1120_08950	218	-	1.98e-06	0.0368	CAACTTGAAGG
VAACTTGAAGB	HMPREF1120_07954	269	-	1.98e-06	0.0368	CAACTTGAAGC
VAACTTGAAGB	HMPREF1120_07853	288	-	1.98e-06	0.0368	GAACTTGAAGG
VAACTTGAAGB	HMPREF1120_00375	306	-	1.98e-06	0.0368	GAACTTGAAGG
VAACTTGAAGB	HMPREF1120_00375	306	-	1.98e-06	0.0368	GAACTTGAAGG
VAACTTGAAGB	HMPREF1120_03564	320	-	1.98e-06	0.0368	GAACTTGAAGC
VAACTTGAAGB	HMPREF1120_06535	330	-	1.98e-06	0.0368	GAACTTGAAGC
VAACTTGAAGB	HMPREF1120_03905	336	-	1.98e-06	0.0368	CAACTTGAAGG
VAACTTGAAGB	HMPREF1120_05880	340	-	1.98e-06	0.0368	GAACTTGAAGC
VAACTTGAAGB	HMPREF1120_05880	340	-	1.98e-06	0.0368	GAACTTGAAGC
VAACTTGAAGB	HMPREF1120_01568	370	-	1.98e-06	0.0368	GAACTTGAAGC
VAACTTGAAGB	HMPREF1120_00619	374	-	1.98e-06	0.0368	CAACTTGAAGC
VAACTTGAAGB	HMPREF1120_07740	380	-	1.98e-06	0.0368	GAACTTGAAGC
VAACTTGAAGB	HMPREF1120_00643	387	-	1.98e-06	0.0368	CAACTTGAAGG
VAACTTGAAGB	HMPREF1120_03564	398	-	1.98e-06	0.0368	GAACTTGAAGC
VAACTTGAAGB	HMPREF1120_02663	416	-	1.98e-06	0.0368	CAACTTGAAGC
VAACTTGAAGB	HMPREF1120_08345	455	-	1.98e-06	0.0368	CAACTTGAAGG
VAACTTGAAGB	HMPREF1120_02722	468	-	1.98e-06	0.0368	GAACTTGAAGG
VAACTTGAAGB	HMPREF1120_07972	499	-	1.98e-06	0.0368	GAACTTGAAGG
VAACTTGAAGB	HMPREF1120_00619	509	-	1.98e-06	0.0368	CAACTTGAAGC
VAACTTGAAGB	HMPREF1120_03588	523	-	1.98e-06	0.0368	CAACTTGAAGC
VAACTTGAAGB	HMPREF1120_03185	530	-	1.98e-06	0.0368	CAACTTGAAGC
VAACTTGAAGB	HMPREF1120_03185	530	-	1.98e-06	0.0368	CAACTTGAAGC
VAACTTGAAGB	HMPREF1120_00632	594	-	1.98e-06	0.0368	GAACTTGAAGG
VAACTTGAAGB	HMPREF1120_03554	608	-	1.98e-06	0.0368	GAACTTGAAGG
VAACTTGAAGB	HMPREF1120_05631	620	-	1.98e-06	0.0368	GAACTTGAAGG
VAACTTGAAGB	HMPREF1120_08676	657	-	1.98e-06	0.0368	GAACTTGAAGG
VAACTTGAAGB	HMPREF1120_08676	657	-	1.98e-06	0.0368	GAACTTGAAGG
VAACTTGAAGB	HMPREF1120_05894	678	-	1.98e-06	0.0368	CAACTTGAAGG
VAACTTGAAGB	HMPREF1120_04783	697	-	1.98e-06	0.0368	CAACTTGAAGG
VAACTTGAAGB	HMPREF1120_03130	727	-	1.98e-06	0.0368	GAACTTGAAGC
VAACTTGAAGB	HMPREF1120_03722	727	-	1.98e-06	0.0368	GAACTTGAAGC
VAACTTGAAGB	HMPREF1120_04505	741	-	1.98e-06	0.0368	GAACTTGAAGC
VAACTTGAAGB	HMPREF1120_05894	803	-	1.98e-06	0.0368	GAACTTGAAGG
VAACTTGAAGB	HMPREF1120_02935	815	-	1.98e-06	0.0368	CAACTTGAAGG
VAACTTGAAGB	HMPREF1120_03554	823	-	1.98e-06	0.0368	CAACTTGAAGC
VAACTTGAAGB	HMPREF1120_07786	885	-	1.98e-06	0.0368	GAACTTGAAGC
VAACTTGAAGB	HMPREF1120_07263	898	-	1.98e-06	0.0368	CAACTTGAAGC
VAACTTGAAGB	HMPREF1120_07263	898	-	1.98e-06	0.0368	CAACTTGAAGC
VAACTTGAAGB	HMPREF1120_00777	903	-	1.98e-06	0.0368	GAACTTGAAGG
VAACTTGAAGB	HMPREF1120_09216	909	-	1.98e-06	0.0368	GAACTTGAAGC
VAACTTGAAGB	HMPREF1120_00052	1093	-	1.98e-06	0.0368	GAACTTGAAGC
VAACTTGAAGB	HMPREF1120_04469	142	-	2.02e-07	0.0368	AAACTTGAAGT
VAACTTGAAGB	HMPREF1120_04987	174	-	2.02e-07	0.0368	AAACTTGAAGT
VAACTTGAAGB	HMPREF1120_00506	212	-	2.02e-07	0.0368	AAACTTGAAGT
VAACTTGAAGB	HMPREF1120_07086	232	-	2.02e-07	0.0368	AAACTTGAAGT
VAACTTGAAGB	HMPREF1120_00269	242	-	2.02e-07	0.0368	AAACTTGAAGT
VAACTTGAAGB	HMPREF1120_03521	243	-	2.02e-07	0.0368	AAACTTGAAGT
VAACTTGAAGB	HMPREF1120_03867	247	-	2.02e-07	0.0368	AAACTTGAAGT
VAACTTGAAGB	HMPREF1120_07161	258	-	2.02e-07	0.0368	AAACTTGAAGT
VAACTTGAAGB	HMPREF1120_04281	283	-	2.02e-07	0.0368	AAACTTGAAGT
VAACTTGAAGB	HMPREF1120_08361	296	-	2.02e-07	0.0368	AAACTTGAAGT
VAACTTGAAGB	HMPREF1120_05033	362	-	2.02e-07	0.0368	AAACTTGAAGT
VAACTTGAAGB	HMPREF1120_05620	422	-	2.02e-07	0.0368	AAACTTGAAGT
VAACTTGAAGB	HMPREF1120_03884	426	-	2.02e-07	0.0368	AAACTTGAAGT
VAACTTGAAGB	HMPREF1120_02745	431	-	2.02e-07	0.0368	AAACTTGAAGT
VAACTTGAAGB	HMPREF1120_02183	438	-	2.02e-07	0.0368	AAACTTGAAGT
VAACTTGAAGB	HMPREF1120_01227	444	-	2.02e-07	0.0368	AAACTTGAAGT
VAACTTGAAGB	HMPREF1120_01190	464	-	2.02e-07	0.0368	AAACTTGAAGT
VAACTTGAAGB	HMPREF1120_08626	483	-	2.02e-07	0.0368	AAACTTGAAGT
VAACTTGAAGB	HMPREF1120_01012	536	-	2.02e-07	0.0368	AAACTTGAAGT
VAACTTGAAGB	HMPREF1120_04970	614	-	2.02e-07	0.0368	AAACTTGAAGT
VAACTTGAAGB	HMPREF1120_06480	615	-	2.02e-07	0.0368	AAACTTGAAGT
VAACTTGAAGB	HMPREF1120_01219	640	-	2.02e-07	0.0368	AAACTTGAAGT
VAACTTGAAGB	HMPREF1120_09150	689	-	2.02e-07	0.0368	AAACTTGAAGT
VAACTTGAAGB	HMPREF1120_06035	692	-	2.02e-07	0.0368	AAACTTGAAGT
VAACTTGAAGB	HMPREF1120_05119	724	-	2.02e-07	0.0368	AAACTTGAAGT
VAACTTGAAGB	HMPREF1120_01302	727	-	2.02e-07	0.0368	AAACTTGAAGT
VAACTTGAAGB	HMPREF1120_08811	804	-	2.02e-07	0.0368	AAACTTGAAGT
VAACTTGAAGB	HMPREF1120_02361	857	-	2.02e-07	0.0368	AAACTTGAAGT
VAACTTGAAGB	HMPREF1120_04676	861	-	2.02e-07	0.0368	AAACTTGAAGT
VAACTTGAAGB	HMPREF1120_08491	881	-	2.02e-07	0.0368	AAACTTGAAGT
VAACTTGAAGB	HMPREF1120_00300	955	-	2.02e-07	0.0368	AAACTTGAAGT
VAACTTGAAGB	HMPREF1120_03450	1073	-	2.02e-07	0.0368	AAACTTGAAGT
VAACTTGAAGB	HMPREF1120_01690	22	-	1.07e-06	0.0368	AAACTTGAAGC
VAACTTGAAGB	HMPREF1120_08544	28	-	1.07e-06	0.0368	CAACTTGAAGT
VAACTTGAAGB	HMPREF1120_01750	33	-	1.07e-06	0.0368	AAACTTGAAGC
VAACTTGAAGB	HMPREF1120_06717	46	-	1.07e-06	0.0368	AAACTTGAAGG
VAACTTGAAGB	HMPREF1120_02130	58	-	1.07e-06	0.0368	AAACTTGAAGG
VAACTTGAAGB	HMPREF1120_02905	63	-	1.07e-06	0.0368	CAACTTGAAGT
VAACTTGAAGB	HMPREF1120_04415	63	-	1.07e-06	0.0368	AAACTTGAAGC
VAACTTGAAGB	HMPREF1120_06835	77	-	1.07e-06	0.0368	CAACTTGAAGT
VAACTTGAAGB	HMPREF1120_05717	78	-	1.07e-06	0.0368	AAACTTGAAGC
VAACTTGAAGB	HMPREF1120_03574	79	-	1.07e-06	0.0368	CAACTTGAAGT
VAACTTGAAGB	HMPREF1120_01412	84	-	1.07e-06	0.0368	GAACTTGAAGT
VAACTTGAAGB	HMPREF1120_00744	92	-	1.07e-06	0.0368	CAACTTGAAGT
VAACTTGAAGB	HMPREF1120_02285	93	-	1.07e-06	0.0368	GAACTTGAAGT
VAACTTGAAGB	HMPREF1120_02250	95	-	1.07e-06	0.0368	GAACTTGAAGT
VAACTTGAAGB	HMPREF1120_07998	96	-	1.07e-06	0.0368	CAACTTGAAGT
VAACTTGAAGB	HMPREF1120_01979	98	-	1.07e-06	0.0368	CAACTTGAAGT
VAACTTGAAGB	HMPREF1120_02395	106	-	1.07e-06	0.0368	CAACTTGAAGT
VAACTTGAAGB	HMPREF1120_07106	112	-	1.07e-06	0.0368	AAACTTGAAGC
VAACTTGAAGB	HMPREF1120_06651	113	-	1.07e-06	0.0368	CAACTTGAAGT
VAACTTGAAGB	HMPREF1120_07183	117	-	1.07e-06	0.0368	CAACTTGAAGT
VAACTTGAAGB	HMPREF1120_02231	118	-	1.07e-06	0.0368	CAACTTGAAGT
VAACTTGAAGB	HMPREF1120_08585	133	-	1.07e-06	0.0368	AAACTTGAAGG
VAACTTGAAGB	HMPREF1120_06948	135	-	1.07e-06	0.0368	GAACTTGAAGT
VAACTTGAAGB	HMPREF1120_03791	139	-	1.07e-06	0.0368	AAACTTGAAGC
VAACTTGAAGB	HMPREF1120_04146	140	-	1.07e-06	0.0368	CAACTTGAAGT
VAACTTGAAGB	HMPREF1120_00166	143	-	1.07e-06	0.0368	AAACTTGAAGC
VAACTTGAAGB	HMPREF1120_00536	145	-	1.07e-06	0.0368	GAACTTGAAGT
VAACTTGAAGB	HMPREF1120_01549	155	-	1.07e-06	0.0368	GAACTTGAAGT
VAACTTGAAGB	HMPREF1120_05316	168	-	1.07e-06	0.0368	CAACTTGAAGT
VAACTTGAAGB	HMPREF1120_08471	184	-	1.07e-06	0.0368	AAACTTGAAGG
VAACTTGAAGB	HMPREF1120_02947	187	-	1.07e-06	0.0368	AAACTTGAAGG
VAACTTGAAGB	HMPREF1120_01567	204	-	1.07e-06	0.0368	CAACTTGAAGT
VAACTTGAAGB	HMPREF1120_09207	207	-	1.07e-06	0.0368	GAACTTGAAGT
VAACTTGAAGB	HMPREF1120_07449	207	-	1.07e-06	0.0368	GAACTTGAAGT
VAACTTGAAGB	HMPREF1120_02323	209	-	1.07e-06	0.0368	CAACTTGAAGT
VAACTTGAAGB	HMPREF1120_01159	209	-	1.07e-06	0.0368	CAACTTGAAGT
VAACTTGAAGB	HMPREF1120_03619	210	-	1.07e-06	0.0368	AAACTTGAAGC
VAACTTGAAGB	HMPREF1120_04900	215	-	1.07e-06	0.0368	CAACTTGAAGT
VAACTTGAAGB	HMPREF1120_00182	223	-	1.07e-06	0.0368	GAACTTGAAGT
VAACTTGAAGB	HMPREF1120_05663	224	-	1.07e-06	0.0368	CAACTTGAAGT
VAACTTGAAGB	HMPREF1120_04587	229	-	1.07e-06	0.0368	AAACTTGAAGC
VAACTTGAAGB	HMPREF1120_05882	235	-	1.07e-06	0.0368	CAACTTGAAGT
VAACTTGAAGB	HMPREF1120_00141	240	-	1.07e-06	0.0368	CAACTTGAAGT
VAACTTGAAGB	HMPREF1120_03804	241	-	1.07e-06	0.0368	CAACTTGAAGT
VAACTTGAAGB	HMPREF1120_03054	241	-	1.07e-06	0.0368	CAACTTGAAGT
VAACTTGAAGB	HMPREF1120_03559	249	-	1.07e-06	0.0368	CAACTTGAAGT
VAACTTGAAGB	HMPREF1120_08100	249	-	1.07e-06	0.0368	AAACTTGAAGG
VAACTTGAAGB	HMPREF1120_01537	249	-	1.07e-06	0.0368	GAACTTGAAGT
VAACTTGAAGB	HMPREF1120_00913	254	-	1.07e-06	0.0368	CAACTTGAAGT
VAACTTGAAGB	HMPREF1120_02736	261	-	1.07e-06	0.0368	AAACTTGAAGC
VAACTTGAAGB	HMPREF1120_00413	264	-	1.07e-06	0.0368	AAACTTGAAGC
VAACTTGAAGB	HMPREF1120_07228	275	-	1.07e-06	0.0368	CAACTTGAAGT
VAACTTGAAGB	HMPREF1120_09134	278	-	1.07e-06	0.0368	AAACTTGAAGC
VAACTTGAAGB	HMPREF1120_00970	281	-	1.07e-06	0.0368	AAACTTGAAGG
VAACTTGAAGB	HMPREF1120_00809	289	-	1.07e-06	0.0368	CAACTTGAAGT
VAACTTGAAGB	HMPREF1120_07163	295	-	1.07e-06	0.0368	CAACTTGAAGT
VAACTTGAAGB	HMPREF1120_01100	302	-	1.07e-06	0.0368	CAACTTGAAGT
VAACTTGAAGB	HMPREF1120_09256	306	-	1.07e-06	0.0368	CAACTTGAAGT
VAACTTGAAGB	HMPREF1120_03015	306	-	1.07e-06	0.0368	CAACTTGAAGT
VAACTTGAAGB	HMPREF1120_00288	310	-	1.07e-06	0.0368	CAACTTGAAGT
VAACTTGAAGB	HMPREF1120_03329	310	-	1.07e-06	0.0368	CAACTTGAAGT
VAACTTGAAGB	HMPREF1120_01723	312	-	1.07e-06	0.0368	CAACTTGAAGT
VAACTTGAAGB	HMPREF1120_08502	315	-	1.07e-06	0.0368	CAACTTGAAGT
VAACTTGAAGB	HMPREF1120_00958	317	-	1.07e-06	0.0368	AAACTTGAAGC
VAACTTGAAGB	HMPREF1120_00908	319	-	1.07e-06	0.0368	AAACTTGAAGG
VAACTTGAAGB	HMPREF1120_00910	319	-	1.07e-06	0.0368	CAACTTGAAGT
VAACTTGAAGB	HMPREF1120_06517	321	-	1.07e-06	0.0368	AAACTTGAAGC
VAACTTGAAGB	HMPREF1120_02242	324	-	1.07e-06	0.0368	AAACTTGAAGG
VAACTTGAAGB	HMPREF1120_06489	324	-	1.07e-06	0.0368	CAACTTGAAGT
VAACTTGAAGB	HMPREF1120_04568	326	-	1.07e-06	0.0368	CAACTTGAAGT
VAACTTGAAGB	HMPREF1120_04914	330	-	1.07e-06	0.0368	CAACTTGAAGT
VAACTTGAAGB	HMPREF1120_09051	333	-	1.07e-06	0.0368	CAACTTGAAGT
VAACTTGAAGB	HMPREF1120_05080	336	-	1.07e-06	0.0368	CAACTTGAAGT
VAACTTGAAGB	HMPREF1120_02637	342	-	1.07e-06	0.0368	CAACTTGAAGT
VAACTTGAAGB	HMPREF1120_06712	348	-	1.07e-06	0.0368	AAACTTGAAGG
VAACTTGAAGB	HMPREF1120_00137	349	-	1.07e-06	0.0368	CAACTTGAAGT
VAACTTGAAGB	HMPREF1120_06145	350	-	1.07e-06	0.0368	AAACTTGAAGG
VAACTTGAAGB	HMPREF1120_02792	356	-	1.07e-06	0.0368	CAACTTGAAGT
VAACTTGAAGB	HMPREF1120_02473	358	-	1.07e-06	0.0368	AAACTTGAAGC
VAACTTGAAGB	HMPREF1120_05575	359	-	1.07e-06	0.0368	GAACTTGAAGT
VAACTTGAAGB	HMPREF1120_05638	361	-	1.07e-06	0.0368	GAACTTGAAGT
VAACTTGAAGB	HMPREF1120_05683	361	-	1.07e-06	0.0368	AAACTTGAAGC
VAACTTGAAGB	HMPREF1120_06979	366	-	1.07e-06	0.0368	AAACTTGAAGG
VAACTTGAAGB	HMPREF1120_02624	366	-	1.07e-06	0.0368	CAACTTGAAGT
VAACTTGAAGB	HMPREF1120_00096	370	-	1.07e-06	0.0368	CAACTTGAAGT
VAACTTGAAGB	HMPREF1120_05793	379	-	1.07e-06	0.0368	AAACTTGAAGG
VAACTTGAAGB	HMPREF1120_05480	380	-	1.07e-06	0.0368	CAACTTGAAGT
VAACTTGAAGB	HMPREF1120_08039	381	-	1.07e-06	0.0368	GAACTTGAAGT
VAACTTGAAGB	HMPREF1120_01601	386	-	1.07e-06	0.0368	CAACTTGAAGT
VAACTTGAAGB	HMPREF1120_06270	386	-	1.07e-06	0.0368	CAACTTGAAGT
VAACTTGAAGB	HMPREF1120_08006	393	-	1.07e-06	0.0368	GAACTTGAAGT
VAACTTGAAGB	HMPREF1120_06870	395	-	1.07e-06	0.0368	CAACTTGAAGT
VAACTTGAAGB	HMPREF1120_02838	397	-	1.07e-06	0.0368	AAACTTGAAGG
VAACTTGAAGB	HMPREF1120_05800	400	-	1.07e-06	0.0368	AAACTTGAAGC
VAACTTGAAGB	HMPREF1120_07830	401	-	1.07e-06	0.0368	AAACTTGAAGG
VAACTTGAAGB	HMPREF1120_05875	408	-	1.07e-06	0.0368	GAACTTGAAGT
VAACTTGAAGB	HMPREF1120_03042	412	-	1.07e-06	0.0368	AAACTTGAAGG
VAACTTGAAGB	HMPREF1120_05007	413	-	1.07e-06	0.0368	AAACTTGAAGC
VAACTTGAAGB	HMPREF1120_03080	414	-	1.07e-06	0.0368	GAACTTGAAGT
VAACTTGAAGB	HMPREF1120_08304	425	-	1.07e-06	0.0368	AAACTTGAAGC
VAACTTGAAGB	HMPREF1120_06336	432	-	1.07e-06	0.0368	GAACTTGAAGT
VAACTTGAAGB	HMPREF1120_06825	433	-	1.07e-06	0.0368	CAACTTGAAGT
VAACTTGAAGB	HMPREF1120_04506	433	-	1.07e-06	0.0368	GAACTTGAAGT
VAACTTGAAGB	HMPREF1120_07078	434	-	1.07e-06	0.0368	CAACTTGAAGT
VAACTTGAAGB	HMPREF1120_06207	435	-	1.07e-06	0.0368	AAACTTGAAGG
VAACTTGAAGB	HMPREF1120_03528	444	-	1.07e-06	0.0368	AAACTTGAAGC
VAACTTGAAGB	HMPREF1120_03207	453	-	1.07e-06	0.0368	CAACTTGAAGT
VAACTTGAAGB	HMPREF1120_06032	456	-	1.07e-06	0.0368	CAACTTGAAGT
VAACTTGAAGB	HMPREF1120_00499	465	-	1.07e-06	0.0368	AAACTTGAAGC
VAACTTGAAGB	HMPREF1120_04112	466	-	1.07e-06	0.0368	GAACTTGAAGT
VAACTTGAAGB	HMPREF1120_03087	466	-	1.07e-06	0.0368	CAACTTGAAGT
VAACTTGAAGB	HMPREF1120_01735	466	-	1.07e-06	0.0368	GAACTTGAAGT
VAACTTGAAGB	HMPREF1120_06465	471	-	1.07e-06	0.0368	AAACTTGAAGG
VAACTTGAAGB	HMPREF1120_07762	472	-	1.07e-06	0.0368	GAACTTGAAGT
VAACTTGAAGB	HMPREF1120_04618	480	-	1.07e-06	0.0368	CAACTTGAAGT
VAACTTGAAGB	HMPREF1120_06493	482	-	1.07e-06	0.0368	AAACTTGAAGC
VAACTTGAAGB	HMPREF1120_06029	486	-	1.07e-06	0.0368	AAACTTGAAGG
VAACTTGAAGB	HMPREF1120_02938	489	-	1.07e-06	0.0368	CAACTTGAAGT
VAACTTGAAGB	HMPREF1120_04249	489	-	1.07e-06	0.0368	CAACTTGAAGT
VAACTTGAAGB	HMPREF1120_05017	490	-	1.07e-06	0.0368	AAACTTGAAGC
VAACTTGAAGB	HMPREF1120_05290	491	-	1.07e-06	0.0368	GAACTTGAAGT
VAACTTGAAGB	HMPREF1120_08299	493	-	1.07e-06	0.0368	GAACTTGAAGT
VAACTTGAAGB	HMPREF1120_06288	498	-	1.07e-06	0.0368	CAACTTGAAGT
VAACTTGAAGB	HMPREF1120_09280	498	-	1.07e-06	0.0368	AAACTTGAAGG
VAACTTGAAGB	HMPREF1120_03180	500	-	1.07e-06	0.0368	CAACTTGAAGT
VAACTTGAAGB	HMPREF1120_04195	501	-	1.07e-06	0.0368	CAACTTGAAGT
VAACTTGAAGB	HMPREF1120_07623	512	-	1.07e-06	0.0368	GAACTTGAAGT
VAACTTGAAGB	HMPREF1120_05914	513	-	1.07e-06	0.0368	AAACTTGAAGC
VAACTTGAAGB	HMPREF1120_08504	520	-	1.07e-06	0.0368	GAACTTGAAGT
VAACTTGAAGB	HMPREF1120_02756	532	-	1.07e-06	0.0368	GAACTTGAAGT
VAACTTGAAGB	HMPREF1120_01460	535	-	1.07e-06	0.0368	CAACTTGAAGT
VAACTTGAAGB	HMPREF1120_06575	542	-	1.07e-06	0.0368	GAACTTGAAGT
VAACTTGAAGB	HMPREF1120_02458	551	-	1.07e-06	0.0368	CAACTTGAAGT
VAACTTGAAGB	HMPREF1120_08077	558	-	1.07e-06	0.0368	GAACTTGAAGT
VAACTTGAAGB	HMPREF1120_05364	560	-	1.07e-06	0.0368	CAACTTGAAGT
VAACTTGAAGB	HMPREF1120_03662	565	-	1.07e-06	0.0368	GAACTTGAAGT
VAACTTGAAGB	HMPREF1120_08096	568	-	1.07e-06	0.0368	CAACTTGAAGT
VAACTTGAAGB	HMPREF1120_06316	582	-	1.07e-06	0.0368	AAACTTGAAGG
VAACTTGAAGB	HMPREF1120_09266	582	-	1.07e-06	0.0368	CAACTTGAAGT
VAACTTGAAGB	HMPREF1120_02358	589	-	1.07e-06	0.0368	CAACTTGAAGT
VAACTTGAAGB	HMPREF1120_07634	606	-	1.07e-06	0.0368	GAACTTGAAGT
VAACTTGAAGB	HMPREF1120_04891	617	-	1.07e-06	0.0368	AAACTTGAAGG
VAACTTGAAGB	HMPREF1120_00823	642	-	1.07e-06	0.0368	CAACTTGAAGT
VAACTTGAAGB	HMPREF1120_02931	643	-	1.07e-06	0.0368	GAACTTGAAGT
VAACTTGAAGB	HMPREF1120_03439	654	-	1.07e-06	0.0368	AAACTTGAAGG
VAACTTGAAGB	HMPREF1120_07946	656	-	1.07e-06	0.0368	GAACTTGAAGT
VAACTTGAAGB	HMPREF1120_02178	665	-	1.07e-06	0.0368	AAACTTGAAGC
VAACTTGAAGB	HMPREF1120_00569	667	-	1.07e-06	0.0368	CAACTTGAAGT
VAACTTGAAGB	HMPREF1120_07241	672	-	1.07e-06	0.0368	CAACTTGAAGT
VAACTTGAAGB	HMPREF1120_03356	678	-	1.07e-06	0.0368	GAACTTGAAGT
VAACTTGAAGB	HMPREF1120_02188	681	-	1.07e-06	0.0368	CAACTTGAAGT
VAACTTGAAGB	HMPREF1120_01180	691	-	1.07e-06	0.0368	CAACTTGAAGT
VAACTTGAAGB	HMPREF1120_07258	697	-	1.07e-06	0.0368	GAACTTGAAGT
VAACTTGAAGB	HMPREF1120_02392	698	-	1.07e-06	0.0368	CAACTTGAAGT
VAACTTGAAGB	HMPREF1120_01965	702	-	1.07e-06	0.0368	CAACTTGAAGT
VAACTTGAAGB	HMPREF1120_08782	704	-	1.07e-06	0.0368	CAACTTGAAGT
VAACTTGAAGB	HMPREF1120_07758	707	-	1.07e-06	0.0368	GAACTTGAAGT
VAACTTGAAGB	HMPREF1120_05902	738	-	1.07e-06	0.0368	GAACTTGAAGT
VAACTTGAAGB	HMPREF1120_02776	740	-	1.07e-06	0.0368	AAACTTGAAGG
VAACTTGAAGB	HMPREF1120_00734	740	-	1.07e-06	0.0368	AAACTTGAAGG
VAACTTGAAGB	HMPREF1120_02384	746	-	1.07e-06	0.0368	GAACTTGAAGT
VAACTTGAAGB	HMPREF1120_03295	746	-	1.07e-06	0.0368	CAACTTGAAGT
VAACTTGAAGB	HMPREF1120_07869	748	-	1.07e-06	0.0368	CAACTTGAAGT
VAACTTGAAGB	HMPREF1120_00303	752	-	1.07e-06	0.0368	GAACTTGAAGT
VAACTTGAAGB	HMPREF1120_02934	755	-	1.07e-06	0.0368	GAACTTGAAGT
VAACTTGAAGB	HMPREF1120_06615	765	-	1.07e-06	0.0368	CAACTTGAAGT
VAACTTGAAGB	HMPREF1120_08481	766	-	1.07e-06	0.0368	GAACTTGAAGT
VAACTTGAAGB	HMPREF1120_01799	770	-	1.07e-06	0.0368	GAACTTGAAGT
VAACTTGAAGB	HMPREF1120_02616	773	-	1.07e-06	0.0368	AAACTTGAAGC
VAACTTGAAGB	HMPREF1120_07549	774	-	1.07e-06	0.0368	CAACTTGAAGT
VAACTTGAAGB	HMPREF1120_03397	789	-	1.07e-06	0.0368	AAACTTGAAGG
VAACTTGAAGB	HMPREF1120_03281	792	-	1.07e-06	0.0368	CAACTTGAAGT
VAACTTGAAGB	HMPREF1120_04560	803	-	1.07e-06	0.0368	GAACTTGAAGT
VAACTTGAAGB	HMPREF1120_08464	818	-	1.07e-06	0.0368	GAACTTGAAGT
VAACTTGAAGB	HMPREF1120_06132	822	-	1.07e-06	0.0368	GAACTTGAAGT
VAACTTGAAGB	HMPREF1120_05377	838	-	1.07e-06	0.0368	GAACTTGAAGT
VAACTTGAAGB	HMPREF1120_04772	840	-	1.07e-06	0.0368	AAACTTGAAGC
VAACTTGAAGB	HMPREF1120_05440	855	-	1.07e-06	0.0368	AAACTTGAAGC
VAACTTGAAGB	HMPREF1120_07336	870	-	1.07e-06	0.0368	AAACTTGAAGG
VAACTTGAAGB	HMPREF1120_00679	879	-	1.07e-06	0.0368	GAACTTGAAGT
VAACTTGAAGB	HMPREF1120_03174	886	-	1.07e-06	0.0368	CAACTTGAAGT
VAACTTGAAGB	HMPREF1120_00341	907	-	1.07e-06	0.0368	AAACTTGAAGC
VAACTTGAAGB	HMPREF1120_01873	913	-	1.07e-06	0.0368	GAACTTGAAGT
VAACTTGAAGB	HMPREF1120_08360	920	-	1.07e-06	0.0368	CAACTTGAAGT
VAACTTGAAGB	HMPREF1120_03709	947	-	1.07e-06	0.0368	CAACTTGAAGT
VAACTTGAAGB	HMPREF1120_04667	949	-	1.07e-06	0.0368	CAACTTGAAGT
VAACTTGAAGB	HMPREF1120_05385	969	-	1.07e-06	0.0368	GAACTTGAAGT
VAACTTGAAGB	HMPREF1120_04253	986	-	1.07e-06	0.0368	CAACTTGAAGT
VAACTTGAAGB	HMPREF1120_00057	998	-	1.07e-06	0.0368	CAACTTGAAGT
VAACTTGAAGB	HMPREF1120_04888	1060	-	1.07e-06	0.0368	GAACTTGAAGT
VAACTTGAAGB	HMPREF1120_08137	1079	-	1.07e-06	0.0368	AAACTTGAAGG
VAACTTGAAGB	HMPREF1120_07731	1082	-	1.07e-06	0.0368	CAACTTGAAGT
VAACTTGAAGB	HMPREF1120_09311	1148	-	1.07e-06	0.0368	CAACTTGAAGT
VAACTTGAAGB	HMPREF1120_07409	1161	-	1.07e-06	0.0368	AAACTTGAAGG
VAACTTGAAGB	HMPREF1120_00038	21	-	1.98e-06	0.0368	CAACTTGAAGC
VAACTTGAAGB	HMPREF1120_01967	22	-	1.98e-06	0.0368	CAACTTGAAGG
VAACTTGAAGB	HMPREF1120_08869	36	-	1.98e-06	0.0368	GAACTTGAAGG
VAACTTGAAGB	HMPREF1120_00408	40	-	1.98e-06	0.0368	GAACTTGAAGG
VAACTTGAAGB	HMPREF1120_08519	41	-	1.98e-06	0.0368	GAACTTGAAGG
VAACTTGAAGB	HMPREF1120_06764	48	-	1.98e-06	0.0368	GAACTTGAAGG
VAACTTGAAGB	HMPREF1120_06319	53	-	1.98e-06	0.0368	GAACTTGAAGC
VAACTTGAAGB	HMPREF1120_06792	55	-	1.98e-06	0.0368	CAACTTGAAGC
VAACTTGAAGB	HMPREF1120_03257	56	-	1.98e-06	0.0368	CAACTTGAAGG
VAACTTGAAGB	HMPREF1120_02939	57	-	1.98e-06	0.0368	CAACTTGAAGG
VAACTTGAAGB	HMPREF1120_06791	62	-	1.98e-06	0.0368	GAACTTGAAGC
VAACTTGAAGB	HMPREF1120_02210	64	-	1.98e-06	0.0368	CAACTTGAAGG
VAACTTGAAGB	HMPREF1120_04952	76	-	1.98e-06	0.0368	GAACTTGAAGC
VAACTTGAAGB	HMPREF1120_01614	86	-	1.98e-06	0.0368	GAACTTGAAGG
VAACTTGAAGB	HMPREF1120_03117	89	-	1.98e-06	0.0368	CAACTTGAAGG
VAACTTGAAGB	HMPREF1120_05509	102	-	1.98e-06	0.0368	GAACTTGAAGC
VAACTTGAAGB	HMPREF1120_07916	112	-	1.98e-06	0.0368	CAACTTGAAGC
VAACTTGAAGB	HMPREF1120_02258	121	-	1.98e-06	0.0368	CAACTTGAAGG
VAACTTGAAGB	HMPREF1120_08259	122	-	1.98e-06	0.0368	CAACTTGAAGC
VAACTTGAAGB	HMPREF1120_01946	140	-	1.98e-06	0.0368	CAACTTGAAGC
VAACTTGAAGB	HMPREF1120_07334	141	-	1.98e-06	0.0368	GAACTTGAAGC
VAACTTGAAGB	HMPREF1120_06813	141	-	1.98e-06	0.0368	CAACTTGAAGC
VAACTTGAAGB	HMPREF1120_08264	145	-	1.98e-06	0.0368	CAACTTGAAGC
VAACTTGAAGB	HMPREF1120_06656	150	-	1.98e-06	0.0368	GAACTTGAAGC
VAACTTGAAGB	HMPREF1120_07617	158	-	1.98e-06	0.0368	GAACTTGAAGG
VAACTTGAAGB	HMPREF1120_05407	160	-	1.98e-06	0.0368	CAACTTGAAGC
VAACTTGAAGB	HMPREF1120_01367	167	-	1.98e-06	0.0368	GAACTTGAAGC
VAACTTGAAGB	HMPREF1120_01239	169	-	1.98e-06	0.0368	CAACTTGAAGC
VAACTTGAAGB	HMPREF1120_06089	181	-	1.98e-06	0.0368	GAACTTGAAGC
VAACTTGAAGB	HMPREF1120_04273	181	-	1.98e-06	0.0368	CAACTTGAAGC
VAACTTGAAGB	HMPREF1120_01371	184	-	1.98e-06	0.0368	CAACTTGAAGG
VAACTTGAAGB	HMPREF1120_01746	191	-	1.98e-06	0.0368	CAACTTGAAGC
VAACTTGAAGB	HMPREF1120_01386	191	-	1.98e-06	0.0368	CAACTTGAAGC
VAACTTGAAGB	HMPREF1120_01421	195	-	1.98e-06	0.0368	GAACTTGAAGC
VAACTTGAAGB	HMPREF1120_03245	200	-	1.98e-06	0.0368	GAACTTGAAGG
VAACTTGAAGB	HMPREF1120_06531	202	-	1.98e-06	0.0368	CAACTTGAAGC
VAACTTGAAGB	HMPREF1120_07685	202	-	1.98e-06	0.0368	GAACTTGAAGG
VAACTTGAAGB	HMPREF1120_02266	214	-	1.98e-06	0.0368	CAACTTGAAGC
VAACTTGAAGB	HMPREF1120_08074	217	-	1.98e-06	0.0368	GAACTTGAAGG
VAACTTGAAGB	HMPREF1120_00468	221	-	1.98e-06	0.0368	CAACTTGAAGC
VAACTTGAAGB	HMPREF1120_05640	231	-	1.98e-06	0.0368	CAACTTGAAGC
VAACTTGAAGB	HMPREF1120_02788	235	-	1.98e-06	0.0368	GAACTTGAAGG
VAACTTGAAGB	HMPREF1120_00347	243	-	1.98e-06	0.0368	GAACTTGAAGC
VAACTTGAAGB	HMPREF1120_01836	244	-	1.98e-06	0.0368	GAACTTGAAGC
VAACTTGAAGB	HMPREF1120_02729	247	-	1.98e-06	0.0368	GAACTTGAAGC
VAACTTGAAGB	HMPREF1120_09199	248	-	1.98e-06	0.0368	CAACTTGAAGC
VAACTTGAAGB	HMPREF1120_04239	250	-	1.98e-06	0.0368	CAACTTGAAGC
VAACTTGAAGB	HMPREF1120_00246	256	-	1.98e-06	0.0368	CAACTTGAAGG
VAACTTGAAGB	HMPREF1120_09226	258	-	1.98e-06	0.0368	CAACTTGAAGC
VAACTTGAAGB	HMPREF1120_04773	259	-	1.98e-06	0.0368	GAACTTGAAGC
VAACTTGAAGB	HMPREF1120_07630	261	-	1.98e-06	0.0368	CAACTTGAAGG
VAACTTGAAGB	HMPREF1120_05827	269	-	1.98e-06	0.0368	CAACTTGAAGG
VAACTTGAAGB	HMPREF1120_08931	273	-	1.98e-06	0.0368	GAACTTGAAGG
VAACTTGAAGB	HMPREF1120_09234	273	-	1.98e-06	0.0368	GAACTTGAAGC
VAACTTGAAGB	HMPREF1120_05414	276	-	1.98e-06	0.0368	GAACTTGAAGC
VAACTTGAAGB	HMPREF1120_06263	278	-	1.98e-06	0.0368	CAACTTGAAGC
VAACTTGAAGB	HMPREF1120_08407	278	-	1.98e-06	0.0368	GAACTTGAAGG
VAACTTGAAGB	HMPREF1120_00466	284	-	1.98e-06	0.0368	GAACTTGAAGG
VAACTTGAAGB	HMPREF1120_03421	285	-	1.98e-06	0.0368	GAACTTGAAGC
VAACTTGAAGB	HMPREF1120_03435	290	-	1.98e-06	0.0368	GAACTTGAAGG
VAACTTGAAGB	HMPREF1120_08636	294	-	1.98e-06	0.0368	GAACTTGAAGC
VAACTTGAAGB	HMPREF1120_03101	295	-	1.98e-06	0.0368	GAACTTGAAGG
VAACTTGAAGB	HMPREF1120_02316	296	-	1.98e-06	0.0368	CAACTTGAAGC
VAACTTGAAGB	HMPREF1120_07876	303	-	1.98e-06	0.0368	CAACTTGAAGG
VAACTTGAAGB	HMPREF1120_03266	307	-	1.98e-06	0.0368	CAACTTGAAGC
VAACTTGAAGB	HMPREF1120_08507	309	-	1.98e-06	0.0368	GAACTTGAAGG
VAACTTGAAGB	HMPREF1120_09091	309	-	1.98e-06	0.0368	GAACTTGAAGG
VAACTTGAAGB	HMPREF1120_06376	312	-	1.98e-06	0.0368	GAACTTGAAGG
VAACTTGAAGB	HMPREF1120_03072	315	-	1.98e-06	0.0368	GAACTTGAAGC
VAACTTGAAGB	HMPREF1120_01668	324	-	1.98e-06	0.0368	GAACTTGAAGG
VAACTTGAAGB	HMPREF1120_00669	324	-	1.98e-06	0.0368	CAACTTGAAGC
VAACTTGAAGB	HMPREF1120_00143	328	-	1.98e-06	0.0368	CAACTTGAAGG
VAACTTGAAGB	HMPREF1120_08498	329	-	1.98e-06	0.0368	CAACTTGAAGC
VAACTTGAAGB	HMPREF1120_03444	338	-	1.98e-06	0.0368	GAACTTGAAGG
VAACTTGAAGB	HMPREF1120_02826	341	-	1.98e-06	0.0368	CAACTTGAAGC
VAACTTGAAGB	HMPREF1120_01476	342	-	1.98e-06	0.0368	CAACTTGAAGC
VAACTTGAAGB	HMPREF1120_07366	346	-	1.98e-06	0.0368	CAACTTGAAGG
VAACTTGAAGB	HMPREF1120_08217	353	-	1.98e-06	0.0368	GAACTTGAAGC
VAACTTGAAGB	HMPREF1120_07015	354	-	1.98e-06	0.0368	GAACTTGAAGC
VAACTTGAAGB	HMPREF1120_06130	355	-	1.98e-06	0.0368	CAACTTGAAGC
VAACTTGAAGB	HMPREF1120_02010	356	-	1.98e-06	0.0368	CAACTTGAAGG
VAACTTGAAGB	HMPREF1120_09148	360	-	1.98e-06	0.0368	GAACTTGAAGC
VAACTTGAAGB	HMPREF1120_00786	360	-	1.98e-06	0.0368	GAACTTGAAGC
VAACTTGAAGB	HMPREF1120_06484	369	-	1.98e-06	0.0368	GAACTTGAAGC
VAACTTGAAGB	HMPREF1120_05429	373	-	1.98e-06	0.0368	GAACTTGAAGG
VAACTTGAAGB	HMPREF1120_07794	381	-	1.98e-06	0.0368	CAACTTGAAGC
VAACTTGAAGB	HMPREF1120_01338	381	-	1.98e-06	0.0368	GAACTTGAAGC
VAACTTGAAGB	HMPREF1120_06172	396	-	1.98e-06	0.0368	CAACTTGAAGG
VAACTTGAAGB	HMPREF1120_08293	400	-	1.98e-06	0.0368	GAACTTGAAGG
VAACTTGAAGB	HMPREF1120_04036	413	-	1.98e-06	0.0368	GAACTTGAAGC
VAACTTGAAGB	HMPREF1120_08864	413	-	1.98e-06	0.0368	GAACTTGAAGC
VAACTTGAAGB	HMPREF1120_01578	417	-	1.98e-06	0.0368	GAACTTGAAGC
VAACTTGAAGB	HMPREF1120_04167	420	-	1.98e-06	0.0368	CAACTTGAAGG
VAACTTGAAGB	HMPREF1120_03852	422	-	1.98e-06	0.0368	CAACTTGAAGG
VAACTTGAAGB	HMPREF1120_07456	425	-	1.98e-06	0.0368	CAACTTGAAGG
VAACTTGAAGB	HMPREF1120_02305	425	-	1.98e-06	0.0368	GAACTTGAAGC
VAACTTGAAGB	HMPREF1120_09204	427	-	1.98e-06	0.0368	GAACTTGAAGG
VAACTTGAAGB	HMPREF1120_05651	431	-	1.98e-06	0.0368	CAACTTGAAGG
VAACTTGAAGB	HMPREF1120_06811	441	-	1.98e-06	0.0368	CAACTTGAAGG
VAACTTGAAGB	HMPREF1120_04103	442	-	1.98e-06	0.0368	CAACTTGAAGG
VAACTTGAAGB	HMPREF1120_08780	449	-	1.98e-06	0.0368	CAACTTGAAGC
VAACTTGAAGB	HMPREF1120_01449	452	-	1.98e-06	0.0368	CAACTTGAAGG
VAACTTGAAGB	HMPREF1120_01680	452	-	1.98e-06	0.0368	CAACTTGAAGC
VAACTTGAAGB	HMPREF1120_00144	454	-	1.98e-06	0.0368	GAACTTGAAGC
VAACTTGAAGB	HMPREF1120_03834	455	-	1.98e-06	0.0368	GAACTTGAAGC
VAACTTGAAGB	HMPREF1120_05582	457	-	1.98e-06	0.0368	CAACTTGAAGG
VAACTTGAAGB	HMPREF1120_08139	457	-	1.98e-06	0.0368	GAACTTGAAGG
VAACTTGAAGB	HMPREF1120_06777	464	-	1.98e-06	0.0368	CAACTTGAAGG
VAACTTGAAGB	HMPREF1120_06885	469	-	1.98e-06	0.0368	CAACTTGAAGC
VAACTTGAAGB	HMPREF1120_00947	478	-	1.98e-06	0.0368	GAACTTGAAGG
VAACTTGAAGB	HMPREF1120_03010	479	-	1.98e-06	0.0368	GAACTTGAAGC
VAACTTGAAGB	HMPREF1120_07721	482	-	1.98e-06	0.0368	CAACTTGAAGG
VAACTTGAAGB	HMPREF1120_06501	483	-	1.98e-06	0.0368	GAACTTGAAGC
VAACTTGAAGB	HMPREF1120_07918	486	-	1.98e-06	0.0368	GAACTTGAAGC
VAACTTGAAGB	HMPREF1120_07961	487	-	1.98e-06	0.0368	GAACTTGAAGG
VAACTTGAAGB	HMPREF1120_08045	487	-	1.98e-06	0.0368	GAACTTGAAGC
VAACTTGAAGB	HMPREF1120_00401	491	-	1.98e-06	0.0368	CAACTTGAAGG
VAACTTGAAGB	HMPREF1120_02104	492	-	1.98e-06	0.0368	GAACTTGAAGG
VAACTTGAAGB	HMPREF1120_03372	503	-	1.98e-06	0.0368	GAACTTGAAGG
VAACTTGAAGB	HMPREF1120_03686	506	-	1.98e-06	0.0368	GAACTTGAAGG
VAACTTGAAGB	HMPREF1120_08665	509	-	1.98e-06	0.0368	CAACTTGAAGG
VAACTTGAAGB	HMPREF1120_09019	512	-	1.98e-06	0.0368	GAACTTGAAGC
VAACTTGAAGB	HMPREF1120_08154	522	-	1.98e-06	0.0368	CAACTTGAAGG
VAACTTGAAGB	HMPREF1120_01784	526	-	1.98e-06	0.0368	CAACTTGAAGG
VAACTTGAAGB	HMPREF1120_04381	529	-	1.98e-06	0.0368	CAACTTGAAGG
VAACTTGAAGB	HMPREF1120_06214	538	-	1.98e-06	0.0368	GAACTTGAAGG
VAACTTGAAGB	HMPREF1120_07567	539	-	1.98e-06	0.0368	GAACTTGAAGG
VAACTTGAAGB	HMPREF1120_08032	562	-	1.98e-06	0.0368	CAACTTGAAGC
VAACTTGAAGB	HMPREF1120_06585	568	-	1.98e-06	0.0368	CAACTTGAAGG
VAACTTGAAGB	HMPREF1120_01605	576	-	1.98e-06	0.0368	CAACTTGAAGC
VAACTTGAAGB	HMPREF1120_02442	579	-	1.98e-06	0.0368	CAACTTGAAGG
VAACTTGAAGB	HMPREF1120_09080	579	-	1.98e-06	0.0368	CAACTTGAAGG
VAACTTGAAGB	HMPREF1120_04898	583	-	1.98e-06	0.0368	GAACTTGAAGG
VAACTTGAAGB	HMPREF1120_02294	585	-	1.98e-06	0.0368	CAACTTGAAGC
VAACTTGAAGB	HMPREF1120_02572	587	-	1.98e-06	0.0368	GAACTTGAAGC
VAACTTGAAGB	HMPREF1120_06744	591	-	1.98e-06	0.0368	CAACTTGAAGC
VAACTTGAAGB	HMPREF1120_06492	599	-	1.98e-06	0.0368	GAACTTGAAGG
VAACTTGAAGB	HMPREF1120_03452	603	-	1.98e-06	0.0368	CAACTTGAAGC
VAACTTGAAGB	HMPREF1120_02540	610	-	1.98e-06	0.0368	CAACTTGAAGC
VAACTTGAAGB	HMPREF1120_07264	615	-	1.98e-06	0.0368	GAACTTGAAGC
VAACTTGAAGB	HMPREF1120_07524	620	-	1.98e-06	0.0368	GAACTTGAAGC
VAACTTGAAGB	HMPREF1120_06014	624	-	1.98e-06	0.0368	CAACTTGAAGC
VAACTTGAAGB	HMPREF1120_03934	627	-	1.98e-06	0.0368	GAACTTGAAGC
VAACTTGAAGB	HMPREF1120_02204	628	-	1.98e-06	0.0368	CAACTTGAAGG
VAACTTGAAGB	HMPREF1120_03193	633	-	1.98e-06	0.0368	CAACTTGAAGC
VAACTTGAAGB	HMPREF1120_00063	634	-	1.98e-06	0.0368	GAACTTGAAGG
VAACTTGAAGB	HMPREF1120_05991	634	-	1.98e-06	0.0368	GAACTTGAAGG
VAACTTGAAGB	HMPREF1120_08865	636	-	1.98e-06	0.0368	CAACTTGAAGC
VAACTTGAAGB	HMPREF1120_02197	641	-	1.98e-06	0.0368	GAACTTGAAGG
VAACTTGAAGB	HMPREF1120_07886	643	-	1.98e-06	0.0368	CAACTTGAAGG
VAACTTGAAGB	HMPREF1120_03967	646	-	1.98e-06	0.0368	GAACTTGAAGG
VAACTTGAAGB	HMPREF1120_07027	650	-	1.98e-06	0.0368	CAACTTGAAGG
VAACTTGAAGB	HMPREF1120_03877	652	-	1.98e-06	0.0368	GAACTTGAAGC
VAACTTGAAGB	HMPREF1120_02923	658	-	1.98e-06	0.0368	GAACTTGAAGC
VAACTTGAAGB	HMPREF1120_06017	661	-	1.98e-06	0.0368	CAACTTGAAGC
VAACTTGAAGB	HMPREF1120_00983	666	-	1.98e-06	0.0368	GAACTTGAAGC
VAACTTGAAGB	HMPREF1120_03306	666	-	1.98e-06	0.0368	GAACTTGAAGG
VAACTTGAAGB	HMPREF1120_07419	669	-	1.98e-06	0.0368	GAACTTGAAGC
VAACTTGAAGB	HMPREF1120_06826	674	-	1.98e-06	0.0368	GAACTTGAAGC
VAACTTGAAGB	HMPREF1120_07135	679	-	1.98e-06	0.0368	CAACTTGAAGG
VAACTTGAAGB	HMPREF1120_04896	682	-	1.98e-06	0.0368	CAACTTGAAGG
VAACTTGAAGB	HMPREF1120_06719	690	-	1.98e-06	0.0368	CAACTTGAAGC
VAACTTGAAGB	HMPREF1120_07351	697	-	1.98e-06	0.0368	GAACTTGAAGG
VAACTTGAAGB	HMPREF1120_00231	701	-	1.98e-06	0.0368	GAACTTGAAGC
VAACTTGAAGB	HMPREF1120_03545	701	-	1.98e-06	0.0368	CAACTTGAAGG
VAACTTGAAGB	HMPREF1120_01054	711	-	1.98e-06	0.0368	CAACTTGAAGC
VAACTTGAAGB	HMPREF1120_07012	715	-	1.98e-06	0.0368	CAACTTGAAGG
VAACTTGAAGB	HMPREF1120_04485	720	-	1.98e-06	0.0368	GAACTTGAAGG
VAACTTGAAGB	HMPREF1120_06392	723	-	1.98e-06	0.0368	CAACTTGAAGG
VAACTTGAAGB	HMPREF1120_04988	732	-	1.98e-06	0.0368	GAACTTGAAGC
VAACTTGAAGB	HMPREF1120_02222	738	-	1.98e-06	0.0368	CAACTTGAAGG
VAACTTGAAGB	HMPREF1120_01617	742	-	1.98e-06	0.0368	GAACTTGAAGC
VAACTTGAAGB	HMPREF1120_02719	744	-	1.98e-06	0.0368	GAACTTGAAGG
VAACTTGAAGB	HMPREF1120_03335	754	-	1.98e-06	0.0368	GAACTTGAAGG
VAACTTGAAGB	HMPREF1120_03483	781	-	1.98e-06	0.0368	GAACTTGAAGC
VAACTTGAAGB	HMPREF1120_02008	783	-	1.98e-06	0.0368	CAACTTGAAGG
VAACTTGAAGB	HMPREF1120_02165	805	-	1.98e-06	0.0368	GAACTTGAAGC
VAACTTGAAGB	HMPREF1120_00314	814	-	1.98e-06	0.0368	GAACTTGAAGC
VAACTTGAAGB	HMPREF1120_03533	822	-	1.98e-06	0.0368	GAACTTGAAGG
VAACTTGAAGB	HMPREF1120_00399	834	-	1.98e-06	0.0368	CAACTTGAAGC
VAACTTGAAGB	HMPREF1120_07870	835	-	1.98e-06	0.0368	CAACTTGAAGG
VAACTTGAAGB	HMPREF1120_02652	844	-	1.98e-06	0.0368	GAACTTGAAGC
VAACTTGAAGB	HMPREF1120_05344	846	-	1.98e-06	0.0368	GAACTTGAAGG
VAACTTGAAGB	HMPREF1120_06626	847	-	1.98e-06	0.0368	GAACTTGAAGC
VAACTTGAAGB	HMPREF1120_07755	854	-	1.98e-06	0.0368	GAACTTGAAGC
VAACTTGAAGB	HMPREF1120_00021	857	-	1.98e-06	0.0368	GAACTTGAAGC
VAACTTGAAGB	HMPREF1120_04579	868	-	1.98e-06	0.0368	CAACTTGAAGG
VAACTTGAAGB	HMPREF1120_02022	870	-	1.98e-06	0.0368	GAACTTGAAGG
VAACTTGAAGB	HMPREF1120_05466	871	-	1.98e-06	0.0368	GAACTTGAAGG
VAACTTGAAGB	HMPREF1120_01381	876	-	1.98e-06	0.0368	GAACTTGAAGG
VAACTTGAAGB	HMPREF1120_02497	879	-	1.98e-06	0.0368	GAACTTGAAGC
VAACTTGAAGB	HMPREF1120_07936	883	-	1.98e-06	0.0368	GAACTTGAAGG
VAACTTGAAGB	HMPREF1120_06467	886	-	1.98e-06	0.0368	CAACTTGAAGG
VAACTTGAAGB	HMPREF1120_05379	894	-	1.98e-06	0.0368	GAACTTGAAGC
VAACTTGAAGB	HMPREF1120_06314	951	-	1.98e-06	0.0368	CAACTTGAAGC
VAACTTGAAGB	HMPREF1120_08416	970	-	1.98e-06	0.0368	CAACTTGAAGG
VAACTTGAAGB	HMPREF1120_02880	1014	-	1.98e-06	0.0368	GAACTTGAAGC
VAACTTGAAGB	HMPREF1120_05769	1022	-	1.98e-06	0.0368	GAACTTGAAGC
VAACTTGAAGB	HMPREF1120_01574	1152	-	1.98e-06	0.0368	GAACTTGAAGC
VAACTTGAAGB	HMPREF1120_02627	1168	-	1.98e-06	0.0368	GAACTTGAAGG
VAACTTGAAGB	HMPREF1120_04170	30	+	2.39e-06	0.0417	AAACTTGAAGA
VAACTTGAAGB	HMPREF1120_07665	63	+	2.39e-06	0.0417	AAACTTGAAGA
VAACTTGAAGB	HMPREF1120_02732	68	+	2.39e-06	0.0417	TAACTTGAAGT
VAACTTGAAGB	HMPREF1120_02058	71	+	2.39e-06	0.0417	TAACTTGAAGT
VAACTTGAAGB	HMPREF1120_00682	119	+	2.39e-06	0.0417	AAACTTGAAGA
VAACTTGAAGB	HMPREF1120_06333	150	+	2.39e-06	0.0417	AAACTTGAAGA
VAACTTGAAGB	HMPREF1120_08589	166	+	2.39e-06	0.0417	AAACTTGAAGA
VAACTTGAAGB	HMPREF1120_05445	177	+	2.39e-06	0.0417	AAACTTGAAGA
VAACTTGAAGB	HMPREF1120_03754	191	+	2.39e-06	0.0417	TAACTTGAAGT
VAACTTGAAGB	HMPREF1120_07729	216	+	2.39e-06	0.0417	AAACTTGAAGA
VAACTTGAAGB	HMPREF1120_03933	280	+	2.39e-06	0.0417	AAACTTGAAGA
VAACTTGAAGB	HMPREF1120_07528	290	+	2.39e-06	0.0417	AAACTTGAAGA
VAACTTGAAGB	HMPREF1120_00219	300	+	2.39e-06	0.0417	AAACTTGAAGA
VAACTTGAAGB	HMPREF1120_02657	302	+	2.39e-06	0.0417	AAACTTGAAGA
VAACTTGAAGB	HMPREF1120_05895	352	+	2.39e-06	0.0417	TAACTTGAAGT
VAACTTGAAGB	HMPREF1120_07603	358	+	2.39e-06	0.0417	TAACTTGAAGT
VAACTTGAAGB	HMPREF1120_03932	387	+	2.39e-06	0.0417	TAACTTGAAGT
VAACTTGAAGB	HMPREF1120_00327	395	+	2.39e-06	0.0417	AAACTTGAAGA
VAACTTGAAGB	HMPREF1120_01340	424	+	2.39e-06	0.0417	AAACTTGAAGA
VAACTTGAAGB	HMPREF1120_04668	438	+	2.39e-06	0.0417	TAACTTGAAGT
VAACTTGAAGB	HMPREF1120_02362	511	+	2.39e-06	0.0417	AAACTTGAAGA
VAACTTGAAGB	HMPREF1120_09133	512	+	2.39e-06	0.0417	AAACTTGAAGA
VAACTTGAAGB	HMPREF1120_06323	530	+	2.39e-06	0.0417	TAACTTGAAGT
VAACTTGAAGB	HMPREF1120_03497	586	+	2.39e-06	0.0417	AAACTTGAAGA
VAACTTGAAGB	HMPREF1120_05647	604	+	2.39e-06	0.0417	TAACTTGAAGT
VAACTTGAAGB	HMPREF1120_03482	620	+	2.39e-06	0.0417	TAACTTGAAGT
VAACTTGAAGB	HMPREF1120_04336	640	+	2.39e-06	0.0417	AAACTTGAAGA
VAACTTGAAGB	HMPREF1120_07922	664	+	2.39e-06	0.0417	AAACTTGAAGA
VAACTTGAAGB	HMPREF1120_06743	688	+	2.39e-06	0.0417	AAACTTGAAGA
VAACTTGAAGB	HMPREF1120_04202	765	+	2.39e-06	0.0417	TAACTTGAAGT
VAACTTGAAGB	HMPREF1120_00327	991	+	2.39e-06	0.0417	AAACTTGAAGA
VAACTTGAAGB	HMPREF1120_07866	1091	+	2.39e-06	0.0417	AAACTTGAAGA
VAACTTGAAGB	HMPREF1120_07866	1091	+	2.39e-06	0.0417	AAACTTGAAGA
VAACTTGAAGB	HMPREF1120_02634	28	-	2.39e-06	0.0417	AAACTTGAAGA
VAACTTGAAGB	HMPREF1120_02231	39	-	2.39e-06	0.0417	AAACTTGAAGA
VAACTTGAAGB	HMPREF1120_05648	41	-	2.39e-06	0.0417	TAACTTGAAGT
VAACTTGAAGB	HMPREF1120_07604	58	-	2.39e-06	0.0417	TAACTTGAAGT
VAACTTGAAGB	HMPREF1120_05295	140	-	2.39e-06	0.0417	TAACTTGAAGT
VAACTTGAAGB	HMPREF1120_08904	171	-	2.39e-06	0.0417	TAACTTGAAGT
VAACTTGAAGB	HMPREF1120_08378	178	-	2.39e-06	0.0417	AAACTTGAAGA
VAACTTGAAGB	HMPREF1120_00077	217	-	2.39e-06	0.0417	TAACTTGAAGT
VAACTTGAAGB	HMPREF1120_02965	254	-	2.39e-06	0.0417	TAACTTGAAGT
VAACTTGAAGB	HMPREF1120_06267	361	-	2.39e-06	0.0417	AAACTTGAAGA
VAACTTGAAGB	HMPREF1120_09134	407	-	2.39e-06	0.0417	AAACTTGAAGA
VAACTTGAAGB	HMPREF1120_07664	415	-	2.39e-06	0.0417	AAACTTGAAGA
VAACTTGAAGB	HMPREF1120_08121	443	-	2.39e-06	0.0417	AAACTTGAAGA
VAACTTGAAGB	HMPREF1120_05001	454	-	2.39e-06	0.0417	TAACTTGAAGT
VAACTTGAAGB	HMPREF1120_08304	480	-	2.39e-06	0.0417	TAACTTGAAGT
VAACTTGAAGB	HMPREF1120_06405	496	-	2.39e-06	0.0417	AAACTTGAAGA
VAACTTGAAGB	HMPREF1120_00674	507	-	2.39e-06	0.0417	AAACTTGAAGA
VAACTTGAAGB	HMPREF1120_07863	554	-	2.39e-06	0.0417	TAACTTGAAGT
VAACTTGAAGB	HMPREF1120_01774	557	-	2.39e-06	0.0417	TAACTTGAAGT
VAACTTGAAGB	HMPREF1120_05446	617	-	2.39e-06	0.0417	AAACTTGAAGA
VAACTTGAAGB	HMPREF1120_05459	751	-	2.39e-06	0.0417	AAACTTGAAGA
VAACTTGAAGB	HMPREF1120_04171	755	-	2.39e-06	0.0417	AAACTTGAAGA
VAACTTGAAGB	HMPREF1120_03362	772	-	2.39e-06	0.0417	AAACTTGAAGA
VAACTTGAAGB	HMPREF1120_06637	874	-	2.39e-06	0.0417	AAACTTGAAGA
VAACTTGAAGB	HMPREF1120_05446	886	-	2.39e-06	0.0417	TAACTTGAAGT
VAACTTGAAGB	HMPREF1120_07783	902	-	2.39e-06	0.0417	TAACTTGAAGT
VAACTTGAAGB	HMPREF1120_03289	909	-	2.39e-06	0.0417	AAACTTGAAGA
VAACTTGAAGB	HMPREF1120_05353	964	-	2.39e-06	0.0417	AAACTTGAAGA
VAACTTGAAGB	HMPREF1120_01062	973	-	2.39e-06	0.0417	AAACTTGAAGA
VAACTTGAAGB	HMPREF1120_07418	1198	-	2.39e-06	0.0417	AAACTTGAAGA
VAACTTGAAGB	HMPREF1120_01910	15	+	3.25e-06	0.0489	CAACTTGAAGA
VAACTTGAAGB	HMPREF1120_07171	55	+	3.25e-06	0.0489	CAACTTGAAGA
VAACTTGAAGB	HMPREF1120_09092	90	+	3.25e-06	0.0489	TAACTTGAAGG
VAACTTGAAGB	HMPREF1120_01355	93	+	3.25e-06	0.0489	GAACTTGAAGA
VAACTTGAAGB	HMPREF1120_03239	94	+	3.25e-06	0.0489	GAACTTGAAGA
VAACTTGAAGB	HMPREF1120_00904	99	+	3.25e-06	0.0489	GAACTTGAAGA
VAACTTGAAGB	HMPREF1120_04686	109	+	3.25e-06	0.0489	CAACTTGAAGA
VAACTTGAAGB	HMPREF1120_02412	115	+	3.25e-06	0.0489	CAACTTGAAGA
VAACTTGAAGB	HMPREF1120_04199	120	+	3.25e-06	0.0489	CAACTTGAAGA
VAACTTGAAGB	HMPREF1120_07284	123	+	3.25e-06	0.0489	GAACTTGAAGA
VAACTTGAAGB	HMPREF1120_08585	149	+	3.25e-06	0.0489	TAACTTGAAGG
VAACTTGAAGB	HMPREF1120_07577	155	+	3.25e-06	0.0489	GAACTTGAAGA
VAACTTGAAGB	HMPREF1120_08888	157	+	3.25e-06	0.0489	CAACTTGAAGA
VAACTTGAAGB	HMPREF1120_08888	157	+	3.25e-06	0.0489	CAACTTGAAGA
VAACTTGAAGB	HMPREF1120_08315	168	+	3.25e-06	0.0489	GAACTTGAAGA
VAACTTGAAGB	HMPREF1120_08315	168	+	3.25e-06	0.0489	GAACTTGAAGA
VAACTTGAAGB	HMPREF1120_00418	196	+	3.25e-06	0.0489	CAACTTGAAGA
VAACTTGAAGB	HMPREF1120_05710	197	+	3.25e-06	0.0489	CAACTTGAAGA
VAACTTGAAGB	HMPREF1120_06680	199	+	3.25e-06	0.0489	CAACTTGAAGA
VAACTTGAAGB	HMPREF1120_02629	209	+	3.25e-06	0.0489	CAACTTGAAGA
VAACTTGAAGB	HMPREF1120_00150	209	+	3.25e-06	0.0489	CAACTTGAAGA
VAACTTGAAGB	HMPREF1120_01403	225	+	3.25e-06	0.0489	GAACTTGAAGA
VAACTTGAAGB	HMPREF1120_03206	228	+	3.25e-06	0.0489	CAACTTGAAGA
VAACTTGAAGB	HMPREF1120_04590	254	+	3.25e-06	0.0489	CAACTTGAAGA
VAACTTGAAGB	HMPREF1120_04880	265	+	3.25e-06	0.0489	GAACTTGAAGA
VAACTTGAAGB	HMPREF1120_02797	265	+	3.25e-06	0.0489	CAACTTGAAGA
VAACTTGAAGB	HMPREF1120_04142	279	+	3.25e-06	0.0489	GAACTTGAAGA
VAACTTGAAGB	HMPREF1120_08363	279	+	3.25e-06	0.0489	CAACTTGAAGA
VAACTTGAAGB	HMPREF1120_04165	280	+	3.25e-06	0.0489	TAACTTGAAGG
VAACTTGAAGB	HMPREF1120_00220	282	+	3.25e-06	0.0489	CAACTTGAAGA
VAACTTGAAGB	HMPREF1120_00732	283	+	3.25e-06	0.0489	TAACTTGAAGG
VAACTTGAAGB	HMPREF1120_05950	293	+	3.25e-06	0.0489	GAACTTGAAGA
VAACTTGAAGB	HMPREF1120_07425	294	+	3.25e-06	0.0489	CAACTTGAAGA
VAACTTGAAGB	HMPREF1120_01741	297	+	3.25e-06	0.0489	TAACTTGAAGG
VAACTTGAAGB	HMPREF1120_06872	302	+	3.25e-06	0.0489	CAACTTGAAGA
VAACTTGAAGB	HMPREF1120_07562	302	+	3.25e-06	0.0489	GAACTTGAAGA
VAACTTGAAGB	HMPREF1120_09263	304	+	3.25e-06	0.0489	GAACTTGAAGA
VAACTTGAAGB	HMPREF1120_03345	309	+	3.25e-06	0.0489	GAACTTGAAGA
VAACTTGAAGB	HMPREF1120_03345	309	+	3.25e-06	0.0489	GAACTTGAAGA
VAACTTGAAGB	HMPREF1120_00046	325	+	3.25e-06	0.0489	GAACTTGAAGA
VAACTTGAAGB	HMPREF1120_00894	326	+	3.25e-06	0.0489	CAACTTGAAGA
VAACTTGAAGB	HMPREF1120_05788	334	+	3.25e-06	0.0489	CAACTTGAAGA
VAACTTGAAGB	HMPREF1120_05954	337	+	3.25e-06	0.0489	TAACTTGAAGG
VAACTTGAAGB	HMPREF1120_03418	342	+	3.25e-06	0.0489	GAACTTGAAGA
VAACTTGAAGB	HMPREF1120_02922	349	+	3.25e-06	0.0489	TAACTTGAAGG
VAACTTGAAGB	HMPREF1120_06248	353	+	3.25e-06	0.0489	CAACTTGAAGA
VAACTTGAAGB	HMPREF1120_08013	367	+	3.25e-06	0.0489	TAACTTGAAGG
VAACTTGAAGB	HMPREF1120_01380	384	+	3.25e-06	0.0489	GAACTTGAAGA
VAACTTGAAGB	HMPREF1120_03976	407	+	3.25e-06	0.0489	CAACTTGAAGA
VAACTTGAAGB	HMPREF1120_03976	407	+	3.25e-06	0.0489	CAACTTGAAGA
VAACTTGAAGB	HMPREF1120_09078	418	+	3.25e-06	0.0489	CAACTTGAAGA
VAACTTGAAGB	HMPREF1120_02683	423	+	3.25e-06	0.0489	CAACTTGAAGA
VAACTTGAAGB	HMPREF1120_07334	428	+	3.25e-06	0.0489	CAACTTGAAGA
VAACTTGAAGB	HMPREF1120_04262	430	+	3.25e-06	0.0489	CAACTTGAAGA
VAACTTGAAGB	HMPREF1120_08552	441	+	3.25e-06	0.0489	CAACTTGAAGA
VAACTTGAAGB	HMPREF1120_07812	443	+	3.25e-06	0.0489	TAACTTGAAGG
VAACTTGAAGB	HMPREF1120_06798	451	+	3.25e-06	0.0489	CAACTTGAAGA
VAACTTGAAGB	HMPREF1120_00095	454	+	3.25e-06	0.0489	CAACTTGAAGA
VAACTTGAAGB	HMPREF1120_02793	463	+	3.25e-06	0.0489	GAACTTGAAGA
VAACTTGAAGB	HMPREF1120_01250	465	+	3.25e-06	0.0489	GAACTTGAAGA
VAACTTGAAGB	HMPREF1120_02105	504	+	3.25e-06	0.0489	CAACTTGAAGA
VAACTTGAAGB	HMPREF1120_07418	508	+	3.25e-06	0.0489	TAACTTGAAGC
VAACTTGAAGB	HMPREF1120_04735	531	+	3.25e-06	0.0489	GAACTTGAAGA
VAACTTGAAGB	HMPREF1120_03110	573	+	3.25e-06	0.0489	TAACTTGAAGC
VAACTTGAAGB	HMPREF1120_01388	576	+	3.25e-06	0.0489	CAACTTGAAGA
VAACTTGAAGB	HMPREF1120_08649	582	+	3.25e-06	0.0489	TAACTTGAAGC
VAACTTGAAGB	HMPREF1120_08840	583	+	3.25e-06	0.0489	GAACTTGAAGA
VAACTTGAAGB	HMPREF1120_07707	584	+	3.25e-06	0.0489	GAACTTGAAGA
VAACTTGAAGB	HMPREF1120_08057	588	+	3.25e-06	0.0489	TAACTTGAAGG
VAACTTGAAGB	HMPREF1120_01146	599	+	3.25e-06	0.0489	CAACTTGAAGA
VAACTTGAAGB	HMPREF1120_01146	599	+	3.25e-06	0.0489	CAACTTGAAGA
VAACTTGAAGB	HMPREF1120_03802	601	+	3.25e-06	0.0489	GAACTTGAAGA
VAACTTGAAGB	HMPREF1120_07672	606	+	3.25e-06	0.0489	CAACTTGAAGA
VAACTTGAAGB	HMPREF1120_06269	621	+	3.25e-06	0.0489	CAACTTGAAGA
VAACTTGAAGB	HMPREF1120_04934	646	+	3.25e-06	0.0489	GAACTTGAAGA
VAACTTGAAGB	HMPREF1120_04073	650	+	3.25e-06	0.0489	GAACTTGAAGA
VAACTTGAAGB	HMPREF1120_07542	657	+	3.25e-06	0.0489	GAACTTGAAGA
VAACTTGAAGB	HMPREF1120_08887	669	+	3.25e-06	0.0489	CAACTTGAAGA
VAACTTGAAGB	HMPREF1120_04914	726	+	3.25e-06	0.0489	GAACTTGAAGA
VAACTTGAAGB	HMPREF1120_02632	763	+	3.25e-06	0.0489	TAACTTGAAGG
VAACTTGAAGB	HMPREF1120_06754	765	+	3.25e-06	0.0489	GAACTTGAAGA
VAACTTGAAGB	HMPREF1120_03645	813	+	3.25e-06	0.0489	CAACTTGAAGA
VAACTTGAAGB	HMPREF1120_06645	833	+	3.25e-06	0.0489	CAACTTGAAGA
VAACTTGAAGB	HMPREF1120_04202	838	+	3.25e-06	0.0489	TAACTTGAAGC
VAACTTGAAGB	HMPREF1120_08626	840	+	3.25e-06	0.0489	CAACTTGAAGA
VAACTTGAAGB	HMPREF1120_00684	850	+	3.25e-06	0.0489	CAACTTGAAGA
VAACTTGAAGB	HMPREF1120_00088	864	+	3.25e-06	0.0489	TAACTTGAAGC
VAACTTGAAGB	HMPREF1120_05380	897	+	3.25e-06	0.0489	CAACTTGAAGA
VAACTTGAAGB	HMPREF1120_06033	927	+	3.25e-06	0.0489	GAACTTGAAGA
VAACTTGAAGB	HMPREF1120_01038	998	+	3.25e-06	0.0489	CAACTTGAAGA
VAACTTGAAGB	HMPREF1120_01097	1075	+	3.25e-06	0.0489	CAACTTGAAGA
VAACTTGAAGB	HMPREF1120_08987	1134	+	3.25e-06	0.0489	GAACTTGAAGA
VAACTTGAAGB	HMPREF1120_02314	1185	+	3.25e-06	0.0489	GAACTTGAAGA
VAACTTGAAGB	HMPREF1120_05942	29	-	3.25e-06	0.0489	TAACTTGAAGC
VAACTTGAAGB	HMPREF1120_06551	30	-	3.25e-06	0.0489	GAACTTGAAGA
VAACTTGAAGB	HMPREF1120_01143	39	-	3.25e-06	0.0489	TAACTTGAAGC
VAACTTGAAGB	HMPREF1120_01122	41	-	3.25e-06	0.0489	GAACTTGAAGA
VAACTTGAAGB	HMPREF1120_01122	41	-	3.25e-06	0.0489	GAACTTGAAGA
VAACTTGAAGB	HMPREF1120_08552	90	-	3.25e-06	0.0489	GAACTTGAAGA
VAACTTGAAGB	HMPREF1120_02794	92	-	3.25e-06	0.0489	GAACTTGAAGA
VAACTTGAAGB	HMPREF1120_05879	94	-	3.25e-06	0.0489	TAACTTGAAGG
VAACTTGAAGB	HMPREF1120_04122	103	-	3.25e-06	0.0489	TAACTTGAAGG
VAACTTGAAGB	HMPREF1120_03646	109	-	3.25e-06	0.0489	CAACTTGAAGA
VAACTTGAAGB	HMPREF1120_03646	109	-	3.25e-06	0.0489	CAACTTGAAGA
VAACTTGAAGB	HMPREF1120_03039	151	-	3.25e-06	0.0489	CAACTTGAAGA
VAACTTGAAGB	HMPREF1120_01910	171	-	3.25e-06	0.0489	CAACTTGAAGA
VAACTTGAAGB	HMPREF1120_06873	192	-	3.25e-06	0.0489	CAACTTGAAGA
VAACTTGAAGB	HMPREF1120_05901	208	-	3.25e-06	0.0489	CAACTTGAAGA
VAACTTGAAGB	HMPREF1120_04164	210	-	3.25e-06	0.0489	TAACTTGAAGG
VAACTTGAAGB	HMPREF1120_02103	218	-	3.25e-06	0.0489	CAACTTGAAGA
VAACTTGAAGB	HMPREF1120_04072	221	-	3.25e-06	0.0489	GAACTTGAAGA
VAACTTGAAGB	HMPREF1120_03975	248	-	3.25e-06	0.0489	CAACTTGAAGA
VAACTTGAAGB	HMPREF1120_06247	252	-	3.25e-06	0.0489	CAACTTGAAGA
VAACTTGAAGB	HMPREF1120_03417	274	-	3.25e-06	0.0489	GAACTTGAAGA
VAACTTGAAGB	HMPREF1120_02778	294	-	3.25e-06	0.0489	GAACTTGAAGA
VAACTTGAAGB	HMPREF1120_01148	295	-	3.25e-06	0.0489	CAACTTGAAGA
VAACTTGAAGB	HMPREF1120_03717	302	-	3.25e-06	0.0489	TAACTTGAAGG
VAACTTGAAGB	HMPREF1120_08283	307	-	3.25e-06	0.0489	CAACTTGAAGA
VAACTTGAAGB	HMPREF1120_02795	314	-	3.25e-06	0.0489	CAACTTGAAGA
VAACTTGAAGB	HMPREF1120_06681	320	-	3.25e-06	0.0489	CAACTTGAAGA
VAACTTGAAGB	HMPREF1120_05943	327	-	3.25e-06	0.0489	GAACTTGAAGA
VAACTTGAAGB	HMPREF1120_07561	329	-	3.25e-06	0.0489	GAACTTGAAGA
VAACTTGAAGB	HMPREF1120_07424	344	-	3.25e-06	0.0489	CAACTTGAAGA
VAACTTGAAGB	HMPREF1120_06702	356	-	3.25e-06	0.0489	TAACTTGAAGC
VAACTTGAAGB	HMPREF1120_01251	358	-	3.25e-06	0.0489	GAACTTGAAGA
VAACTTGAAGB	HMPREF1120_00684	369	-	3.25e-06	0.0489	GAACTTGAAGA
VAACTTGAAGB	HMPREF1120_06266	376	-	3.25e-06	0.0489	TAACTTGAAGC
VAACTTGAAGB	HMPREF1120_05736	394	-	3.25e-06	0.0489	CAACTTGAAGA
VAACTTGAAGB	HMPREF1120_01381	397	-	3.25e-06	0.0489	GAACTTGAAGA
VAACTTGAAGB	HMPREF1120_02612	411	-	3.25e-06	0.0489	TAACTTGAAGC
VAACTTGAAGB	HMPREF1120_04734	423	-	3.25e-06	0.0489	GAACTTGAAGA
VAACTTGAAGB	HMPREF1120_08316	424	-	3.25e-06	0.0489	GAACTTGAAGA
VAACTTGAAGB	HMPREF1120_06715	460	-	3.25e-06	0.0489	GAACTTGAAGA
VAACTTGAAGB	HMPREF1120_07335	464	-	3.25e-06	0.0489	CAACTTGAAGA
VAACTTGAAGB	HMPREF1120_04687	467	-	3.25e-06	0.0489	CAACTTGAAGA
VAACTTGAAGB	HMPREF1120_02682	471	-	3.25e-06	0.0489	CAACTTGAAGA
VAACTTGAAGB	HMPREF1120_08303	472	-	3.25e-06	0.0489	GAACTTGAAGA
VAACTTGAAGB	HMPREF1120_00734	473	-	3.25e-06	0.0489	TAACTTGAAGG
VAACTTGAAGB	HMPREF1120_04200	485	-	3.25e-06	0.0489	CAACTTGAAGA
VAACTTGAAGB	HMPREF1120_05951	485	-	3.25e-06	0.0489	GAACTTGAAGA
VAACTTGAAGB	HMPREF1120_04879	498	-	3.25e-06	0.0489	GAACTTGAAGA
VAACTTGAAGB	HMPREF1120_02867	511	-	3.25e-06	0.0489	GAACTTGAAGA
VAACTTGAAGB	HMPREF1120_08889	519	-	3.25e-06	0.0489	CAACTTGAAGA
VAACTTGAAGB	HMPREF1120_09115	544	-	3.25e-06	0.0489	CAACTTGAAGA
VAACTTGAAGB	HMPREF1120_00849	548	-	3.25e-06	0.0489	TAACTTGAAGG
VAACTTGAAGB	HMPREF1120_04143	549	-	3.25e-06	0.0489	GAACTTGAAGA
VAACTTGAAGB	HMPREF1120_02001	553	-	3.25e-06	0.0489	CAACTTGAAGA
VAACTTGAAGB	HMPREF1120_09314	568	-	3.25e-06	0.0489	CAACTTGAAGA
VAACTTGAAGB	HMPREF1120_01354	578	-	3.25e-06	0.0489	GAACTTGAAGA
VAACTTGAAGB	HMPREF1120_05953	601	-	3.25e-06	0.0489	TAACTTGAAGG
VAACTTGAAGB	HMPREF1120_09264	605	-	3.25e-06	0.0489	GAACTTGAAGA
VAACTTGAAGB	HMPREF1120_00893	617	-	3.25e-06	0.0489	CAACTTGAAGA
VAACTTGAAGB	HMPREF1120_00151	636	-	3.25e-06	0.0489	CAACTTGAAGA
VAACTTGAAGB	HMPREF1120_06738	637	-	3.25e-06	0.0489	GAACTTGAAGA
VAACTTGAAGB	HMPREF1120_08151	654	-	3.25e-06	0.0489	GAACTTGAAGA
VAACTTGAAGB	HMPREF1120_06826	662	-	3.25e-06	0.0489	GAACTTGAAGA
VAACTTGAAGB	HMPREF1120_02630	678	-	3.25e-06	0.0489	CAACTTGAAGA
VAACTTGAAGB	HMPREF1120_07149	689	-	3.25e-06	0.0489	CAACTTGAAGA
VAACTTGAAGB	HMPREF1120_04842	710	-	3.25e-06	0.0489	GAACTTGAAGA
VAACTTGAAGB	HMPREF1120_03784	723	-	3.25e-06	0.0489	GAACTTGAAGA
VAACTTGAAGB	HMPREF1120_05086	723	-	3.25e-06	0.0489	GAACTTGAAGA
VAACTTGAAGB	HMPREF1120_07936	725	-	3.25e-06	0.0489	GAACTTGAAGA
VAACTTGAAGB	HMPREF1120_07283	735	-	3.25e-06	0.0489	GAACTTGAAGA
VAACTTGAAGB	HMPREF1120_00705	736	-	3.25e-06	0.0489	CAACTTGAAGA
VAACTTGAAGB	HMPREF1120_04203	771	-	3.25e-06	0.0489	GAACTTGAAGA
VAACTTGAAGB	HMPREF1120_00294	775	-	3.25e-06	0.0489	TAACTTGAAGG
VAACTTGAAGB	HMPREF1120_02411	781	-	3.25e-06	0.0489	CAACTTGAAGA
VAACTTGAAGB	HMPREF1120_00117	807	-	3.25e-06	0.0489	TAACTTGAAGG
VAACTTGAAGB	HMPREF1120_07655	809	-	3.25e-06	0.0489	GAACTTGAAGA
VAACTTGAAGB	HMPREF1120_04382	840	-	3.25e-06	0.0489	TAACTTGAAGG
VAACTTGAAGB	HMPREF1120_08586	847	-	3.25e-06	0.0489	TAACTTGAAGG
VAACTTGAAGB	HMPREF1120_08586	847	-	3.25e-06	0.0489	TAACTTGAAGG
VAACTTGAAGB	HMPREF1120_04722	851	-	3.25e-06	0.0489	CAACTTGAAGA
VAACTTGAAGB	HMPREF1120_02369	878	-	3.25e-06	0.0489	GAACTTGAAGA
VAACTTGAAGB	HMPREF1120_00517	1038	-	3.25e-06	0.0489	CAACTTGAAGA
VAACTTGAAGB	HMPREF1120_05763	1148	-	3.25e-06	0.0489	CAACTTGAAGA
VAACTTGAAGB	HMPREF1120_06431	21	+	5e-06	0.0657	AAATTTGAAGT
VAACTTGAAGB	HMPREF1120_08544	26	+	5e-06	0.0657	AAACTTCAAGT
VAACTTGAAGB	HMPREF1120_01629	32	+	5e-06	0.0657	AAACTTGAAAT
VAACTTGAAGB	HMPREF1120_07702	38	+	5e-06	0.0657	AAACTTCAAGT
VAACTTGAAGB	HMPREF1120_00718	39	+	5e-06	0.0657	AAACTTGAACT
VAACTTGAAGB	HMPREF1120_02076	47	+	5e-06	0.0657	AAACTTGAACT
VAACTTGAAGB	HMPREF1120_00344	91	+	5e-06	0.0657	AAACTTGAAAT
VAACTTGAAGB	HMPREF1120_03895	106	+	5e-06	0.0657	AAACTTGAACT
VAACTTGAAGB	HMPREF1120_04522	109	+	5e-06	0.0657	AAAGTTGAAGT
VAACTTGAAGB	HMPREF1120_06372	109	+	5e-06	0.0657	AAACTTGAAAT
VAACTTGAAGB	HMPREF1120_07817	112	+	5e-06	0.0657	AAAGTTGAAGT
VAACTTGAAGB	HMPREF1120_07478	117	+	5e-06	0.0657	AAACTTGAACT
VAACTTGAAGB	HMPREF1120_01159	132	+	5e-06	0.0657	AAACTTGAACT
VAACTTGAAGB	HMPREF1120_03089	133	+	5e-06	0.0657	AAAGTTGAAGT
VAACTTGAAGB	HMPREF1120_01741	144	+	5e-06	0.0657	AAACTTGAACT
VAACTTGAAGB	HMPREF1120_00717	158	+	5e-06	0.0657	AAACTTGAATT
VAACTTGAAGB	HMPREF1120_08217	159	+	5e-06	0.0657	AAACTTGAAAT
VAACTTGAAGB	HMPREF1120_08460	163	+	5e-06	0.0657	AAACTTGAACT
VAACTTGAAGB	HMPREF1120_04182	167	+	5e-06	0.0657	AAAGTTGAAGT
VAACTTGAAGB	HMPREF1120_05516	170	+	5e-06	0.0657	AAACTTGAACT
VAACTTGAAGB	HMPREF1120_01466	177	+	5e-06	0.0657	AAAGTTGAAGT
VAACTTGAAGB	HMPREF1120_09128	191	+	5e-06	0.0657	AAACTTGAACT
VAACTTGAAGB	HMPREF1120_00506	210	+	5e-06	0.0657	AAACTTCAAGT
VAACTTGAAGB	HMPREF1120_07652	228	+	5e-06	0.0657	AAACTTGAAAT
VAACTTGAAGB	HMPREF1120_05412	247	+	5e-06	0.0657	AAACTTTAAGT
VAACTTGAAGB	HMPREF1120_01290	257	+	5e-06	0.0657	AAACTTGAACT
VAACTTGAAGB	HMPREF1120_05415	260	+	5e-06	0.0657	AAACTTGAAAT
VAACTTGAAGB	HMPREF1120_02404	262	+	5e-06	0.0657	AAACTTGAACT
VAACTTGAAGB	HMPREF1120_04771	285	+	5e-06	0.0657	AAACTTGAACT
VAACTTGAAGB	HMPREF1120_00879	288	+	5e-06	0.0657	AAACTTCAAGT
VAACTTGAAGB	HMPREF1120_05256	291	+	5e-06	0.0657	AAACTTCAAGT
VAACTTGAAGB	HMPREF1120_03648	292	+	5e-06	0.0657	AAACTTGAACT
VAACTTGAAGB	HMPREF1120_01881	296	+	5e-06	0.0657	AAAGTTGAAGT
VAACTTGAAGB	HMPREF1120_05915	324	+	5e-06	0.0657	AAAGTTGAAGT
VAACTTGAAGB	HMPREF1120_09244	329	+	5e-06	0.0657	AAACTTGAACT
VAACTTGAAGB	HMPREF1120_00104	345	+	5e-06	0.0657	AAACTTGAACT
VAACTTGAAGB	HMPREF1120_01598	417	+	5e-06	0.0657	AAAGTTGAAGT
VAACTTGAAGB	HMPREF1120_01188	420	+	5e-06	0.0657	AAACTTGAACT
VAACTTGAAGB	HMPREF1120_08951	423	+	5e-06	0.0657	AAACTTGAATT
VAACTTGAAGB	HMPREF1120_03884	424	+	5e-06	0.0657	AAACTTCAAGT
VAACTTGAAGB	HMPREF1120_00097	438	+	5e-06	0.0657	AAACTTGAACT
VAACTTGAAGB	HMPREF1120_01227	442	+	5e-06	0.0657	AAACTTCAAGT
VAACTTGAAGB	HMPREF1120_04121	460	+	5e-06	0.0657	AAACTTGAACT
VAACTTGAAGB	HMPREF1120_05891	475	+	5e-06	0.0657	AAACTTGAACT
VAACTTGAAGB	HMPREF1120_07843	504	+	5e-06	0.0657	AAAGTTGAAGT
VAACTTGAAGB	HMPREF1120_03334	524	+	5e-06	0.0657	AAACTTGAAAT
VAACTTGAAGB	HMPREF1120_02479	533	+	5e-06	0.0657	AAACTTGAACT
VAACTTGAAGB	HMPREF1120_05007	559	+	5e-06	0.0657	AAACTTCAAGT
VAACTTGAAGB	HMPREF1120_08697	563	+	5e-06	0.0657	AAACTTGAACT
VAACTTGAAGB	HMPREF1120_02886	568	+	5e-06	0.0657	AAAGTTGAAGT
VAACTTGAAGB	HMPREF1120_00580	576	+	5e-06	0.0657	AAAGTTGAAGT
VAACTTGAAGB	HMPREF1120_02409	594	+	5e-06	0.0657	AAAGTTGAAGT
VAACTTGAAGB	HMPREF1120_03356	620	+	5e-06	0.0657	AAAGTTGAAGT
VAACTTGAAGB	HMPREF1120_09198	658	+	5e-06	0.0657	AAACTTGAACT
VAACTTGAAGB	HMPREF1120_07613	662	+	5e-06	0.0657	AAACTTGAACT
VAACTTGAAGB	HMPREF1120_03658	664	+	5e-06	0.0657	AAACTTGAACT
VAACTTGAAGB	HMPREF1120_08558	675	+	5e-06	0.0657	AAACTTGAACT
VAACTTGAAGB	HMPREF1120_01746	681	+	5e-06	0.0657	AAATTTGAAGT
VAACTTGAAGB	HMPREF1120_00691	681	+	5e-06	0.0657	AAACTTGAACT
VAACTTGAAGB	HMPREF1120_08546	682	+	5e-06	0.0657	AAACTTGAACT
VAACTTGAAGB	HMPREF1120_05548	688	+	5e-06	0.0657	AAACTTGAACT
VAACTTGAAGB	HMPREF1120_01270	699	+	5e-06	0.0657	AAACTTGAACT
VAACTTGAAGB	HMPREF1120_05920	733	+	5e-06	0.0657	AAACTTGAACT
VAACTTGAAGB	HMPREF1120_05920	733	+	5e-06	0.0657	AAACTTGAACT
VAACTTGAAGB	HMPREF1120_07809	741	+	5e-06	0.0657	AAACTTGAACT
VAACTTGAAGB	HMPREF1120_07640	760	+	5e-06	0.0657	AAATTTGAAGT
VAACTTGAAGB	HMPREF1120_04598	762	+	5e-06	0.0657	AAACTTGAACT
VAACTTGAAGB	HMPREF1120_08062	767	+	5e-06	0.0657	AAACTTGAACT
VAACTTGAAGB	HMPREF1120_01799	768	+	5e-06	0.0657	AAACTTCAAGT
VAACTTGAAGB	HMPREF1120_07933	774	+	5e-06	0.0657	AAACTTGAACT
VAACTTGAAGB	HMPREF1120_00706	775	+	5e-06	0.0657	AAACTTGAACT
VAACTTGAAGB	HMPREF1120_08090	776	+	5e-06	0.0657	AAAGTTGAAGT
VAACTTGAAGB	HMPREF1120_05185	777	+	5e-06	0.0657	AAACTTGAACT
VAACTTGAAGB	HMPREF1120_09200	779	+	5e-06	0.0657	AAAATTGAAGT
VAACTTGAAGB	HMPREF1120_04591	813	+	5e-06	0.0657	AAACTTGAATT
VAACTTGAAGB	HMPREF1120_01115	816	+	5e-06	0.0657	AAACTTGAATT
VAACTTGAAGB	HMPREF1120_06144	819	+	5e-06	0.0657	AAACTTGAACT
VAACTTGAAGB	HMPREF1120_00528	830	+	5e-06	0.0657	AAACTTGAAAT
VAACTTGAAGB	HMPREF1120_00117	830	+	5e-06	0.0657	AAACTTGAACT
VAACTTGAAGB	HMPREF1120_01531	836	+	5e-06	0.0657	AAACTTGAACT
VAACTTGAAGB	HMPREF1120_03734	848	+	5e-06	0.0657	AAAGTTGAAGT
VAACTTGAAGB	HMPREF1120_04751	852	+	5e-06	0.0657	AAACTTGAATT
VAACTTGAAGB	HMPREF1120_08346	865	+	5e-06	0.0657	AAACTTCAAGT
VAACTTGAAGB	HMPREF1120_02800	876	+	5e-06	0.0657	AAACTTGAACT
VAACTTGAAGB	HMPREF1120_08166	887	+	5e-06	0.0657	AAACTTGAACT
VAACTTGAAGB	HMPREF1120_03674	939	+	5e-06	0.0657	AAACTTGAACT
VAACTTGAAGB	HMPREF1120_01362	954	+	5e-06	0.0657	AAACTTGAACT
VAACTTGAAGB	HMPREF1120_04046	985	+	5e-06	0.0657	AAACTTGAATT
VAACTTGAAGB	HMPREF1120_00626	1056	+	5e-06	0.0657	AAACTTCAAGT
VAACTTGAAGB	HMPREF1120_04888	1058	+	5e-06	0.0657	AAACTTCAAGT
VAACTTGAAGB	HMPREF1120_04189	1118	+	5e-06	0.0657	AAACTTCAAGT
VAACTTGAAGB	HMPREF1120_08143	1146	+	5e-06	0.0657	AAACTTGAACT
VAACTTGAAGB	HMPREF1120_00581	24	-	5e-06	0.0657	AAAGTTGAAGT
VAACTTGAAGB	HMPREF1120_03201	31	-	5e-06	0.0657	AAACTTAAAGT
VAACTTGAAGB	HMPREF1120_08345	45	-	5e-06	0.0657	AAACTTCAAGT
VAACTTGAAGB	HMPREF1120_01363	48	-	5e-06	0.0657	AAACTTGAACT
VAACTTGAAGB	HMPREF1120_09202	53	-	5e-06	0.0657	AAAATTGAAGT
VAACTTGAAGB	HMPREF1120_01226	60	-	5e-06	0.0657	AAACTTCAAGT
VAACTTGAAGB	HMPREF1120_01882	77	-	5e-06	0.0657	AAAGTTGAAGT
VAACTTGAAGB	HMPREF1120_05411	94	-	5e-06	0.0657	AAACTTTAAGT
VAACTTGAAGB	HMPREF1120_05411	94	-	5e-06	0.0657	AAACTTTAAGT
VAACTTGAAGB	HMPREF1120_09245	95	-	5e-06	0.0657	AAACTTGAACT
VAACTTGAAGB	HMPREF1120_09078	97	-	5e-06	0.0657	AAACTTCAAGT
VAACTTGAAGB	HMPREF1120_00096	106	-	5e-06	0.0657	AAACTTGAACT
VAACTTGAAGB	HMPREF1120_02193	128	-	5e-06	0.0657	AAACTTGAACT
VAACTTGAAGB	HMPREF1120_04390	134	-	5e-06	0.0657	AAACTTGAATT
VAACTTGAAGB	HMPREF1120_05921	140	-	5e-06	0.0657	AAACTTGAACT
VAACTTGAAGB	HMPREF1120_01798	161	-	5e-06	0.0657	AAACTTCAAGT
VAACTTGAAGB	HMPREF1120_08057	169	-	5e-06	0.0657	AAACTTTAAGT
VAACTTGAAGB	HMPREF1120_00643	172	-	5e-06	0.0657	AAACTTGAAAT
VAACTTGAAGB	HMPREF1120_06286	174	-	5e-06	0.0657	AAACTTGAACT
VAACTTGAAGB	HMPREF1120_06246	178	-	5e-06	0.0657	AAACTTGAACT
VAACTTGAAGB	HMPREF1120_04535	193	-	5e-06	0.0657	AAAATTGAAGT
VAACTTGAAGB	HMPREF1120_08545	203	-	5e-06	0.0657	AAACTTCAAGT
VAACTTGAAGB	HMPREF1120_03090	211	-	5e-06	0.0657	AAAGTTGAAGT
VAACTTGAAGB	HMPREF1120_08091	221	-	5e-06	0.0657	AAAGTTGAAGT
VAACTTGAAGB	HMPREF1120_09170	224	-	5e-06	0.0657	AAACTTCAAGT
VAACTTGAAGB	HMPREF1120_06155	234	-	5e-06	0.0657	AAAATTGAAGT
VAACTTGAAGB	HMPREF1120_09199	275	-	5e-06	0.0657	AAACTTGAACT
VAACTTGAAGB	HMPREF1120_07614	276	-	5e-06	0.0657	AAACTTGAACT
VAACTTGAAGB	HMPREF1120_09223	279	-	5e-06	0.0657	AAACTTGAAAT
VAACTTGAAGB	HMPREF1120_06948	281	-	5e-06	0.0657	AAACTTCAAGT
VAACTTGAAGB	HMPREF1120_02538	305	-	5e-06	0.0657	AAACTTGAACT
VAACTTGAAGB	HMPREF1120_03885	310	-	5e-06	0.0657	AAACTTCAAGT
VAACTTGAAGB	HMPREF1120_05254	333	-	5e-06	0.0657	AAACTTGAACT
VAACTTGAAGB	HMPREF1120_07818	335	-	5e-06	0.0657	AAAGTTGAAGT
VAACTTGAAGB	HMPREF1120_01187	337	-	5e-06	0.0657	AAACTTGAACT
VAACTTGAAGB	HMPREF1120_05008	348	-	5e-06	0.0657	AAACTTCAAGT
VAACTTGAAGB	HMPREF1120_01289	350	-	5e-06	0.0657	AAACTTGAACT
VAACTTGAAGB	HMPREF1120_07586	356	-	5e-06	0.0657	AAACTTCAAGT
VAACTTGAAGB	HMPREF1120_00507	361	-	5e-06	0.0657	AAACTTCAAGT
VAACTTGAAGB	HMPREF1120_01021	364	-	5e-06	0.0657	AAACTTGAACT
VAACTTGAAGB	HMPREF1120_00449	367	-	5e-06	0.0657	AAACTTGAACT
VAACTTGAAGB	HMPREF1120_08225	379	-	5e-06	0.0657	AAACTTGAACT
VAACTTGAAGB	HMPREF1120_02887	403	-	5e-06	0.0657	AAAGTTGAAGT
VAACTTGAAGB	HMPREF1120_01599	407	-	5e-06	0.0657	AAAGTTGAAGT
VAACTTGAAGB	HMPREF1120_01465	419	-	5e-06	0.0657	AAAGTTGAAGT
VAACTTGAAGB	HMPREF1120_00719	434	-	5e-06	0.0657	AAACTTGAACT
VAACTTGAAGB	HMPREF1120_08950	441	-	5e-06	0.0657	AAACTTGAATT
VAACTTGAAGB	HMPREF1120_03722	460	-	5e-06	0.0657	AAACTTGAATT
VAACTTGAAGB	HMPREF1120_06847	461	-	5e-06	0.0657	AAACTTGAACT
VAACTTGAAGB	HMPREF1120_05552	465	-	5e-06	0.0657	AAACTTGAACT
VAACTTGAAGB	HMPREF1120_02574	494	-	5e-06	0.0657	AAACTTGAACT
VAACTTGAAGB	HMPREF1120_05414	499	-	5e-06	0.0657	AAACTTGAAAT
VAACTTGAAGB	HMPREF1120_03366	519	-	5e-06	0.0657	AAACTTCAAGT
VAACTTGAAGB	HMPREF1120_05293	520	-	5e-06	0.0657	AAACTTGAACT
VAACTTGAAGB	HMPREF1120_07699	529	-	5e-06	0.0657	AAACTTGAACT
VAACTTGAAGB	HMPREF1120_05711	557	-	5e-06	0.0657	AAACTTGAAAT
VAACTTGAAGB	HMPREF1120_08108	562	-	5e-06	0.0657	AAACTTCAAGT
VAACTTGAAGB	HMPREF1120_06495	577	-	5e-06	0.0657	AAACTTGAACT
VAACTTGAAGB	HMPREF1120_05101	586	-	5e-06	0.0657	AAAATTGAAGT
VAACTTGAAGB	HMPREF1120_05101	586	-	5e-06	0.0657	AAAATTGAAGT
VAACTTGAAGB	HMPREF1120_03894	605	-	5e-06	0.0657	AAACTTGAACT
VAACTTGAAGB	HMPREF1120_08649	607	-	5e-06	0.0657	AAAGTTGAAGT
VAACTTGAAGB	HMPREF1120_07609	607	-	5e-06	0.0657	AAAGTTGAAGT
VAACTTGAAGB	HMPREF1120_04121	621	-	5e-06	0.0657	AAAGTTGAAGT
VAACTTGAAGB	HMPREF1120_01034	628	-	5e-06	0.0657	AAACTTCAAGT
VAACTTGAAGB	HMPREF1120_06050	637	-	5e-06	0.0657	AAACTTGAACT
VAACTTGAAGB	HMPREF1120_03647	644	-	5e-06	0.0657	AAACTTGAACT
VAACTTGAAGB	HMPREF1120_00191	653	-	5e-06	0.0657	AAACTTGAACT
VAACTTGAAGB	HMPREF1120_06432	657	-	5e-06	0.0657	AAATTTGAAGT
VAACTTGAAGB	HMPREF1120_06867	663	-	5e-06	0.0657	AAACTTGAACT
VAACTTGAAGB	HMPREF1120_08565	672	-	5e-06	0.0657	AAACTTCAAGT
VAACTTGAAGB	HMPREF1120_09298	677	-	5e-06	0.0657	AAACTTGAACT
VAACTTGAAGB	HMPREF1120_05867	677	-	5e-06	0.0657	AAACTTCAAGT
VAACTTGAAGB	HMPREF1120_08544	685	-	5e-06	0.0657	AAACTTGAACT
VAACTTGAAGB	HMPREF1120_05231	719	-	5e-06	0.0657	AAACTTCAAGT
VAACTTGAAGB	HMPREF1120_07611	746	-	5e-06	0.0657	AAAGTTGAAGT
VAACTTGAAGB	HMPREF1120_03725	783	-	5e-06	0.0657	AAAGTTGAAGT
VAACTTGAAGB	HMPREF1120_02538	787	-	5e-06	0.0657	AAACTTGAACT
VAACTTGAAGB	HMPREF1120_00980	808	-	5e-06	0.0657	AAAGTTGAAGT
VAACTTGAAGB	HMPREF1120_00043	835	-	5e-06	0.0657	AAACTTCAAGT
VAACTTGAAGB	HMPREF1120_07546	846	-	5e-06	0.0657	AAACTTGAATT
VAACTTGAAGB	HMPREF1120_03379	854	-	5e-06	0.0657	AAACTTGAATT
VAACTTGAAGB	HMPREF1120_09274	877	-	5e-06	0.0657	AAACTTGAACT
VAACTTGAAGB	HMPREF1120_02711	906	-	5e-06	0.0657	AAAGTTGAAGT
VAACTTGAAGB	HMPREF1120_02565	954	-	5e-06	0.0657	AAACTTGAATT
VAACTTGAAGB	HMPREF1120_00627	959	-	5e-06	0.0657	AAACTTGAACT
VAACTTGAAGB	HMPREF1120_08514	970	-	5e-06	0.0657	AAACTTGAACT
VAACTTGAAGB	HMPREF1120_00724	1081	-	5e-06	0.0657	AAAATTGAAGT
VAACTTGAAGB	HMPREF1120_04075	1156	-	5e-06	0.0657	AAATTTGAAGT
VAACTTGAAGB	HMPREF1120_05631	1162	-	5e-06	0.0657	AAACTTCAAGT
VAACTTGAAGB	HMPREF1120_02870	12	+	1.62e-05	0.112	AAACTTGAACC
VAACTTGAAGB	HMPREF1120_05619	15	+	1.62e-05	0.112	CAACTTCAAGT
VAACTTGAAGB	HMPREF1120_08869	17	+	1.62e-05	0.112	CAACTTGAACT
VAACTTGAAGB	HMPREF1120_02233	18	+	1.62e-05	0.112	CAACTTGAATT
VAACTTGAAGB	HMPREF1120_02762	18	+	1.62e-05	0.112	CAACTTGAAAT
VAACTTGAAGB	HMPREF1120_06740	20	+	1.62e-05	0.112	CAACTTGAAAT
VAACTTGAAGB	HMPREF1120_03204	20	+	1.62e-05	0.112	CAAATTGAAGT
VAACTTGAAGB	HMPREF1120_09199	20	+	1.62e-05	0.112	GAACTTGAACT
VAACTTGAAGB	HMPREF1120_07958	23	+	1.62e-05	0.112	GAACTTTAAGT
VAACTTGAAGB	HMPREF1120_05480	23	+	1.62e-05	0.112	AAACTTGAATG
VAACTTGAAGB	HMPREF1120_00088	26	+	1.62e-05	0.112	GAACTTGAACT
VAACTTGAAGB	HMPREF1120_07385	26	+	1.62e-05	0.112	ATACTTGAAGT
VAACTTGAAGB	HMPREF1120_01104	27	+	1.62e-05	0.112	GAAATTGAAGT
VAACTTGAAGB	HMPREF1120_01817	31	+	1.62e-05	0.112	AGACTTGAAGT
VAACTTGAAGB	HMPREF1120_01341	33	+	1.62e-05	0.112	GAACTTGAACT
VAACTTGAAGB	HMPREF1120_00988	34	+	1.62e-05	0.112	GAACTTGAACT
VAACTTGAAGB	HMPREF1120_00628	38	+	1.62e-05	0.112	CAACTTGAACT
VAACTTGAAGB	HMPREF1120_00628	38	+	1.62e-05	0.112	CAACTTGAACT
VAACTTGAAGB	HMPREF1120_05850	39	+	1.62e-05	0.112	GAAGTTGAAGT
VAACTTGAAGB	HMPREF1120_05559	39	+	1.62e-05	0.112	GAACTTCAAGT
VAACTTGAAGB	HMPREF1120_06045	40	+	1.62e-05	0.112	AAACTTGAATG
VAACTTGAAGB	HMPREF1120_03847	42	+	1.62e-05	0.112	CAACTTGAAAT
VAACTTGAAGB	HMPREF1120_00562	43	+	1.62e-05	0.112	GAAATTGAAGT
VAACTTGAAGB	HMPREF1120_00460	45	+	1.62e-05	0.112	CAACTTGAACT
VAACTTGAAGB	HMPREF1120_08358	46	+	1.62e-05	0.112	GAACTTGAATT
VAACTTGAAGB	HMPREF1120_07606	48	+	1.62e-05	0.112	CAAATTGAAGT
VAACTTGAAGB	HMPREF1120_03031	49	+	1.62e-05	0.112	AAACTTGCAGT
VAACTTGAAGB	HMPREF1120_08926	50	+	1.62e-05	0.112	GAACTTGAACT
VAACTTGAAGB	HMPREF1120_08697	50	+	1.62e-05	0.112	CAACTTGAACT
VAACTTGAAGB	HMPREF1120_06321	52	+	1.62e-05	0.112	AAAATTGAAGG
VAACTTGAAGB	HMPREF1120_01284	55	+	1.62e-05	0.112	GAACTTGAACT
VAACTTGAAGB	HMPREF1120_09046	57	+	1.62e-05	0.112	GAATTTGAAGT
VAACTTGAAGB	HMPREF1120_01693	60	+	1.62e-05	0.112	CAACTTGAAAT
VAACTTGAAGB	HMPREF1120_03667	61	+	1.62e-05	0.112	CAACTTGAACT
VAACTTGAAGB	HMPREF1120_02066	61	+	1.62e-05	0.112	AAAATTGAAGG
VAACTTGAAGB	HMPREF1120_00995	65	+	1.62e-05	0.112	AAACTTGTAGT
VAACTTGAAGB	HMPREF1120_04669	67	+	1.62e-05	0.112	AAACTTGAAAG
VAACTTGAAGB	HMPREF1120_07590	68	+	1.62e-05	0.112	AAACTTGAACG
VAACTTGAAGB	HMPREF1120_05388	68	+	1.62e-05	0.112	GAACTTGAATT
VAACTTGAAGB	HMPREF1120_08020	69	+	1.62e-05	0.112	AAACTTGAATG
VAACTTGAAGB	HMPREF1120_04024	70	+	1.62e-05	0.112	CAACTTGAACT
VAACTTGAAGB	HMPREF1120_02078	71	+	1.62e-05	0.112	GAACTTGAACT
VAACTTGAAGB	HMPREF1120_00262	71	+	1.62e-05	0.112	AAACTTGAATG
VAACTTGAAGB	HMPREF1120_08596	73	+	1.62e-05	0.112	AAACTTGAATG
VAACTTGAAGB	HMPREF1120_04750	74	+	1.62e-05	0.112	AAACTTCAAGG
VAACTTGAAGB	HMPREF1120_06330	74	+	1.62e-05	0.112	CAACTTGAACT
VAACTTGAAGB	HMPREF1120_01653	76	+	1.62e-05	0.112	CAACTTCAAGT
VAACTTGAAGB	HMPREF1120_09184	77	+	1.62e-05	0.112	AAACTTGGAGT
VAACTTGAAGB	HMPREF1120_03574	77	+	1.62e-05	0.112	CAACTTCAAGT
VAACTTGAAGB	HMPREF1120_04073	79	+	1.62e-05	0.112	AAACTTCAAGC
VAACTTGAAGB	HMPREF1120_03941	86	+	1.62e-05	0.112	CAACTTGAACT
VAACTTGAAGB	HMPREF1120_08974	88	+	1.62e-05	0.112	GAACTTGAACT
VAACTTGAAGB	HMPREF1120_09078	89	+	1.62e-05	0.112	GAACTTGAACT
VAACTTGAAGB	HMPREF1120_07868	91	+	1.62e-05	0.112	GAAGTTGAAGT
VAACTTGAAGB	HMPREF1120_02250	93	+	1.62e-05	0.112	CAACTTCAAGT
VAACTTGAAGB	HMPREF1120_01979	96	+	1.62e-05	0.112	CAACTTCAAGT
VAACTTGAAGB	HMPREF1120_03051	96	+	1.62e-05	0.112	CAACTTAAAGT
VAACTTGAAGB	HMPREF1120_07586	97	+	1.62e-05	0.112	CAACTTGAATT
VAACTTGAAGB	HMPREF1120_07682	97	+	1.62e-05	0.112	AAACTTGAATC
VAACTTGAAGB	HMPREF1120_05317	97	+	1.62e-05	0.112	AAACTCGAAGT
VAACTTGAAGB	HMPREF1120_04365	99	+	1.62e-05	0.112	CAACTTGAATT
VAACTTGAAGB	HMPREF1120_01841	99	+	1.62e-05	0.112	CAAGTTGAAGT
VAACTTGAAGB	HMPREF1120_05550	100	+	1.62e-05	0.112	AGACTTGAAGT
VAACTTGAAGB	HMPREF1120_02525	100	+	1.62e-05	0.112	AAAGTTGAAGG
VAACTTGAAGB	HMPREF1120_04483	101	+	1.62e-05	0.112	GAACTTGAAAT
VAACTTGAAGB	HMPREF1120_03941	101	+	1.62e-05	0.112	CAACTTCAAGT
VAACTTGAAGB	HMPREF1120_05760	101	+	1.62e-05	0.112	GAAGTTGAAGT
VAACTTGAAGB	HMPREF1120_04795	102	+	1.62e-05	0.112	AAACTTGAAAC
VAACTTGAAGB	HMPREF1120_01709	102	+	1.62e-05	0.112	CAATTTGAAGT
VAACTTGAAGB	HMPREF1120_00233	102	+	1.62e-05	0.112	CAACTTGAACT
VAACTTGAAGB	HMPREF1120_02683	102	+	1.62e-05	0.112	CAACTTGAATT
VAACTTGAAGB	HMPREF1120_05760	107	+	1.62e-05	0.112	GAAGTTGAAGT
VAACTTGAAGB	HMPREF1120_04795	109	+	1.62e-05	0.112	AAACTTGAAAC
VAACTTGAAGB	HMPREF1120_04718	109	+	1.62e-05	0.112	CAACTTGAACT
VAACTTGAAGB	HMPREF1120_00395	109	+	1.62e-05	0.112	CAACTTGAACT
VAACTTGAAGB	HMPREF1120_06651	111	+	1.62e-05	0.112	GAACTTCAAGT
VAACTTGAAGB	HMPREF1120_03791	114	+	1.62e-05	0.112	AAACCTGAAGT
VAACTTGAAGB	HMPREF1120_04608	115	+	1.62e-05	0.112	GAAGTTGAAGT
VAACTTGAAGB	HMPREF1120_07955	115	+	1.62e-05	0.112	GAACTTGAACT
VAACTTGAAGB	HMPREF1120_00782	115	+	1.62e-05	0.112	AAACTTGGAGT
VAACTTGAAGB	HMPREF1120_03421	117	+	1.62e-05	0.112	AAACTTGAATG
VAACTTGAAGB	HMPREF1120_01520	118	+	1.62e-05	0.112	AAACTCGAAGT
VAACTTGAAGB	HMPREF1120_03336	121	+	1.62e-05	0.112	CAAGTTGAAGT
VAACTTGAAGB	HMPREF1120_05570	121	+	1.62e-05	0.112	GAACTTGAACT
VAACTTGAAGB	HMPREF1120_02579	124	+	1.62e-05	0.112	CAACTTGAAAT
VAACTTGAAGB	HMPREF1120_03527	125	+	1.62e-05	0.112	CAACTTGAACT
VAACTTGAAGB	HMPREF1120_08072	128	+	1.62e-05	0.112	CAACTTGAACT
VAACTTGAAGB	HMPREF1120_00385	131	+	1.62e-05	0.112	CAAGTTGAAGT
VAACTTGAAGB	HMPREF1120_04650	133	+	1.62e-05	0.112	CAACTTGAACT
VAACTTGAAGB	HMPREF1120_05398	135	+	1.62e-05	0.112	CAACTTGAACT
VAACTTGAAGB	HMPREF1120_08496	136	+	1.62e-05	0.112	AAGCTTGAAGT
VAACTTGAAGB	HMPREF1120_06350	136	+	1.62e-05	0.112	GAAATTGAAGT
VAACTTGAAGB	HMPREF1120_02923	138	+	1.62e-05	0.112	AAACTTAAAGG
VAACTTGAAGB	HMPREF1120_09307	139	+	1.62e-05	0.112	CAACTTGAACT
VAACTTGAAGB	HMPREF1120_03097	139	+	1.62e-05	0.112	AAACTTGAATG
VAACTTGAAGB	HMPREF1120_05530	142	+	1.62e-05	0.112	CAACTTGAACT
VAACTTGAAGB	HMPREF1120_06014	142	+	1.62e-05	0.112	CAACTTGAAAT
VAACTTGAAGB	HMPREF1120_05811	142	+	1.62e-05	0.112	GAATTTGAAGT
VAACTTGAAGB	HMPREF1120_08246	144	+	1.62e-05	0.112	GAAGTTGAAGT
VAACTTGAAGB	HMPREF1120_06813	145	+	1.62e-05	0.112	CAAGTTGAAGT
VAACTTGAAGB	HMPREF1120_08190	147	+	1.62e-05	0.112	CAAGTTGAAGT
VAACTTGAAGB	HMPREF1120_01376	149	+	1.62e-05	0.112	CAACTTGAACT
VAACTTGAAGB	HMPREF1120_03904	152	+	1.62e-05	0.112	CAACTTCAAGT
VAACTTGAAGB	HMPREF1120_01549	153	+	1.62e-05	0.112	CAACTTCAAGT
VAACTTGAAGB	HMPREF1120_04326	153	+	1.62e-05	0.112	GAACTTGAAAT
VAACTTGAAGB	HMPREF1120_04323	154	+	1.62e-05	0.112	CAACTTGAACT
VAACTTGAAGB	HMPREF1120_04639	154	+	1.62e-05	0.112	AAACCTGAAGT
VAACTTGAAGB	HMPREF1120_00135	162	+	1.62e-05	0.112	ACACTTGAAGT
VAACTTGAAGB	HMPREF1120_00348	162	+	1.62e-05	0.112	GAACTTCAAGT
VAACTTGAAGB	HMPREF1120_01232	163	+	1.62e-05	0.112	CAACTTGAAAT
VAACTTGAAGB	HMPREF1120_02033	163	+	1.62e-05	0.112	AAAATTGAAGC
VAACTTGAAGB	HMPREF1120_02998	164	+	1.62e-05	0.112	CAACTTGAACT
VAACTTGAAGB	HMPREF1120_04241	167	+	1.62e-05	0.112	CAACTTGAACT
VAACTTGAAGB	HMPREF1120_04241	167	+	1.62e-05	0.112	CAACTTGAACT
VAACTTGAAGB	HMPREF1120_02135	168	+	1.62e-05	0.112	CAACTTGAACT
VAACTTGAAGB	HMPREF1120_08122	170	+	1.62e-05	0.112	CAACTTGAACT
VAACTTGAAGB	HMPREF1120_08122	170	+	1.62e-05	0.112	CAACTTGAACT
VAACTTGAAGB	HMPREF1120_08816	170	+	1.62e-05	0.112	AAACTTGAACG
VAACTTGAAGB	HMPREF1120_04987	172	+	1.62e-05	0.112	CAACTTCAAGT
VAACTTGAAGB	HMPREF1120_04558	172	+	1.62e-05	0.112	AAAGTTGAAGC
VAACTTGAAGB	HMPREF1120_04327	173	+	1.62e-05	0.112	AAACTTGATGT
VAACTTGAAGB	HMPREF1120_00480	174	+	1.62e-05	0.112	CAACTTGAAAT
VAACTTGAAGB	HMPREF1120_07294	175	+	1.62e-05	0.112	AAACTTGAACG
VAACTTGAAGB	HMPREF1120_04055	175	+	1.62e-05	0.112	AAACTTGAATG
VAACTTGAAGB	HMPREF1120_02517	177	+	1.62e-05	0.112	AAACTTGAACG
VAACTTGAAGB	HMPREF1120_07603	178	+	1.62e-05	0.112	CAACTTGAACT
VAACTTGAAGB	HMPREF1120_07367	179	+	1.62e-05	0.112	GAACTTGAACT
VAACTTGAAGB	HMPREF1120_08974	179	+	1.62e-05	0.112	CAACTTGAACT
VAACTTGAAGB	HMPREF1120_06098	181	+	1.62e-05	0.112	GAACTTGAACT
VAACTTGAAGB	HMPREF1120_00526	182	+	1.62e-05	0.112	CAACTTGAACT
VAACTTGAAGB	HMPREF1120_06960	186	+	1.62e-05	0.112	GAACTTGAACT
VAACTTGAAGB	HMPREF1120_04220	187	+	1.62e-05	0.112	CAACTTGAACT
VAACTTGAAGB	HMPREF1120_09147	189	+	1.62e-05	0.112	GAAGTTGAAGT
VAACTTGAAGB	HMPREF1120_07227	190	+	1.62e-05	0.112	CAACTTAAAGT
VAACTTGAAGB	HMPREF1120_00128	191	+	1.62e-05	0.112	CAACTTGAACT
VAACTTGAAGB	HMPREF1120_03910	193	+	1.62e-05	0.112	CAACTTGAACT
VAACTTGAAGB	HMPREF1120_01962	194	+	1.62e-05	0.112	GAAGTTGAAGT
VAACTTGAAGB	HMPREF1120_01792	195	+	1.62e-05	0.112	GAACTTGAATT
VAACTTGAAGB	HMPREF1120_06712	197	+	1.62e-05	0.112	CAACTTGAACT
VAACTTGAAGB	HMPREF1120_03307	199	+	1.62e-05	0.112	AAACTTGAATG
VAACTTGAAGB	HMPREF1120_04379	200	+	1.62e-05	0.112	CAATTTGAAGT
VAACTTGAAGB	HMPREF1120_06374	200	+	1.62e-05	0.112	CAACTTGAACT
VAACTTGAAGB	HMPREF1120_00026	201	+	1.62e-05	0.112	AAACTTCAAGG
VAACTTGAAGB	HMPREF1120_01567	202	+	1.62e-05	0.112	GAACTTCAAGT
VAACTTGAAGB	HMPREF1120_01391	203	+	1.62e-05	0.112	CAACTTGAACT
VAACTTGAAGB	HMPREF1120_09207	205	+	1.62e-05	0.112	GAACTTCAAGT
VAACTTGAAGB	HMPREF1120_01159	207	+	1.62e-05	0.112	GAACTTCAAGT
VAACTTGAAGB	HMPREF1120_07564	209	+	1.62e-05	0.112	AAACTTGAACG
VAACTTGAAGB	HMPREF1120_03488	209	+	1.62e-05	0.112	AGACTTGAAGT
VAACTTGAAGB	HMPREF1120_00773	210	+	1.62e-05	0.112	ACACTTGAAGT
VAACTTGAAGB	HMPREF1120_00933	212	+	1.62e-05	0.112	CAACTTGAACT
VAACTTGAAGB	HMPREF1120_08624	212	+	1.62e-05	0.112	CAACTTCAAGT
VAACTTGAAGB	HMPREF1120_00746	213	+	1.62e-05	0.112	GAACTTGAACT
VAACTTGAAGB	HMPREF1120_00996	214	+	1.62e-05	0.112	AAACTTGAATG
VAACTTGAAGB	HMPREF1120_02404	215	+	1.62e-05	0.112	CAACTTGAACT
VAACTTGAAGB	HMPREF1120_00077	215	+	1.62e-05	0.112	CAACTTCAAGT
VAACTTGAAGB	HMPREF1120_01908	218	+	1.62e-05	0.112	CAACTTGAACT
VAACTTGAAGB	HMPREF1120_08661	218	+	1.62e-05	0.112	AAACTTGAAAG
VAACTTGAAGB	HMPREF1120_08661	218	+	1.62e-05	0.112	AAACTTGAAAG
VAACTTGAAGB	HMPREF1120_08100	219	+	1.62e-05	0.112	CAAGTTGAAGT
VAACTTGAAGB	HMPREF1120_04032	219	+	1.62e-05	0.112	CAACTTCAAGT
VAACTTGAAGB	HMPREF1120_05683	220	+	1.62e-05	0.112	GAACTTGAACT
VAACTTGAAGB	HMPREF1120_00182	221	+	1.62e-05	0.112	CAACTTCAAGT
VAACTTGAAGB	HMPREF1120_04801	223	+	1.62e-05	0.112	GAAGTTGAAGT
VAACTTGAAGB	HMPREF1120_04801	229	+	1.62e-05	0.112	GAAGTTGAAGT
VAACTTGAAGB	HMPREF1120_06455	229	+	1.62e-05	0.112	CAACTTGAACT
VAACTTGAAGB	HMPREF1120_06793	230	+	1.62e-05	0.112	AAACGTGAAGT
VAACTTGAAGB	HMPREF1120_01105	230	+	1.62e-05	0.112	GAACTTGAACT
VAACTTGAAGB	HMPREF1120_01521	232	+	1.62e-05	0.112	CAACTTGAACT
VAACTTGAAGB	HMPREF1120_02997	233	+	1.62e-05	0.112	GAACTTGAACT
VAACTTGAAGB	HMPREF1120_05882	233	+	1.62e-05	0.112	CAACTTCAAGT
VAACTTGAAGB	HMPREF1120_03968	235	+	1.62e-05	0.112	CAACTTGAATT
VAACTTGAAGB	HMPREF1120_03968	235	+	1.62e-05	0.112	CAACTTGAATT
VAACTTGAAGB	HMPREF1120_05817	239	+	1.62e-05	0.112	GAACTTCAAGT
VAACTTGAAGB	HMPREF1120_08526	239	+	1.62e-05	0.112	CAACTTCAAGT
VAACTTGAAGB	HMPREF1120_06853	239	+	1.62e-05	0.112	CAACTTGAACT
VAACTTGAAGB	HMPREF1120_03804	239	+	1.62e-05	0.112	CAACTTCAAGT
VAACTTGAAGB	HMPREF1120_03054	239	+	1.62e-05	0.112	CAACTTCAAGT
VAACTTGAAGB	HMPREF1120_00934	240	+	1.62e-05	0.112	AAACTTGAACC
VAACTTGAAGB	HMPREF1120_00129	240	+	1.62e-05	0.112	AACCTTGAAGT
VAACTTGAAGB	HMPREF1120_04167	241	+	1.62e-05	0.112	GAACTTGAAAT
VAACTTGAAGB	HMPREF1120_08032	242	+	1.62e-05	0.112	AAACTTGCAGT
VAACTTGAAGB	HMPREF1120_06917	242	+	1.62e-05	0.112	GAACTTGAACT
VAACTTGAAGB	HMPREF1120_04460	242	+	1.62e-05	0.112	AAACTTCAAGC
VAACTTGAAGB	HMPREF1120_08816	243	+	1.62e-05	0.112	CAACTTAAAGT
VAACTTGAAGB	HMPREF1120_05551	243	+	1.62e-05	0.112	CAACTTGAACT
VAACTTGAAGB	HMPREF1120_03054	245	+	1.62e-05	0.112	CAAGTTGAAGT
VAACTTGAAGB	HMPREF1120_07758	245	+	1.62e-05	0.112	CAACTTGAACT
VAACTTGAAGB	HMPREF1120_04098	248	+	1.62e-05	0.112	AAAATTGAAGG
VAACTTGAAGB	HMPREF1120_04098	248	+	1.62e-05	0.112	AAAATTGAAGG
VAACTTGAAGB	HMPREF1120_04098	248	+	1.62e-05	0.112	AAAATTGAAGG
VAACTTGAAGB	HMPREF1120_01780	248	+	1.62e-05	0.112	AACCTTGAAGT
VAACTTGAAGB	HMPREF1120_03214	249	+	1.62e-05	0.112	GAACTTGAACT
VAACTTGAAGB	HMPREF1120_08835	249	+	1.62e-05	0.112	CAACTTGAACT
VAACTTGAAGB	HMPREF1120_03299	250	+	1.62e-05	0.112	AAATTTGAAGC
VAACTTGAAGB	HMPREF1120_03480	253	+	1.62e-05	0.112	CAAGTTGAAGT
VAACTTGAAGB	HMPREF1120_03559	253	+	1.62e-05	0.112	CAAGTTGAAGT
VAACTTGAAGB	HMPREF1120_09091	255	+	1.62e-05	0.112	GAACTTGAACT
VAACTTGAAGB	HMPREF1120_02333	256	+	1.62e-05	0.112	GAACTTGAACT
VAACTTGAAGB	HMPREF1120_02857	261	+	1.62e-05	0.112	AAACTTGAACC
VAACTTGAAGB	HMPREF1120_02305	262	+	1.62e-05	0.112	CAACTTGAAAT
VAACTTGAAGB	HMPREF1120_08186	262	+	1.62e-05	0.112	GAACTTGAACT
VAACTTGAAGB	HMPREF1120_08544	262	+	1.62e-05	0.112	AAACTTGAAAG
VAACTTGAAGB	HMPREF1120_04761	263	+	1.62e-05	0.112	AAGCTTGAAGT
VAACTTGAAGB	HMPREF1120_05142	264	+	1.62e-05	0.112	AAACTTGAACG
VAACTTGAAGB	HMPREF1120_05601	265	+	1.62e-05	0.112	CAATTTGAAGT
VAACTTGAAGB	HMPREF1120_00964	266	+	1.62e-05	0.112	CAACTTGAACT
VAACTTGAAGB	HMPREF1120_05943	266	+	1.62e-05	0.112	GAACTTGAAAT
VAACTTGAAGB	HMPREF1120_00687	267	+	1.62e-05	0.112	CAACTTGAACT
VAACTTGAAGB	HMPREF1120_04380	268	+	1.62e-05	0.112	CAACTTGAACT
VAACTTGAAGB	HMPREF1120_08520	268	+	1.62e-05	0.112	CAACTTGAATT
VAACTTGAAGB	HMPREF1120_04626	269	+	1.62e-05	0.112	AAACTTGAACC
VAACTTGAAGB	HMPREF1120_08904	269	+	1.62e-05	0.112	GAACTTTAAGT
VAACTTGAAGB	HMPREF1120_06349	269	+	1.62e-05	0.112	ATACTTGAAGT
VAACTTGAAGB	HMPREF1120_09095	270	+	1.62e-05	0.112	AAACTTGAACG
VAACTTGAAGB	HMPREF1120_04352	270	+	1.62e-05	0.112	AAACTTGAAAC
VAACTTGAAGB	HMPREF1120_07104	272	+	1.62e-05	0.112	CAACTTGAACT
VAACTTGAAGB	HMPREF1120_07228	273	+	1.62e-05	0.112	GAACTTCAAGT
VAACTTGAAGB	HMPREF1120_05943	273	+	1.62e-05	0.112	AAATTTGAAGG
VAACTTGAAGB	HMPREF1120_03571	274	+	1.62e-05	0.112	CAATTTGAAGT
VAACTTGAAGB	HMPREF1120_09203	275	+	1.62e-05	0.112	GAACTTGAACT
VAACTTGAAGB	HMPREF1120_08386	276	+	1.62e-05	0.112	GAACTTGAACT
VAACTTGAAGB	HMPREF1120_06458	278	+	1.62e-05	0.112	GAACTTGAACT
VAACTTGAAGB	HMPREF1120_07228	279	+	1.62e-05	0.112	CAAGTTGAAGT
VAACTTGAAGB	HMPREF1120_08270	279	+	1.62e-05	0.112	CAACTTGAATT
VAACTTGAAGB	HMPREF1120_08270	279	+	1.62e-05	0.112	CAACTTGAATT
VAACTTGAAGB	HMPREF1120_06345	280	+	1.62e-05	0.112	CAACTTCAAGT
VAACTTGAAGB	HMPREF1120_05049	283	+	1.62e-05	0.112	AAACTTGAACG
VAACTTGAAGB	HMPREF1120_01965	283	+	1.62e-05	0.112	GAAGTTGAAGT
VAACTTGAAGB	HMPREF1120_03996	286	+	1.62e-05	0.112	AAACTTGAAAG
VAACTTGAAGB	HMPREF1120_04265	286	+	1.62e-05	0.112	AAAATTGAAGC
VAACTTGAAGB	HMPREF1120_04257	288	+	1.62e-05	0.112	CAACTTGAACT
VAACTTGAAGB	HMPREF1120_07458	288	+	1.62e-05	0.112	CAACTTGAACT
VAACTTGAAGB	HMPREF1120_07626	288	+	1.62e-05	0.112	AAACTTGAACC
VAACTTGAAGB	HMPREF1120_06760	289	+	1.62e-05	0.112	CAACTTGAATT
VAACTTGAAGB	HMPREF1120_09203	291	+	1.62e-05	0.112	CAACTTGAACT
VAACTTGAAGB	HMPREF1120_07142	291	+	1.62e-05	0.112	CAACTTGAACT
VAACTTGAAGB	HMPREF1120_01474	291	+	1.62e-05	0.112	AAACTTGAATC
VAACTTGAAGB	HMPREF1120_05542	292	+	1.62e-05	0.112	AAACTTGAGGT
VAACTTGAAGB	HMPREF1120_07163	293	+	1.62e-05	0.112	CAACTTCAAGT
VAACTTGAAGB	HMPREF1120_08660	293	+	1.62e-05	0.112	AAACTTCAAGG
VAACTTGAAGB	HMPREF1120_00019	296	+	1.62e-05	0.112	CAACTTGAACT
VAACTTGAAGB	HMPREF1120_01563	296	+	1.62e-05	0.112	CAACTTGAACT
VAACTTGAAGB	HMPREF1120_01327	296	+	1.62e-05	0.112	CAAATTGAAGT
VAACTTGAAGB	HMPREF1120_07608	302	+	1.62e-05	0.112	CAACTTGAACT
VAACTTGAAGB	HMPREF1120_00019	302	+	1.62e-05	0.112	GAACTTGAACT
VAACTTGAAGB	HMPREF1120_06985	303	+	1.62e-05	0.112	CAAGTTGAAGT
VAACTTGAAGB	HMPREF1120_01134	304	+	1.62e-05	0.112	CAACTTGAAAT
VAACTTGAAGB	HMPREF1120_09262	307	+	1.62e-05	0.112	CAACTTGAAAT
VAACTTGAAGB	HMPREF1120_00288	308	+	1.62e-05	0.112	CAACTTCAAGT
VAACTTGAAGB	HMPREF1120_09143	308	+	1.62e-05	0.112	AAACTTGAAAC
VAACTTGAAGB	HMPREF1120_03329	308	+	1.62e-05	0.112	CAACTTCAAGT
VAACTTGAAGB	HMPREF1120_04288	308	+	1.62e-05	0.112	GAACTTGAACT
VAACTTGAAGB	HMPREF1120_00334	308	+	1.62e-05	0.112	AAACTTGAACG
VAACTTGAAGB	HMPREF1120_00743	310	+	1.62e-05	0.112	CAACTTGAACT
VAACTTGAAGB	HMPREF1120_08476	312	+	1.62e-05	0.112	AAACTTGAACG
VAACTTGAAGB	HMPREF1120_06498	312	+	1.62e-05	0.112	GAACTTGAACT
VAACTTGAAGB	HMPREF1120_02228	314	+	1.62e-05	0.112	CAACTTGAACT
VAACTTGAAGB	HMPREF1120_04111	319	+	1.62e-05	0.112	CAACTTCAAGT
VAACTTGAAGB	HMPREF1120_03960	320	+	1.62e-05	0.112	CAACTTCAAGT
VAACTTGAAGB	HMPREF1120_06489	322	+	1.62e-05	0.112	CAACTTCAAGT
VAACTTGAAGB	HMPREF1120_06579	323	+	1.62e-05	0.112	CAAGTTGAAGT
VAACTTGAAGB	HMPREF1120_00798	324	+	1.62e-05	0.112	AAACTTGAATG
VAACTTGAAGB	HMPREF1120_03884	326	+	1.62e-05	0.112	AACCTTGAAGT
VAACTTGAAGB	HMPREF1120_07818	327	+	1.62e-05	0.112	CAACTTGAACT
VAACTTGAAGB	HMPREF1120_04104	328	+	1.62e-05	0.112	AAACTCGAAGT
VAACTTGAAGB	HMPREF1120_05285	332	+	1.62e-05	0.112	GAAGTTGAAGT
VAACTTGAAGB	HMPREF1120_05982	333	+	1.62e-05	0.112	AAAGTTGAAGG
VAACTTGAAGB	HMPREF1120_01226	337	+	1.62e-05	0.112	AAACTTGAACG
VAACTTGAAGB	HMPREF1120_08914	339	+	1.62e-05	0.112	GAACTTGAATT
VAACTTGAAGB	HMPREF1120_06535	340	+	1.62e-05	0.112	CAACTTGAATT
VAACTTGAAGB	HMPREF1120_08829	341	+	1.62e-05	0.112	AAACTTGACGT
VAACTTGAAGB	HMPREF1120_03164	341	+	1.62e-05	0.112	CAATTTGAAGT
VAACTTGAAGB	HMPREF1120_02370	342	+	1.62e-05	0.112	GAAATTGAAGT
VAACTTGAAGB	HMPREF1120_02370	342	+	1.62e-05	0.112	GAAATTGAAGT
VAACTTGAAGB	HMPREF1120_00116	345	+	1.62e-05	0.112	GAACTTGAACT
VAACTTGAAGB	HMPREF1120_05437	352	+	1.62e-05	0.112	AAACTCGAAGT
VAACTTGAAGB	HMPREF1120_02455	352	+	1.62e-05	0.112	CAACTTGAACT
VAACTTGAAGB	HMPREF1120_07209	353	+	1.62e-05	0.112	GAACTTGAACT
VAACTTGAAGB	HMPREF1120_06578	353	+	1.62e-05	0.112	CAACTTGAACT
VAACTTGAAGB	HMPREF1120_07429	354	+	1.62e-05	0.112	AGACTTGAAGT
VAACTTGAAGB	HMPREF1120_03777	355	+	1.62e-05	0.112	AAACTCGAAGT
VAACTTGAAGB	HMPREF1120_04676	356	+	1.62e-05	0.112	CAACTTGAACT
VAACTTGAAGB	HMPREF1120_02559	357	+	1.62e-05	0.112	GAAGTTGAAGT
VAACTTGAAGB	HMPREF1120_05638	359	+	1.62e-05	0.112	CAACTTCAAGT
VAACTTGAAGB	HMPREF1120_02779	360	+	1.62e-05	0.112	AAACTTGAATG
VAACTTGAAGB	HMPREF1120_00828	361	+	1.62e-05	0.112	AAACTTGAATC
VAACTTGAAGB	HMPREF1120_01863	361	+	1.62e-05	0.112	GAACTTGAACT
VAACTTGAAGB	HMPREF1120_02865	362	+	1.62e-05	0.112	CAACTTGAACT
VAACTTGAAGB	HMPREF1120_02624	364	+	1.62e-05	0.112	GAACTTCAAGT
VAACTTGAAGB	HMPREF1120_07230	365	+	1.62e-05	0.112	AAACTTGAATG
VAACTTGAAGB	HMPREF1120_03649	366	+	1.62e-05	0.112	AAACTTGAACG
VAACTTGAAGB	HMPREF1120_05704	366	+	1.62e-05	0.112	CAACTTGAATT
VAACTTGAAGB	HMPREF1120_03476	368	+	1.62e-05	0.112	AAACTTGAACG
VAACTTGAAGB	HMPREF1120_07906	368	+	1.62e-05	0.112	AAACTTGAATG
VAACTTGAAGB	HMPREF1120_00096	368	+	1.62e-05	0.112	CAACTTCAAGT
VAACTTGAAGB	HMPREF1120_05133	371	+	1.62e-05	0.112	AAACTTGATGT
VAACTTGAAGB	HMPREF1120_00277	371	+	1.62e-05	0.112	AAACTTGAATG
VAACTTGAAGB	HMPREF1120_02582	372	+	1.62e-05	0.112	AAACTTGAACC
VAACTTGAAGB	HMPREF1120_03491	373	+	1.62e-05	0.112	CAACTTGAACT
VAACTTGAAGB	HMPREF1120_03235	374	+	1.62e-05	0.112	CAACTTGAACT
VAACTTGAAGB	HMPREF1120_02562	375	+	1.62e-05	0.112	GAACTTGAACT
VAACTTGAAGB	HMPREF1120_04358	375	+	1.62e-05	0.112	GAACTTCAAGT
VAACTTGAAGB	HMPREF1120_02313	376	+	1.62e-05	0.112	GAACTTGAACT
VAACTTGAAGB	HMPREF1120_04333	377	+	1.62e-05	0.112	CAAGTTGAAGT
VAACTTGAAGB	HMPREF1120_08039	379	+	1.62e-05	0.112	CAACTTCAAGT
VAACTTGAAGB	HMPREF1120_04963	383	+	1.62e-05	0.112	CAACTTGAACT
VAACTTGAAGB	HMPREF1120_00898	386	+	1.62e-05	0.112	CAACTTGAATT
VAACTTGAAGB	HMPREF1120_07684	386	+	1.62e-05	0.112	AAGCTTGAAGT
VAACTTGAAGB	HMPREF1120_05484	388	+	1.62e-05	0.112	CAACTTGAACT
VAACTTGAAGB	HMPREF1120_01962	389	+	1.62e-05	0.112	GAAGTTGAAGT
VAACTTGAAGB	HMPREF1120_02997	392	+	1.62e-05	0.112	CAAGTTGAAGT
VAACTTGAAGB	HMPREF1120_05723	392	+	1.62e-05	0.112	GAACTTGAACT
VAACTTGAAGB	HMPREF1120_01261	393	+	1.62e-05	0.112	CAACTTCAAGT
VAACTTGAAGB	HMPREF1120_06870	393	+	1.62e-05	0.112	CAACTTCAAGT
VAACTTGAAGB	HMPREF1120_06709	394	+	1.62e-05	0.112	GAAGTTGAAGT
VAACTTGAAGB	HMPREF1120_01081	396	+	1.62e-05	0.112	CAACTTGAACT
VAACTTGAAGB	HMPREF1120_00110	400	+	1.62e-05	0.112	GAATTTGAAGT
VAACTTGAAGB	HMPREF1120_04165	402	+	1.62e-05	0.112	GAAGTTGAAGT
VAACTTGAAGB	HMPREF1120_02953	403	+	1.62e-05	0.112	CAACTTCAAGT
VAACTTGAAGB	HMPREF1120_02124	404	+	1.62e-05	0.112	CAACTTGAACT
VAACTTGAAGB	HMPREF1120_02124	404	+	1.62e-05	0.112	CAACTTGAACT
VAACTTGAAGB	HMPREF1120_07544	404	+	1.62e-05	0.112	CAACTTCAAGT
VAACTTGAAGB	HMPREF1120_00022	404	+	1.62e-05	0.112	AAACTTGAACC
VAACTTGAAGB	HMPREF1120_09238	411	+	1.62e-05	0.112	AAACTTGAACG
VAACTTGAAGB	HMPREF1120_03031	411	+	1.62e-05	0.112	CAACTTGAATT
VAACTTGAAGB	HMPREF1120_01221	412	+	1.62e-05	0.112	CAACTTGAACT
VAACTTGAAGB	HMPREF1120_05286	413	+	1.62e-05	0.112	CAAGTTGAAGT
VAACTTGAAGB	HMPREF1120_00197	414	+	1.62e-05	0.112	AAACTCGAAGT
VAACTTGAAGB	HMPREF1120_04280	417	+	1.62e-05	0.112	AAACTTCAAGG
VAACTTGAAGB	HMPREF1120_03266	417	+	1.62e-05	0.112	CAACTTGAATT
VAACTTGAAGB	HMPREF1120_02625	419	+	1.62e-05	0.112	AAACCTGAAGT
VAACTTGAAGB	HMPREF1120_02635	421	+	1.62e-05	0.112	AAACTTGAACC
VAACTTGAAGB	HMPREF1120_04973	423	+	1.62e-05	0.112	ATACTTGAAGT
VAACTTGAAGB	HMPREF1120_03016	423	+	1.62e-05	0.112	AAACTGGAAGT
VAACTTGAAGB	HMPREF1120_05847	423	+	1.62e-05	0.112	AAACTTGAAAG
VAACTTGAAGB	HMPREF1120_08173	424	+	1.62e-05	0.112	CAAGTTGAAGT
VAACTTGAAGB	HMPREF1120_07950	428	+	1.62e-05	0.112	CAACTTGAACT
VAACTTGAAGB	HMPREF1120_05235	428	+	1.62e-05	0.112	AAAATTGAAGC
VAACTTGAAGB	HMPREF1120_01450	429	+	1.62e-05	0.112	CAACTTGAACT
VAACTTGAAGB	HMPREF1120_02745	429	+	1.62e-05	0.112	CAACTTCAAGT
VAACTTGAAGB	HMPREF1120_07078	432	+	1.62e-05	0.112	CAACTTCAAGT
VAACTTGAAGB	HMPREF1120_05718	432	+	1.62e-05	0.112	GAACTTCAAGT
VAACTTGAAGB	HMPREF1120_04077	434	+	1.62e-05	0.112	AAACTTGAATC
VAACTTGAAGB	HMPREF1120_02183	436	+	1.62e-05	0.112	CAACTTCAAGT
VAACTTGAAGB	HMPREF1120_05483	436	+	1.62e-05	0.112	CAAGTTGAAGT
VAACTTGAAGB	HMPREF1120_09010	437	+	1.62e-05	0.112	AAACTTGGAGT
VAACTTGAAGB	HMPREF1120_06434	437	+	1.62e-05	0.112	CAACTTGAATT
VAACTTGAAGB	HMPREF1120_00259	437	+	1.62e-05	0.112	CAACTTGAACT
VAACTTGAAGB	HMPREF1120_00970	438	+	1.62e-05	0.112	GAACTTGAACT
VAACTTGAAGB	HMPREF1120_04432	440	+	1.62e-05	0.112	GAACTTGAACT
VAACTTGAAGB	HMPREF1120_08308	441	+	1.62e-05	0.112	CAACTTGAACT
VAACTTGAAGB	HMPREF1120_06528	443	+	1.62e-05	0.112	GAACTTCAAGT
VAACTTGAAGB	HMPREF1120_00751	444	+	1.62e-05	0.112	AACCTTGAAGT
VAACTTGAAGB	HMPREF1120_02808	445	+	1.62e-05	0.112	CAACTTGAACT
VAACTTGAAGB	HMPREF1120_03481	446	+	1.62e-05	0.112	CAACTTGAACT
VAACTTGAAGB	HMPREF1120_00470	450	+	1.62e-05	0.112	CAACTTGAACT
VAACTTGAAGB	HMPREF1120_02808	451	+	1.62e-05	0.112	GAACTTGAACT
VAACTTGAAGB	HMPREF1120_03207	451	+	1.62e-05	0.112	CAACTTCAAGT
VAACTTGAAGB	HMPREF1120_07253	452	+	1.62e-05	0.112	AAACTTGAACC
VAACTTGAAGB	HMPREF1120_06944	454	+	1.62e-05	0.112	CAACTTGAATT
VAACTTGAAGB	HMPREF1120_06032	454	+	1.62e-05	0.112	CAACTTCAAGT
VAACTTGAAGB	HMPREF1120_02545	457	+	1.62e-05	0.112	AAACTTTAAGC
VAACTTGAAGB	HMPREF1120_08031	459	+	1.62e-05	0.112	CAACTTGAACT
VAACTTGAAGB	HMPREF1120_06339	459	+	1.62e-05	0.112	AAACTTGAACC
VAACTTGAAGB	HMPREF1120_04952	460	+	1.62e-05	0.112	CAACTTGAACT
VAACTTGAAGB	HMPREF1120_01190	462	+	1.62e-05	0.112	CAACTTCAAGT
VAACTTGAAGB	HMPREF1120_00528	464	+	1.62e-05	0.112	AAACTTGAACC
VAACTTGAAGB	HMPREF1120_03087	464	+	1.62e-05	0.112	CAACTTCAAGT
VAACTTGAAGB	HMPREF1120_07671	465	+	1.62e-05	0.112	CAACTTGAATT
VAACTTGAAGB	HMPREF1120_06247	465	+	1.62e-05	0.112	AAACTTGAACG
VAACTTGAAGB	HMPREF1120_04952	466	+	1.62e-05	0.112	GAACTTGAACT
VAACTTGAAGB	HMPREF1120_00347	467	+	1.62e-05	0.112	ATACTTGAAGT
VAACTTGAAGB	HMPREF1120_08887	468	+	1.62e-05	0.112	CAACTTGAACT
VAACTTGAAGB	HMPREF1120_01492	468	+	1.62e-05	0.112	CAACTTGAACT
VAACTTGAAGB	HMPREF1120_03005	469	+	1.62e-05	0.112	CAACTTGAATT
VAACTTGAAGB	HMPREF1120_03005	469	+	1.62e-05	0.112	CAACTTGAATT
VAACTTGAAGB	HMPREF1120_06219	470	+	1.62e-05	0.112	AAACTTGAATG
VAACTTGAAGB	HMPREF1120_04752	470	+	1.62e-05	0.112	CAACTTGAACT
VAACTTGAAGB	HMPREF1120_07762	470	+	1.62e-05	0.112	CAACTTCAAGT
VAACTTGAAGB	HMPREF1120_01450	471	+	1.62e-05	0.112	AAAGTTGAAGC
VAACTTGAAGB	HMPREF1120_04629	472	+	1.62e-05	0.112	AATCTTGAAGT
VAACTTGAAGB	HMPREF1120_08297	476	+	1.62e-05	0.112	CAACTTGAACT
VAACTTGAAGB	HMPREF1120_08304	478	+	1.62e-05	0.112	CAACTTCAAGT
VAACTTGAAGB	HMPREF1120_05369	478	+	1.62e-05	0.112	GAACTTGAATT
VAACTTGAAGB	HMPREF1120_02188	479	+	1.62e-05	0.112	CAACTTGAACT
VAACTTGAAGB	HMPREF1120_04106	480	+	1.62e-05	0.112	AAACTTGAACC
VAACTTGAAGB	HMPREF1120_02047	481	+	1.62e-05	0.112	CAACTTGAACT
VAACTTGAAGB	HMPREF1120_00762	482	+	1.62e-05	0.112	CAACTTGAACT
VAACTTGAAGB	HMPREF1120_03156	482	+	1.62e-05	0.112	CAACTTGAACT
VAACTTGAAGB	HMPREF1120_05492	484	+	1.62e-05	0.112	CAACTTGAAAT
VAACTTGAAGB	HMPREF1120_01020	487	+	1.62e-05	0.112	CAACTTGAACT
VAACTTGAAGB	HMPREF1120_06201	487	+	1.62e-05	0.112	GAACTTGAAAT
VAACTTGAAGB	HMPREF1120_01634	489	+	1.62e-05	0.112	AAACTTGAACC
VAACTTGAAGB	HMPREF1120_06823	490	+	1.62e-05	0.112	AGACTTGAAGT
VAACTTGAAGB	HMPREF1120_08299	491	+	1.62e-05	0.112	CAACTTCAAGT
VAACTTGAAGB	HMPREF1120_02663	491	+	1.62e-05	0.112	CAACTTGAATT
VAACTTGAAGB	HMPREF1120_04337	495	+	1.62e-05	0.112	AAACTTGAAAG
VAACTTGAAGB	HMPREF1120_07703	495	+	1.62e-05	0.112	AAACTTGAAAG
VAACTTGAAGB	HMPREF1120_04839	496	+	1.62e-05	0.112	AAACTTGAACC
VAACTTGAAGB	HMPREF1120_02328	496	+	1.62e-05	0.112	AAACTTCAAGG
VAACTTGAAGB	HMPREF1120_06288	496	+	1.62e-05	0.112	CAACTTCAAGT
VAACTTGAAGB	HMPREF1120_00627	498	+	1.62e-05	0.112	GAAATTGAAGT
VAACTTGAAGB	HMPREF1120_08625	498	+	1.62e-05	0.112	AGACTTGAAGT
VAACTTGAAGB	HMPREF1120_08888	499	+	1.62e-05	0.112	AAACTTGGAGT
VAACTTGAAGB	HMPREF1120_08888	499	+	1.62e-05	0.112	AAACTTGGAGT
VAACTTGAAGB	HMPREF1120_07617	505	+	1.62e-05	0.112	AAACTTGAACC
VAACTTGAAGB	HMPREF1120_08527	507	+	1.62e-05	0.112	CAACTTGAACT
VAACTTGAAGB	HMPREF1120_04246	509	+	1.62e-05	0.112	GAACTTGAAAT
VAACTTGAAGB	HMPREF1120_04863	513	+	1.62e-05	0.112	GAACTTGAACT
VAACTTGAAGB	HMPREF1120_02125	513	+	1.62e-05	0.112	CAAGTTGAAGT
VAACTTGAAGB	HMPREF1120_00988	514	+	1.62e-05	0.112	AAACTTGAACC
VAACTTGAAGB	HMPREF1120_08060	514	+	1.62e-05	0.112	CAACTTGAACT
VAACTTGAAGB	HMPREF1120_08504	518	+	1.62e-05	0.112	CAACTTCAAGT
VAACTTGAAGB	HMPREF1120_01526	519	+	1.62e-05	0.112	CAAATTGAAGT
VAACTTGAAGB	HMPREF1120_04580	519	+	1.62e-05	0.112	GAACTTGAACT
VAACTTGAAGB	HMPREF1120_07707	522	+	1.62e-05	0.112	AAACTTGAACC
VAACTTGAAGB	HMPREF1120_00967	523	+	1.62e-05	0.112	AAACTTCAAGG
VAACTTGAAGB	HMPREF1120_09124	524	+	1.62e-05	0.112	AAAGTTGAAGC
VAACTTGAAGB	HMPREF1120_03537	524	+	1.62e-05	0.112	AAACTTGAACC
VAACTTGAAGB	HMPREF1120_02891	524	+	1.62e-05	0.112	CAAGTTGAAGT
VAACTTGAAGB	HMPREF1120_00886	525	+	1.62e-05	0.112	CAACTTGAATT
VAACTTGAAGB	HMPREF1120_04842	526	+	1.62e-05	0.112	GAACTTGAATT
VAACTTGAAGB	HMPREF1120_03139	529	+	1.62e-05	0.112	CAACTTGAACT
VAACTTGAAGB	HMPREF1120_02756	530	+	1.62e-05	0.112	CAACTTCAAGT
VAACTTGAAGB	HMPREF1120_06555	531	+	1.62e-05	0.112	AAACTTGAACC
VAACTTGAAGB	HMPREF1120_01460	533	+	1.62e-05	0.112	CAACTTCAAGT
VAACTTGAAGB	HMPREF1120_06871	534	+	1.62e-05	0.112	AAACTTGAACG
VAACTTGAAGB	HMPREF1120_04863	536	+	1.62e-05	0.112	CAATTTGAAGT
VAACTTGAAGB	HMPREF1120_02661	538	+	1.62e-05	0.112	CAACTTGAAAT
VAACTTGAAGB	HMPREF1120_07298	539	+	1.62e-05	0.112	CAACTTGAACT
VAACTTGAAGB	HMPREF1120_02057	540	+	1.62e-05	0.112	GAAGTTGAAGT
VAACTTGAAGB	HMPREF1120_00844	540	+	1.62e-05	0.112	CAACTTGAATT
VAACTTGAAGB	HMPREF1120_06575	540	+	1.62e-05	0.112	CAACTTCAAGT
VAACTTGAAGB	HMPREF1120_02352	541	+	1.62e-05	0.112	CAACTTGAACT
VAACTTGAAGB	HMPREF1120_08123	542	+	1.62e-05	0.112	CAACTTGAACT
VAACTTGAAGB	HMPREF1120_05836	542	+	1.62e-05	0.112	GAACTTGAACT
VAACTTGAAGB	HMPREF1120_08989	543	+	1.62e-05	0.112	GAACTTCAAGT
VAACTTGAAGB	HMPREF1120_05663	543	+	1.62e-05	0.112	AAACTTGAACG
VAACTTGAAGB	HMPREF1120_09250	545	+	1.62e-05	0.112	AAACTTGAATG
VAACTTGAAGB	HMPREF1120_03818	547	+	1.62e-05	0.112	AAACATGAAGT
VAACTTGAAGB	HMPREF1120_02458	549	+	1.62e-05	0.112	CAACTTCAAGT
VAACTTGAAGB	HMPREF1120_04162	552	+	1.62e-05	0.112	CAACTTGAACT
VAACTTGAAGB	HMPREF1120_01774	555	+	1.62e-05	0.112	CAACTTCAAGT
VAACTTGAAGB	HMPREF1120_05513	556	+	1.62e-05	0.112	CAACTTCAAGT
VAACTTGAAGB	HMPREF1120_04745	570	+	1.62e-05	0.112	AAACTCGAAGT
VAACTTGAAGB	HMPREF1120_04007	571	+	1.62e-05	0.112	GAACTTGAAAT
VAACTTGAAGB	HMPREF1120_04567	571	+	1.62e-05	0.112	AGACTTGAAGT
VAACTTGAAGB	HMPREF1120_02276	572	+	1.62e-05	0.112	CAACTTGAAAT
VAACTTGAAGB	HMPREF1120_04002	573	+	1.62e-05	0.112	CAACTTGAACT
VAACTTGAAGB	HMPREF1120_03347	573	+	1.62e-05	0.112	AAATTTGAAGG
VAACTTGAAGB	HMPREF1120_06610	576	+	1.62e-05	0.112	GAACTTGAACT
VAACTTGAAGB	HMPREF1120_02276	578	+	1.62e-05	0.112	GAAATTGAAGT
VAACTTGAAGB	HMPREF1120_06984	580	+	1.62e-05	0.112	CAACTTGAACT
VAACTTGAAGB	HMPREF1120_02936	580	+	1.62e-05	0.112	CAACTTCAAGT
VAACTTGAAGB	HMPREF1120_04649	581	+	1.62e-05	0.112	AAAGTTGAAGG
VAACTTGAAGB	HMPREF1120_04649	581	+	1.62e-05	0.112	AAAGTTGAAGG
VAACTTGAAGB	HMPREF1120_04649	581	+	1.62e-05	0.112	AAAGTTGAAGG
VAACTTGAAGB	HMPREF1120_01895	582	+	1.62e-05	0.112	CAACTTGAACT
VAACTTGAAGB	HMPREF1120_06266	582	+	1.62e-05	0.112	CAACTTGAAAT
VAACTTGAAGB	HMPREF1120_00522	583	+	1.62e-05	0.112	AAACTTGAACC
VAACTTGAAGB	HMPREF1120_01697	583	+	1.62e-05	0.112	CAAATTGAAGT
VAACTTGAAGB	HMPREF1120_05637	584	+	1.62e-05	0.112	CAACTTGAACT
VAACTTGAAGB	HMPREF1120_02358	587	+	1.62e-05	0.112	CAACTTCAAGT
VAACTTGAAGB	HMPREF1120_05225	588	+	1.62e-05	0.112	AGACTTGAAGT
VAACTTGAAGB	HMPREF1120_02935	589	+	1.62e-05	0.112	GAACTTCAAGT
VAACTTGAAGB	HMPREF1120_08276	591	+	1.62e-05	0.112	CAACTTGAACT
VAACTTGAAGB	HMPREF1120_03900	593	+	1.62e-05	0.112	CAACTTGAACT
VAACTTGAAGB	HMPREF1120_02750	593	+	1.62e-05	0.112	AAACTGGAAGT
VAACTTGAAGB	HMPREF1120_06017	594	+	1.62e-05	0.112	GAAGTTGAAGT
VAACTTGAAGB	HMPREF1120_02226	595	+	1.62e-05	0.112	GAAGTTGAAGT
VAACTTGAAGB	HMPREF1120_08778	596	+	1.62e-05	0.112	CAACTTGAACT
VAACTTGAAGB	HMPREF1120_02183	597	+	1.62e-05	0.112	CAACTTGAACT
VAACTTGAAGB	HMPREF1120_06626	597	+	1.62e-05	0.112	AAGCTTGAAGT
VAACTTGAAGB	HMPREF1120_03293	598	+	1.62e-05	0.112	CAACTTGAAAT
VAACTTGAAGB	HMPREF1120_05347	601	+	1.62e-05	0.112	AAACTTGAATG
VAACTTGAAGB	HMPREF1120_01748	602	+	1.62e-05	0.112	AAACTTGAATC
VAACTTGAAGB	HMPREF1120_07951	603	+	1.62e-05	0.112	AAACTTGAACG
VAACTTGAAGB	HMPREF1120_07248	603	+	1.62e-05	0.112	GAACTTGAACT
VAACTTGAAGB	HMPREF1120_08291	604	+	1.62e-05	0.112	AAACTTGAACG
VAACTTGAAGB	HMPREF1120_07634	604	+	1.62e-05	0.112	GAACTTCAAGT
VAACTTGAAGB	HMPREF1120_00017	609	+	1.62e-05	0.112	AAAGTTGAAGC
VAACTTGAAGB	HMPREF1120_08752	610	+	1.62e-05	0.112	AAACTTGAATC
VAACTTGAAGB	HMPREF1120_06153	610	+	1.62e-05	0.112	GAACTTGAATT
VAACTTGAAGB	HMPREF1120_04970	612	+	1.62e-05	0.112	CAACTTCAAGT
VAACTTGAAGB	HMPREF1120_04704	614	+	1.62e-05	0.112	GAACTTGAATT
VAACTTGAAGB	HMPREF1120_05734	617	+	1.62e-05	0.112	GAACTTCAAGT
VAACTTGAAGB	HMPREF1120_04419	619	+	1.62e-05	0.112	CAACTTGAACT
VAACTTGAAGB	HMPREF1120_00341	619	+	1.62e-05	0.112	CAACTTGAACT
VAACTTGAAGB	HMPREF1120_04605	620	+	1.62e-05	0.112	AGACTTGAAGT
VAACTTGAAGB	HMPREF1120_04605	620	+	1.62e-05	0.112	AGACTTGAAGT
VAACTTGAAGB	HMPREF1120_07314	622	+	1.62e-05	0.112	CAACTTGAATT
VAACTTGAAGB	HMPREF1120_04640	624	+	1.62e-05	0.112	GAATTTGAAGT
VAACTTGAAGB	HMPREF1120_06759	630	+	1.62e-05	0.112	CAACTTGAACT
VAACTTGAAGB	HMPREF1120_08585	631	+	1.62e-05	0.112	GAAGTTGAAGT
VAACTTGAAGB	HMPREF1120_08166	631	+	1.62e-05	0.112	GAAATTGAAGT
VAACTTGAAGB	HMPREF1120_06698	633	+	1.62e-05	0.112	AAACTTGAACG
VAACTTGAAGB	HMPREF1120_02493	635	+	1.62e-05	0.112	AAACTTGAATG
VAACTTGAAGB	HMPREF1120_05253	637	+	1.62e-05	0.112	GAACTTAAAGT
VAACTTGAAGB	HMPREF1120_06389	638	+	1.62e-05	0.112	CAACTTGAACT
VAACTTGAAGB	HMPREF1120_05100	640	+	1.62e-05	0.112	GAACTTTAAGT
VAACTTGAAGB	HMPREF1120_07248	640	+	1.62e-05	0.112	CAACTTGAACT
VAACTTGAAGB	HMPREF1120_00823	640	+	1.62e-05	0.112	CAACTTCAAGT
VAACTTGAAGB	HMPREF1120_01513	641	+	1.62e-05	0.112	CAACTTGAATT
VAACTTGAAGB	HMPREF1120_08250	643	+	1.62e-05	0.112	CAACTTGAACT
VAACTTGAAGB	HMPREF1120_03432	643	+	1.62e-05	0.112	GAACTTGAACT
VAACTTGAAGB	HMPREF1120_04908	648	+	1.62e-05	0.112	GAACTTGAACT
VAACTTGAAGB	HMPREF1120_08707	648	+	1.62e-05	0.112	GAACTTGAATT
VAACTTGAAGB	HMPREF1120_00208	649	+	1.62e-05	0.112	CAACTTGAATT
VAACTTGAAGB	HMPREF1120_07207	649	+	1.62e-05	0.112	AAACTTGAACG
VAACTTGAAGB	HMPREF1120_07056	651	+	1.62e-05	0.112	AAACTTGAATC
VAACTTGAAGB	HMPREF1120_05978	651	+	1.62e-05	0.112	GAACTTGAACT
VAACTTGAAGB	HMPREF1120_05303	652	+	1.62e-05	0.112	GAAGTTGAAGT
VAACTTGAAGB	HMPREF1120_04814	653	+	1.62e-05	0.112	AAACTTGAACC
VAACTTGAAGB	HMPREF1120_04515	656	+	1.62e-05	0.112	AAAGTTGAAGC
VAACTTGAAGB	HMPREF1120_04790	657	+	1.62e-05	0.112	CAACTTGAACT
VAACTTGAAGB	HMPREF1120_03427	657	+	1.62e-05	0.112	GAACTTGAACT
VAACTTGAAGB	HMPREF1120_08471	661	+	1.62e-05	0.112	GAACTTGAATT
VAACTTGAAGB	HMPREF1120_06596	665	+	1.62e-05	0.112	CAACTTCAAGT
VAACTTGAAGB	HMPREF1120_00569	665	+	1.62e-05	0.112	GAACTTCAAGT
VAACTTGAAGB	HMPREF1120_08820	666	+	1.62e-05	0.112	CAACTTCAAGT
VAACTTGAAGB	HMPREF1120_02951	667	+	1.62e-05	0.112	GAACTTGAATT
VAACTTGAAGB	HMPREF1120_03805	668	+	1.62e-05	0.112	GAAGTTGAAGT
VAACTTGAAGB	HMPREF1120_03805	668	+	1.62e-05	0.112	GAAGTTGAAGT
VAACTTGAAGB	HMPREF1120_06521	670	+	1.62e-05	0.112	CAACTTGAACT
VAACTTGAAGB	HMPREF1120_08205	671	+	1.62e-05	0.112	GAACTTGAACT
VAACTTGAAGB	HMPREF1120_09241	677	+	1.62e-05	0.112	AAACTTGAACG
VAACTTGAAGB	HMPREF1120_07588	677	+	1.62e-05	0.112	CAACTTGAACT
VAACTTGAAGB	HMPREF1120_07248	677	+	1.62e-05	0.112	CAACTTGAACT
VAACTTGAAGB	HMPREF1120_05110	680	+	1.62e-05	0.112	AAACTTGAAAG
VAACTTGAAGB	HMPREF1120_04156	683	+	1.62e-05	0.112	CAACTTGAAAT
VAACTTGAAGB	HMPREF1120_08219	684	+	1.62e-05	0.112	CAACTTGAATT
VAACTTGAAGB	HMPREF1120_08986	685	+	1.62e-05	0.112	CAACTTGAACT
VAACTTGAAGB	HMPREF1120_02880	685	+	1.62e-05	0.112	GAACTTGAAAT
VAACTTGAAGB	HMPREF1120_09150	687	+	1.62e-05	0.112	CAACTTCAAGT
VAACTTGAAGB	HMPREF1120_08453	688	+	1.62e-05	0.112	GAAGTTGAAGT
VAACTTGAAGB	HMPREF1120_01180	689	+	1.62e-05	0.112	CAACTTCAAGT
VAACTTGAAGB	HMPREF1120_08077	690	+	1.62e-05	0.112	CAACTTGAACT
VAACTTGAAGB	HMPREF1120_08986	691	+	1.62e-05	0.112	GAACTTGAATT
VAACTTGAAGB	HMPREF1120_01781	693	+	1.62e-05	0.112	GAAGTTGAAGT
VAACTTGAAGB	HMPREF1120_02483	698	+	1.62e-05	0.112	CAACTTGAACT
VAACTTGAAGB	HMPREF1120_01874	698	+	1.62e-05	0.112	GAACTTGAAAT
VAACTTGAAGB	HMPREF1120_07480	698	+	1.62e-05	0.112	CAACTTGAACT
VAACTTGAAGB	HMPREF1120_01965	700	+	1.62e-05	0.112	GAACTTCAAGT
VAACTTGAAGB	HMPREF1120_07658	701	+	1.62e-05	0.112	AAAGTTGAAGC
VAACTTGAAGB	HMPREF1120_07226	701	+	1.62e-05	0.112	AAAATTGAAGC
VAACTTGAAGB	HMPREF1120_02999	701	+	1.62e-05	0.112	GAACTTGAACT
VAACTTGAAGB	HMPREF1120_01262	704	+	1.62e-05	0.112	CAACTTGAACT
[truncated: 5,523 more rows]

## Sheet: AME Analysis IR Promoters
rank	motif_DB	motif_ID	motif_alt_ID	consensus	p-value	adj_p-value	E-value	tests	FASTA_max	pos	neg	PWM_min	TP	%TP	FP	%FP
1	motifs.meme	1	VAACTTGAAGB	VAACTTGAAGB	4.37e-37	1.56e-34	1.56e-34	356	467	467	1401	6.38	81	17.34	14	1
# AME (Analysis of Motif Enrichment): Version 5.1.1 compiled on Mar 5 2020 at 02:20:22
# The format of this file is described at http://alternate.meme-suite.org//doc/ame-output-format.html.
# ame --verbose 1 --oc . --scoring avg --method fisher --hit-lo-fraction 0.25 --evalue-report-threshold 10.0 --control --shuffle-- --kmer 2 All_radiation_promoters_greater_than_five.txt motifs.meme
