# Supplementary material for: The Transcriptomic and Phenotypic Response of the Melanized Yeast Exophiala dermatitidis to Ionizing Particle Exposure
Source: Front Microbiol. 2021 Jan 12;11:609996. doi: 10.3389/fmicb.2020.609996 (PMC7835796; doi:10.3389/fmicb.2020.609996)
Supplement: Supplementary Table 7 — STRING output of highly confident connections between genes that were upregulated among all particle sets, including genes making up specific nodes, confidence values for those nodes, and annotations for each gene. [file Table_7.xlsx]

## Sheet: All String Nodes
#node1	node2	node1_string_internal_id	node2_string_internal_id	node1_external_id	node2_external_id	neighborhood_on_chromosome	gene_fusion	phylogenetic_cooccurrence	homology	coexpression	experimentally_determined_interaction	database_annotated	automated_textmining	combined_score
XP_009153464.1	XP_009152415.1	2640994	2639967	5970.XP_009153464.1	5970.XP_009152415.1	0	0	0	0	0.613	0.998	0.986	0.822	0.999
XP_009160986.1	XP_009153589.1	2648271	2641118	5970.XP_009160986.1	5970.XP_009153589.1	0	0	0	0	0.85	0.908	0.986	0.885	0.999
XP_009157439.1	XP_009153464.1	2644824	2640994	5970.XP_009157439.1	5970.XP_009153464.1	0	0	0	0	0.418	0.998	0.986	0.809	0.999
XP_009161518.1	XP_009153464.1	2648787	2640994	5970.XP_009161518.1	5970.XP_009153464.1	0	0	0	0	0.626	0.692	0.986	0.809	0.999
XP_009159779.1	XP_009152415.1	2647100	2639967	5970.XP_009159779.1	5970.XP_009152415.1	0	0	0	0.592	0.882	0.998	0.986	0.865	0.999
XP_009158281.1	XP_009154402.1	2645634	2641911	5970.XP_009158281.1	5970.XP_009154402.1	0	0	0	0	0.511	0.827	0.986	0.764	0.999
XP_009159779.1	XP_009157410.1	2647100	2644801	5970.XP_009159779.1	5970.XP_009157410.1	0.052	0	0	0	0.656	0.883	0.986	0.757	0.999
XP_009161490.1	XP_009154887.1	2648759	2642385	5970.XP_009161490.1	5970.XP_009154887.1	0	0	0	0	0.662	0.9	0.986	0.906	0.999
XP_009158281.1	XP_009154187.1	2645634	2641700	5970.XP_009158281.1	5970.XP_009154187.1	0	0	0	0	0.71	0.982	0.986	0.905	0.999
XP_009154929.1	XP_009154089.1	2642426	2641606	5970.XP_009154929.1	5970.XP_009154089.1	0	0	0	0	0	0.998	0.965	0.67	0.999
XP_009157410.1	XP_009153464.1	2644801	2640994	5970.XP_009157410.1	5970.XP_009153464.1	0	0	0	0	0.248	0.692	0.986	0.78	0.999
XP_009154402.1	XP_009152415.1	2641911	2639967	5970.XP_009154402.1	5970.XP_009152415.1	0	0	0	0	0.247	0.998	0.986	0.809	0.999
XP_009157410.1	XP_009152662.1	2644801	2640206	5970.XP_009157410.1	5970.XP_009152662.1	0	0	0.399	0.76	0.963	0.98	0.781	0.898	0.999
XP_009157410.1	XP_009154668.1	2644801	2642169	5970.XP_009157410.1	5970.XP_009154668.1	0	0	0.458	0.742	0.963	0.962	0.781	0.904	0.999
XP_009154668.1	XP_009154187.1	2642169	2641700	5970.XP_009154668.1	5970.XP_009154187.1	0	0	0	0	0.894	0.982	0.986	0.892	0.999
XP_009161518.1	XP_009161285.1	2648787	2648558	5970.XP_009161518.1	5970.XP_009161285.1	0	0	0.385	0.733	0.963	0.97	0.781	0.903	0.999
XP_009161490.1	XP_009158928.1	2648759	2646267	5970.XP_009161490.1	5970.XP_009158928.1	0	0	0	0	0.793	0	0.986	0.692	0.999
XP_009158696.1	XP_009153283.1	2646037	2640819	5970.XP_009158696.1	5970.XP_009153283.1	0	0	0	0	0.611	0.908	0.986	0.907	0.999
XP_009159742.1	XP_009156884.1	2647063	2644295	5970.XP_009159742.1	5970.XP_009156884.1	0.233	0	0	0	0.557	0.908	0.986	0.905	0.999
XP_009158281.1	XP_009152415.1	2645634	2639967	5970.XP_009158281.1	5970.XP_009152415.1	0.052	0	0	0	0.673	0.978	0.781	0.901	0.999
XP_009158281.1	XP_009154608.1	2645634	2642112	5970.XP_009158281.1	5970.XP_009154608.1	0	0	0	0	0.509	0.883	0.985	0.805	0.999
XP_009160986.1	XP_009153296.1	2648271	2640832	5970.XP_009160986.1	5970.XP_009153296.1	0	0	0	0	0.648	0.333	0.986	0.783	0.999
XP_009161285.1	XP_009154608.1	2648558	2642112	5970.XP_009161285.1	5970.XP_009154608.1	0	0	0	0	0.622	0.692	0.985	0.809	0.999
XP_009160480.1	XP_009154887.1	2647784	2642385	5970.XP_009160480.1	5970.XP_009154887.1	0	0	0	0	0.913	0.689	0.986	0.898	0.999
XP_009157439.1	XP_009154608.1	2644824	2642112	5970.XP_009157439.1	5970.XP_009154608.1	0	0	0	0	0.638	0.998	0.986	0.834	0.999
XP_009161518.1	XP_009152415.1	2648787	2639967	5970.XP_009161518.1	5970.XP_009152415.1	0.052	0	0	0	0.719	0.987	0.781	0.85	0.999
XP_009159779.1	XP_009152662.1	2647100	2640206	5970.XP_009159779.1	5970.XP_009152662.1	0.052	0	0	0	0.659	0.883	0.986	0.732	0.999
XP_009158281.1	XP_009152662.1	2645634	2640206	5970.XP_009158281.1	5970.XP_009152662.1	0	0	0.435	0.763	0.963	0.98	0.781	0.81	0.999
XP_009161518.1	XP_009157439.1	2648787	2644824	5970.XP_009161518.1	5970.XP_009157439.1	0	0	0	0	0.703	0.692	0.986	0.801	0.999
XP_009154187.1	XP_009152662.1	2641700	2640206	5970.XP_009154187.1	5970.XP_009152662.1	0	0	0	0	0.724	0.915	0.986	0.887	0.999
XP_009154668.1	XP_009153464.1	2642169	2640994	5970.XP_009154668.1	5970.XP_009153464.1	0	0	0	0	0.624	0.644	0.986	0.809	0.999
XP_009154887.1	XP_009153589.1	2642385	2641118	5970.XP_009154887.1	5970.XP_009153589.1	0	0	0	0	0.663	0.372	0.986	0.809	0.999
XP_009161490.1	XP_009160480.1	2648759	2647784	5970.XP_009161490.1	5970.XP_009160480.1	0	0	0	0	0.85	0.31	0.986	0.823	0.999
XP_009157275.1	XP_009153338.1	2644669	2640873	5970.XP_009157275.1	5970.XP_009153338.1	0	0	0	0	0.235	0.692	0.986	0.904	0.999
XP_009154402.1	XP_009152662.1	2641911	2640206	5970.XP_009154402.1	5970.XP_009152662.1	0	0	0	0	0.426	0.692	0.986	0.75	0.999
XP_009159779.1	XP_009153464.1	2647100	2640994	5970.XP_009159779.1	5970.XP_009153464.1	0	0	0	0	0.553	0.998	0.986	0.809	0.999
XP_009161285.1	XP_009158281.1	2648558	2645634	5970.XP_009161285.1	5970.XP_009158281.1	0	0	0.455	0.734	0.963	0.97	0.781	0.901	0.999
XP_009161285.1	XP_009154402.1	2648558	2641911	5970.XP_009161285.1	5970.XP_009154402.1	0	0	0	0	0.6	0.526	0.985	0.809	0.999
XP_009154668.1	XP_009154608.1	2642169	2642112	5970.XP_009154668.1	5970.XP_009154608.1	0	0	0	0	0.634	0.692	0.985	0.81	0.999
XP_009161518.1	XP_009157410.1	2648787	2644801	5970.XP_009161518.1	5970.XP_009157410.1	0	0	0.401	0.717	0.963	0.987	0.924	0.903	0.999
XP_009160986.1	XP_009160480.1	2648271	2647784	5970.XP_009160986.1	5970.XP_009160480.1	0	0	0	0	0.875	0.908	0.986	0.84	0.999
XP_009157439.1	XP_009152662.1	2644824	2640206	5970.XP_009157439.1	5970.XP_009152662.1	0	0	0	0	0.652	0.883	0.986	0.793	0.999
XP_009161518.1	XP_009154187.1	2648787	2641700	5970.XP_009161518.1	5970.XP_009154187.1	0	0	0	0	0.745	0.97	0.986	0.9	0.999
XP_009159779.1	XP_009154668.1	2647100	2642169	5970.XP_009159779.1	5970.XP_009154668.1	0.052	0	0	0	0.752	0.864	0.986	0.789	0.999
XP_009157439.1	XP_009152415.1	2644824	2639967	5970.XP_009157439.1	5970.XP_009152415.1	0	0	0	0	0.382	0.998	0.986	0.826	0.999
XP_009161285.1	XP_009159779.1	2648558	2647100	5970.XP_009161285.1	5970.XP_009159779.1	0.052	0	0	0	0.804	0.794	0.985	0.787	0.999
XP_009154668.1	XP_009152662.1	2642169	2640206	5970.XP_009154668.1	5970.XP_009152662.1	0	0	0.462	0.799	0.963	0.98	0.781	0.897	0.999
XP_009160480.1	XP_009153589.1	2647784	2641118	5970.XP_009160480.1	5970.XP_009153589.1	0	0	0	0	0.913	0.945	0.986	0.894	0.999
XP_009159812.1	XP_009155698.1	2647133	2643172	5970.XP_009159812.1	5970.XP_009155698.1	0	0	0	0	0.195	0.907	0.986	0.809	0.999
XP_009158281.1	XP_009153464.1	2645634	2640994	5970.XP_009158281.1	5970.XP_009153464.1	0	0	0	0	0.473	0.903	0.986	0.808	0.999
XP_009157528.1	XP_009156701.1	2644907	2644119	5970.XP_009157528.1	5970.XP_009156701.1	0	0	0	0	0.441	0.908	0.899	0.908	0.999
XP_009161285.1	XP_009157439.1	2648558	2644824	5970.XP_009161285.1	5970.XP_009157439.1	0	0	0	0	0.659	0.883	0.985	0.772	0.999
XP_009159779.1	XP_009158281.1	2647100	2645634	5970.XP_009159779.1	5970.XP_009158281.1	0.052	0	0	0	0.731	0.883	0.986	0.848	0.999
XP_009157439.1	XP_009154402.1	2644824	2641911	5970.XP_009157439.1	5970.XP_009154402.1	0	0	0	0	0.191	0.998	0.986	0.809	0.999
XP_009161518.1	XP_009159779.1	2648787	2647100	5970.XP_009161518.1	5970.XP_009159779.1	0.052	0	0	0	0.702	0.982	0.986	0.817	0.999
XP_009160480.1	XP_009158928.1	2647784	2646267	5970.XP_009160480.1	5970.XP_009158928.1	0	0	0	0	0.852	0.908	0.986	0.856	0.999
XP_009160986.1	XP_009158928.1	2648271	2646267	5970.XP_009160986.1	5970.XP_009158928.1	0.233	0	0	0	0.904	0.908	0.986	0.897	0.999
XP_009153589.1	XP_009153296.1	2641118	2640832	5970.XP_009153589.1	5970.XP_009153296.1	0	0	0	0	0.735	0.372	0.986	0.808	0.999
XP_009160986.1	XP_009154887.1	2648271	2642385	5970.XP_009160986.1	5970.XP_009154887.1	0	0	0	0	0.689	0.333	0.986	0.809	0.999
XP_009157439.1	XP_009157410.1	2644824	2644801	5970.XP_009157439.1	5970.XP_009157410.1	0	0	0	0	0.602	0.692	0.986	0.617	0.999
XP_009160043.1	XP_009153958.1	2647358	2641478	5970.XP_009160043.1	5970.XP_009153958.1	0	0	0.47	0.867	0.928	0.937	0.781	0.893	0.999
XP_009161466.1	XP_009154720.1	2648735	2642220	5970.XP_009161466.1	5970.XP_009154720.1	0.196	0	0	0	0.939	0.819	0.781	0.609	0.999
XP_009161285.1	XP_009152662.1	2648558	2640206	5970.XP_009161285.1	5970.XP_009152662.1	0	0	0.464	0.731	0.963	0.908	0.781	0.901	0.999
XP_009161285.1	XP_009154668.1	2648558	2642169	5970.XP_009161285.1	5970.XP_009154668.1	0	0	0.466	0.798	0.963	0.987	0.781	0.904	0.999
XP_009157439.1	XP_009154668.1	2644824	2642169	5970.XP_009157439.1	5970.XP_009154668.1	0	0	0	0	0.85	0.883	0.986	0.773	0.999
XP_009161490.1	XP_009153296.1	2648759	2640832	5970.XP_009161490.1	5970.XP_009153296.1	0	0	0	0	0.645	0.31	0.986	0.794	0.999
XP_009161518.1	XP_009158281.1	2648787	2645634	5970.XP_009161518.1	5970.XP_009158281.1	0	0	0.42	0.733	0.963	0.987	0.924	0.898	0.999
XP_009154720.1	XP_009154628.1	2642220	2642132	5970.XP_009154720.1	5970.XP_009154628.1	0	0	0.465	0.819	0.849	0.908	0.924	0.895	0.999
XP_009159779.1	XP_009154608.1	2647100	2642112	5970.XP_009159779.1	5970.XP_009154608.1	0	0	0	0	0.473	0.998	0.986	0.834	0.999
XP_009161518.1	XP_009152662.1	2648787	2640206	5970.XP_009161518.1	5970.XP_009152662.1	0	0	0.369	0.772	0.963	0.98	0.781	0.898	0.999
XP_009158281.1	XP_009157410.1	2645634	2644801	5970.XP_009158281.1	5970.XP_009157410.1	0	0	0.457	0.7	0.963	0.978	0.924	0.895	0.999
XP_009154402.1	XP_009153464.1	2641911	2640994	5970.XP_009154402.1	5970.XP_009153464.1	0	0	0	0	0.234	0.998	0.986	0.879	0.999
XP_009160630.1	XP_009158669.1	2647930	2646010	5970.XP_009160630.1	5970.XP_009158669.1	0	0	0	0.563	0.198	0.908	0.986	0.889	0.999
XP_009154608.1	XP_009154402.1	2642112	2641911	5970.XP_009154608.1	5970.XP_009154402.1	0	0	0	0	0.344	0.998	0.986	0.834	0.999
XP_009156843.1	XP_009153958.1	2644254	2641478	5970.XP_009156843.1	5970.XP_009153958.1	0	0	0	0	0.901	0.903	0.781	0.772	0.999
XP_009159230.1	XP_009153588.1	2646562	2641117	5970.XP_009159230.1	5970.XP_009153588.1	0	0	0	0	0.05	0.998	0.781	0.906	0.999
XP_009159779.1	XP_009154402.1	2647100	2641911	5970.XP_009159779.1	5970.XP_009154402.1	0	0	0	0	0.214	0.998	0.986	0.79	0.999
XP_009161518.1	XP_009154668.1	2648787	2642169	5970.XP_009161518.1	5970.XP_009154668.1	0	0	0.379	0.8	0.963	0.97	0.781	0.903	0.999
XP_009155930.1	XP_009155049.1	2643393	2642546	5970.XP_009155930.1	5970.XP_009155049.1	0	0	0	0	0.131	0.991	0.986	0.908	0.999
XP_009161518.1	XP_009154402.1	2648787	2641911	5970.XP_009161518.1	5970.XP_009154402.1	0	0	0	0	0.602	0.845	0.986	0.746	0.999
XP_009161285.1	XP_009157410.1	2648558	2644801	5970.XP_009161285.1	5970.XP_009157410.1	0	0	0.44	0.7	0.963	0.908	0.781	0.901	0.999
XP_009159646.1	XP_009155049.1	2646972	2642546	5970.XP_009159646.1	5970.XP_009155049.1	0	0	0	0	0.216	0.691	0.986	0.908	0.999
XP_009161518.1	XP_009154608.1	2648787	2642112	5970.XP_009161518.1	5970.XP_009154608.1	0	0	0	0	0.587	0.692	0.985	0.809	0.999
XP_009154668.1	XP_009154402.1	2642169	2641911	5970.XP_009154668.1	5970.XP_009154402.1	0	0	0	0	0.628	0.692	0.986	0.808	0.999
XP_009158281.1	XP_009157439.1	2645634	2644824	5970.XP_009158281.1	5970.XP_009157439.1	0	0	0	0	0.675	0.883	0.986	0.809	0.999
XP_009156183.1	XP_009153125.1	2643637	2640663	5970.XP_009156183.1	5970.XP_009153125.1	0	0	0.479	0	0.897	0.688	0.986	0.898	0.999
XP_009157568.1	XP_009154929.1	2644947	2642426	5970.XP_009157568.1	5970.XP_009154929.1	0	0	0	0	0	0.998	0.965	0.67	0.999
XP_009157067.1	XP_009152327.1	2644472	2639879	5970.XP_009157067.1	5970.XP_009152327.1	0	0	0	0	0.109	0.69	0.986	0.818	0.999
XP_009154608.1	XP_009152662.1	2642112	2640206	5970.XP_009154608.1	5970.XP_009152662.1	0	0	0	0	0.539	0.692	0.985	0.809	0.999
XP_009154887.1	XP_009153296.1	2642385	2640832	5970.XP_009154887.1	5970.XP_009153296.1	0	0	0	0	0.85	0.504	0.986	0.904	0.999
XP_009157410.1	XP_009154608.1	2644801	2642112	5970.XP_009157410.1	5970.XP_009154608.1	0	0	0	0	0.466	0.535	0.985	0.809	0.999
XP_009158757.1	XP_009155049.1	2646098	2642546	5970.XP_009158757.1	5970.XP_009155049.1	0	0	0	0	0.184	0.689	0.986	0.908	0.999
XP_009158928.1	XP_009153296.1	2646267	2640832	5970.XP_009158928.1	5970.XP_009153296.1	0	0	0	0	0.689	0.352	0.986	0.725	0.999
XP_009157410.1	XP_009152415.1	2644801	2639967	5970.XP_009157410.1	5970.XP_009152415.1	0.052	0	0	0	0.621	0.957	0.781	0.829	0.999
XP_009161466.1	XP_009160063.1	2648735	2647377	5970.XP_009161466.1	5970.XP_009160063.1	0	0	0	0	0.048	0.998	0.986	0.31	0.999
XP_009160553.1	XP_009152327.1	2647854	2639879	5970.XP_009160553.1	5970.XP_009152327.1	0	0	0	0	0.172	0.69	0.986	0.902	0.999
XP_009158928.1	XP_009153589.1	2646267	2641118	5970.XP_009158928.1	5970.XP_009153589.1	0	0	0	0	0.868	0.907	0.986	0.888	0.999
XP_009153636.1	XP_009153296.1	2641163	2640832	5970.XP_009153636.1	5970.XP_009153296.1	0	0	0	0	0.221	0.692	0.986	0.824	0.999
XP_009159812.1	XP_009155218.1	2647133	2642712	5970.XP_009159812.1	5970.XP_009155218.1	0	0	0	0	0.155	0.908	0.986	0.895	0.999
XP_009154608.1	XP_009152415.1	2642112	2639967	5970.XP_009154608.1	5970.XP_009152415.1	0	0	0	0	0.347	0.863	0.986	0.81	0.999
XP_009157410.1	XP_009154187.1	2644801	2641700	5970.XP_009157410.1	5970.XP_009154187.1	0	0	0	0	0.723	0.982	0.986	0.896	0.999
XP_009161490.1	XP_009160986.1	2648759	2648271	5970.XP_009161490.1	5970.XP_009160986.1	0	0	0	0	0.729	0	0.986	0.808	0.999
XP_009161285.1	XP_009153464.1	2648558	2640994	5970.XP_009161285.1	5970.XP_009153464.1	0	0	0	0	0.582	0.692	0.985	0.825	0.999
XP_009159779.1	XP_009157439.1	2647100	2644824	5970.XP_009159779.1	5970.XP_009157439.1	0	0	0	0	0.581	0.998	0.986	0.821	0.999
XP_009161490.1	XP_009153589.1	2648759	2641118	5970.XP_009161490.1	5970.XP_009153589.1	0	0	0	0	0.853	0	0.986	0.827	0.999
XP_009158281.1	XP_009154668.1	2645634	2642169	5970.XP_009158281.1	5970.XP_009154668.1	0	0	0.466	0.791	0.963	0.987	0.781	0.9	0.999
XP_009161285.1	XP_009154187.1	2648558	2641700	5970.XP_009161285.1	5970.XP_009154187.1	0	0	0	0	0.763	0.915	0.986	0.898	0.999
XP_009154608.1	XP_009153464.1	2642112	2640994	5970.XP_009154608.1	5970.XP_009153464.1	0	0	0	0	0.244	0.998	0.986	0.901	0.999
XP_009153464.1	XP_009152662.1	2640994	2640206	5970.XP_009153464.1	5970.XP_009152662.1	0	0	0	0	0.579	0.839	0.986	0.768	0.999
XP_009160424.1	XP_009156690.1	2647729	2644109	5970.XP_009160424.1	5970.XP_009156690.1	0.055	0	0	0	0.051	0	0.986	0.908	0.998
XP_009154668.1	XP_009152415.1	2642169	2639967	5970.XP_009154668.1	5970.XP_009152415.1	0.052	0	0	0	0.82	0.794	0.781	0.827	0.998
XP_009160450.1	XP_009160396.1	2647754	2647701	5970.XP_009160450.1	5970.XP_009160396.1	0.233	0	0	0	0.531	0.07	0.986	0.798	0.998
XP_009160553.1	XP_009157067.1	2647854	2644472	5970.XP_009160553.1	5970.XP_009157067.1	0	0	0	0	0.047	0.69	0.986	0.682	0.998
XP_009160043.1	XP_009156843.1	2647358	2644254	5970.XP_009160043.1	5970.XP_009156843.1	0	0	0	0	0.667	0.902	0.781	0.839	0.998
XP_009160063.1	XP_009155930.1	2647377	2643393	5970.XP_009160063.1	5970.XP_009155930.1	0	0	0	0	0	0.998	0.448	0.131	0.998
XP_009161285.1	XP_009152415.1	2648558	2639967	5970.XP_009161285.1	5970.XP_009152415.1	0.052	0	0	0	0.755	0.862	0.781	0.847	0.998
XP_009152662.1	XP_009152415.1	2640206	2639967	5970.XP_009152662.1	5970.XP_009152415.1	0.052	0	0	0	0.72	0.908	0.781	0.81	0.998
XP_009161466.1	XP_009160586.1	2648735	2647887	5970.XP_009161466.1	5970.XP_009160586.1	0	0	0	0	0.684	0.92	0.781	0.682	0.998
XP_009160063.1	XP_009154991.1	2647377	2642488	5970.XP_009160063.1	5970.XP_009154991.1	0	0	0	0	0.09	0.862	0.986	0.422	0.998
XP_009160480.1	XP_009153296.1	2647784	2640832	5970.XP_009160480.1	5970.XP_009153296.1	0	0	0	0.584	0.852	0.273	0.986	0.902	0.998
XP_009160480.1	XP_009158281.1	2647784	2645634	5970.XP_009160480.1	5970.XP_009158281.1	0	0	0	0	0.948	0.631	0.781	0.788	0.998
XP_009158928.1	XP_009154887.1	2646267	2642385	5970.XP_009158928.1	5970.XP_009154887.1	0	0	0	0	0.608	0.352	0.986	0.747	0.998
XP_009157410.1	XP_009154402.1	2644801	2641911	5970.XP_009157410.1	5970.XP_009154402.1	0	0	0	0	0.25	0.494	0.986	0.759	0.998
XP_009160480.1	XP_009153636.1	2647784	2641163	5970.XP_009160480.1	5970.XP_009153636.1	0	0	0	0	0.22	0.692	0.978	0.683	0.998
XP_009155867.1	XP_009153365.1	2643334	2640899	5970.XP_009155867.1	5970.XP_009153365.1	0.046	0	0	0	0.048	0.07	0.986	0.809	0.997
XP_009161518.1	XP_009161466.1	2648787	2648735	5970.XP_009161518.1	5970.XP_009161466.1	0	0	0	0	0.969	0.688	0	0.73	0.997
XP_009153283.1	XP_009153042.1	2640819	2640582	5970.XP_009153283.1	5970.XP_009153042.1	0	0	0	0	0.132	0.687	0.93	0.82	0.996
XP_009154887.1	XP_009153636.1	2642385	2641163	5970.XP_009154887.1	5970.XP_009153636.1	0	0	0	0	0.156	0.326	0.978	0.738	0.996
XP_009160480.1	XP_009152662.1	2647784	2640206	5970.XP_009160480.1	5970.XP_009152662.1	0	0	0	0	0.913	0.565	0.781	0.61	0.996
XP_009154991.1	XP_009154470.1	2642488	2641976	5970.XP_009154991.1	5970.XP_009154470.1	0	0	0	0	0.051	0.535	0.986	0.429	0.996
XP_009158281.1	XP_009153589.1	2645634	2641118	5970.XP_009158281.1	5970.XP_009153589.1	0	0	0	0	0.885	0.565	0.781	0.732	0.996
XP_009159779.1	XP_009154187.1	2647100	2641700	5970.XP_009159779.1	5970.XP_009154187.1	0	0	0	0	0.671	0.792	0.781	0.777	0.996
XP_009161466.1	XP_009158928.1	2648735	2646267	5970.XP_009161466.1	5970.XP_009158928.1	0.234	0	0	0	0.911	0	0.781	0.785	0.996
XP_009160424.1	XP_009157855.1	2647729	2645223	5970.XP_009160424.1	5970.XP_009157855.1	0	0	0	0	0	0	0.986	0.743	0.996
XP_009158248.1	XP_009157320.1	2645601	2644713	5970.XP_009158248.1	5970.XP_009157320.1	0.233	0.9	0.463	0	0.182	0.24	0	0.901	0.996
XP_009161466.1	XP_009153283.1	2648735	2640819	5970.XP_009161466.1	5970.XP_009153283.1	0	0	0	0	0.962	0.119	0.781	0.611	0.996
XP_009161466.1	XP_009152662.1	2648735	2640206	5970.XP_009161466.1	5970.XP_009152662.1	0	0	0	0	0.969	0.637	0	0.599	0.995
XP_009153636.1	XP_009153589.1	2641163	2641118	5970.XP_009153636.1	5970.XP_009153589.1	0	0	0	0	0.245	0	0.978	0.772	0.995
XP_009157855.1	XP_009156690.1	2645223	2644109	5970.XP_009157855.1	5970.XP_009156690.1	0.055	0	0	0	0.05	0	0.986	0.651	0.995
XP_009161518.1	XP_009160480.1	2648787	2647784	5970.XP_009161518.1	5970.XP_009160480.1	0	0	0	0	0.913	0.565	0.781	0.502	0.995
XP_009161466.1	XP_009154668.1	2648735	2642169	5970.XP_009161466.1	5970.XP_009154668.1	0	0	0	0	0.969	0.295	0	0.81	0.995
XP_009158274.1	XP_009152415.1	2645627	2639967	5970.XP_009158274.1	5970.XP_009152415.1	0	0	0	0	0.095	0	0.986	0.673	0.995
XP_009161518.1	XP_009153589.1	2648787	2641118	5970.XP_009161518.1	5970.XP_009153589.1	0	0	0	0	0.91	0.199	0.781	0.723	0.995
XP_009154187.1	XP_009152415.1	2641700	2639967	5970.XP_009154187.1	5970.XP_009152415.1	0	0	0	0	0.695	0.425	0.781	0.881	0.994
XP_009161285.1	XP_009160480.1	2648558	2647784	5970.XP_009161285.1	5970.XP_009160480.1	0	0	0	0	0.913	0.58	0.781	0.406	0.994
XP_009161647.1	XP_009159754.1	2648912	2647075	5970.XP_009161647.1	5970.XP_009159754.1	0	0	0	0	0.083	0.908	0.549	0.864	0.994
XP_009158696.1	XP_009153042.1	2646037	2640582	5970.XP_009158696.1	5970.XP_009153042.1	0	0	0	0	0.046	0.691	0.93	0.777	0.994
XP_009161466.1	XP_009158696.1	2648735	2646037	5970.XP_009161466.1	5970.XP_009158696.1	0	0	0	0	0.767	0.651	0.781	0.74	0.994
XP_009161466.1	XP_009154991.1	2648735	2642488	5970.XP_009161466.1	5970.XP_009154991.1	0	0	0	0	0.143	0.292	0.986	0.424	0.994
XP_009161518.1	XP_009154887.1	2648787	2642385	5970.XP_009161518.1	5970.XP_009154887.1	0	0	0	0	0.888	0.268	0.781	0.71	0.994
XP_009161466.1	XP_009157410.1	2648735	2644801	5970.XP_009161466.1	5970.XP_009157410.1	0	0	0	0	0.969	0.295	0	0.789	0.994
XP_009158928.1	XP_009158281.1	2646267	2645634	5970.XP_009158928.1	5970.XP_009158281.1	0	0	0	0	0.846	0.118	0.781	0.805	0.993
XP_009161466.1	XP_009161285.1	2648735	2648558	5970.XP_009161466.1	5970.XP_009161285.1	0	0	0	0	0.969	0.295	0.164	0.703	0.993
XP_009154668.1	XP_009153283.1	2642169	2640819	5970.XP_009154668.1	5970.XP_009153283.1	0	0	0	0	0.878	0.687	0.781	0.311	0.993
XP_009159940.1	XP_009158274.1	2647257	2645627	5970.XP_009159940.1	5970.XP_009158274.1	0	0	0	0	0.044	0	0.986	0.582	0.993
XP_009158696.1	XP_009155096.1	2646037	2642592	5970.XP_009158696.1	5970.XP_009155096.1	0	0	0	0	0.05	0.908	0.544	0.857	0.993
XP_009161466.1	XP_009156183.1	2648735	2643637	5970.XP_009161466.1	5970.XP_009156183.1	0	0	0	0	0.969	0	0.432	0.636	0.993
XP_009160480.1	XP_009154187.1	2647784	2641700	5970.XP_009160480.1	5970.XP_009154187.1	0	0	0	0	0.732	0.569	0.781	0.774	0.993
XP_009158281.1	XP_009153283.1	2645634	2640819	5970.XP_009158281.1	5970.XP_009153283.1	0	0	0	0	0.76	0.687	0.781	0.647	0.993
XP_009161466.1	XP_009154628.1	2648735	2642132	5970.XP_009161466.1	5970.XP_009154628.1	0.196	0	0	0	0.746	0.821	0.781	0.313	0.993
XP_009161518.1	XP_009158696.1	2648787	2646037	5970.XP_009161518.1	5970.XP_009158696.1	0	0	0	0	0.759	0.681	0.781	0.617	0.992
XP_009158928.1	XP_009154720.1	2646267	2642220	5970.XP_009158928.1	5970.XP_009154720.1	0	0	0	0	0.913	0.073	0.781	0.623	0.992
XP_009160842.1	XP_009153958.1	2648136	2641478	5970.XP_009160842.1	5970.XP_009153958.1	0	0	0	0	0.05	0.815	0.781	0.824	0.992
XP_009161466.1	XP_009158281.1	2648735	2645634	5970.XP_009161466.1	5970.XP_009158281.1	0	0	0	0	0.969	0.295	0	0.679	0.992
XP_009158928.1	XP_009153636.1	2646267	2641163	5970.XP_009158928.1	5970.XP_009153636.1	0	0	0	0	0.218	0	0.978	0.573	0.992
XP_009161466.1	XP_009153296.1	2648735	2640832	5970.XP_009161466.1	5970.XP_009153296.1	0.045	0	0	0	0.585	0.692	0.781	0.778	0.992
XP_009158696.1	XP_009152662.1	2646037	2640206	5970.XP_009158696.1	5970.XP_009152662.1	0	0	0	0	0.812	0.687	0.781	0.456	0.992
XP_009160986.1	XP_009153636.1	2648271	2641163	5970.XP_009160986.1	5970.XP_009153636.1	0	0	0	0	0.219	0	0.978	0.589	0.992
XP_009161466.1	XP_009154887.1	2648735	2642385	5970.XP_009161466.1	5970.XP_009154887.1	0.045	0	0	0	0.422	0.691	0.781	0.808	0.991
XP_009160480.1	XP_009154668.1	2647784	2642169	5970.XP_009160480.1	5970.XP_009154668.1	0	0	0	0	0.913	0.268	0.781	0.437	0.991
XP_009158484.1	XP_009156690.1	2645831	2644109	5970.XP_009158484.1	5970.XP_009156690.1	0.047	0	0	0	0.27	0	0.986	0.234	0.991
XP_009159146.1	XP_009157671.1	2646479	2645047	5970.XP_009159146.1	5970.XP_009157671.1	0	0	0.479	0.833	0.046	0.273	0.986	0.905	0.991
XP_009158696.1	XP_009158281.1	2646037	2645634	5970.XP_009158696.1	5970.XP_009158281.1	0	0	0	0	0.672	0.692	0.781	0.667	0.991
XP_009161466.1	XP_009160480.1	2648735	2647784	5970.XP_009161466.1	5970.XP_009160480.1	0.045	0	0	0	0.727	0.35	0.781	0.808	0.991
XP_009159765.1	XP_009155891.1	2647086	2643356	5970.XP_009159765.1	5970.XP_009155891.1	0	0	0	0	0.044	0.615	0.93	0.719	0.991
XP_009158281.1	XP_009154887.1	2645634	2642385	5970.XP_009158281.1	5970.XP_009154887.1	0	0	0	0	0.734	0.28	0.781	0.82	0.991
XP_009156690.1	XP_009153365.1	2644109	2640899	5970.XP_009156690.1	5970.XP_009153365.1	0.048	0	0	0	0.085	0.154	0.986	0.295	0.991
XP_009154887.1	XP_009154668.1	2642385	2642169	5970.XP_009154887.1	5970.XP_009154668.1	0	0	0	0	0.902	0.278	0.781	0.433	0.99
XP_009154668.1	XP_009153589.1	2642169	2641118	5970.XP_009154668.1	5970.XP_009153589.1	0	0	0	0	0.913	0.199	0.781	0.438	0.99
XP_009161490.1	XP_009154187.1	2648759	2641700	5970.XP_009161490.1	5970.XP_009154187.1	0	0	0	0	0.698	0.323	0.781	0.818	0.99
XP_009161490.1	XP_009153636.1	2648759	2641163	5970.XP_009161490.1	5970.XP_009153636.1	0	0	0	0	0.184	0	0.978	0.499	0.99
XP_009159230.1	XP_009152327.1	2646562	2639879	5970.XP_009159230.1	5970.XP_009152327.1	0	0	0	0.565	0.043	0.276	0.986	0.317	0.99
XP_009158928.1	XP_009154668.1	2646267	2642169	5970.XP_009158928.1	5970.XP_009154668.1	0	0	0	0	0.913	0.083	0.781	0.501	0.99
XP_009159812.1	XP_009157112.1	2647133	2644516	5970.XP_009159812.1	5970.XP_009157112.1	0	0	0	0	0.057	0.691	0.781	0.865	0.99
XP_009157439.1	XP_009154187.1	2644824	2641700	5970.XP_009157439.1	5970.XP_009154187.1	0	0	0	0	0.299	0.692	0.781	0.809	0.989
XP_009158696.1	XP_009154668.1	2646037	2642169	5970.XP_009158696.1	5970.XP_009154668.1	0	0	0	0	0.848	0.282	0.781	0.607	0.989
XP_009160480.1	XP_009157410.1	2647784	2644801	5970.XP_009160480.1	5970.XP_009157410.1	0	0	0	0	0.848	0.268	0.781	0.638	0.989
XP_009158696.1	XP_009157410.1	2646037	2644801	5970.XP_009158696.1	5970.XP_009157410.1	0	0	0	0	0.67	0.689	0.781	0.577	0.989
XP_009161518.1	XP_009156183.1	2648787	2643637	5970.XP_009161518.1	5970.XP_009156183.1	0	0	0	0	0.963	0.253	0	0.606	0.988
XP_009160518.1	XP_009153365.1	2647819	2640899	5970.XP_009160518.1	5970.XP_009153365.1	0	0	0	0	0.108	0.118	0.986	0	0.988
XP_009161466.1	XP_009153720.1	2648735	2641243	5970.XP_009161466.1	5970.XP_009153720.1	0	0	0	0	0.105	0.689	0.781	0.837	0.988
XP_009159440.1	XP_009157418.1	2646770	2644807	5970.XP_009159440.1	5970.XP_009157418.1	0	0	0	0	0.086	0.692	0.781	0.84	0.988
XP_009161279.1	XP_009154145.1	2648552	2641659	5970.XP_009161279.1	5970.XP_009154145.1	0	0	0.478	0.802	0.09	0	0.986	0.31	0.988
XP_009155701.1	XP_009154145.1	2643175	2641659	5970.XP_009155701.1	5970.XP_009154145.1	0.054	0	0	0	0.118	0	0.986	0.143	0.988
XP_009158696.1	XP_009153296.1	2646037	2640832	5970.XP_009158696.1	5970.XP_009153296.1	0	0	0	0	0.72	0.601	0.781	0.561	0.987
XP_009161466.1	XP_009160450.1	2648735	2647754	5970.XP_009161466.1	5970.XP_009160450.1	0.043	0	0	0	0.969	0.118	0	0.593	0.987
XP_009153589.1	XP_009152662.1	2641118	2640206	5970.XP_009153589.1	5970.XP_009152662.1	0	0	0	0	0.912	0.199	0.781	0.312	0.987
XP_009160480.1	XP_009152415.1	2647784	2639967	5970.XP_009160480.1	5970.XP_009152415.1	0	0	0	0	0.701	0.151	0.781	0.808	0.987
XP_009159137.1	XP_009157728.1	2646470	2645101	5970.XP_009159137.1	5970.XP_009157728.1	0	0	0	0	0.143	0.685	0.605	0.9	0.987
XP_009161144.1	XP_009153365.1	2648423	2640899	5970.XP_009161144.1	5970.XP_009153365.1	0	0	0	0	0.174	0	0.986	0	0.987
XP_009155096.1	XP_009153283.1	2642592	2640819	5970.XP_009155096.1	5970.XP_009153283.1	0	0	0	0	0.043	0.908	0.544	0.736	0.987
XP_009160063.1	XP_009157483.1	2647377	2644866	5970.XP_009160063.1	5970.XP_009157483.1	0	0	0	0	0.044	0.908	0.781	0.439	0.987
XP_009161518.1	XP_009153283.1	2648787	2640819	5970.XP_009161518.1	5970.XP_009153283.1	0	0	0	0	0.664	0.681	0.781	0.542	0.987
XP_009152651.1	XP_009152650.1	2640195	2640194	5970.XP_009152651.1	5970.XP_009152650.1	0	0	0	0	0.606	0.273	0.605	0.892	0.986
XP_009159765.1	XP_009154929.1	2647086	2642426	5970.XP_009159765.1	5970.XP_009154929.1	0	0	0	0	0.098	0.497	0.951	0.464	0.986
XP_009157855.1	XP_009153365.1	2645223	2640899	5970.XP_009157855.1	5970.XP_009153365.1	0.049	0	0	0	0	0	0.986	0.053	0.986
XP_009160424.1	XP_009153365.1	2647729	2640899	5970.XP_009160424.1	5970.XP_009153365.1	0.049	0	0	0	0	0	0.986	0.087	0.986
XP_009156885.1	XP_009155026.1	2644296	2642523	5970.XP_009156885.1	5970.XP_009155026.1	0.062	0	0	0	0	0	0.986	0.077	0.986
XP_009153365.1	XP_009152351.1	2640899	2639903	5970.XP_009153365.1	5970.XP_009152351.1	0.046	0	0	0	0.048	0.07	0.986	0.067	0.986
XP_009158928.1	XP_009158696.1	2646267	2646037	5970.XP_009158928.1	5970.XP_009158696.1	0	0	0	0	0.719	0.118	0.781	0.769	0.985
XP_009161285.1	XP_009153283.1	2648558	2640819	5970.XP_009161285.1	5970.XP_009153283.1	0	0	0	0	0.646	0.681	0.781	0.486	0.985
XP_009160986.1	XP_009158281.1	2648271	2645634	5970.XP_009160986.1	5970.XP_009158281.1	0	0	0	0	0.851	0.073	0.781	0.576	0.985
XP_009160842.1	XP_009160043.1	2648136	2647358	5970.XP_009160842.1	5970.XP_009160043.1	0	0	0	0	0.052	0.635	0.781	0.834	0.985
XP_009160986.1	XP_009154668.1	2648271	2642169	5970.XP_009160986.1	5970.XP_009154668.1	0	0	0	0	0.913	0.082	0.781	0.249	0.985
XP_009156318.1	XP_009155096.1	2643763	2642592	5970.XP_009156318.1	5970.XP_009155096.1	0	0	0	0	0.054	0.69	0.479	0.908	0.984
XP_009154608.1	XP_009154187.1	2642112	2641700	5970.XP_009154608.1	5970.XP_009154187.1	0	0	0	0	0.332	0.586	0.781	0.78	0.984
XP_009161466.1	XP_009153589.1	2648735	2641118	5970.XP_009161466.1	5970.XP_009153589.1	0	0	0	0	0.749	0	0.781	0.735	0.984
XP_009160063.1	XP_009158706.1	2647377	2646047	5970.XP_009160063.1	5970.XP_009158706.1	0	0	0	0	0.054	0.807	0.781	0.636	0.983
XP_009154887.1	XP_009152662.1	2642385	2640206	5970.XP_009154887.1	5970.XP_009152662.1	0	0	0	0	0.753	0.268	0.781	0.604	0.982
XP_009160063.1	XP_009160043.1	2647377	2647358	5970.XP_009160063.1	5970.XP_009160043.1	0	0	0	0	0.091	0.908	0.781	0.154	0.982
XP_009158928.1	XP_009152415.1	2646267	2639967	5970.XP_009158928.1	5970.XP_009152415.1	0	0	0	0	0.653	0.08	0.781	0.773	0.982
XP_009154887.1	XP_009154187.1	2642385	2641700	5970.XP_009154887.1	5970.XP_009154187.1	0	0	0	0	0.431	0.279	0.781	0.827	0.982
XP_009161285.1	XP_009158928.1	2648558	2646267	5970.XP_009161285.1	5970.XP_009158928.1	0	0	0	0	0.881	0.074	0.781	0.311	0.981
XP_009159215.1	XP_009153518.1	2646547	2641048	5970.XP_009159215.1	5970.XP_009153518.1	0	0	0	0	0.181	0.609	0.702	0.829	0.981
XP_009156183.1	XP_009152662.1	2643637	2640206	5970.XP_009156183.1	5970.XP_009152662.1	0	0	0	0	0.963	0.118	0	0.477	0.981
XP_009153589.1	XP_009152415.1	2641118	2639967	5970.XP_009153589.1	5970.XP_009152415.1	0	0	0	0	0.758	0.164	0.781	0.618	0.98
XP_009158643.1	XP_009157863.1	2645984	2645231	5970.XP_009158643.1	5970.XP_009157863.1	0	0	0	0	0.66	0.596	0	0.872	0.98
XP_009153589.1	XP_009153464.1	2641118	2640994	5970.XP_009153589.1	5970.XP_009153464.1	0	0	0	0	0.625	0.072	0.781	0.772	0.98
XP_009161285.1	XP_009154887.1	2648558	2642385	5970.XP_009161285.1	5970.XP_009154887.1	0	0	0	0	0.847	0.268	0.781	0.31	0.98
XP_009157410.1	XP_009153589.1	2644801	2641118	5970.XP_009157410.1	5970.XP_009153589.1	0	0	0	0	0.732	0.199	0.781	0.632	0.98
XP_009157410.1	XP_009154887.1	2644801	2642385	5970.XP_009157410.1	5970.XP_009154887.1	0	0	0	0	0.713	0.268	0.781	0.624	0.98
XP_009158928.1	XP_009154187.1	2646267	2641700	5970.XP_009158928.1	5970.XP_009154187.1	0	0	0	0	0.745	0	0.781	0.677	0.98
XP_009160063.1	XP_009158669.1	2647377	2646010	5970.XP_009160063.1	5970.XP_009158669.1	0	0	0	0	0.043	0.908	0.781	0.083	0.979
XP_009161466.1	XP_009160986.1	2648735	2648271	5970.XP_009161466.1	5970.XP_009160986.1	0.233	0	0	0	0.731	0	0.781	0.608	0.979
XP_009161466.1	XP_009153636.1	2648735	2641163	5970.XP_009161466.1	5970.XP_009153636.1	0	0	0	0	0.131	0.908	0.549	0.497	0.979
XP_009153518.1	XP_009152652.1	2641048	2640196	5970.XP_009153518.1	5970.XP_009152652.1	0.064	0	0.443	0	0.126	0.279	0.468	0.904	0.979
XP_009161285.1	XP_009153589.1	2648558	2641118	5970.XP_009161285.1	5970.XP_009153589.1	0	0	0	0	0.852	0.199	0.781	0.31	0.979
XP_009153283.1	XP_009152662.1	2640819	2640206	5970.XP_009153283.1	5970.XP_009152662.1	0	0	0	0	0.746	0.246	0.781	0.567	0.979
XP_009155049.1	XP_009152327.1	2642546	2639879	5970.XP_009155049.1	5970.XP_009152327.1	0	0	0	0	0.104	0.597	0.443	0.908	0.979
XP_009159215.1	XP_009158455.1	2646547	2645802	5970.XP_009159215.1	5970.XP_009158455.1	0	0	0	0	0.104	0.627	0.702	0.809	0.978
XP_009161518.1	XP_009161490.1	2648787	2648759	5970.XP_009161518.1	5970.XP_009161490.1	0	0	0	0	0.751	0.138	0.781	0.601	0.978
XP_009159541.1	XP_009158281.1	2646869	2645634	5970.XP_009159541.1	5970.XP_009158281.1	0	0	0	0	0.607	0.692	0.305	0.772	0.978
XP_009161466.1	XP_009160361.1	2648735	2647668	5970.XP_009161466.1	5970.XP_009160361.1	0.048	0	0	0	0.054	0.688	0.781	0.707	0.978
XP_009160480.1	XP_009158696.1	2647784	2646037	5970.XP_009160480.1	5970.XP_009158696.1	0	0	0	0	0.71	0.272	0.781	0.595	0.978
XP_009154187.1	XP_009153589.1	2641700	2641118	5970.XP_009154187.1	5970.XP_009153589.1	0	0	0	0	0.731	0.079	0.781	0.642	0.977
XP_009160986.1	XP_009153283.1	2648271	2640819	5970.XP_009160986.1	5970.XP_009153283.1	0	0	0	0	0.627	0.184	0.781	0.701	0.977
XP_009158696.1	XP_009153589.1	2646037	2641118	5970.XP_009158696.1	5970.XP_009153589.1	0	0	0	0	0.759	0.133	0.781	0.566	0.977
XP_009161647.1	XP_009156318.1	2648912	2643763	5970.XP_009161647.1	5970.XP_009156318.1	0	0	0	0	0.125	0.596	0.479	0.892	0.977
XP_009161466.1	XP_009153125.1	2648735	2640663	5970.XP_009161466.1	5970.XP_009153125.1	0	0	0	0	0.969	0	0	0.312	0.977
XP_009161490.1	XP_009158281.1	2648759	2645634	5970.XP_009161490.1	5970.XP_009158281.1	0	0	0	0	0.708	0.138	0.781	0.639	0.977
XP_009158928.1	XP_009152662.1	2646267	2640206	5970.XP_009158928.1	5970.XP_009152662.1	0	0	0	0	0.851	0.074	0.781	0.301	0.976
XP_009160480.1	XP_009157439.1	2647784	2644824	5970.XP_009160480.1	5970.XP_009157439.1	0	0	0	0	0.654	0.07	0.781	0.706	0.976
XP_009158281.1	XP_009156183.1	2645634	2643637	5970.XP_009158281.1	5970.XP_009156183.1	0	0	0	0	0.963	0.118	0	0.331	0.976
XP_009161285.1	XP_009158696.1	2648558	2646037	5970.XP_009161285.1	5970.XP_009158696.1	0	0	0	0	0.665	0.282	0.781	0.61	0.976
XP_009154720.1	XP_009154668.1	2642220	2642169	5970.XP_009154720.1	5970.XP_009154668.1	0.059	0	0.348	0	0.824	0.264	0	0.753	0.976
XP_009158928.1	XP_009157410.1	2646267	2644801	5970.XP_009158928.1	5970.XP_009157410.1	0	0	0	0	0.744	0.074	0.781	0.597	0.976
XP_009154720.1	XP_009152662.1	2642220	2640206	5970.XP_009154720.1	5970.XP_009152662.1	0.059	0	0.322	0	0.731	0.264	0.305	0.772	0.975
XP_009158928.1	XP_009153283.1	2646267	2640819	5970.XP_009158928.1	5970.XP_009153283.1	0	0	0	0	0.615	0.285	0.781	0.639	0.975
XP_009158757.1	XP_009152327.1	2646098	2639879	5970.XP_009158757.1	5970.XP_009152327.1	0	0	0	0	0.333	0.633	0	0.908	0.975
XP_009157728.1	XP_009154611.1	2645101	2642115	5970.XP_009157728.1	5970.XP_009154611.1	0	0	0	0	0.173	0.69	0.605	0.785	0.975
XP_009161299.1	XP_009154720.1	2648572	2642220	5970.XP_009161299.1	5970.XP_009154720.1	0	0	0	0	0.327	0.688	0.463	0.808	0.975
XP_009159812.1	XP_009156293.1	2647133	2643742	5970.XP_009159812.1	5970.XP_009156293.1	0	0	0	0	0.101	0.811	0	0.87	0.975
XP_009158455.1	XP_009153518.1	2645802	2641048	5970.XP_009158455.1	5970.XP_009153518.1	0	0	0	0.603	0.189	0.794	0.781	0.908	0.974
XP_009159146.1	XP_009156318.1	2646479	2643763	5970.XP_009159146.1	5970.XP_009156318.1	0	0	0	0	0.19	0.689	0	0.908	0.974
XP_009159812.1	XP_009159025.1	2647133	2646363	5970.XP_009159812.1	5970.XP_009159025.1	0	0	0	0	0.055	0.687	0.781	0.649	0.974
XP_009157483.1	XP_009156293.1	2644866	2643742	5970.XP_009157483.1	5970.XP_009156293.1	0	0	0	0	0.141	0.799	0.201	0.832	0.973
XP_009161489.1	XP_009158643.1	2648758	2645984	5970.XP_009161489.1	5970.XP_009158643.1	0	0	0	0	0.571	0.689	0	0.816	0.973
XP_009153612.1	XP_009152415.1	2641139	2639967	5970.XP_009153612.1	5970.XP_009152415.1	0	0	0	0	0.931	0	0	0.637	0.973
XP_009161490.1	XP_009153464.1	2648759	2640994	5970.XP_009161490.1	5970.XP_009153464.1	0	0	0	0	0.617	0.083	0.781	0.691	0.973
XP_009159541.1	XP_009153283.1	2646869	2640819	5970.XP_009159541.1	5970.XP_009153283.1	0	0	0	0	0.346	0.872	0.507	0.441	0.973
XP_009158792.1	XP_009155865.1	2646133	2643332	5970.XP_009158792.1	5970.XP_009155865.1	0	0	0	0	0.66	0.284	0.426	0.824	0.972
XP_009160986.1	XP_009154187.1	2648271	2641700	5970.XP_009160986.1	5970.XP_009154187.1	0	0	0	0	0.7	0	0.781	0.619	0.972
XP_009156183.1	XP_009154668.1	2643637	2642169	5970.XP_009156183.1	5970.XP_009154668.1	0	0	0	0	0.963	0.118	0	0.232	0.972
XP_009159137.1	XP_009154611.1	2646470	2642115	5970.XP_009159137.1	5970.XP_009154611.1	0	0	0	0	0.13	0.69	0.605	0.772	0.972
XP_009160630.1	XP_009160063.1	2647930	2647377	5970.XP_009160630.1	5970.XP_009160063.1	0	0	0	0	0.048	0.859	0.549	0.605	0.972
XP_009158281.1	XP_009157863.1	2645634	2645231	5970.XP_009158281.1	5970.XP_009157863.1	0	0	0	0	0.653	0.651	0	0.783	0.971
XP_009161490.1	XP_009154668.1	2648759	2642169	5970.XP_009161490.1	5970.XP_009154668.1	0	0	0	0	0.766	0.278	0.781	0.311	0.971
XP_009158696.1	XP_009154187.1	2646037	2641700	5970.XP_009158696.1	5970.XP_009154187.1	0	0	0	0	0.571	0.269	0.781	0.639	0.971
XP_009153589.1	XP_009153283.1	2641118	2640819	5970.XP_009153589.1	5970.XP_009153283.1	0	0	0	0	0.615	0.084	0.781	0.674	0.971
XP_009159541.1	XP_009158696.1	2646869	2646037	5970.XP_009159541.1	5970.XP_009158696.1	0	0	0	0	0.255	0.9	0.507	0.317	0.971
XP_009161518.1	XP_009158928.1	2648787	2646267	5970.XP_009161518.1	5970.XP_009158928.1	0	0	0	0	0.837	0.085	0.781	0.233	0.971
XP_009158696.1	XP_009157439.1	2646037	2644824	5970.XP_009158696.1	5970.XP_009157439.1	0	0	0	0	0.244	0.687	0.781	0.493	0.97
XP_009161518.1	XP_009154720.1	2648787	2642220	5970.XP_009161518.1	5970.XP_009154720.1	0.059	0	0.271	0	0.817	0.264	0	0.731	0.97
XP_009157528.1	XP_009153606.1	2644907	2641133	5970.XP_009157528.1	5970.XP_009153606.1	0	0	0	0	0.079	0.323	0.549	0.908	0.97
XP_009158928.1	XP_009154628.1	2646267	2642132	5970.XP_009158928.1	5970.XP_009154628.1	0	0	0	0	0.848	0.073	0.781	0.155	0.97
XP_009161285.1	XP_009160986.1	2648558	2648271	5970.XP_009161285.1	5970.XP_009160986.1	0	0	0	0	0.847	0.073	0.781	0.136	0.969
XP_009154720.1	XP_009153589.1	2642220	2641118	5970.XP_009154720.1	5970.XP_009153589.1	0	0	0	0	0.66	0.277	0.781	0.499	0.969
XP_009159742.1	XP_009157528.1	2647063	2644907	5970.XP_009159742.1	5970.XP_009157528.1	0	0	0	0	0.17	0.66	0.494	0.81	0.969
XP_009156701.1	XP_009153606.1	2644119	2641133	5970.XP_009156701.1	5970.XP_009153606.1	0	0	0	0	0.101	0.279	0.549	0.908	0.969
XP_009160063.1	XP_009153236.1	2647377	2640773	5970.XP_009160063.1	5970.XP_009153236.1	0	0	0	0	0.053	0.689	0.781	0.575	0.968
XP_009161489.1	XP_009157863.1	2648758	2645231	5970.XP_009161489.1	5970.XP_009157863.1	0	0	0	0	0.603	0.691	0	0.761	0.968
XP_009160986.1	XP_009152662.1	2648271	2640206	5970.XP_009160986.1	5970.XP_009152662.1	0	0	0	0	0.731	0.073	0.781	0.496	0.968
XP_009159215.1	XP_009155096.1	2646547	2642592	5970.XP_009159215.1	5970.XP_009155096.1	0	0	0	0	0.054	0.619	0.544	0.83	0.968
XP_009154887.1	XP_009154720.1	2642385	2642220	5970.XP_009154887.1	5970.XP_009154720.1	0	0	0	0	0.415	0.265	0.781	0.707	0.968
XP_009161490.1	XP_009157410.1	2648759	2644801	5970.XP_009161490.1	5970.XP_009157410.1	0	0	0	0	0.647	0.138	0.781	0.572	0.967
XP_009157410.1	XP_009153283.1	2644801	2640819	5970.XP_009157410.1	5970.XP_009153283.1	0	0	0	0	0.694	0.246	0.781	0.441	0.967
XP_009161647.1	XP_009159215.1	2648912	2646547	5970.XP_009161647.1	5970.XP_009159215.1	0	0	0	0	0.171	0.268	0.544	0.898	0.967
XP_009161285.1	XP_009156183.1	2648558	2643637	5970.XP_009161285.1	5970.XP_009156183.1	0	0	0	0	0.962	0.118	0	0.111	0.967
XP_009160977.1	XP_009153277.1	2648262	2640813	5970.XP_009160977.1	5970.XP_009153277.1	0	0	0	0	0.121	0.794	0.274	0.772	0.966
XP_009161490.1	XP_009161285.1	2648759	2648558	5970.XP_009161490.1	5970.XP_009161285.1	0	0	0	0	0.731	0.138	0.781	0.417	0.966
XP_009159146.1	XP_009155096.1	2646479	2642592	5970.XP_009159146.1	5970.XP_009155096.1	0	0	0	0	0.049	0.654	0	0.905	0.966
XP_009158696.1	XP_009154720.1	2646037	2642220	5970.XP_009158696.1	5970.XP_009154720.1	0	0	0	0	0.658	0.243	0.781	0.478	0.966
XP_009159812.1	XP_009157498.1	2647133	2644879	5970.XP_009159812.1	5970.XP_009157498.1	0	0	0	0	0.043	0.687	0.605	0.75	0.966
XP_009161647.1	XP_009155096.1	2648912	2642592	5970.XP_009161647.1	5970.XP_009155096.1	0	0	0	0	0.043	0.595	0.228	0.9	0.966
XP_009160986.1	XP_009158696.1	2648271	2646037	5970.XP_009160986.1	5970.XP_009158696.1	0	0	0	0	0.628	0.263	0.781	0.501	0.966
XP_009159215.1	XP_009156318.1	2646547	2643763	5970.XP_009159215.1	5970.XP_009156318.1	0.067	0	0	0	0.421	0.299	0.544	0.831	0.965
XP_009158696.1	XP_009155741.1	2646037	2643213	5970.XP_009158696.1	5970.XP_009155741.1	0	0	0	0	0.097	0.906	0.528	0.237	0.965
XP_009160480.1	XP_009156183.1	2647784	2643637	5970.XP_009160480.1	5970.XP_009156183.1	0	0	0	0	0.913	0.084	0	0.604	0.965
XP_009154187.1	XP_009153464.1	2641700	2640994	5970.XP_009154187.1	5970.XP_009153464.1	0	0	0	0	0.215	0.079	0.781	0.809	0.965
XP_009159646.1	XP_009158757.1	2646972	2646098	5970.XP_009159646.1	5970.XP_009158757.1	0	0	0	0	0.104	0.615	0	0.908	0.965
XP_009158696.1	XP_009156318.1	2646037	2643763	5970.XP_009158696.1	5970.XP_009156318.1	0.101	0	0	0	0.192	0.525	0.548	0.812	0.965
XP_009160586.1	XP_009154887.1	2647887	2642385	5970.XP_009160586.1	5970.XP_009154887.1	0	0	0	0	0.589	0.13	0.781	0.604	0.964
XP_009161285.1	XP_009154628.1	2648558	2642132	5970.XP_009161285.1	5970.XP_009154628.1	0.059	0	0.318	0	0.726	0.264	0	0.77	0.964
XP_009160450.1	XP_009158281.1	2647754	2645634	5970.XP_009160450.1	5970.XP_009158281.1	0	0	0	0	0.95	0	0	0.311	0.964
XP_009159742.1	XP_009159215.1	2647063	2646547	5970.XP_009159742.1	5970.XP_009159215.1	0.042	0	0	0	0.196	0.534	0.539	0.817	0.964
XP_009160586.1	XP_009158281.1	2647887	2645634	5970.XP_009160586.1	5970.XP_009158281.1	0	0	0.327	0	0.939	0	0	0.194	0.964
XP_009158455.1	XP_009152652.1	2645802	2640196	5970.XP_009158455.1	5970.XP_009152652.1	0.064	0	0	0	0.143	0.279	0.448	0.903	0.963
XP_009161466.1	XP_009161299.1	2648735	2648572	5970.XP_009161466.1	5970.XP_009161299.1	0	0	0	0	0.423	0.689	0	0.812	0.963
XP_009160063.1	XP_009155218.1	2647377	2642712	5970.XP_009160063.1	5970.XP_009155218.1	0	0	0	0	0.07	0.813	0.781	0.139	0.962
XP_009160480.1	XP_009153464.1	2647784	2640994	5970.XP_009160480.1	5970.XP_009153464.1	0	0	0	0	0.626	0.071	0.781	0.56	0.962
XP_009160063.1	XP_009154311.1	2647377	2641821	5970.XP_009160063.1	5970.XP_009154311.1	0	0	0	0	0	0.907	0.448	0.311	0.961
XP_009160480.1	XP_009153283.1	2647784	2640819	5970.XP_009160480.1	5970.XP_009153283.1	0	0	0	0	0.227	0.196	0.781	0.748	0.961
XP_009159812.1	XP_009152414.1	2647133	2639966	5970.XP_009159812.1	5970.XP_009152414.1	0	0	0	0	0.052	0.908	0.227	0.502	0.961
XP_009160586.1	XP_009153296.1	2647887	2640832	5970.XP_009160586.1	5970.XP_009153296.1	0	0	0	0	0.681	0.13	0.549	0.732	0.961
XP_009158281.1	XP_009153296.1	2645634	2640832	5970.XP_009158281.1	5970.XP_009153296.1	0	0	0	0	0.829	0.279	0.09	0.694	0.961
XP_009158873.1	XP_009158499.1	2646212	2645846	5970.XP_009158873.1	5970.XP_009158499.1	0	0	0	0	0	0.651	0.468	0.811	0.961
XP_009161490.1	XP_009152662.1	2648759	2640206	5970.XP_009161490.1	5970.XP_009152662.1	0	0	0	0	0.731	0.138	0.781	0.311	0.96
XP_009161647.1	XP_009155741.1	2648912	2643213	5970.XP_009161647.1	5970.XP_009155741.1	0	0	0	0	0.048	0.657	0.448	0.809	0.96
XP_009160450.1	XP_009154668.1	2647754	2642169	5970.XP_009160450.1	5970.XP_009154668.1	0	0	0	0	0.951	0	0	0.233	0.96
XP_009160063.1	XP_009153720.1	2647377	2641243	5970.XP_009160063.1	5970.XP_009153720.1	0	0	0	0	0	0.692	0.781	0.456	0.96
XP_009160586.1	XP_009154720.1	2647887	2642220	5970.XP_009160586.1	5970.XP_009154720.1	0	0	0	0	0.614	0.273	0.781	0.43	0.96
XP_009160480.1	XP_009154720.1	2647784	2642220	5970.XP_009160480.1	5970.XP_009154720.1	0	0	0	0	0.647	0.179	0.781	0.438	0.959
XP_009158696.1	XP_009154628.1	2646037	2642132	5970.XP_009158696.1	5970.XP_009154628.1	0	0	0	0	0.588	0.243	0.781	0.477	0.959
XP_009161299.1	XP_009160480.1	2648572	2647784	5970.XP_009161299.1	5970.XP_009160480.1	0	0	0	0	0.813	0.278	0	0.722	0.959
XP_009157439.1	XP_009153283.1	2644824	2640819	5970.XP_009157439.1	5970.XP_009153283.1	0	0	0	0	0.232	0.685	0.781	0.31	0.958
XP_009154608.1	XP_009153283.1	2642112	2640819	5970.XP_009154608.1	5970.XP_009153283.1	0	0	0	0	0.247	0.681	0.781	0.311	0.958
XP_009161490.1	XP_009161466.1	2648759	2648735	5970.XP_009161490.1	5970.XP_009161466.1	0	0	0	0	0.546	0.265	0.781	0.497	0.958
XP_009159215.1	XP_009152652.1	2646547	2640196	5970.XP_009159215.1	5970.XP_009152652.1	0.052	0	0	0	0.098	0.346	0.443	0.883	0.956
XP_009161466.1	XP_009159215.1	2648735	2646547	5970.XP_009161466.1	5970.XP_009159215.1	0	0	0	0	0.442	0.596	0.702	0.424	0.956
XP_009160986.1	XP_009154720.1	2648271	2642220	5970.XP_009160986.1	5970.XP_009154720.1	0	0	0	0	0.683	0.12	0.781	0.365	0.956
XP_009161518.1	XP_009153296.1	2648787	2640832	5970.XP_009161518.1	5970.XP_009153296.1	0	0	0	0	0.85	0.268	0.09	0.603	0.955
XP_009161466.1	XP_009153581.1	2648735	2641110	5970.XP_009161466.1	5970.XP_009153581.1	0	0	0	0	0	0.129	0.951	0	0.955
XP_009157528.1	XP_009156884.1	2644907	2644295	5970.XP_009157528.1	5970.XP_009156884.1	0	0	0	0	0.206	0.577	0.547	0.742	0.955
XP_009161466.1	XP_009160629.1	2648735	2647929	5970.XP_009161466.1	5970.XP_009160629.1	0	0	0	0	0	0.129	0.951	0	0.955
XP_009153612.1	XP_009153041.1	2641139	2640581	5970.XP_009153612.1	5970.XP_009153041.1	0	0	0	0	0.046	0.489	0.549	0.82	0.955
XP_009160586.1	XP_009158696.1	2647887	2646037	5970.XP_009160586.1	5970.XP_009158696.1	0	0	0	0	0.612	0.108	0.781	0.483	0.955
XP_009159742.1	XP_009156701.1	2647063	2644119	5970.XP_009159742.1	5970.XP_009156701.1	0	0	0	0	0.096	0.577	0.494	0.795	0.955
XP_009159742.1	XP_009156318.1	2647063	2643763	5970.XP_009159742.1	5970.XP_009156318.1	0.183	0	0	0	0.16	0.422	0.472	0.822	0.955
XP_009157345.1	XP_009154991.1	2644738	2642488	5970.XP_009157345.1	5970.XP_009154991.1	0	0	0	0	0.081	0.072	0.946	0.126	0.954
XP_009157439.1	XP_009153589.1	2644824	2641118	5970.XP_009157439.1	5970.XP_009153589.1	0	0	0	0	0.626	0.253	0.781	0.344	0.954
XP_009160484.1	XP_009154991.1	2647788	2642488	5970.XP_009160484.1	5970.XP_009154991.1	0	0	0	0	0.081	0.072	0.946	0.126	0.954
XP_009158696.1	XP_009154887.1	2646037	2642385	5970.XP_009158696.1	5970.XP_009154887.1	0	0	0	0	0.577	0.272	0.781	0.405	0.954
XP_009156183.1	XP_009152415.1	2643637	2639967	5970.XP_009156183.1	5970.XP_009152415.1	0	0	0	0	0.813	0	0.228	0.705	0.953
XP_009160520.1	XP_009159812.1	2647821	2647133	5970.XP_009160520.1	5970.XP_009159812.1	0	0	0	0	0.048	0.565	0.401	0.835	0.953
XP_009157671.1	XP_009156318.1	2645047	2643763	5970.XP_009157671.1	5970.XP_009156318.1	0	0	0	0	0.19	0.668	0	0.837	0.952
XP_009155218.1	XP_009152414.1	2642712	2639966	5970.XP_009155218.1	5970.XP_009152414.1	0	0	0	0	0.042	0.686	0.23	0.818	0.952
XP_009161518.1	XP_009160986.1	2648787	2648271	5970.XP_009161518.1	5970.XP_009160986.1	0	0	0	0	0.758	0.085	0.781	0.144	0.952
XP_009159612.1	XP_009155891.1	2646939	2643356	5970.XP_009159612.1	5970.XP_009155891.1	0	0	0	0	0.062	0.172	0.781	0.746	0.951
XP_009158589.1	XP_009158274.1	2645936	2645627	5970.XP_009158589.1	5970.XP_009158274.1	0	0	0	0	0.073	0.278	0.781	0.703	0.95
XP_009161299.1	XP_009154887.1	2648572	2642385	5970.XP_009161299.1	5970.XP_009154887.1	0	0	0	0	0.654	0.691	0	0.571	0.95
XP_009161518.1	XP_009159541.1	2648787	2646869	5970.XP_009161518.1	5970.XP_009159541.1	0	0	0	0	0.613	0.69	0.305	0.476	0.95
XP_009161466.1	XP_009154187.1	2648735	2641700	5970.XP_009161466.1	5970.XP_009154187.1	0	0	0	0	0.666	0.617	0	0.636	0.949
XP_009160586.1	XP_009154628.1	2647887	2642132	5970.XP_009160586.1	5970.XP_009154628.1	0	0	0.271	0	0.586	0.273	0.781	0.107	0.949
XP_009154402.1	XP_009154187.1	2641911	2641700	5970.XP_009154402.1	5970.XP_009154187.1	0	0	0	0	0.405	0.523	0.549	0.649	0.949
XP_009160986.1	XP_009152415.1	2648271	2639967	5970.XP_009160986.1	5970.XP_009152415.1	0	0	0	0	0.602	0.078	0.781	0.431	0.948
XP_009161285.1	XP_009154720.1	2648558	2642220	5970.XP_009161285.1	5970.XP_009154720.1	0.059	0	0.279	0	0.773	0.482	0	0.458	0.948
XP_009153296.1	XP_009153283.1	2640832	2640819	5970.XP_009153296.1	5970.XP_009153283.1	0	0	0	0	0.236	0.521	0.781	0.437	0.948
XP_009158281.1	XP_009154720.1	2645634	2642220	5970.XP_009158281.1	5970.XP_009154720.1	0.059	0	0.373	0	0.715	0.264	0.305	0.502	0.947
XP_009160986.1	XP_009154628.1	2648271	2642132	5970.XP_009160986.1	5970.XP_009154628.1	0	0	0	0	0.718	0.12	0.781	0.155	0.947
XP_009157112.1	XP_009155218.1	2644516	2642712	5970.XP_009157112.1	5970.XP_009155218.1	0	0	0	0	0.049	0.565	0.401	0.81	0.946
XP_009154628.1	XP_009153589.1	2642132	2641118	5970.XP_009154628.1	5970.XP_009153589.1	0	0	0	0	0.658	0.307	0.781	0.087	0.946
XP_009156884.1	XP_009156318.1	2644295	2643763	5970.XP_009156884.1	5970.XP_009156318.1	0.183	0	0	0	0.104	0.58	0.544	0.68	0.946
XP_009160586.1	XP_009154668.1	2647887	2642169	5970.XP_009160586.1	5970.XP_009154668.1	0	0	0.268	0	0.92	0	0	0.157	0.946
XP_009160450.1	XP_009156183.1	2647754	2643637	5970.XP_009160450.1	5970.XP_009156183.1	0.232	0	0	0	0.846	0	0	0.577	0.945
XP_009156183.1	XP_009153589.1	2643637	2641118	5970.XP_009156183.1	5970.XP_009153589.1	0	0	0	0	0.886	0	0	0.539	0.945
XP_009160063.1	XP_009158274.1	2647377	2645627	5970.XP_009160063.1	5970.XP_009158274.1	0	0	0	0	0.045	0.564	0.781	0.477	0.945
XP_009157410.1	XP_009154628.1	2644801	2642132	5970.XP_009157410.1	5970.XP_009154628.1	0.059	0	0.255	0	0.663	0.264	0	0.734	0.945
XP_009154720.1	XP_009153283.1	2642220	2640819	5970.XP_009154720.1	5970.XP_009153283.1	0	0	0	0	0.559	0.136	0.781	0.426	0.945
XP_009161490.1	XP_009157439.1	2648759	2644824	5970.XP_009161490.1	5970.XP_009157439.1	0	0	0	0	0.61	0.176	0.781	0.311	0.945
XP_009160520.1	XP_009155218.1	2647821	2642712	5970.XP_009160520.1	5970.XP_009155218.1	0	0	0	0	0	0.565	0.401	0.809	0.945
XP_009160986.1	XP_009157410.1	2648271	2644801	5970.XP_009160986.1	5970.XP_009157410.1	0	0	0	0	0.728	0.073	0.781	0.136	0.945
XP_009161638.1	XP_009154145.1	2648903	2641659	5970.XP_009161638.1	5970.XP_009154145.1	0	0	0.478	0.756	0.099	0	0.93	0.307	0.945
XP_009154887.1	XP_009153283.1	2642385	2640819	5970.XP_009154887.1	5970.XP_009153283.1	0	0	0	0	0.144	0.196	0.781	0.682	0.945
XP_009156884.1	XP_009156701.1	2644295	2644119	5970.XP_009156884.1	5970.XP_009156701.1	0	0	0	0	0.2	0.577	0.547	0.681	0.944
XP_009161466.1	XP_009152652.1	2648735	2640196	5970.XP_009161466.1	5970.XP_009152652.1	0.048	0	0	0	0.179	0.663	0.443	0.68	0.944
XP_009155741.1	XP_009153283.1	2643213	2640819	5970.XP_009155741.1	5970.XP_009153283.1	0	0	0	0	0.044	0.875	0.528	0.131	0.944
XP_009161285.1	XP_009153296.1	2648558	2640832	5970.XP_009161285.1	5970.XP_009153296.1	0	0	0	0	0.852	0.53	0.09	0.233	0.944
XP_009161490.1	XP_009154720.1	2648759	2642220	5970.XP_009161490.1	5970.XP_009154720.1	0	0	0	0	0.648	0.074	0.781	0.297	0.943
XP_009160480.1	XP_009159779.1	2647784	2647100	5970.XP_009160480.1	5970.XP_009159779.1	0	0	0	0	0.647	0.084	0.549	0.656	0.943
XP_009159765.1	XP_009157418.1	2647086	2644807	5970.XP_009159765.1	5970.XP_009157418.1	0	0	0	0	0.089	0.31	0.499	0.838	0.942
XP_009160629.1	XP_009160063.1	2647929	2647377	5970.XP_009160629.1	5970.XP_009160063.1	0	0	0	0	0	0.691	0.549	0.623	0.942
XP_009154299.1	XP_009153575.1	2641809	2641104	5970.XP_009154299.1	5970.XP_009153575.1	0	0	0	0	0.093	0.283	0.702	0.733	0.941
XP_009155867.1	XP_009152351.1	2643334	2639903	5970.XP_009155867.1	5970.XP_009152351.1	0	0	0.479	0.878	0	0	0.938	0	0.941
XP_009160480.1	XP_009154608.1	2647784	2642112	5970.XP_009160480.1	5970.XP_009154608.1	0	0	0	0	0.612	0	0.781	0.362	0.941
XP_009161285.1	XP_009159541.1	2648558	2646869	5970.XP_009161285.1	5970.XP_009159541.1	0	0	0	0	0.63	0.69	0.305	0.356	0.941
XP_009153464.1	XP_009153283.1	2640994	2640819	5970.XP_009153464.1	5970.XP_009153283.1	0	0	0	0	0.223	0.686	0.781	0	0.941
XP_009158907.1	XP_009154187.1	2646246	2641700	5970.XP_009158907.1	5970.XP_009154187.1	0	0	0	0	0.102	0.485	0.401	0.81	0.94
XP_009154668.1	XP_009153125.1	2642169	2640663	5970.XP_009154668.1	5970.XP_009153125.1	0	0	0	0	0.919	0	0	0.29	0.94
XP_009159541.1	XP_009152662.1	2646869	2640206	5970.XP_009159541.1	5970.XP_009152662.1	0	0	0	0	0.617	0.691	0.305	0.367	0.94
XP_009161490.1	XP_009152415.1	2648759	2639967	5970.XP_009161490.1	5970.XP_009152415.1	0	0	0	0	0.71	0.072	0.781	0.108	0.94
XP_009154887.1	XP_009152415.1	2642385	2639967	5970.XP_009154887.1	5970.XP_009152415.1	0	0	0	0	0.623	0.084	0.781	0.31	0.94
XP_009160484.1	XP_009152651.1	2647788	2640195	5970.XP_009160484.1	5970.XP_009152651.1	0	0	0	0	0.043	0.531	0	0.877	0.939
XP_009160480.1	XP_009154628.1	2647784	2642132	5970.XP_009160480.1	5970.XP_009154628.1	0	0	0	0	0.611	0.179	0.781	0.232	0.939
XP_009161490.1	XP_009158696.1	2648759	2646037	5970.XP_009161490.1	5970.XP_009158696.1	0	0	0	0	0.617	0.269	0.781	0.129	0.939
XP_009159646.1	XP_009152327.1	2646972	2639879	5970.XP_009159646.1	5970.XP_009152327.1	0	0	0	0	0.12	0.305	0	0.907	0.938
XP_009159754.1	XP_009159215.1	2647075	2646547	5970.XP_009159754.1	5970.XP_009159215.1	0	0	0	0	0.366	0.084	0.544	0.788	0.936
XP_009157439.1	XP_009154887.1	2644824	2642385	5970.XP_009157439.1	5970.XP_009154887.1	0	0	0	0	0.6	0.07	0.781	0.312	0.936
XP_009159025.1	XP_009156293.1	2646363	2643742	5970.XP_009159025.1	5970.XP_009156293.1	0	0	0	0	0	0.565	0	0.859	0.936
XP_009160986.1	XP_009154608.1	2648271	2642112	5970.XP_009160986.1	5970.XP_009154608.1	0	0	0	0	0.653	0	0.781	0.232	0.936
XP_009154187.1	XP_009153283.1	2641700	2640819	5970.XP_009154187.1	5970.XP_009153283.1	0	0	0	0	0.232	0.137	0.781	0.606	0.935
XP_009160986.1	XP_009157439.1	2648271	2644824	5970.XP_009160986.1	5970.XP_009157439.1	0	0	0	0	0.7	0.07	0.781	0.074	0.935
XP_009154668.1	XP_009153296.1	2642169	2640832	5970.XP_009154668.1	5970.XP_009153296.1	0	0	0	0	0.852	0.268	0.09	0.426	0.935
XP_009156885.1	XP_009153484.1	2644296	2641014	5970.XP_009156885.1	5970.XP_009153484.1	0.062	0	0	0	0	0	0.93	0.077	0.934
XP_009161661.1	XP_009153365.1	2648926	2640899	5970.XP_009161661.1	5970.XP_009153365.1	0.046	0	0	0	0.048	0.07	0.93	0.067	0.934
XP_009161518.1	XP_009160450.1	2648787	2647754	5970.XP_009161518.1	5970.XP_009160450.1	0	0	0	0	0.89	0	0	0.431	0.934
XP_009159215.1	XP_009156446.1	2646547	2643883	5970.XP_009159215.1	5970.XP_009156446.1	0.053	0	0	0	0.421	0.454	0.385	0.698	0.934
XP_009159215.1	XP_009156445.1	2646547	2643882	5970.XP_009159215.1	5970.XP_009156445.1	0.053	0	0	0	0.421	0.454	0.385	0.698	0.934
XP_009161638.1	XP_009161279.1	2648903	2648552	5970.XP_009161638.1	5970.XP_009161279.1	0	0	0.48	0.938	0.079	0	0.93	0	0.934
XP_009155049.1	XP_009152540.1	2642546	2640088	5970.XP_009155049.1	5970.XP_009152540.1	0	0	0	0	0	0	0.93	0.101	0.934
XP_009161490.1	XP_009154628.1	2648759	2642132	5970.XP_009161490.1	5970.XP_009154628.1	0	0	0	0	0.619	0.074	0.781	0.239	0.933
XP_009159541.1	XP_009154187.1	2646869	2641700	5970.XP_009159541.1	5970.XP_009154187.1	0	0	0	0	0.39	0.125	0.447	0.8	0.933
XP_009159812.1	XP_009157483.1	2647133	2644866	5970.XP_009159812.1	5970.XP_009157483.1	0	0	0	0	0.05	0.481	0.549	0.738	0.933
XP_009158928.1	XP_009157439.1	2646267	2644824	5970.XP_009158928.1	5970.XP_009157439.1	0	0	0	0	0.627	0.07	0.781	0.231	0.933
XP_009157913.1	XP_009152327.1	2645276	2639879	5970.XP_009157913.1	5970.XP_009152327.1	0	0	0	0	0	0.08	0.93	0	0.932
XP_009160536.1	XP_009156690.1	2647837	2644109	5970.XP_009160536.1	5970.XP_009156690.1	0.043	0	0	0	0	0	0.93	0.07	0.932
XP_009155698.1	XP_009152343.1	2643172	2639895	5970.XP_009155698.1	5970.XP_009152343.1	0	0	0	0	0	0.488	0.468	0.772	0.932
XP_009157410.1	XP_009156183.1	2644801	2643637	5970.XP_009157410.1	5970.XP_009156183.1	0	0	0	0	0.907	0.118	0	0.232	0.931
XP_009161647.1	XP_009159146.1	2648912	2646479	5970.XP_009161647.1	5970.XP_009159146.1	0	0	0	0	0.125	0.278	0.069	0.897	0.931
XP_009161466.1	XP_009156318.1	2648735	2643763	5970.XP_009161466.1	5970.XP_009156318.1	0.111	0	0	0	0.253	0.509	0.544	0.611	0.931
XP_009156884.1	XP_009155096.1	2644295	2642592	5970.XP_009156884.1	5970.XP_009155096.1	0	0	0	0	0.046	0.556	0.544	0.689	0.931
XP_009154887.1	XP_009152652.1	2642385	2640196	5970.XP_009154887.1	5970.XP_009152652.1	0	0	0	0	0.189	0.59	0	0.808	0.93
XP_009160977.1	XP_009154744.1	2648262	2642243	5970.XP_009160977.1	5970.XP_009154744.1	0	0	0	0	0.226	0.535	0.549	0.622	0.93
XP_009161299.1	XP_009154628.1	2648572	2642132	5970.XP_009161299.1	5970.XP_009154628.1	0	0	0	0.568	0.4	0.691	0.463	0.808	0.929
XP_009159425.1	XP_009155218.1	2646755	2642712	5970.XP_009159425.1	5970.XP_009155218.1	0	0	0	0	0.217	0.688	0.364	0.601	0.929
XP_009158696.1	XP_009152415.1	2646037	2639967	5970.XP_009158696.1	5970.XP_009152415.1	0	0	0	0	0.572	0.111	0.781	0.258	0.929
XP_009157066.1	XP_009154299.1	2644471	2641809	5970.XP_009157066.1	5970.XP_009154299.1	0	0	0	0	0.621	0.098	0	0.811	0.929
XP_009158928.1	XP_009156183.1	2646267	2643637	5970.XP_009158928.1	5970.XP_009156183.1	0	0	0	0	0.817	0	0	0.627	0.928
XP_009161466.1	XP_009153518.1	2648735	2641048	5970.XP_009161466.1	5970.XP_009153518.1	0.15	0	0	0	0.104	0.297	0.781	0.487	0.928
XP_009158907.1	XP_009158281.1	2646246	2645634	5970.XP_009158907.1	5970.XP_009158281.1	0	0	0	0	0.103	0.678	0.401	0.631	0.927
XP_009154628.1	XP_009153283.1	2642132	2640819	5970.XP_009154628.1	5970.XP_009153283.1	0	0	0	0	0.563	0.156	0.781	0.199	0.926
XP_009159025.1	XP_009155218.1	2646363	2642712	5970.XP_009159025.1	5970.XP_009155218.1	0	0	0	0	0.047	0.621	0	0.81	0.925
XP_009154611.1	XP_009152937.1	2642115	2640478	5970.XP_009154611.1	5970.XP_009152937.1	0	0	0	0	0.101	0.602	0	0.805	0.924
XP_009157483.1	XP_009154860.1	2644866	2642358	5970.XP_009157483.1	5970.XP_009154860.1	0	0	0	0	0	0.688	0.401	0.623	0.923
XP_009159215.1	XP_009157528.1	2646547	2644907	5970.XP_009159215.1	5970.XP_009157528.1	0	0	0	0	0.082	0.517	0	0.842	0.923
XP_009161490.1	XP_009153283.1	2648759	2640819	5970.XP_009161490.1	5970.XP_009153283.1	0	0	0	0	0.174	0	0.781	0.611	0.923
XP_009157410.1	XP_009154720.1	2644801	2642220	5970.XP_009157410.1	5970.XP_009154720.1	0.059	0	0.38	0	0.715	0.264	0	0.465	0.922
XP_009156318.1	XP_009153283.1	2643763	2640819	5970.XP_009156318.1	5970.XP_009153283.1	0	0	0	0	0.185	0.273	0.548	0.744	0.922
XP_009161466.1	XP_009152415.1	2648735	2639967	5970.XP_009161466.1	5970.XP_009152415.1	0.059	0	0	0	0.628	0.148	0	0.772	0.922
XP_009159541.1	XP_009157410.1	2646869	2644801	5970.XP_009159541.1	5970.XP_009157410.1	0	0	0	0	0.347	0.645	0.305	0.57	0.921
XP_009154608.1	XP_009153589.1	2642112	2641118	5970.XP_009154608.1	5970.XP_009153589.1	0	0	0	0	0.626	0	0.781	0.115	0.921
XP_009160986.1	XP_009153464.1	2648271	2640994	5970.XP_009160986.1	5970.XP_009153464.1	0	0	0	0	0.614	0.079	0.781	0.113	0.921
XP_009158873.1	XP_009155949.1	2646212	2643412	5970.XP_009158873.1	5970.XP_009155949.1	0	0	0	0	0.195	0.647	0	0.746	0.921
XP_009159215.1	XP_009158696.1	2646547	2646037	5970.XP_009159215.1	5970.XP_009158696.1	0	0	0	0	0.196	0.266	0.549	0.737	0.92
XP_009153720.1	XP_009152618.1	2641243	2640164	5970.XP_009153720.1	5970.XP_009152618.1	0	0	0	0	0.043	0.166	0.781	0.598	0.92
XP_009160063.1	XP_009159051.1	2647377	2646388	5970.XP_009160063.1	5970.XP_009159051.1	0	0	0	0	0.044	0.642	0.781	0.064	0.92
XP_009160063.1	XP_009156843.1	2647377	2644254	5970.XP_009160063.1	5970.XP_009156843.1	0	0	0	0	0.078	0.686	0.237	0.679	0.919
XP_009157483.1	XP_009152651.1	2644866	2640195	5970.XP_009157483.1	5970.XP_009152651.1	0	0	0	0	0.044	0.169	0.401	0.85	0.919
XP_009160361.1	XP_009153636.1	2647668	2641163	5970.XP_009160361.1	5970.XP_009153636.1	0	0	0	0	0	0.692	0.201	0.699	0.919
XP_009156293.1	XP_009155218.1	2643742	2642712	5970.XP_009156293.1	5970.XP_009155218.1	0	0	0	0	0.119	0.565	0	0.808	0.919
XP_009154720.1	XP_009153296.1	2642220	2640832	5970.XP_009154720.1	5970.XP_009153296.1	0	0	0	0	0.626	0.265	0.549	0.422	0.918
XP_009157067.1	XP_009155930.1	2644472	2643393	5970.XP_009157067.1	5970.XP_009155930.1	0	0	0	0	0.044	0.143	0	0.908	0.918
XP_009159942.1	XP_009152401.1	2647259	2639953	5970.XP_009159942.1	5970.XP_009152401.1	0	0	0	0	0.045	0.24	0.401	0.834	0.918
XP_009161490.1	XP_009161299.1	2648759	2648572	5970.XP_009161490.1	5970.XP_009161299.1	0	0	0	0	0.693	0.297	0	0.652	0.918
XP_009160586.1	XP_009153283.1	2647887	2640819	5970.XP_009160586.1	5970.XP_009153283.1	0	0	0	0	0.39	0.07	0.781	0.422	0.918
XP_009160361.1	XP_009160063.1	2647668	2647377	5970.XP_009160361.1	5970.XP_009160063.1	0	0	0	0	0	0.637	0.781	0.062	0.918
XP_009157528.1	XP_009155096.1	2644907	2642592	5970.XP_009157528.1	5970.XP_009155096.1	0	0	0	0	0.047	0.273	0	0.891	0.917
XP_009157275.1	XP_009153277.1	2644669	2640813	5970.XP_009157275.1	5970.XP_009153277.1	0	0	0	0	0.05	0.565	0.049	0.813	0.916
XP_009160484.1	XP_009155640.1	2647788	2643119	5970.XP_009160484.1	5970.XP_009155640.1	0.057	0	0	0	0.043	0.07	0.781	0.61	0.915
XP_009159742.1	XP_009155096.1	2647063	2642592	5970.XP_009159742.1	5970.XP_009155096.1	0	0	0	0	0.099	0.265	0.472	0.788	0.915
XP_009154628.1	XP_009152662.1	2642132	2640206	5970.XP_009154628.1	5970.XP_009152662.1	0.059	0	0.316	0	0.728	0.264	0.305	0.233	0.915
XP_009158055.1	XP_009154866.1	2645413	2642364	5970.XP_009158055.1	5970.XP_009154866.1	0	0	0	0	0.051	0.18	0	0.899	0.914
XP_009158907.1	XP_009154887.1	2646246	2642385	5970.XP_009158907.1	5970.XP_009154887.1	0	0	0	0	0.102	0.282	0	0.877	0.913
XP_009157863.1	XP_009152662.1	2645231	2640206	5970.XP_009157863.1	5970.XP_009152662.1	0	0	0	0	0.723	0.279	0	0.601	0.913
XP_009154887.1	XP_009153464.1	2642385	2640994	5970.XP_009154887.1	5970.XP_009153464.1	0	0	0	0	0.577	0.074	0.781	0.108	0.913
XP_009160063.1	XP_009159812.1	2647377	2647133	5970.XP_009160063.1	5970.XP_009159812.1	0	0	0	0	0.069	0.51	0.781	0.233	0.913
XP_009153296.1	XP_009152662.1	2640832	2640206	5970.XP_009153296.1	5970.XP_009152662.1	0	0	0	0	0.849	0.268	0.09	0.232	0.912
XP_009159541.1	XP_009154668.1	2646869	2642169	5970.XP_009159541.1	5970.XP_009154668.1	0	0	0	0	0.661	0.508	0.305	0.337	0.912
XP_009160520.1	XP_009157112.1	2647821	2644516	5970.XP_009160520.1	5970.XP_009157112.1	0	0	0	0	0	0.215	0.549	0.773	0.912
XP_009158696.1	XP_009157792.1	2646037	2645163	5970.XP_009158696.1	5970.XP_009157792.1	0	0	0	0	0.077	0.687	0.364	0.582	0.912
XP_009159215.1	XP_009156701.1	2646547	2644119	5970.XP_009159215.1	5970.XP_009156701.1	0	0	0	0	0.087	0.482	0	0.827	0.911
XP_009157528.1	XP_009157497.1	2644907	2644878	5970.XP_009157528.1	5970.XP_009157497.1	0	0	0	0	0.046	0.668	0	0.743	0.911
XP_009153125.1	XP_009152662.1	2640663	2640206	5970.XP_009153125.1	5970.XP_009152662.1	0	0	0	0	0.852	0	0	0.427	0.911
XP_009157483.1	XP_009152650.1	2644866	2640194	5970.XP_009157483.1	5970.XP_009152650.1	0	0	0	0	0.055	0.124	0.401	0.841	0.91
XP_009156318.1	XP_009153720.1	2643763	2641243	5970.XP_009156318.1	5970.XP_009153720.1	0	0	0	0	0.099	0.515	0	0.81	0.909
XP_009159812.1	XP_009152343.1	2647133	2639895	5970.XP_009159812.1	5970.XP_009152343.1	0	0	0	0	0.048	0.691	0.298	0.61	0.908
XP_009157792.1	XP_009155741.1	2645163	2643213	5970.XP_009157792.1	5970.XP_009155741.1	0	0	0	0	0.118	0.644	0.364	0.598	0.908
XP_009158274.1	XP_009153236.1	2645627	2640773	5970.XP_009158274.1	5970.XP_009153236.1	0	0	0	0	0.126	0.158	0.781	0.499	0.908
XP_009161490.1	XP_009154608.1	2648759	2642112	5970.XP_009161490.1	5970.XP_009154608.1	0	0	0	0	0.594	0	0.781	0.053	0.908
XP_009159646.1	XP_009155930.1	2646972	2643393	5970.XP_009159646.1	5970.XP_009155930.1	0	0	0	0	0	0	0	0.908	0.908
XP_009158696.1	XP_009156446.1	2646037	2643883	5970.XP_009158696.1	5970.XP_009156446.1	0	0	0	0	0.062	0.632	0.43	0.579	0.906
XP_009158928.1	XP_009153464.1	2646267	2640994	5970.XP_009158928.1	5970.XP_009153464.1	0	0	0	0	0.579	0	0.781	0.068	0.906
XP_009158696.1	XP_009156445.1	2646037	2643882	5970.XP_009158696.1	5970.XP_009156445.1	0	0	0	0	0.062	0.632	0.43	0.579	0.906
XP_009160630.1	XP_009160629.1	2647930	2647929	5970.XP_009160630.1	5970.XP_009160629.1	0	0	0	0	0.053	0.302	0.549	0.72	0.905
XP_009160586.1	XP_009160480.1	2647887	2647784	5970.XP_009160586.1	5970.XP_009160480.1	0	0	0	0	0.594	0.14	0.098	0.734	0.905
XP_009156318.1	XP_009153518.1	2643763	2641048	5970.XP_009156318.1	5970.XP_009153518.1	0.074	0	0	0	0.103	0.275	0.305	0.809	0.905
XP_009154887.1	XP_009154628.1	2642385	2642132	5970.XP_009154887.1	5970.XP_009154628.1	0	0	0	0	0.475	0.179	0.781	0.115	0.905
XP_009161299.1	XP_009159541.1	2648572	2646869	5970.XP_009161299.1	5970.XP_009159541.1	0	0	0	0	0.388	0.277	0	0.803	0.905
XP_009157483.1	XP_009155640.1	2644866	2643119	5970.XP_009157483.1	5970.XP_009155640.1	0	0	0	0	0.052	0.277	0.781	0.44	0.904
XP_009157792.1	XP_009153518.1	2645163	2641048	5970.XP_009157792.1	5970.XP_009153518.1	0.049	0	0	0	0.125	0.662	0.273	0.599	0.903
XP_009158547.1	XP_009153720.1	2645894	2641243	5970.XP_009158547.1	5970.XP_009153720.1	0	0	0	0	0.184	0.686	0	0.653	0.903
XP_009158928.1	XP_009154608.1	2646267	2642112	5970.XP_009158928.1	5970.XP_009154608.1	0	0	0	0	0.576	0	0.781	0	0.903
XP_009153296.1	XP_009152652.1	2640832	2640196	5970.XP_009153296.1	5970.XP_009152652.1	0	0	0	0	0.231	0.241	0.23	0.808	0.902
XP_009160063.1	XP_009153958.1	2647377	2641478	5970.XP_009160063.1	5970.XP_009153958.1	0	0	0	0	0.179	0.369	0.781	0.234	0.901
XP_009159779.1	XP_009153283.1	2647100	2640819	5970.XP_009159779.1	5970.XP_009153283.1	0	0	0	0	0.201	0.684	0.549	0.237	0.901
XP_009159215.1	XP_009153283.1	2646547	2640819	5970.XP_009159215.1	5970.XP_009153283.1	0	0	0	0	0.177	0.116	0.549	0.736	0.901
XP_009161466.1	XP_009158455.1	2648735	2645802	5970.XP_009161466.1	5970.XP_009158455.1	0.15	0	0	0	0.079	0.297	0.781	0.31	0.901

## Sheet: All String Annotations
#node	identifier	domain_summary_url	annotation	other_names_and_aliases
XP_009152240.1	5970.XP_009152240.1	https://smart.embl.de/smart/DDvec.cgi?smart=470:Pfam_Aminotran_1_2(52|457)+	1-aminocyclopropane-1-carboxylate synthase	1-aminocyclopropane-1-carboxylate synthase	1-aminocyclopropane-1-carboxylate synthase	1-aminocyclopropane-1-carboxylate synthase	20304645	20304645	684156724	GI:684156724	GeneID:20304645	GeneID:20304645	H6BKX8	H6BKX8_EXODN	HMPREF1120_00006	HMPREF1120_00006	XM_009153992.1	XP_009152240	XP_009152240.1	XP_009152240.1	XP_009152240.1
XP_009152241.1	5970.XP_009152241.1	http://smart.embl.de/smart/DDt.cgi?smart=589:	Uncharacterized protein	20304646	20304646	684156726	GI:684156726	GeneID:20304646	GeneID:20304646	H6BKX9	H6BKX9_EXODN	HMPREF1120_00007	HMPREF1120_00007	Hypothetical protein	Uncharacterized protein	XM_009153993.1	XP_009152241	XP_009152241.1	XP_009152241.1	XP_009152241.1	hypothetical protein	hypothetical protein
XP_009152261.1	5970.XP_009152261.1	https://smart.embl.de/smart/DDvec.cgi?smart=897:HisKA(258|323)+HATPase_c(530|647)+REC(738|883)+	Two-component system, NarL family, sensor histidine kinase BarA	20304666	20304666	684156766	GI:684156766	GeneID:20304666	GeneID:20304666	H6BKZ9	H6BKZ9_EXODN	HMPREF1120_00027	HMPREF1120_00027	XM_009154013.1	XP_009152261	XP_009152261.1	XP_009152261.1	XP_009152261.1
XP_009152272.1	5970.XP_009152272.1	https://smart.embl.de/smart/DDvec.cgi?smart=378:Pfam_Aldo_ket_red(31|341)+	Aryl-alcohol dehydrogenase AAD14	20304677	20304677	684156788	Aryl-alcohol dehydrogenase AAD14	Aryl-alcohol dehydrogenase AAD14	GI:684156788	GeneID:20304677	GeneID:20304677	H6BL64	H6BL64_EXODN	HMPREF1120_00038	HMPREF1120_00038	XM_009154024.1	XP_009152272	XP_009152272.1	XP_009152272.1	XP_009152272.1	aryl-alcohol dehydrogenase AAD14	aryl-alcohol dehydrogenase AAD14
XP_009152280.1	5970.XP_009152280.1	https://smart.embl.de/smart/DDvec.cgi?smart=475:TRANS(46|68)+COIL(189|222)+	Uncharacterized protein	20304685	20304685	684156804	GI:684156804	GeneID:20304685	GeneID:20304685	H6BL72	H6BL72_EXODN	HMPREF1120_00046	HMPREF1120_00046	Hypothetical protein	Uncharacterized protein	XM_009154032.1	XP_009152280	XP_009152280.1	XP_009152280.1	XP_009152280.1	hypothetical protein	hypothetical protein
XP_009152295.1	5970.XP_009152295.1	http://smart.embl.de/smart/DDt.cgi?smart=591:	Uncharacterized protein	20304698	20304698	684156834	GI:684156834	GeneID:20304698	GeneID:20304698	H6BL87	H6BL87_EXODN	HMPREF1120_00059	HMPREF1120_00059	Hypothetical protein	Uncharacterized protein	XM_009154047.1	XP_009152295	XP_009152295.1	XP_009152295.1	XP_009152295.1	hypothetical protein	hypothetical protein
XP_009152324.1	5970.XP_009152324.1	https://smart.embl.de/smart/DDvec.cgi?smart=613:Pfam_MFS_1(119|522)+TRANS(581|600)+	DNA repair protein RAD50	20304725	20304725	684156892	DNA repair protein RAD50	DNA repair protein RAD50	DNA repair protein RAD50	GI:684156892	GeneID:20304725	GeneID:20304725	H6BLB6	H6BLB6_EXODN	HMPREF1120_00086	HMPREF1120_00086	XM_009154076.1	XP_009152324	XP_009152324.1	XP_009152324.1	XP_009152324.1
XP_009152327.1	5970.XP_009152327.1	https://smart.embl.de/smart/DDvec.cgi?smart=985:S_TKc(23|331)+COIL(475|504)+Pfam_DUF3543(662|946)+	Unc51-like kinase	20304728	20304728	684156898	GI:684156898	GeneID:20304728	GeneID:20304728	H6BLH3	H6BLH3_EXODN	HMPREF1120_00089	HMPREF1120_00089	Unc51-like kinase	Unc51-like kinase	XM_009154079.1	XP_009152327	XP_009152327.1	XP_009152327.1	XP_009152327.1	unc51-like kinase	unc51-like kinase
XP_009152339.1	5970.XP_009152339.1	https://smart.embl.de/smart/DDvec.cgi?smart=263:Pfam_Pkinase_Tyr(59|191)+	Uncharacterized protein	20304740	20304740	684156922	GI:684156922	GeneID:20304740	GeneID:20304740	H6BLI5	H6BLI5_EXODN	HMPREF1120_00101	HMPREF1120_00101	Hypothetical protein	Uncharacterized protein	XM_009154091.1	XP_009152339	XP_009152339.1	XP_009152339.1	XP_009152339.1	hypothetical protein	hypothetical protein
XP_009152343.1	5970.XP_009152343.1	https://smart.embl.de/smart/DDvec.cgi?smart=513:Pfam_TUG-UBL1(8|71)+UBX(349|437)+	Uncharacterized protein	20304744	20304744	684156930	GI:684156930	GeneID:20304744	GeneID:20304744	H6BLI9	H6BLI9_EXODN	HMPREF1120_00105	HMPREF1120_00105	Hypothetical protein	Uncharacterized protein	XM_009154095.1	XP_009152343	XP_009152343.1	XP_009152343.1	XP_009152343.1	hypothetical protein	hypothetical protein
hxB	5970.XP_009152347.1	https://smart.embl.de/smart/DDvec.cgi?smart=839:Pfam_Aminotran_5(45|469)+Pfam_MOSC_N(498|637)+Pfam_MOSC(676|836)+	Molybdenum cofactor sulfurase; Sulfurates the molybdenum cofactor. Sulfation of molybdenum is essential for xanthine dehydrogenase (XDH) and aldehyde oxidase (ADO) enzymes in which molybdenum cofactor is liganded by 1 oxygen and 1 sulfur atom in active form	20304748	20304748	684156938	GI:684156938	GeneID:20304748	GeneID:20304748	H6BLJ3	H6BLJ3_EXODN	HMPREF1120_00109	HMPREF1120_00109	Molybdenum cofactor sulfurase	Molybdenum cofactor sulfurtransferase	Selenocysteine lyase	XM_009154099.1	XP_009152347	XP_009152347.1	XP_009152347.1	XP_009152347.1	hxB	selenocysteine lyase	selenocysteine lyase
XP_009152351.1	5970.XP_009152351.1	https://smart.embl.de/smart/DDvec.cgi?smart=370:Pfam_ADH_N(37|151)+Pfam_ADH_zinc_N_2(226|366)+	Alcohol dehydrogenase	20304752	20304752	684156946	Alcohol dehydrogenase	Alcohol dehydrogenase	GI:684156946	GeneID:20304752	GeneID:20304752	H6BLJ7	H6BLJ7_EXODN	HMPREF1120_00113	HMPREF1120_00113	XM_009154103.1	XP_009152351	XP_009152351.1	XP_009152351.1	XP_009152351.1	alcohol dehydrogenase	alcohol dehydrogenase
XP_009152367.1	5970.XP_009152367.1	https://smart.embl.de/smart/DDvec.cgi?smart=1499:TRANS(185|204)+Pfam_ABC_membrane(346|524)+COIL(593|623)+AAA(652|825)+Pfam_ABC_membrane(911|1176)+AAA(1250|1464)+	ABC multidrug transporter	20304768	20304768	684156978	ABC multidrug transporter	ABC multidrug transporter	ABC multidrug transporter	GI:684156978	GeneID:20304768	GeneID:20304768	H6BLL3	H6BLL3_EXODN	HMPREF1120_00129	HMPREF1120_00129	XM_009154119.1	XP_009152367	XP_009152367.1	XP_009152367.1	XP_009152367.1
XP_009152384.1	5970.XP_009152384.1	http://smart.embl.de/smart/DDt.cgi?smart=718:	Uncharacterized protein	20304785	20304785	684157012	GI:684157012	GeneID:20304785	GeneID:20304785	H6BLT4	H6BLT4_EXODN	HMPREF1120_00146	HMPREF1120_00146	Hypothetical protein	Uncharacterized protein	XM_009154136.1	XP_009152384	XP_009152384.1	XP_009152384.1	XP_009152384.1	hypothetical protein	hypothetical protein
XP_009152398.1	5970.XP_009152398.1	https://smart.embl.de/smart/DDvec.cgi?smart=375:COIL(299|335)+	Uncharacterized protein	20304799	20304799	684157040	GI:684157040	GeneID:20304799	GeneID:20304799	H6BLU8	H6BLU8_EXODN	HMPREF1120_00160	HMPREF1120_00160	Hypothetical protein	Uncharacterized protein	XM_009154150.1	XP_009152398	XP_009152398.1	XP_009152398.1	XP_009152398.1	hypothetical protein	hypothetical protein
XP_009152401.1	5970.XP_009152401.1	https://smart.embl.de/smart/DDvec.cgi?smart=2474:FYVE(432|500)+Pfam_Cpn60_TCP1(804|1070)+Pfam_PIP5K(2205|2383)+Pfam_PIP5K(2376|2435)+	1-phosphatidylinositol-3-phosphate 5-kinase	1-phosphatidylinositol-3-phosphate 5-kinase	1-phosphatidylinositol-3-phosphate 5-kinase	1-phosphatidylinositol-3-phosphate 5-kinase	20304802	20304802	684157046	GI:684157046	GeneID:20304802	GeneID:20304802	H6BLV1	H6BLV1_EXODN	HMPREF1120_00163	HMPREF1120_00163	XM_009154153.1	XP_009152401	XP_009152401.1	XP_009152401.1	XP_009152401.1
XP_009152414.1	5970.XP_009152414.1	https://smart.embl.de/smart/DDvec.cgi?smart=543:Pfam_UBA_4(2|44)+UAS(222|348)+UBX(461|540)+	Uncharacterized protein	20304815	20304815	684157072	GI:684157072	GeneID:20304815	GeneID:20304815	H6BLW4	H6BLW4_EXODN	HMPREF1120_00176	HMPREF1120_00176	Hypothetical protein	Uncharacterized protein	XM_009154166.1	XP_009152414	XP_009152414.1	XP_009152414.1	XP_009152414.1	hypothetical protein	hypothetical protein
XP_009152415.1	5970.XP_009152415.1	https://smart.embl.de/smart/DDvec.cgi?smart=606:AAA(185|320)+	Cell division control protein 6; Belongs to the CDC6/cdc18 family	20304816	20304816	684157074	Cell division control protein	Cell division control protein 6	GI:684157074	GeneID:20304816	GeneID:20304816	H6BLW5	H6BLW5_EXODN	HMPREF1120_00177	HMPREF1120_00177	XM_009154167.1	XP_009152415	XP_009152415.1	XP_009152415.1	XP_009152415.1	cell division control protein 6	cell division control protein 6
XP_009152423.1	5970.XP_009152423.1	https://smart.embl.de/smart/DDvec.cgi?smart=479:Pfam_MFS_1(50|424)+TRANS(440|462)+	MFS transporter, DHA1 family, multidrug resistance protein	20304824	20304824	684157090	GI:684157090	GeneID:20304824	GeneID:20304824	H6BLX3	H6BLX3_EXODN	HMPREF1120_00185	HMPREF1120_00185	XM_009154175.1	XP_009152423	XP_009152423.1	XP_009152423.1	XP_009152423.1
XP_009152424.1	5970.XP_009152424.1	https://smart.embl.de/smart/DDvec.cgi?smart=360:Pfam_Fe-ADH_2(14|262)+	Maleylacetate reductase	20304825	20304825	684157092	GI:684157092	GeneID:20304825	GeneID:20304825	H6BLX4	H6BLX4_EXODN	HMPREF1120_00186	HMPREF1120_00186	Maleylacetate reductase	Maleylacetate reductase	XM_009154176.1	XP_009152424	XP_009152424.1	XP_009152424.1	XP_009152424.1	maleylacetate reductase	maleylacetate reductase
XP_009152432.1	5970.XP_009152432.1	https://smart.embl.de/smart/DDvec.cgi?smart=364:Pfam_Abhydrolase_6(87|352)+	Uncharacterized protein	20304833	20304833	684157108	GI:684157108	GeneID:20304833	GeneID:20304833	H6BLY2	H6BLY2_EXODN	HMPREF1120_00194	HMPREF1120_00194	Hypothetical protein	Uncharacterized protein	XM_009154184.1	XP_009152432	XP_009152432.1	XP_009152432.1	XP_009152432.1	hypothetical protein	hypothetical protein
XP_009152434.1	5970.XP_009152434.1	https://smart.embl.de/smart/DDvec.cgi?smart=315:Pfam_PhyH(38|238)+	Uncharacterized protein	20304835	20304835	684157112	GI:684157112	GeneID:20304835	GeneID:20304835	H6BM37	H6BM37_EXODN	HMPREF1120_00196	HMPREF1120_00196	Hypothetical protein	Uncharacterized protein	XM_009154186.1	XP_009152434	XP_009152434.1	XP_009152434.1	XP_009152434.1	hypothetical protein	hypothetical protein
XP_009152435.1	5970.XP_009152435.1	https://smart.embl.de/smart/DDvec.cgi?smart=498:Pfam_UNC-93(72|201)+TRANS(437|459)+	Uncharacterized protein	20304836	20304836	684157114	GI:684157114	GeneID:20304836	GeneID:20304836	H6BM38	H6BM38_EXODN	HMPREF1120_00197	HMPREF1120_00197	Hypothetical protein	Uncharacterized protein	XM_009154187.1	XP_009152435	XP_009152435.1	XP_009152435.1	XP_009152435.1	hypothetical protein	hypothetical protein
XP_009152436.1	5970.XP_009152436.1	https://smart.embl.de/smart/DDvec.cgi?smart=482:GAL4(7|51)+Pfam_Fungal_trans_2(126|466)+	Uncharacterized protein	20304837	20304837	684157116	GI:684157116	GeneID:20304837	GeneID:20304837	H6BM39	H6BM39_EXODN	HMPREF1120_00198	HMPREF1120_00198	Hypothetical protein	Uncharacterized protein	XM_009154188.1	XP_009152436	XP_009152436.1	XP_009152436.1	XP_009152436.1	hypothetical protein	hypothetical protein
XP_009152455.1	5970.XP_009152455.1	https://smart.embl.de/smart/DDvec.cgi?smart=753:Pfam_SesA(11|139)+ANK(369|398)+ANK(478|507)+ANK(511|537)+ANK(541|573)+ANK(577|606)+ANK(610|639)+	Ankyrin	20304856	20304856	684157154	Ankyrin	Ankyrin	GI:684157154	GeneID:20304856	GeneID:20304856	H6BM58	H6BM58_EXODN	HMPREF1120_00217	HMPREF1120_00217	XM_009154207.1	XP_009152455	XP_009152455.1	XP_009152455.1	XP_009152455.1	ankyrin	ankyrin
XP_009152462.1	5970.XP_009152462.1	https://smart.embl.de/smart/DDvec.cgi?smart=465:Pfam_G-patch_2(205|268)+	Uncharacterized protein	20304863	20304863	684157168	GI:684157168	GeneID:20304863	GeneID:20304863	H6BM65	H6BM65_EXODN	HMPREF1120_00224	HMPREF1120_00224	Hypothetical protein	Uncharacterized protein	XM_009154214.1	XP_009152462	XP_009152462.1	XP_009152462.1	XP_009152462.1	hypothetical protein	hypothetical protein
XP_009152490.1	5970.XP_009152490.1	http://smart.embl.de/smart/DDt.cgi?smart=135:	Uncharacterized protein	20304888	20304888	684157224	GI:684157224	GeneID:20304888	GeneID:20304888	H6BME7	H6BME7_EXODN	HMPREF1120_00249	HMPREF1120_00249	Hypothetical protein	Uncharacterized protein	XM_009154243.1	XP_009152490	XP_009152490.1	XP_009152490.1	XP_009152490.1	XP_009152491.1	hypothetical protein	hypothetical protein
XP_009152501.1	5970.XP_009152501.1	https://smart.embl.de/smart/DDvec.cgi?smart=876:FHA(23|87)+Pfam_NIBRIN_BRCT_II(240|363)+COIL(575|608)+COIL(702|721)+	Uncharacterized protein	20304898	20304898	684157246	GI:684157246	GeneID:20304898	GeneID:20304898	H6BMF8	H6BMF8_EXODN	HMPREF1120_00259	HMPREF1120_00259	Hypothetical protein	Uncharacterized protein	XM_009154253.1	XP_009152501	XP_009152501.1	XP_009152501.1	XP_009152501.1	hypothetical protein	hypothetical protein
XP_009152506.1	5970.XP_009152506.1	https://smart.embl.de/smart/DDvec.cgi?smart=300:Bac_rhodopsin(42|280)+	Bacteriorhodopsin	20304903	20304903	684157256	Bacteriorhodopsin	Bacteriorhodopsin	GI:684157256	GeneID:20304903	GeneID:20304903	H6BMG3	H6BMG3_EXODN	HMPREF1120_00264	HMPREF1120_00264	XM_009154258.1	XP_009152506	XP_009152506.1	XP_009152506.1	XP_009152506.1	bacteriorhodopsin	bacteriorhodopsin
XP_009152514.1	5970.XP_009152514.1	https://smart.embl.de/smart/DDvec.cgi?smart=495:Pfam_HlyIII(252|474)+	Uncharacterized protein	20304911	20304911	684157272	GI:684157272	GeneID:20304911	GeneID:20304911	H6BMH1	H6BMH1_EXODN	HMPREF1120_00272	HMPREF1120_00272	Hypothetical protein	Uncharacterized protein	XM_009154266.1	XP_009152514	XP_009152514.1	XP_009152514.1	XP_009152514.1	hypothetical protein	hypothetical protein
XP_009152524.1	5970.XP_009152524.1	http://smart.embl.de/smart/DDt.cgi?smart=412:	Uncharacterized protein	20304921	20304921	684157292	GI:684157292	GeneID:20304921	GeneID:20304921	H6BMI1	H6BMI1_EXODN	HMPREF1120_00282	HMPREF1120_00282	Hypothetical protein	Uncharacterized protein	XM_009154276.1	XP_009152524	XP_009152524.1	XP_009152524.1	XP_009152524.1	hypothetical protein	hypothetical protein
XP_009152531.1	5970.XP_009152531.1	https://smart.embl.de/smart/DDvec.cgi?smart=353:Pfam_FMN_dh(62|246)+	Oxidoreductase 2-nitropropane dioxygenase	20304928	20304928	684157306	GI:684157306	GeneID:20304928	GeneID:20304928	H6BMI8	H6BMI8_EXODN	HMPREF1120_00289	HMPREF1120_00289	Oxidoreductase 2-nitropropane dioxygenase	Oxidoreductase 2-nitropropane dioxygenase	XM_009154283.1	XP_009152531	XP_009152531.1	XP_009152531.1	XP_009152531.1	oxidoreductase 2-nitropropane dioxygenase	oxidoreductase 2-nitropropane dioxygenase
XP_009152540.1	5970.XP_009152540.1	https://smart.embl.de/smart/DDvec.cgi?smart=684:GAL4(26|70)+Pfam_Fungal_trans_2(247|684)+	Uncharacterized protein	20304937	20304937	684157324	GI:684157324	GeneID:20304937	GeneID:20304937	H6BMJ7	H6BMJ7_EXODN	HMPREF1120_00298	HMPREF1120_00298	Hypothetical protein	Uncharacterized protein	XM_009154292.1	XP_009152540	XP_009152540.1	XP_009152540.1	XP_009152540.1	hypothetical protein	hypothetical protein
XP_009152543.1	5970.XP_009152543.1	https://smart.embl.de/smart/DDvec.cgi?smart=216:SIGNAL(1|17)+TRANS(193|215)+	Uncharacterized protein	20304940	20304940	684157330	GI:684157330	GeneID:20304940	GeneID:20304940	H6BMQ4	H6BMQ4_EXODN	HMPREF1120_00301	HMPREF1120_00301	Hypothetical protein	Uncharacterized protein	XM_009154295.1	XP_009152543	XP_009152543.1	XP_009152543.1	XP_009152543.1	hypothetical protein	hypothetical protein
XP_009152545.1	5970.XP_009152545.1	http://smart.embl.de/smart/DDt.cgi?smart=153:	Uncharacterized protein	20304942	20304942	684157334	GI:684157334	GeneID:20304942	GeneID:20304942	H6BMQ5	H6BMQ5_EXODN	HMPREF1120_00303	HMPREF1120_00303	Hypothetical protein	Uncharacterized protein	XM_009154297.1	XP_009152545	XP_009152545.1	XP_009152545.1	XP_009152545.1	hypothetical protein	hypothetical protein
XP_009152548.1	5970.XP_009152548.1	https://smart.embl.de/smart/DDvec.cgi?smart=243:Pfam_PBP(55|239)+	Uncharacterized protein	20304945	20304945	684157340	GI:684157340	GeneID:20304945	GeneID:20304945	H6BMQ9	H6BMQ9_EXODN	HMPREF1120_00306	HMPREF1120_00306	Hypothetical protein	Uncharacterized protein	XM_009154300.1	XP_009152548	XP_009152548.1	XP_009152548.1	XP_009152548.1	hypothetical protein	hypothetical protein
XP_009152549.1	5970.XP_009152549.1	https://smart.embl.de/smart/DDvec.cgi?smart=660:GAL4(29|76)+	Transcriptional regulatory protein LEU3	20304946	20304946	684157342	GI:684157342	GeneID:20304946	GeneID:20304946	H6BMR0	H6BMR0_EXODN	HMPREF1120_00307	HMPREF1120_00307	Transcriptional regulatory protein LEU3	Transcriptional regulatory protein LEU3	XM_009154301.1	XP_009152549	XP_009152549.1	XP_009152549.1	XP_009152549.1	transcriptional regulatory protein LEU3	transcriptional regulatory protein LEU3
XP_009152563.1	5970.XP_009152563.1	https://smart.embl.de/smart/DDvec.cgi?smart=344:Pfam_ADH_zinc_N_2(203|339)+	Alcohol dehydrogenase	20304960	20304960	684157370	Alcohol dehydrogenase	Alcohol dehydrogenase	GI:684157370	GeneID:20304960	GeneID:20304960	H6BMS4	H6BMS4_EXODN	HMPREF1120_00321	HMPREF1120_00321	XM_009154315.1	XP_009152563	XP_009152563.1	XP_009152563.1	XP_009152563.1	alcohol dehydrogenase	alcohol dehydrogenase
XP_009152564.1	5970.XP_009152564.1	https://smart.embl.de/smart/DDvec.cgi?smart=298:Pfam_DUF1640(123|297)+	Uncharacterized protein	20304961	20304961	684157372	GI:684157372	GeneID:20304961	GeneID:20304961	H6BMS5	H6BMS5_EXODN	HMPREF1120_00322	HMPREF1120_00322	Hypothetical protein	Uncharacterized protein	XM_009154316.1	XP_009152564	XP_009152564.1	XP_009152564.1	XP_009152564.1	hypothetical protein	hypothetical protein
XP_009152585.1	5970.XP_009152585.1	https://smart.embl.de/smart/DDvec.cgi?smart=377:COIL(305|336)+	Uncharacterized protein	20304980	20304980	684157414	GI:684157414	GeneID:20304980	GeneID:20304980	H6BMU6	H6BMU6_EXODN	HMPREF1120_00341	HMPREF1120_00341	Hypothetical protein	Uncharacterized protein	XM_009154337.1	XP_009152585	XP_009152585.1	XP_009152585.1	XP_009152585.1	hypothetical protein	hypothetical protein
XP_009152618.1	5970.XP_009152618.1	https://smart.embl.de/smart/DDvec.cgi?smart=1469:DEXDc(225|506)+RING(1079|1116)+HELICc(1220|1296)+	Adenosinetriphosphatase	20305013	20305013	684157480	Adenosinetriphosphatase	Adenosinetriphosphatase	GI:684157480	GeneID:20305013	GeneID:20305013	H6BN33	H6BN33_EXODN	HMPREF1120_00374	HMPREF1120_00374	XM_009154370.1	XP_009152618	XP_009152618.1	XP_009152618.1	XP_009152618.1	adenosinetriphosphatase	adenosinetriphosphatase
XP_009152619.1	5970.XP_009152619.1	https://smart.embl.de/smart/DDvec.cgi?smart=222:BRLZ(150|214)+	Uncharacterized protein	20305014	20305014	684157482	GI:684157482	GeneID:20305014	GeneID:20305014	H6BN34	H6BN34_EXODN	HMPREF1120_00375	HMPREF1120_00375	Hypothetical protein	Uncharacterized protein	XM_009154372.1	XP_009152619	XP_009152619.1	XP_009152619.1	XP_009152619.1	XP_009152620.1	hypothetical protein	hypothetical protein
XP_009152624.1	5970.XP_009152624.1	https://smart.embl.de/smart/DDvec.cgi?smart=404:Pfam_ADH_N(53|118)+	NADPH2:quinone reductase	20305018	20305018	684157492	GI:684157492	GeneID:20305018	GeneID:20305018	H6BN38	H6BN38_EXODN	HMPREF1120_00379	HMPREF1120_00379	NADPH2:quinone reductase	NADPH2:quinone reductase	NADPH2:quinone reductase	XM_009154376.1	XP_009152624	XP_009152624.1	XP_009152624.1	XP_009152624.1
XP_009152625.1	5970.XP_009152625.1	http://smart.embl.de/smart/DDt.cgi?smart=1007:	Uncharacterized protein	20305019	20305019	684157494	GI:684157494	GeneID:20305019	GeneID:20305019	H6BN40	H6BN40_EXODN	HMPREF1120_00380	HMPREF1120_00380	Hypothetical protein	Uncharacterized protein	XM_009154377.1	XP_009152625	XP_009152625.1	XP_009152625.1	XP_009152625.1	hypothetical protein	hypothetical protein
XP_009152638.1	5970.XP_009152638.1	https://smart.embl.de/smart/DDvec.cgi?smart=1933:Pfam_Ecm29(23|576)+	Uncharacterized protein	20305032	20305032	684157520	GI:684157520	GeneID:20305032	GeneID:20305032	H6BN53	H6BN53_EXODN	HMPREF1120_00393	HMPREF1120_00393	Hypothetical protein	Uncharacterized protein	XM_009154390.1	XP_009152638	XP_009152638.1	XP_009152638.1	XP_009152638.1	hypothetical protein	hypothetical protein
XP_009152650.1	5970.XP_009152650.1	https://smart.embl.de/smart/DDvec.cgi?smart=972:DEXDc(360|572)+RING(719|762)+HELICc(832|915)+	Adenosinetriphosphatase	20305042	20305043	20305043	684157542	684157544	858893	Adenosinetriphosphatase	Adenosinetriphosphatase	GI:684157542	GI:684157544	GeneID:20305042	GeneID:20305043	GeneID:20305043	H6BN65	H6BN65_EXODN	HMPREF1120_00404	HMPREF1120_00404	XM_009154402.1	XP_009152650	XP_009152650.1	XP_009152650.1	XP_009152650.1	adenosinetriphosphatase	adenosinetriphosphatase	taxon:858893
XP_009152651.1	5970.XP_009152651.1	https://smart.embl.de/smart/DDvec.cgi?smart=611:LRR(255|280)+LRR(361|386)+LRR(440|465)+LRR(511|536)+LRR(540|565)+	F-box and leucine-rich repeat protein 20	20305044	20305044	684157546	F-box and leucine-rich repeat protein 20	F-box and leucine-rich repeat protein 20	F-box and leucine-rich repeat protein 20	GI:684157546	GeneID:20305044	GeneID:20305044	H6BNC0	H6BNC0_EXODN	HMPREF1120_00405	HMPREF1120_00405	XM_009154403.1	XP_009152651	XP_009152651.1	XP_009152651.1	XP_009152651.1
XP_009152652.1	5970.XP_009152652.1	https://smart.embl.de/smart/DDvec.cgi?smart=1108:Pfam_MutS_I(191|317)+Pfam_MutS_II(336|499)+MUTSd(530|850)+MUTSac(867|1057)+	DNA mismatch repair protein msh3	20305045	20305045	684157548	DNA mismatch repair protein msh3	DNA mismatch repair protein msh3	DNA mismatch repair protein msh3	GI:684157548	GeneID:20305045	GeneID:20305045	H6BNC1	H6BNC1_EXODN	HMPREF1120_00406	HMPREF1120_00406	XM_009154404.1	XP_009152652	XP_009152652.1	XP_009152652.1	XP_009152652.1
XP_009152653.1	5970.XP_009152653.1	http://smart.embl.de/smart/DDt.cgi?smart=556:	Uncharacterized protein	20305046	20305046	684157550	GI:684157550	GeneID:20305046	GeneID:20305046	H6BNC2	H6BNC2_EXODN	HMPREF1120_00407	HMPREF1120_00407	Hypothetical protein	Uncharacterized protein	XM_009154405.1	XP_009152653	XP_009152653.1	XP_009152653.1	XP_009152653.1	hypothetical protein	hypothetical protein
XP_009152655.1	5970.XP_009152655.1	https://smart.embl.de/smart/DDvec.cgi?smart=658:RhoGAP(376|605)+	RalA-binding protein 1	20305048	20305048	684157554	GI:684157554	GeneID:20305048	GeneID:20305048	H6BNC4	H6BNC4_EXODN	HMPREF1120_00409	HMPREF1120_00409	RalA-binding protein 1	RalA-binding protein 1	RalA-binding protein 1	XM_009154407.1	XP_009152655	XP_009152655.1	XP_009152655.1	XP_009152655.1
XP_009152662.1	5970.XP_009152662.1	https://smart.embl.de/smart/DDvec.cgi?smart=809:Pfam_MCM_N(16|195)+AAA(435|587)+	DNA helicase; Minichromosome maintenance protein 7 (cell division control protein 47); Belongs to the MCM family	20305055	20305055	684157568	DNA helicase	GI:684157568	GeneID:20305055	GeneID:20305055	H6BND1	H6BND1_EXODN	HMPREF1120_00416	HMPREF1120_00416	XM_009154414.1	XP_009152662	XP_009152662.1	XP_009152662.1	XP_009152662.1
XP_009152683.1	5970.XP_009152683.1	https://smart.embl.de/smart/DDvec.cgi?smart=166:Pfam_DUF1857(9|163)+	Uncharacterized protein	20305076	20305076	684157610	GI:684157610	GeneID:20305076	GeneID:20305076	H6BNF2	H6BNF2_EXODN	HMPREF1120_00437	HMPREF1120_00437	Hypothetical protein	Uncharacterized protein	XM_009154435.1	XP_009152683	XP_009152683.1	XP_009152683.1	XP_009152683.1	hypothetical protein	hypothetical protein
XP_009152711.1	5970.XP_009152711.1	https://smart.embl.de/smart/DDvec.cgi?smart=710:Pfam_MFS_1(45|583)+	MFS transporter, PHS family, inorganic phosphate transporter; G2 box; other site	20305102	20305103	20305103	206648	266525	684157664	684157666	858893	CDD:206648	CDD:266525	GI:684157664	GI:684157666	GeneID:20305102	GeneID:20305103	GeneID:20305103	H6BNR5	H6BNR5_EXODN	HMPREF1120_00464	HMPREF1120_00464	XM_009154463.1	XP_009152711	XP_009152711.1	XP_009152711.1	XP_009152711.1	taxon:858893
XP_009152713.1	5970.XP_009152713.1	https://smart.embl.de/smart/DDvec.cgi?smart=517:ZnF_C2H2(69|96)+ZnF_C2H2(102|141)+	Uncharacterized protein	20305105	20305105	684157670	GI:684157670	GeneID:20305105	GeneID:20305105	H6BNR7	H6BNR7_EXODN	HMPREF1120_00466	HMPREF1120_00466	Hypothetical protein	Uncharacterized protein	XM_009154465.1	XP_009152713	XP_009152713.1	XP_009152713.1	XP_009152713.1	hypothetical protein	hypothetical protein
XP_009152718.1	5970.XP_009152718.1	https://smart.embl.de/smart/DDvec.cgi?smart=552:Pfam_Amidase(79|530)+	Amidase	20305110	20305110	684157680	Amidase	Amidase	GI:684157680	GeneID:20305110	GeneID:20305110	H6BNS2	H6BNS2_EXODN	HMPREF1120_00471	HMPREF1120_00471	XM_009154470.1	XP_009152718	XP_009152718.1	XP_009152718.1	XP_009152718.1	amidase	amidase
XP_009152770.1	5970.XP_009152770.1	https://smart.embl.de/smart/DDvec.cgi?smart=376:TRANS(96|118)+	Uncharacterized protein	20305162	20305162	684157784	GI:684157784	GeneID:20305162	GeneID:20305162	H6BJT9	H6BJT9_EXODN	HMPREF1120_00523	HMPREF1120_00523	Hypothetical protein	Uncharacterized protein	XM_009154522.1	XP_009152770	XP_009152770.1	XP_009152770.1	XP_009152770.1	hypothetical protein	hypothetical protein
XP_009152781.1	5970.XP_009152781.1	https://smart.embl.de/smart/DDvec.cgi?smart=446:Pfam_RmlD_sub_bind(35|235)+Pfam_Epimerase(235|315)+	Sterol-4alpha-carboxylate 3-dehydrogenase (decarboxylating)	20305173	20305173	684157806	GI:684157806	GeneID:20305173	GeneID:20305173	H6BJV0	H6BJV0_EXODN	HMPREF1120_00534	HMPREF1120_00534	XM_009154533.1	XP_009152781	XP_009152781.1	XP_009152781.1	XP_009152781.1
XP_009152791.1	5970.XP_009152791.1	https://smart.embl.de/smart/DDvec.cgi?smart=488:AT_hook(53|65)+AT_hook(109|121)+AT_hook(134|146)+AT_hook(159|171)+AT_hook(185|197)+Pfam_EVE(230|389)+	Uncharacterized protein	20305183	20305183	684157826	GI:684157826	GeneID:20305183	GeneID:20305183	H6BJW0	H6BJW0_EXODN	HMPREF1120_00544	HMPREF1120_00544	Hypothetical protein	Uncharacterized protein	XM_009154543.1	XP_009152791	XP_009152791.1	XP_009152791.1	XP_009152791.1	hypothetical protein	hypothetical protein
XP_009152794.1	5970.XP_009152794.1	https://smart.embl.de/smart/DDvec.cgi?smart=306:SIGNAL(1|18)+	GPI-anchored cell wall beta-1,3-endoglucanase EglC	20305186	20305186	684157832	GI:684157832	GeneID:20305186	GeneID:20305186	H6BJW3	H6BJW3_EXODN	HMPREF1120_00547	HMPREF1120_00547	XM_009154546.1	XP_009152794	XP_009152794.1	XP_009152794.1	XP_009152794.1
XP_009152801.1	5970.XP_009152801.1	https://smart.embl.de/smart/DDvec.cgi?smart=802:Pfam_K_trans(78|672)+	Potassium uptake protein	20305193	20305193	684157846	GI:684157846	GeneID:20305193	GeneID:20305193	H6BJX0	H6BJX0_EXODN	HMPREF1120_00554	HMPREF1120_00554	Potassium uptake protein	Potassium uptake protein	XM_009154553.1	XP_009152801	XP_009152801.1	XP_009152801.1	XP_009152801.1	potassium uptake protein	potassium uptake protein
XP_009152806.1	5970.XP_009152806.1	https://smart.embl.de/smart/DDvec.cgi?smart=826:SIGNAL(1|20)+Pfam_Kelch_5(315|364)+TRANS(497|519)+	Uncharacterized protein	20305198	20305198	684157856	GI:684157856	GeneID:20305198	GeneID:20305198	H6BJX5	H6BJX5_EXODN	HMPREF1120_00559	HMPREF1120_00559	Hypothetical protein	Uncharacterized protein	XM_009154558.1	XP_009152806	XP_009152806.1	XP_009152806.1	XP_009152806.1	hypothetical protein	hypothetical protein
XP_009152826.1	5970.XP_009152826.1	https://smart.embl.de/smart/DDvec.cgi?smart=437:Pfam_MFS_1(39|334)+TRANS(340|362)+TRANS(369|391)+TRANS(406|428)+	MFS transporter, MCP family, solute carrier family 16 (monocarboxylic acid transporters), member 10	20305218	20305218	684157896	GI:684157896	GeneID:20305218	GeneID:20305218	H6BNI8	H6BNI8_EXODN	HMPREF1120_00579	HMPREF1120_00579	XM_009154578.1	XP_009152826	XP_009152826.1	XP_009152826.1	XP_009152826.1
XP_009152838.1	5970.XP_009152838.1	https://smart.embl.de/smart/DDvec.cgi?smart=571:Pfam_LigD_N(128|275)+	Uncharacterized protein	20305230	20305230	684157920	GI:684157920	GeneID:20305230	GeneID:20305230	H6BNK0	H6BNK0_EXODN	HMPREF1120_00591	HMPREF1120_00591	Hypothetical protein	Uncharacterized protein	XM_009154590.1	XP_009152838	XP_009152838.1	XP_009152838.1	XP_009152838.1	hypothetical protein	hypothetical protein
XP_009152840.1	5970.XP_009152840.1	https://smart.embl.de/smart/DDvec.cgi?smart=1624:TRANS(15|37)+TRANS(75|97)+TRANS(107|129)+TRANS(136|155)+TRANS(170|192)+TRANS(315|334)+TRANS(338|360)+Pfam_ABC_membrane(414|594)+AAA(665|950)+Pfam_ABC_membrane(984|1277)+AAA(1349|1580)+	ABC bile acid transporter	20305232	20305232	684157924	ABC bile acid transporter	ABC bile acid transporter	ABC bile acid transporter	GI:684157924	GeneID:20305232	GeneID:20305232	H6BNK2	H6BNK2_EXODN	HMPREF1120_00593	HMPREF1120_00593	XM_009154592.1	XP_009152840	XP_009152840.1	XP_009152840.1	XP_009152840.1
XP_009152869.1	5970.XP_009152869.1	https://smart.embl.de/smart/DDvec.cgi?smart=215:ANK(18|47)+ANK(83|112)+ANK(115|143)+ANK(160|189)+	Uncharacterized protein	20305260	20305260	684157982	GI:684157982	GeneID:20305260	GeneID:20305260	H6BNZ0	H6BNZ0_EXODN	HMPREF1120_00621	HMPREF1120_00621	Hypothetical protein	Uncharacterized protein	XM_009154621.1	XP_009152869	XP_009152869.1	XP_009152869.1	XP_009152869.1	hypothetical protein	hypothetical protein
XP_009152870.1	5970.XP_009152870.1	https://smart.embl.de/smart/DDvec.cgi?smart=169:Pfam_SnoaL(19|139)+	Uncharacterized protein	20305261	20305261	684157984	GI:684157984	GeneID:20305261	GeneID:20305261	H6BNZ1	H6BNZ1_EXODN	HMPREF1120_00622	HMPREF1120_00622	Hypothetical protein	Uncharacterized protein	XM_009154622.1	XP_009152870	XP_009152870.1	XP_009152870.1	XP_009152870.1	hypothetical protein	hypothetical protein
XP_009152872.1	5970.XP_009152872.1	https://smart.embl.de/smart/DDvec.cgi?smart=339:Pfam_Syntaxin(82|274)+Pfam_SNARE(275|334)+	Syntaxin 1B/2/3/4	20305263	20305263	684157988	GI:684157988	GeneID:20305263	GeneID:20305263	H6BNZ3	H6BNZ3_EXODN	HMPREF1120_00624	HMPREF1120_00624	Syntaxin 1B/2/3/4	Syntaxin 1B/2/3/4	XM_009154624.1	XP_009152872	XP_009152872.1	XP_009152872.1	XP_009152872.1	syntaxin 1B/2/3/4	syntaxin 1B/2/3/4
XP_009152883.1	5970.XP_009152883.1	https://smart.embl.de/smart/DDvec.cgi?smart=814:Pfam_Pkinase(179|498)+	Protein-serine/threonine kinase	20305273	20305273	684158010	GI:684158010	GeneID:20305273	GeneID:20305273	H6BP04	H6BP04_EXODN	HMPREF1120_00634	HMPREF1120_00634	Protein-serine/threonine kinase	Protein-serine/threonine kinase	XM_009154635.1	XP_009152883	XP_009152883.1	XP_009152883.1	XP_009152883.1	protein-serine/threonine kinase	protein-serine/threonine kinase
XP_009152884.1	5970.XP_009152884.1	http://smart.embl.de/smart/DDt.cgi?smart=230:	Uncharacterized protein	20305274	20305274	684158012	GI:684158012	GeneID:20305274	GeneID:20305274	H6BP05	H6BP05_EXODN	HMPREF1120_00635	HMPREF1120_00635	Hypothetical protein	Uncharacterized protein	XM_009154636.1	XP_009152884	XP_009152884.1	XP_009152884.1	XP_009152884.1	hypothetical protein	hypothetical protein
XP_009152907.1	5970.XP_009152907.1	http://smart.embl.de/smart/DDt.cgi?smart=364:	Uncharacterized protein	20305297	20305297	684158058	GI:684158058	GeneID:20305297	GeneID:20305297	H6BJZ2	H6BJZ2_EXODN	HMPREF1120_00658	HMPREF1120_00658	Hypothetical protein	Uncharacterized protein	XM_009154659.1	XP_009152907	XP_009152907.1	XP_009152907.1	XP_009152907.1	hypothetical protein	hypothetical protein
XP_009152910.1	5970.XP_009152910.1	https://smart.embl.de/smart/DDvec.cgi?smart=105:Pfam_Complex1_LYR(32|91)+	Uncharacterized protein; Belongs to the complex I LYR family	20305300	20305300	684158064	GI:684158064	GeneID:20305300	GeneID:20305300	H6BJZ5	H6BJZ5_EXODN	HMPREF1120_00661	HMPREF1120_00661	Hypothetical protein	Uncharacterized protein	XM_009154662.1	XP_009152910	XP_009152910.1	XP_009152910.1	XP_009152910.1	hypothetical protein	hypothetical protein
XP_009152933.1	5970.XP_009152933.1	https://smart.embl.de/smart/DDvec.cgi?smart=751:FBOX(187|227)+LRR(304|329)+LRR(330|355)+LRR(382|407)+LRR_CC(423|448)+LRR(449|474)+LRR(475|500)+LRR(503|528)+	F-box and leucine-rich repeat protein 2	20305323	20305323	684158110	F-box and leucine-rich repeat protein 2	F-box and leucine-rich repeat protein 2	F-box and leucine-rich repeat protein 2	GI:684158110	GeneID:20305323	GeneID:20305323	H6BK18	H6BK18_EXODN	HMPREF1120_00684	HMPREF1120_00684	XM_009154685.1	XP_009152933	XP_009152933.1	XP_009152933.1	XP_009152933.1
XP_009152934.1	5970.XP_009152934.1	https://smart.embl.de/smart/DDvec.cgi?smart=1151:PAS(363|437)+Pfam_Pkinase_Tyr(887|1144)+	Protein-serine/threonine kinase	20305324	20305324	684158112	GI:684158112	GeneID:20305324	GeneID:20305324	H6BK19	H6BK19_EXODN	HMPREF1120_00685	HMPREF1120_00685	Protein-serine/threonine kinase	Protein-serine/threonine kinase	XM_009154686.1	XP_009152934	XP_009152934.1	XP_009152934.1	XP_009152934.1	protein-serine/threonine kinase	protein-serine/threonine kinase
XP_009152937.1	5970.XP_009152937.1	https://smart.embl.de/smart/DDvec.cgi?smart=110:Pfam_Yippee-Mis18(13|110)+	Protein yippee-like; Peptidylprolyl isomerase; Belongs to the yippee family	20305327	20305327	684158118	GI:684158118	GeneID:20305327	GeneID:20305327	H6BK22	H6BK22_EXODN	HMPREF1120_00688	HMPREF1120_00688	Peptidylprolyl isomerase	Protein yippee-like	XM_009154689.1	XP_009152937	XP_009152937.1	XP_009152937.1	XP_009152937.1	peptidylprolyl isomerase	peptidylprolyl isomerase
XP_009152958.1	5970.XP_009152958.1	https://smart.embl.de/smart/DDvec.cgi?smart=702:DnaJ(7|68)+	Uncharacterized protein	20305348	20305348	684158160	GI:684158160	GeneID:20305348	GeneID:20305348	H6BK63	H6BK63_EXODN	HMPREF1120_00709	HMPREF1120_00709	Hypothetical protein	Uncharacterized protein	XM_009154710.1	XP_009152958	XP_009152958.1	XP_009152958.1	XP_009152958.1	hypothetical protein	hypothetical protein
XP_009152963.1	5970.XP_009152963.1	http://smart.embl.de/smart/DDt.cgi?smart=182:	Uncharacterized protein	20305353	20305353	684158170	GI:684158170	GeneID:20305353	GeneID:20305353	H6BK68	H6BK68_EXODN	HMPREF1120_00714	HMPREF1120_00714	Hypothetical protein	Uncharacterized protein	XM_009154715.1	XP_009152963	XP_009152963.1	XP_009152963.1	XP_009152963.1	hypothetical protein	hypothetical protein
XP_009152965.1	5970.XP_009152965.1	https://smart.embl.de/smart/DDvec.cgi?smart=396:Pfam_Metallophos(6|205)+	Uncharacterized protein	20305355	20305355	684158174	GI:684158174	GeneID:20305355	GeneID:20305355	H6BK70	H6BK70_EXODN	HMPREF1120_00716	HMPREF1120_00716	Hypothetical protein	Uncharacterized protein	XM_009154717.1	XP_009152965	XP_009152965.1	XP_009152965.1	XP_009152965.1	hypothetical protein	hypothetical protein
XP_009152966.1	5970.XP_009152966.1	https://smart.embl.de/smart/DDvec.cgi?smart=433:Pfam_M20_dimer(207|323)+	Acetylornithine deacetylase	20305356	20305356	684158176	Acetylornithine deacetylase	Acetylornithine deacetylase	GI:684158176	GeneID:20305356	GeneID:20305356	H6BK71	H6BK71_EXODN	HMPREF1120_00717	HMPREF1120_00717	XM_009154718.1	XP_009152966	XP_009152966.1	XP_009152966.1	XP_009152966.1	acetylornithine deacetylase	acetylornithine deacetylase
XP_009152973.1	5970.XP_009152973.1	https://smart.embl.de/smart/DDvec.cgi?smart=1196:GAL4(153|197)+Fungal_trans(416|520)+	Uncharacterized protein	20305363	20305363	684158190	GI:684158190	GeneID:20305363	GeneID:20305363	H6BK78	H6BK78_EXODN	HMPREF1120_00724	HMPREF1120_00724	Hypothetical protein	Uncharacterized protein	XM_009154725.1	XP_009152973	XP_009152973.1	XP_009152973.1	XP_009152973.1	hypothetical protein	hypothetical protein
XP_009152980.1	5970.XP_009152980.1	https://smart.embl.de/smart/DDvec.cgi?smart=549:TRANS(21|43)+Pfam_p450(54|498)+	Cytochrome P450	20305369	20305369	684158204	Cytochrome P450	Cytochrome P450	GI:684158204	GeneID:20305369	GeneID:20305369	H6BK85	H6BK85_EXODN	HMPREF1120_00730	HMPREF1120_00730	XM_009154732.1	XP_009152980	XP_009152980.1	XP_009152980.1	XP_009152980.1	cytochrome P450	cytochrome P450
XP_009152981.1	5970.XP_009152981.1	https://smart.embl.de/smart/DDvec.cgi?smart=514:TRANS(13|35)+Pfam_p450(44|506)+	Cytochrome P450 oxidoreductase	20305370	20305370	684158206	Cytochrome P450 oxidoreductase	Cytochrome P450 oxidoreductase	GI:684158206	GeneID:20305370	GeneID:20305370	H6BK86	H6BK86_EXODN	HMPREF1120_00731	HMPREF1120_00731	XM_009154733.1	XP_009152981	XP_009152981.1	XP_009152981.1	XP_009152981.1	cytochrome P450 oxidoreductase	cytochrome P450 oxidoreductase
XP_009152988.1	5970.XP_009152988.1	https://smart.embl.de/smart/DDvec.cgi?smart=686:Pfam_AMP-binding(61|507)+	fatty-acyl-CoA synthase	20305377	20305377	684158220	Fatty-acyl-CoA synthase	GI:684158220	GeneID:20305377	GeneID:20305377	H6BK93	H6BK93_EXODN	HMPREF1120_00738	HMPREF1120_00738	XM_009154740.1	XP_009152988	XP_009152988.1	XP_009152988.1	XP_009152988.1	fatty-acyl-CoA synthase	fatty-acyl-CoA synthase
XP_009153008.1	5970.XP_009153008.1	https://smart.embl.de/smart/DDvec.cgi?smart=157:TRANS(12|34)+	Uncharacterized protein	20305397	20305397	684158260	GI:684158260	GeneID:20305397	GeneID:20305397	H6BKB3	H6BKB3_EXODN	HMPREF1120_00758	HMPREF1120_00758	Hypothetical protein	Uncharacterized protein	XM_009154760.1	XP_009153008	XP_009153008.1	XP_009153008.1	XP_009153008.1	hypothetical protein	hypothetical protein
XP_009153009.1	5970.XP_009153009.1	https://smart.embl.de/smart/DDvec.cgi?smart=380:Pfam_R3H(76|136)+COIL(313|368)+	Uncharacterized protein	20305398	20305398	684158262	GI:684158262	GeneID:20305398	GeneID:20305398	H6BKB4	H6BKB4_EXODN	HMPREF1120_00759	HMPREF1120_00759	Hypothetical protein	Uncharacterized protein	XM_009154761.1	XP_009153009	XP_009153009.1	XP_009153009.1	XP_009153009.1	hypothetical protein	hypothetical protein
XP_009153017.1	5970.XP_009153017.1	https://smart.embl.de/smart/DDvec.cgi?smart=432:Pfam_F-box-like(49|88)+	Uncharacterized protein	20305406	20305406	684158278	GI:684158278	GeneID:20305406	GeneID:20305406	H6BKC2	H6BKC2_EXODN	HMPREF1120_00767	HMPREF1120_00767	Hypothetical protein	Uncharacterized protein	XM_009154769.1	XP_009153017	XP_009153017.1	XP_009153017.1	XP_009153017.1	hypothetical protein	hypothetical protein
XP_009153020.1	5970.XP_009153020.1	http://smart.embl.de/smart/DDt.cgi?smart=241:	Uncharacterized protein	20305409	20305409	684158284	GI:684158284	GeneID:20305409	GeneID:20305409	H6BKC5	H6BKC5_EXODN	HMPREF1120_00770	HMPREF1120_00770	Hypothetical protein	Uncharacterized protein	XM_009154772.1	XP_009153020	XP_009153020.1	XP_009153020.1	XP_009153020.1	hypothetical protein	hypothetical protein
XP_009153021.1	5970.XP_009153021.1	http://smart.embl.de/smart/DDt.cgi?smart=526:	Uncharacterized protein	20305410	20305410	684158286	GI:684158286	GeneID:20305410	GeneID:20305410	H6BKC6	H6BKC6_EXODN	HMPREF1120_00771	HMPREF1120_00771	Hypothetical protein	Uncharacterized protein	XM_009154773.1	XP_009153021	XP_009153021.1	XP_009153021.1	XP_009153021.1	hypothetical protein	hypothetical protein
XP_009153041.1	5970.XP_009153041.1	https://smart.embl.de/smart/DDvec.cgi?smart=901:CULLIN(573|721)+Cullin_Nedd8(830|897)+	Cullin 4; Belongs to the cullin family	20305430	20305430	684158326	Cullin 4	Cullin 4	Cullin 4	GI:684158326	GeneID:20305430	GeneID:20305430	H6BKE6	H6BKE6_EXODN	HMPREF1120_00791	HMPREF1120_00791	XM_009154793.1	XP_009153041	XP_009153041.1	XP_009153041.1	XP_009153041.1
XP_009153042.1	5970.XP_009153042.1	https://smart.embl.de/smart/DDvec.cgi?smart=133:Pfam_Rep_fac-A_3(1|120)+	Uncharacterized protein	20305431	20305431	684158328	GI:684158328	GeneID:20305431	GeneID:20305431	H6BKE7	H6BKE7_EXODN	HMPREF1120_00792	HMPREF1120_00792	Hypothetical protein	Uncharacterized protein	XM_009154794.1	XP_009153042	XP_009153042.1	XP_009153042.1	XP_009153042.1	hypothetical protein	hypothetical protein
XP_009153089.1	5970.XP_009153089.1	http://smart.embl.de/smart/DDt.cgi?smart=755:	Uncharacterized protein	20305477	20305477	684158422	GI:684158422	GeneID:20305477	GeneID:20305477	H6BKJ5	H6BKJ5_EXODN	HMPREF1120_00838	HMPREF1120_00838	Hypothetical protein	Uncharacterized protein	XM_009154842.1	XP_009153089	XP_009153089.1	XP_009153089.1	XP_009153089.1	XP_009153090.1	hypothetical protein	hypothetical protein
XP_009153098.1	5970.XP_009153098.1	https://smart.embl.de/smart/DDvec.cgi?smart=756:GAL4(36|80)+Pfam_Fungal_trans_2(295|756)+	Uncharacterized protein	20305485	20305485	684158440	GI:684158440	GeneID:20305485	GeneID:20305485	H6BKK3	H6BKK3_EXODN	HMPREF1120_00846	HMPREF1120_00846	Hypothetical protein	Uncharacterized protein	XM_009154850.1	XP_009153098	XP_009153098.1	XP_009153098.1	XP_009153098.1	hypothetical protein	hypothetical protein
XP_009153104.1	5970.XP_009153104.1	https://smart.embl.de/smart/DDvec.cgi?smart=671:FBOX(6|46)+	Uncharacterized protein	20305491	20305491	684158452	GI:684158452	GeneID:20305491	GeneID:20305491	H6BKK9	H6BKK9_EXODN	HMPREF1120_00852	HMPREF1120_00852	Hypothetical protein	Uncharacterized protein	XM_009154856.1	XP_009153104	XP_009153104.1	XP_009153104.1	XP_009153104.1	hypothetical protein	hypothetical protein
XP_009153105.1	5970.XP_009153105.1	https://smart.embl.de/smart/DDvec.cgi?smart=640:Pfam_DUF3955(60|117)+Pfam_EamA(213|294)+TRANS(327|349)+TRANS(362|384)+TRANS(399|421)+TRANS(428|450)+TRANS(454|471)+	Uncharacterized protein	20305492	20305492	684158454	GI:684158454	GeneID:20305492	GeneID:20305492	H6BKL0	H6BKL0_EXODN	HMPREF1120_00853	HMPREF1120_00853	Hypothetical protein	Uncharacterized protein	XM_009154857.1	XP_009153105	XP_009153105.1	XP_009153105.1	XP_009153105.1	hypothetical protein	hypothetical protein
XP_009153125.1	5970.XP_009153125.1	https://smart.embl.de/smart/DDvec.cgi?smart=417:Pfam_Ribonuc_red_sm(91|359)+	Ribonucleoside-diphosphate reductase small chain	20305512	20305512	684158494	GI:684158494	GeneID:20305512	GeneID:20305512	H6BKN0	H6BKN0_EXODN	HMPREF1120_00873	HMPREF1120_00873	Ribonucleoside-diphosphate reductase small chain	Ribonucleoside-diphosphate reductase small chain	XM_009154877.1	XP_009153125	XP_009153125.1	XP_009153125.1	XP_009153125.1	ribonucleoside-diphosphate reductase small chain	ribonucleoside-diphosphate reductase small chain
XP_009153134.1	5970.XP_009153134.1	http://smart.embl.de/smart/DDt.cgi?smart=608:	Uncharacterized protein	20305521	20305521	684158512	GI:684158512	GeneID:20305521	GeneID:20305521	H6BKN9	H6BKN9_EXODN	HMPREF1120_00882	HMPREF1120_00882	Hypothetical protein	Uncharacterized protein	XM_009154886.1	XP_009153134	XP_009153134.1	XP_009153134.1	XP_009153134.1	hypothetical protein	hypothetical protein
XP_009153142.1	5970.XP_009153142.1	https://smart.embl.de/smart/DDvec.cgi?smart=834:WD40(91|134)+WD40(166|204)+WD40(207|246)+WD40(248|287)+WD40(347|388)+WD40(398|511)+	Glucose repression regulatory protein TUP1	20305529	20305529	684158528	GI:684158528	GeneID:20305529	GeneID:20305529	Glucose repression regulatory protein TUP1	Glucose repression regulatory protein TUP1	H6BKP7	H6BKP7_EXODN	HMPREF1120_00890	HMPREF1120_00890	XM_009154894.1	XP_009153142	XP_009153142.1	XP_009153142.1	XP_009153142.1	glucose repression regulatory protein TUP1	glucose repression regulatory protein TUP1
XP_009153148.1	5970.XP_009153148.1	https://smart.embl.de/smart/DDvec.cgi?smart=487:ZnF_GATA(94|144)+ZnF_GATA(264|314)+COIL(459|487)+	GATA-binding protein	20305535	20305535	684158540	GATA-binding protein	GATA-binding protein	GATA-binding protein	GI:684158540	GeneID:20305535	GeneID:20305535	H6BKQ3	H6BKQ3_EXODN	HMPREF1120_00896	HMPREF1120_00896	XM_009154900.1	XP_009153148	XP_009153148.1	XP_009153148.1	XP_009153148.1
XP_009153153.1	5970.XP_009153153.1	https://smart.embl.de/smart/DDvec.cgi?smart=331:ANK(52|81)+ANK(85|117)+ANK(121|151)+ANK(155|184)+ANK(188|217)+ANK(222|250)+	Ankyrin	20305540	20305540	684158550	Ankyrin	Ankyrin	GI:684158550	GeneID:20305540	GeneID:20305540	H6BKQ8	H6BKQ8_EXODN	HMPREF1120_00901	HMPREF1120_00901	XM_009154905.1	XP_009153153	XP_009153153.1	XP_009153153.1	XP_009153153.1	ankyrin	ankyrin
XP_009153154.1	5970.XP_009153154.1	http://smart.embl.de/smart/DDt.cgi?smart=367:	Uncharacterized protein	20305541	20305541	684158552	GI:684158552	GeneID:20305541	GeneID:20305541	H6BKQ9	H6BKQ9_EXODN	HMPREF1120_00902	HMPREF1120_00902	Hypothetical protein	Uncharacterized protein	XM_009154906.1	XP_009153154	XP_009153154.1	XP_009153154.1	XP_009153154.1	hypothetical protein	hypothetical protein
XP_009153158.1	5970.XP_009153158.1	https://smart.embl.de/smart/DDvec.cgi?smart=558:Pfam_AA_permease(57|519)+	AAT family amino acid transporter	20305545	20305545	684158560	AAT family amino acid transporter	AAT family amino acid transporter	AAT family amino acid transporter	GI:684158560	GeneID:20305545	GeneID:20305545	H6BKR3	H6BKR3_EXODN	HMPREF1120_00906	HMPREF1120_00906	XM_009154910.1	XP_009153158	XP_009153158.1	XP_009153158.1	XP_009153158.1
XP_009153176.1	5970.XP_009153176.1	https://smart.embl.de/smart/DDvec.cgi?smart=655:Pfam_GTP_EFTU(192|424)+Pfam_GTP_EFTU_D2(440|511)+	Elongation factor EF-1 alpha subunit	20305563	20305563	684158596	Elongation factor EF-1 alpha subunit	Elongation factor EF-1 alpha subunit	GI:684158596	GeneID:20305563	GeneID:20305563	H6BKT1	H6BKT1_EXODN	HMPREF1120_00924	HMPREF1120_00924	XM_009154928.1	XP_009153176	XP_009153176.1	XP_009153176.1	XP_009153176.1	elongation factor EF-1 alpha subunit	elongation factor EF-1 alpha subunit
XP_009153206.1	5970.XP_009153206.1	http://smart.embl.de/smart/DDt.cgi?smart=542:	Uncharacterized protein	20305593	20305593	684158656	GI:684158656	GeneID:20305593	GeneID:20305593	H6BKW1	H6BKW1_EXODN	HMPREF1120_00954	HMPREF1120_00954	Hypothetical protein	Uncharacterized protein	XM_009154958.1	XP_009153206	XP_009153206.1	XP_009153206.1	XP_009153206.1	hypothetical protein	hypothetical protein
XP_009153229.1	5970.XP_009153229.1	https://smart.embl.de/smart/DDvec.cgi?smart=611:SIGNAL(1|23)+Pfam_Peptidase_S10(36|458)+TRANS(515|532)+	Carboxypeptidase D; Belongs to the peptidase S10 family	20305616	20305616	684158702	Carboxypeptidase D	Carboxypeptidase D	GI:684158702	GeneID:20305616	GeneID:20305616	H6BL20	H6BL20_EXODN	HMPREF1120_00977	HMPREF1120_00977	XM_009154981.1	XP_009153229	XP_009153229.1	XP_009153229.1	XP_009153229.1	carboxypeptidase D	carboxypeptidase D
XP_009153230.1	5970.XP_009153230.1	http://smart.embl.de/smart/DDt.cgi?smart=547:	Uncharacterized protein	20305617	20305617	684158704	GI:684158704	GeneID:20305617	GeneID:20305617	H6BL21	H6BL21_EXODN	HMPREF1120_00978	HMPREF1120_00978	Hypothetical protein	Uncharacterized protein	XM_009154982.1	XP_009153230	XP_009153230.1	XP_009153230.1	XP_009153230.1	hypothetical protein	hypothetical protein
XP_009153236.1	5970.XP_009153236.1	https://smart.embl.de/smart/DDvec.cgi?smart=1033:Pfam_E1_FCCH(201|271)+Pfam_E1_4HB(272|341)+Pfam_UBA_e1_thiolCys(611|861)+UBA_e1_C(899|1027)+	Ubiquitin-activating enzyme E1 1; Spc97 / Spc98 family; Region: Spc97_Spc98; pfam04130; Belongs to the ubiquitin-activating E1 family	20305621	20305622	20305622	252397	684158714	684158716	858893	CDD:252397	GI:684158714	GI:684158716	GeneID:20305621	GeneID:20305622	GeneID:20305622	H6BL27	H6BL27_EXODN	HMPREF1120_00983	HMPREF1120_00983	Ubiquitin-activating enzyme E1 1	Ubiquitin-activating enzyme E1 1	XM_009154988.1	XP_009153236	XP_009153236.1	XP_009153236.1	XP_009153236.1	taxon:858893	ubiquitin-activating enzyme E1 1	ubiquitin-activating enzyme E1 1
XP_009153256.1	5970.XP_009153256.1	https://smart.embl.de/smart/DDvec.cgi?smart=208:Pfam_Isochorismatase(5|91)+Pfam_Isochorismatase(101|203)+	Uncharacterized protein	20305641	20305641	684158756	GI:684158756	GeneID:20305641	GeneID:20305641	H6BL47	H6BL47_EXODN	HMPREF1120_01002	HMPREF1120_01002	Hypothetical protein	Uncharacterized protein	XM_009155008.1	XP_009153256	XP_009153256.1	XP_009153256.1	XP_009153256.1	hypothetical protein	hypothetical protein
XP_009153269.1	5970.XP_009153269.1	https://smart.embl.de/smart/DDvec.cgi?smart=411:Pfam_DUF4243(59|375)+	Uncharacterized protein	20305654	20305654	684158782	GI:684158782	GeneID:20305654	GeneID:20305654	H6BL60	H6BL60_EXODN	HMPREF1120_01015	HMPREF1120_01015	Hypothetical protein	Uncharacterized protein	XM_009155021.1	XP_009153269	XP_009153269.1	XP_009153269.1	XP_009153269.1	hypothetical protein	hypothetical protein
XP_009153274.1	5970.XP_009153274.1	http://smart.embl.de/smart/DDt.cgi?smart=449:	Uncharacterized protein	20305659	20305659	684158792	GI:684158792	GeneID:20305659	GeneID:20305659	H6BLC0	H6BLC0_EXODN	HMPREF1120_01020	HMPREF1120_01020	Hypothetical protein	Uncharacterized protein	XM_009155026.1	XP_009153274	XP_009153274.1	XP_009153274.1	XP_009153274.1	hypothetical protein	hypothetical protein
XP_009153277.1	5970.XP_009153277.1	https://smart.embl.de/smart/DDvec.cgi?smart=1228:COIL(80|106)+S1(254|327)+COIL(467|496)+DEXDc(562|746)+HELICc(790|894)+HA2(955|1045)+Pfam_OB_NTP_bind(1102|1179)+	Adenosinetriphosphatase	20305662	20305662	684158798	Adenosinetriphosphatase	Adenosinetriphosphatase	GI:684158798	GeneID:20305662	GeneID:20305662	H6BLC3	H6BLC3_EXODN	HMPREF1120_01023	HMPREF1120_01023	XM_009155029.1	XP_009153277	XP_009153277.1	XP_009153277.1	XP_009153277.1	adenosinetriphosphatase	adenosinetriphosphatase
XP_009153283.1	5970.XP_009153283.1	https://smart.embl.de/smart/DDvec.cgi?smart=284:Pfam_RPA_C(178|277)+	Replication factor A2	20305668	20305668	684158810	GI:684158810	GeneID:20305668	GeneID:20305668	H6BLC9	H6BLC9_EXODN	HMPREF1120_01029	HMPREF1120_01029	Replication factor A2	Replication factor A2	XM_009155035.1	XP_009153283	XP_009153283.1	XP_009153283.1	XP_009153283.1	replication factor A2	replication factor A2
XP_009153287.1	5970.XP_009153287.1	https://smart.embl.de/smart/DDvec.cgi?smart=622:TRANS(32|54)+TRANS(69|91)+Pfam_DHHC(141|270)+	Palmitoyltransferase; Belongs to the DHHC palmitoyltransferase family	20305672	20305672	684158818	GI:684158818	GeneID:20305672	GeneID:20305672	H6BLD3	H6BLD3_EXODN	HMPREF1120_01033	HMPREF1120_01033	Hypothetical protein	Palmitoyltransferase	XM_009155039.1	XP_009153287	XP_009153287.1	XP_009153287.1	XP_009153287.1	hypothetical protein	hypothetical protein
XP_009153296.1	5970.XP_009153296.1	https://smart.embl.de/smart/DDvec.cgi?smart=1107:POLBc(306|765)+Pfam_zf-C4pol(1008|1082)+	DNA polymerase delta subunit 1	20305681	20305681	684158836	DNA polymerase	DNA polymerase delta subunit 1	DNA polymerase delta subunit 1	GI:684158836	GeneID:20305681	GeneID:20305681	H6BLE2	H6BLE2_EXODN	HMPREF1120_01042	HMPREF1120_01042	XM_009155048.1	XP_009153296	XP_009153296.1	XP_009153296.1	XP_009153296.1
XP_009153309.1	5970.XP_009153309.1	https://smart.embl.de/smart/DDvec.cgi?smart=169:Pfam_Pmp3(5|54)+	Uncharacterized protein	20305694	20305694	684158862	GI:684158862	GeneID:20305694	GeneID:20305694	H6BLF5	H6BLF5_EXODN	HMPREF1120_01055	HMPREF1120_01055	Hypothetical protein	Uncharacterized protein	XM_009155061.1	XP_009153309	XP_009153309.1	XP_009153309.1	XP_009153309.1	hypothetical protein	hypothetical protein
XP_009153316.1	5970.XP_009153316.1	https://smart.embl.de/smart/DDvec.cgi?smart=525:Pfam_Asparaginase_2(12|198)+Pfam_Asparaginase_2(282|485)+	Taspase, threonine aspartase, 1	20305701	20305701	684158876	GI:684158876	GeneID:20305701	GeneID:20305701	H6BLG2	H6BLG2_EXODN	HMPREF1120_01062	HMPREF1120_01062	Taspase, threonine aspartase, 1	Taspase, threonine aspartase, 1	XM_009155068.1	XP_009153316	XP_009153316.1	XP_009153316.1	XP_009153316.1	taspase, threonine aspartase, 1	taspase, threonine aspartase, 1
XP_009153318.1	5970.XP_009153318.1	https://smart.embl.de/smart/DDvec.cgi?smart=867:Pfam_UNC45-central(231|382)+ARM(434|477)+ARM(609|657)+ARM(801|843)+	DNA ligase (ATP)	20305703	20305703	684158880	DNA ligase (ATP)	DNA ligase (ATP)	DNA ligase (ATP)	GI:684158880	GeneID:20305703	GeneID:20305703	H6BLG4	H6BLG4_EXODN	HMPREF1120_01064	HMPREF1120_01064	XM_009155070.1	XP_009153318	XP_009153318.1	XP_009153318.1	XP_009153318.1
XP_009153321.1	5970.XP_009153321.1	https://smart.embl.de/smart/DDvec.cgi?smart=1207:Pfam_LCM(13|217)+Pfam_Kelch_4(432|478)+Pfam_Cupin_8(757|1107)+	Uncharacterized protein	20305706	20305706	684158886	GI:684158886	GeneID:20305706	GeneID:20305706	H6BLG8	H6BLG8_EXODN	HMPREF1120_01067	HMPREF1120_01067	Hypothetical protein	Uncharacterized protein	XM_009155073.1	XP_009153321	XP_009153321.1	XP_009153321.1	XP_009153321.1	hypothetical protein	hypothetical protein
XP_009153323.1	5970.XP_009153323.1	https://smart.embl.de/smart/DDvec.cgi?smart=689:DSPc(511|657)+	Protein-tyrosine phosphatase; Cupin-like domain; Region: Cupin_8; cl19305	20305706	20305707	20305707	257743	261364	684158888	684158890	858893	CDD:257743	CDD:261364	GI:684158888	GI:684158890	GeneID:20305706	GeneID:20305707	GeneID:20305707	H6BLG7	H6BLG7_EXODN	HMPREF1120_01068	HMPREF1120_01068	Protein-tyrosine phosphatase	Protein-tyrosine phosphatase	XM_009155075.1	XP_009153323	XP_009153323.1	XP_009153323.1	XP_009153323.1	protein-tyrosine phosphatase	protein-tyrosine phosphatase	taxon:858893
XP_009153329.1	5970.XP_009153329.1	https://smart.embl.de/smart/DDvec.cgi?smart=598:Pfam_MFS_1(75|542)+TRANS(564|586)+	Uncharacterized protein	20305713	20305713	684158902	GI:684158902	GeneID:20305713	GeneID:20305713	H6BLM9	H6BLM9_EXODN	HMPREF1120_01074	HMPREF1120_01074	Hypothetical protein	Uncharacterized protein	XM_009155081.1	XP_009153329	XP_009153329.1	XP_009153329.1	XP_009153329.1	hypothetical protein	hypothetical protein
XP_009153337.1	5970.XP_009153337.1	http://smart.embl.de/smart/DDt.cgi?smart=983:	Uncharacterized protein	20305721	20305721	684158918	GI:684158918	GeneID:20305721	GeneID:20305721	H6BLN7	H6BLN7_EXODN	HMPREF1120_01082	HMPREF1120_01082	Hypothetical protein	Uncharacterized protein	XM_009155089.1	XP_009153337	XP_009153337.1	XP_009153337.1	XP_009153337.1	hypothetical protein	hypothetical protein
XP_009153338.1	5970.XP_009153338.1	https://smart.embl.de/smart/DDvec.cgi?smart=256:RRM(66|139)+FoP_duplication(153|224)+	Uncharacterized protein	20305722	20305722	684158920	GI:684158920	GeneID:20305722	GeneID:20305722	H6BLN8	H6BLN8_EXODN	HMPREF1120_01083	HMPREF1120_01083	Hypothetical protein	Uncharacterized protein	XM_009155090.1	XP_009153338	XP_009153338.1	XP_009153338.1	XP_009153338.1	hypothetical protein	hypothetical protein
XP_009153355.1	5970.XP_009153355.1	http://smart.embl.de/smart/DDt.cgi?smart=187:	Uncharacterized protein	20305738	20305738	684158954	GI:684158954	GeneID:20305738	GeneID:20305738	H6BLQ5	H6BLQ5_EXODN	HMPREF1120_01099	HMPREF1120_01099	Hypothetical protein	Uncharacterized protein	XM_009155107.1	XP_009153355	XP_009153355.1	XP_009153355.1	XP_009153355.1	hypothetical protein	hypothetical protein
XP_009153365.1	5970.XP_009153365.1	https://smart.embl.de/smart/DDvec.cgi?smart=496:Pfam_Aldedh(26|486)+	Aldehyde dehydrogenase; Belongs to the aldehyde dehydrogenase family	20305748	20305748	684158974	Aldehyde dehydrogenase	Aldehyde dehydrogenase	GI:684158974	GeneID:20305748	GeneID:20305748	H6BLR5	H6BLR5_EXODN	HMPREF1120_01109	HMPREF1120_01109	XM_009155117.1	XP_009153365	XP_009153365.1	XP_009153365.1	XP_009153365.1	aldehyde dehydrogenase	aldehyde dehydrogenase
XP_009153370.1	5970.XP_009153370.1	https://smart.embl.de/smart/DDvec.cgi?smart=361:Pfam_Abhydrolase_3(118|338)+	Triacylglycerol lipase	20305751	20305751	684158984	GI:684158984	GeneID:20305751	GeneID:20305751	H6BLS0	H6BLS0_EXODN	HMPREF1120_01112	HMPREF1120_01112	Triacylglycerol lipase	Triacylglycerol lipase	XM_009155122.1	XP_009153370	XP_009153370.1	XP_009153370.1	XP_009153370.1	triacylglycerol lipase	triacylglycerol lipase
XP_009153371.1	5970.XP_009153371.1	https://smart.embl.de/smart/DDvec.cgi?smart=632:GAL4(10|54)+Fungal_trans(214|286)+	Uncharacterized protein	20305752	20305752	684158986	GI:684158986	GeneID:20305752	GeneID:20305752	H6BLS1	H6BLS1_EXODN	HMPREF1120_01113	HMPREF1120_01113	Hypothetical protein	Uncharacterized protein	XM_009155123.1	XP_009153371	XP_009153371.1	XP_009153371.1	XP_009153371.1	hypothetical protein	hypothetical protein
XP_009153372.1	5970.XP_009153372.1	https://smart.embl.de/smart/DDvec.cgi?smart=487:Pfam_MFS_1(48|415)+TRANS(429|451)+	Retrograde regulation protein 2	20305753	20305753	684158988	GI:684158988	GeneID:20305753	GeneID:20305753	H6BLS2	H6BLS2_EXODN	HMPREF1120_01114	HMPREF1120_01114	Retrograde regulation protein 2	Retrograde regulation protein 2	XM_009155124.1	XP_009153372	XP_009153372.1	XP_009153372.1	XP_009153372.1	retrograde regulation protein 2	retrograde regulation protein 2
XP_009153396.1	5970.XP_009153396.1	http://smart.embl.de/smart/DDt.cgi?smart=358:	Uncharacterized protein	20305776	20305776	684159036	GI:684159036	GeneID:20305776	GeneID:20305776	H6BLZ9	H6BLZ9_EXODN	HMPREF1120_01137	HMPREF1120_01137	Hypothetical protein	Uncharacterized protein	XM_009155148.1	XP_009153396	XP_009153396.1	XP_009153396.1	XP_009153396.1	hypothetical protein	hypothetical protein
XP_009153408.1	5970.XP_009153408.1	https://smart.embl.de/smart/DDvec.cgi?smart=680:Pfam_Sugar_tr(22|224)+TRANS(543|565)+	Uncharacterized protein	20305787	20305787	684159060	GI:684159060	GeneID:20305787	GeneID:20305787	H6BM10	H6BM10_EXODN	HMPREF1120_01148	HMPREF1120_01148	Hypothetical protein	Uncharacterized protein	XM_009155160.1	XP_009153408	XP_009153408.1	XP_009153408.1	XP_009153408.1	hypothetical protein	hypothetical protein
XP_009153409.1	5970.XP_009153409.1	https://smart.embl.de/smart/DDvec.cgi?smart=1149:COIL(639|672)+COIL(728|755)+TRANS(1091|1113)+	Uncharacterized protein	20305788	20305788	684159062	GI:684159062	GeneID:20305788	GeneID:20305788	H6BM12	H6BM12_EXODN	HMPREF1120_01149	HMPREF1120_01149	Hypothetical protein	Uncharacterized protein	XM_009155161.1	XP_009153409	XP_009153409.1	XP_009153409.1	XP_009153409.1	hypothetical protein	hypothetical protein
XP_009153410.1	5970.XP_009153410.1	https://smart.embl.de/smart/DDvec.cgi?smart=354:Pfam_adh_short(124|263)+	1-acylglycerone phosphate reductase; Belongs to the short-chain dehydrogenases/reductases (SDR) family	1-acylglycerone phosphate reductase	1-acylglycerone phosphate reductase	1-acylglycerone phosphate reductase	20305789	20305789	684159064	GI:684159064	GeneID:20305789	GeneID:20305789	H6BM13	H6BM13_EXODN	HMPREF1120_01150	HMPREF1120_01150	XM_009155162.1	XP_009153410	XP_009153410.1	XP_009153410.1	XP_009153410.1
XP_009153414.1	5970.XP_009153414.1	https://smart.embl.de/smart/DDvec.cgi?smart=340:Pfam_AAT(106|331)+	isopenicillin-N N-acyltransferase	20305793	20305793	684159072	GI:684159072	GeneID:20305793	GeneID:20305793	H6BM17	H6BM17_EXODN	HMPREF1120_01154	HMPREF1120_01154	Isopenicillin-N N-acyltransferase	XM_009155166.1	XP_009153414	XP_009153414.1	XP_009153414.1	XP_009153414.1	isopenicillin-N N-acyltransferase	isopenicillin-N N-acyltransferase
XP_009153416.1	5970.XP_009153416.1	https://smart.embl.de/smart/DDvec.cgi?smart=243:Pfam_Methyltransf_3(31|241)+	mdmC; O-methyltransferase	20305795	20305795	684159076	GI:684159076	GeneID:20305795	GeneID:20305795	H6BM19	H6BM19_EXODN	HMPREF1120_01156	HMPREF1120_01156	MdmC	XM_009155168.1	XP_009153416	XP_009153416.1	XP_009153416.1	XP_009153416.1	mdmC	mdmC
XP_009153424.1	5970.XP_009153424.1	http://smart.embl.de/smart/DDt.cgi?smart=386:	Uncharacterized protein	20305803	20305803	684159092	GI:684159092	GeneID:20305803	GeneID:20305803	H6BM27	H6BM27_EXODN	HMPREF1120_01164	HMPREF1120_01164	Hypothetical protein	Uncharacterized protein	XM_009155176.1	XP_009153424	XP_009153424.1	XP_009153424.1	XP_009153424.1	hypothetical protein	hypothetical protein
XP_009153432.1	5970.XP_009153432.1	http://smart.embl.de/smart/DDt.cgi?smart=127:	Uncharacterized protein	20305811	20305811	684159108	GI:684159108	GeneID:20305811	GeneID:20305811	H6BM35	H6BM35_EXODN	HMPREF1120_01172	HMPREF1120_01172	Hypothetical protein	Uncharacterized protein	XM_009155184.1	XP_009153432	XP_009153432.1	XP_009153432.1	XP_009153432.1	hypothetical protein	hypothetical protein
XP_009153433.1	5970.XP_009153433.1	https://smart.embl.de/smart/DDvec.cgi?smart=345:Pfam_ADP_ribosyl_GH(13|319)+	ADP-ribosylglycohydrolase	20305812	20305812	684159110	ADP-ribosylglycohydrolase	ADP-ribosylglycohydrolase	ADP-ribosylglycohydrolase	GI:684159110	GeneID:20305812	GeneID:20305812	H6BM91	H6BM91_EXODN	HMPREF1120_01173	HMPREF1120_01173	XM_009155185.1	XP_009153433	XP_009153433.1	XP_009153433.1	XP_009153433.1
XP_009153438.1	5970.XP_009153438.1	http://smart.embl.de/smart/DDt.cgi?smart=296:	Uncharacterized protein	20305817	20305817	684159120	GI:684159120	GeneID:20305817	GeneID:20305817	H6BM96	H6BM96_EXODN	HMPREF1120_01178	HMPREF1120_01178	Hypothetical protein	Uncharacterized protein	XM_009155190.1	XP_009153438	XP_009153438.1	XP_009153438.1	XP_009153438.1	hypothetical protein	hypothetical protein
XP_009153441.1	5970.XP_009153441.1	https://smart.embl.de/smart/DDvec.cgi?smart=479:BTB(14|193)+COIL(266|301)+COIL(364|438)+	Uncharacterized protein	20305820	20305820	684159126	GI:684159126	GeneID:20305820	GeneID:20305820	H6BM99	H6BM99_EXODN	HMPREF1120_01181	HMPREF1120_01181	Hypothetical protein	Uncharacterized protein	XM_009155193.1	XP_009153441	XP_009153441.1	XP_009153441.1	XP_009153441.1	hypothetical protein	hypothetical protein
XP_009153442.1	5970.XP_009153442.1	http://smart.embl.de/smart/DDt.cgi?smart=441:	Uncharacterized protein	20305821	20305821	684159128	GI:684159128	GeneID:20305821	GeneID:20305821	H6BMA0	H6BMA0_EXODN	HMPREF1120_01182	HMPREF1120_01182	Hypothetical protein	Uncharacterized protein	XM_009155194.1	XP_009153442	XP_009153442.1	XP_009153442.1	XP_009153442.1	hypothetical protein	hypothetical protein
XP_009153446.1	5970.XP_009153446.1	https://smart.embl.de/smart/DDvec.cgi?smart=904:TRANS(267|289)+TRANS(304|326)+Pfam_Glyco_trans_2_3(515|893)+	Uncharacterized protein	20305825	20305825	684159136	GI:684159136	GeneID:20305825	GeneID:20305825	H6BMA4	H6BMA4_EXODN	HMPREF1120_01186	HMPREF1120_01186	Hypothetical protein	Uncharacterized protein	XM_009155198.1	XP_009153446	XP_009153446.1	XP_009153446.1	XP_009153446.1	hypothetical protein	hypothetical protein
XP_009153463.1	5970.XP_009153463.1	https://smart.embl.de/smart/DDvec.cgi?smart=550:Pfam_Clr5(6|58)+	Uncharacterized protein	20305842	20305842	684159170	GI:684159170	GeneID:20305842	GeneID:20305842	H6BMC1	H6BMC1_EXODN	HMPREF1120_01203	HMPREF1120_01203	Hypothetical protein	Uncharacterized protein	XM_009155215.1	XP_009153463	XP_009153463.1	XP_009153463.1	XP_009153463.1	hypothetical protein	hypothetical protein
XP_009153464.1	5970.XP_009153464.1	https://smart.embl.de/smart/DDvec.cgi?smart=858:Pfam_AAA_16(390|564)+Pfam_ORC4_C(602|838)+	Origin recognition complex subunit 4	20305843	20305843	684159172	GI:684159172	GeneID:20305843	GeneID:20305843	H6BMC2	H6BMC2_EXODN	HMPREF1120_01204	HMPREF1120_01204	Origin recognition complex subunit 4	Origin recognition complex subunit 4	XM_009155216.1	XP_009153464	XP_009153464.1	XP_009153464.1	XP_009153464.1	origin recognition complex subunit 4	origin recognition complex subunit 4
XP_009153484.1	5970.XP_009153484.1	https://smart.embl.de/smart/DDvec.cgi?smart=838:Pfam_Glyco_hydro_3(29|287)+Pfam_PA14(438|532)+Fn3_like(747|818)+	Beta-glucosidase; Belongs to the glycosyl hydrolase 3 family	20305863	20305863	684159212	Beta-glucosidase	Beta-glucosidase	GI:684159212	GeneID:20305863	GeneID:20305863	H6BME2	H6BME2_EXODN	HMPREF1120_01224	HMPREF1120_01224	XM_009155236.1	XP_009153484	XP_009153484.1	XP_009153484.1	XP_009153484.1	beta-glucosidase	beta-glucosidase
XP_009153518.1	5970.XP_009153518.1	https://smart.embl.de/smart/DDvec.cgi?smart=755:HATPase_c(47|189)+DNA_mis_repair(247|366)+Pfam_Mlh1_C(471|755)+	DNA mismatch repair protein MLH1	20305897	20305897	684159280	DNA mismatch repair protein MLH1	DNA mismatch repair protein MLH1	DNA mismatch repair protein MLH1	GI:684159280	GeneID:20305897	GeneID:20305897	H6BMN0	H6BMN0_EXODN	HMPREF1120_01258	HMPREF1120_01258	XM_009155270.1	XP_009153518	XP_009153518.1	XP_009153518.1	XP_009153518.1
XP_009153543.1	5970.XP_009153543.1	http://smart.embl.de/smart/DDt.cgi?smart=237:	Uncharacterized protein	20305921	20305921	684159330	GI:684159330	GeneID:20305921	GeneID:20305921	H6BMV9	H6BMV9_EXODN	HMPREF1120_01282	HMPREF1120_01282	Hypothetical protein	Uncharacterized protein	XM_009155295.1	XP_009153543	XP_009153543.1	XP_009153543.1	XP_009153543.1	hypothetical protein	hypothetical protein
katG	5970.XP_009153560.1	https://smart.embl.de/smart/DDvec.cgi?smart=757:Pfam_peroxidase(62|412)+Pfam_peroxidase(417|721)+	Catalase-peroxidase; Belongs to the peroxidase family. Peroxidase/catalase subfamily	20305938	20305938	684159364	Catalase-peroxidase	Catalase-peroxidase	GI:684159364	GeneID:20305938	GeneID:20305938	H6BMX6	H6BMX6_EXODN	HMPREF1120_01299	HMPREF1120_01299	Peroxidase/catalase	XM_009155312.1	XP_009153560	XP_009153560.1	XP_009153560.1	XP_009153560.1	catalase-peroxidase	catalase-peroxidase	katG
XP_009153567.1	5970.XP_009153567.1	https://smart.embl.de/smart/DDvec.cgi?smart=561:Pfam_Oxidored_molyb(179|362)+Pfam_Mo-co_dimer(385|509)+	Sulfite oxidase	20305945	20305945	684159378	GI:684159378	GeneID:20305945	GeneID:20305945	H6BMY3	H6BMY3_EXODN	HMPREF1120_01306	HMPREF1120_01306	Sulfite oxidase	Sulfite oxidase	XM_009155319.1	XP_009153567	XP_009153567.1	XP_009153567.1	XP_009153567.1	sulfite oxidase	sulfite oxidase
XP_009153575.1	5970.XP_009153575.1	https://smart.embl.de/smart/DDvec.cgi?smart=747:Catalase(46|438)+Pfam_Catalase-rel(464|527)+	Catalase; Occurs in almost all aerobically respiring organisms and serves to protect cells from the toxic effects of hydrogen peroxide; Belongs to the catalase family	20305953	20305953	684159394	Catalase	Catalase A	GI:684159394	GeneID:20305953	GeneID:20305953	H6BMZ1	H6BMZ1_EXODN	HMPREF1120_01314	HMPREF1120_01314	XM_009155327.1	XP_009153575	XP_009153575.1	XP_009153575.1	XP_009153575.1	catalase A	catalase A
XP_009153576.1	5970.XP_009153576.1	https://smart.embl.de/smart/DDvec.cgi?smart=443:CTNS(56|87)+CTNS(279|310)+TRANS(352|374)+	Uncharacterized protein	20305954	20305954	684159396	GI:684159396	GeneID:20305954	GeneID:20305954	H6BMZ2	H6BMZ2_EXODN	HMPREF1120_01315	HMPREF1120_01315	Hypothetical protein	Uncharacterized protein	XM_009155328.1	XP_009153576	XP_009153576.1	XP_009153576.1	XP_009153576.1	hypothetical protein	hypothetical protein
XP_009153579.1	5970.XP_009153579.1	http://smart.embl.de/smart/DDt.cgi?smart=226:	Uncharacterized protein	20305957	20305957	684159402	GI:684159402	GeneID:20305957	GeneID:20305957	H6BMZ5	H6BMZ5_EXODN	HMPREF1120_01318	HMPREF1120_01318	Hypothetical protein	Uncharacterized protein	XM_009155331.1	XP_009153579	XP_009153579.1	XP_009153579.1	XP_009153579.1	hypothetical protein	hypothetical protein
XP_009153581.1	5970.XP_009153581.1	https://smart.embl.de/smart/DDvec.cgi?smart=603:TRANS(23|45)+TRANS(57|79)+Pfam_UCH(140|494)+	Ubiquitin thiolesterase; Belongs to the peptidase C19 family	20305959	20305959	684159406	GI:684159406	GeneID:20305959	GeneID:20305959	H6BMZ7	H6BMZ7_EXODN	HMPREF1120_01320	HMPREF1120_01320	Ubiquitin thiolesterase	Ubiquitin thiolesterase	XM_009155333.1	XP_009153581	XP_009153581.1	XP_009153581.1	XP_009153581.1	ubiquitin thiolesterase	ubiquitin thiolesterase
XP_009153588.1	5970.XP_009153588.1	https://smart.embl.de/smart/DDvec.cgi?smart=383:CBS(95|144)+CBS(253|301)+CBS(325|373)+	5'-AMP-activated protein kinase, regulatory gamma subunit	20305966	20305966	684159420	GI:684159420	GeneID:20305966	GeneID:20305966	H6BN04	H6BN04_EXODN	HMPREF1120_01327	HMPREF1120_01327	XM_009155340.1	XP_009153588	XP_009153588.1	XP_009153588.1	XP_009153588.1
XP_009153589.1	5970.XP_009153589.1	https://smart.embl.de/smart/DDvec.cgi?smart=662:Pfam_Pol_alpha_B_N(21|264)+Pfam_DNA_pol_E_B(375|605)+	DNA polymerase alpha subunit B; May play an essential role at the early stage of chromosomal DNA replication by coupling the polymerase alpha/primase complex to the cellular replication machinery	20305967	20305967	684159422	DNA polymerase alpha subunit B	DNA polymerase alpha subunit B	DNA polymerase alpha subunit B	GI:684159422	GeneID:20305967	GeneID:20305967	H6BN05	H6BN05_EXODN	HMPREF1120_01328	HMPREF1120_01328	XM_009155341.1	XP_009153589	XP_009153589.1	XP_009153589.1	XP_009153589.1
XP_009153606.1	5970.XP_009153606.1	https://smart.embl.de/smart/DDvec.cgi?smart=1044:Pfam_DNA_ligase_A_N(43|248)+Pfam_RNA_ligase(314|512)+Pfam_DNA_ligase_A_C(574|682)+COIL(687|719)+BRCT(750|832)+Pfam_DNA_ligase_IV(861|893)+BRCT(927|1033)+	DNA ligase 4	20305982	20305982	684159456	DNA ligase	DNA ligase 4	DNA ligase 4	GI:684159456	GeneID:20305982	GeneID:20305982	H6BN77	H6BN77_EXODN	HMPREF1120_01343	HMPREF1120_01343	XM_009155358.1	XP_009153606	XP_009153606.1	XP_009153606.1	XP_009153606.1
XP_009153610.1	5970.XP_009153610.1	https://smart.embl.de/smart/DDvec.cgi?smart=856:Pfam_Methyltransf_33(22|330)+Pfam_FGE-sulfatase(545|681)+Pfam_FGE-sulfatase(730|852)+	Uncharacterized protein	20305986	20305986	684159464	GI:684159464	GeneID:20305986	GeneID:20305986	H6BN81	H6BN81_EXODN	HMPREF1120_01347	HMPREF1120_01347	Hypothetical protein	Uncharacterized protein	XM_009155362.1	XP_009153610	XP_009153610.1	XP_009153610.1	XP_009153610.1	hypothetical protein	hypothetical protein
XP_009153612.1	5970.XP_009153612.1	https://smart.embl.de/smart/DDvec.cgi?smart=720:WD40(222|255)+WD40(263|302)+WD40(305|346)+WD40(397|440)+WD40(457|497)+WD40(636|680)+	Uncharacterized protein	20305988	20305988	684159468	GI:684159468	GeneID:20305988	GeneID:20305988	H6BN83	H6BN83_EXODN	HMPREF1120_01349	HMPREF1120_01349	Hypothetical protein	Uncharacterized protein	XM_009155364.1	XP_009153612	XP_009153612.1	XP_009153612.1	XP_009153612.1	hypothetical protein	hypothetical protein
XP_009153636.1	5970.XP_009153636.1	https://smart.embl.de/smart/DDvec.cgi?smart=532:Pfam_CDC27(18|531)+	DNA polymerase delta subunit 3	20306012	20306012	684159516	DNA polymerase delta subunit 3	DNA polymerase delta subunit 3	DNA polymerase delta subunit 3	GI:684159516	GeneID:20306012	GeneID:20306012	H6BNA7	H6BNA7_EXODN	HMPREF1120_01373	HMPREF1120_01373	XM_009155388.1	XP_009153636	XP_009153636.1	XP_009153636.1	XP_009153636.1
XP_009153638.1	5970.XP_009153638.1	https://smart.embl.de/smart/DDvec.cgi?smart=327:Pfam_Abhydrolase_3(94|305)+	Triacylglycerol lipase	20306014	20306014	684159520	GI:684159520	GeneID:20306014	GeneID:20306014	H6BNA9	H6BNA9_EXODN	HMPREF1120_01375	HMPREF1120_01375	Triacylglycerol lipase	Triacylglycerol lipase	XM_009155390.1	XP_009153638	XP_009153638.1	XP_009153638.1	XP_009153638.1	triacylglycerol lipase	triacylglycerol lipase
XP_009153639.1	5970.XP_009153639.1	http://smart.embl.de/smart/DDt.cgi?smart=864:	Uncharacterized protein	20306015	20306015	684159522	GI:684159522	GeneID:20306015	GeneID:20306015	H6BNB0	H6BNB0_EXODN	HMPREF1120_01376	HMPREF1120_01376	Hypothetical protein	Uncharacterized protein	XM_009155391.1	XP_009153639	XP_009153639.1	XP_009153639.1	XP_009153639.1	hypothetical protein	hypothetical protein
XP_009153648.1	5970.XP_009153648.1	https://smart.embl.de/smart/DDvec.cgi?smart=1616:Pfam_PhoLip_ATPase_N(213|285)+Pfam_E1-E2_ATPase(326|565)+Pfam_Cation_ATPase(732|837)+Pfam_PhoLip_ATPase_C(1219|1469)+COIL(1503|1530)+	Phospholipid-translocating ATPase; Belongs to the cation transport ATPase (P-type) (TC 3.A.3) family. Type IV subfamily	20306024	20306024	684159540	GI:684159540	GeneID:20306024	GeneID:20306024	H6BNB9	H6BNB9_EXODN	HMPREF1120_01385	HMPREF1120_01385	Phospholipid-translocating ATPase	Phospholipid-transporting ATPase	XM_009155400.1	XP_009153648	XP_009153648.1	XP_009153648.1	XP_009153648.1	phospholipid-translocating ATPase	phospholipid-translocating ATPase
XP_009153666.1	5970.XP_009153666.1	https://smart.embl.de/smart/DDvec.cgi?smart=357:COIL(284|306)+	Uncharacterized protein	20306042	20306042	684159576	GI:684159576	GeneID:20306042	GeneID:20306042	H6BNM0	H6BNM0_EXODN	HMPREF1120_01403	HMPREF1120_01403	Hypothetical protein	Uncharacterized protein	XM_009155418.1	XP_009153666	XP_009153666.1	XP_009153666.1	XP_009153666.1	hypothetical protein	hypothetical protein
XP_009153670.1	5970.XP_009153670.1	https://smart.embl.de/smart/DDvec.cgi?smart=652:COIL(282|308)+	Uncharacterized protein	20306045	20306045	684159584	GI:684159584	GeneID:20306045	GeneID:20306045	H6BNM4	H6BNM4_EXODN	HMPREF1120_01406	HMPREF1120_01406	Hypothetical protein	Uncharacterized protein	XM_009155422.1	XP_009153670	XP_009153670.1	XP_009153670.1	XP_009153670.1	hypothetical protein	hypothetical protein
XP_009153687.1	5970.XP_009153687.1	https://smart.embl.de/smart/DDvec.cgi?smart=250:Pfam_Acetyltransf_10(134|224)+	Uncharacterized protein	20306062	20306062	684159618	GI:684159618	GeneID:20306062	GeneID:20306062	H6BNP1	H6BNP1_EXODN	HMPREF1120_01423	HMPREF1120_01423	Hypothetical protein	Uncharacterized protein	XM_009155439.1	XP_009153687	XP_009153687.1	XP_009153687.1	XP_009153687.1	hypothetical protein	hypothetical protein
XP_009153703.1	5970.XP_009153703.1	https://smart.embl.de/smart/DDvec.cgi?smart=210:SIGNAL(1|20)+Pfam_CFEM(22|86)+	Uncharacterized protein	20306075	20306075	684159650	GI:684159650	GeneID:20306075	GeneID:20306075	H6BNQ7	H6BNQ7_EXODN	HMPREF1120_01436	HMPREF1120_01436	Hypothetical protein	Uncharacterized protein	XM_009155455.1	XP_009153703	XP_009153703.1	XP_009153703.1	XP_009153703.1	hypothetical protein	hypothetical protein
XP_009153714.1	5970.XP_009153714.1	http://smart.embl.de/smart/DDt.cgi?smart=777:	Uncharacterized protein	20306086	20306086	684159672	GI:684159672	GeneID:20306086	GeneID:20306086	H6BP26	H6BP26_EXODN	HMPREF1120_01447	HMPREF1120_01447	Hypothetical protein	Uncharacterized protein	XM_009155466.1	XP_009153714	XP_009153714.1	XP_009153714.1	XP_009153714.1	hypothetical protein	hypothetical protein
XP_009153718.1	5970.XP_009153718.1	http://smart.embl.de/smart/DDt.cgi?smart=784:	Uncharacterized protein	20306090	20306090	684159680	GI:684159680	GeneID:20306090	GeneID:20306090	H6BP30	H6BP30_EXODN	HMPREF1120_01451	HMPREF1120_01451	Hypothetical protein	Uncharacterized protein	XM_009155470.1	XP_009153718	XP_009153718.1	XP_009153718.1	XP_009153718.1	hypothetical protein	hypothetical protein
XP_009153720.1	5970.XP_009153720.1	https://smart.embl.de/smart/DDvec.cgi?smart=518:RING(30|67)+SAP(299|333)+	E3 ubiquitin-protein ligase RAD18	20306092	20306092	684159684	E3 ubiquitin-protein ligase RAD18	E3 ubiquitin-protein ligase RAD18	E3 ubiquitin-protein ligase RAD18	GI:684159684	GeneID:20306092	GeneID:20306092	H6BP32	H6BP32_EXODN	HMPREF1120_01453	HMPREF1120_01453	XM_009155472.1	XP_009153720	XP_009153720.1	XP_009153720.1	XP_009153720.1
XP_009153731.1	5970.XP_009153731.1	https://smart.embl.de/smart/DDvec.cgi?smart=501:PP2C_SIG(81|382)+	Protein phosphatase	20306103	20306103	684159706	GI:684159706	GeneID:20306103	GeneID:20306103	H6BP43	H6BP43_EXODN	HMPREF1120_01464	HMPREF1120_01464	Protein phosphatase	Protein phosphatase	XM_009155483.1	XP_009153731	XP_009153731.1	XP_009153731.1	XP_009153731.1	protein phosphatase	protein phosphatase
XP_009153736.1	5970.XP_009153736.1	https://smart.embl.de/smart/DDvec.cgi?smart=945:GAL4(44|94)+	Uncharacterized protein	20306108	20306108	684159716	GI:684159716	GeneID:20306108	GeneID:20306108	H6BP48	H6BP48_EXODN	HMPREF1120_01469	HMPREF1120_01469	Hypothetical protein	Uncharacterized protein	XM_009155488.1	XP_009153736	XP_009153736.1	XP_009153736.1	XP_009153736.1	hypothetical protein	hypothetical protein
XP_009153740.1	5970.XP_009153740.1	http://smart.embl.de/smart/DDt.cgi?smart=201:	Calmodulin	20306112	20306112	684159724	Calmodulin	Calmodulin	GI:684159724	GeneID:20306112	GeneID:20306112	H6BP52	H6BP52_EXODN	HMPREF1120_01473	HMPREF1120_01473	XM_009155492.1	XP_009153740	XP_009153740.1	XP_009153740.1	XP_009153740.1	calmodulin	calmodulin
XP_009153741.1	5970.XP_009153741.1	https://smart.embl.de/smart/DDvec.cgi?smart=681:DUF862(1|142)+Pfam_Thioredoxin(217|319)+Pfam_PUL(343|674)+	Mannosyl-glycoprotein endo-beta-N-acetylglucosaminidase	20306113	20306113	684159726	GI:684159726	GeneID:20306113	GeneID:20306113	H6BP53	H6BP53_EXODN	HMPREF1120_01474	HMPREF1120_01474	XM_009155493.1	XP_009153741	XP_009153741.1	XP_009153741.1	XP_009153741.1
XP_009153757.1	5970.XP_009153757.1	https://smart.embl.de/smart/DDvec.cgi?smart=440:Cupin_1(121|241)+Cupin_1(278|420)+	Oxalate decarboxylase	20306129	20306129	684159758	GI:684159758	GeneID:20306129	GeneID:20306129	H6BP69	H6BP69_EXODN	HMPREF1120_01490	HMPREF1120_01490	Oxalate decarboxylase	Oxalate decarboxylase	XM_009155509.1	XP_009153757	XP_009153757.1	XP_009153757.1	XP_009153757.1	oxalate decarboxylase	oxalate decarboxylase
XP_009153775.1	5970.XP_009153775.1	https://smart.embl.de/smart/DDvec.cgi?smart=381:Pfam_IMPDH(214|318)+	Glycolate oxidase	20306147	20306147	684159794	GI:684159794	GeneID:20306147	GeneID:20306147	Glycolate oxidase	Glycolate oxidase	H6BK51	H6BK51_EXODN	HMPREF1120_01508	HMPREF1120_01508	XM_009155527.1	XP_009153775	XP_009153775.1	XP_009153775.1	XP_009153775.1	glycolate oxidase	glycolate oxidase
XP_009153779.1	5970.XP_009153779.1	https://smart.embl.de/smart/DDvec.cgi?smart=224:Pfam_Glyoxalase(41|216)+	Lactoylglutathione lyase	20306151	20306151	684159803	GI:684159803	GeneID:20306151	GeneID:20306151	H6BSB2	H6BSB2_EXODN	HMPREF1120_01512	HMPREF1120_01512	Lactoylglutathione lyase	Lactoylglutathione lyase	XM_009155531.1	XP_009153779	XP_009153779.1	XP_009153779.1	XP_009153779.1	lactoylglutathione lyase	lactoylglutathione lyase
XP_009153786.1	5970.XP_009153786.1	https://smart.embl.de/smart/DDvec.cgi?smart=863:ZnF_C2H2(29|51)+GAL4(72|115)+Pfam_Fungal_trans(371|619)+	Uncharacterized protein	20306158	20306158	684159817	GI:684159817	GeneID:20306158	GeneID:20306158	H6BSB9	H6BSB9_EXODN	HMPREF1120_01519	HMPREF1120_01519	Hypothetical protein	Uncharacterized protein	XM_009155538.1	XP_009153786	XP_009153786.1	XP_009153786.1	XP_009153786.1	hypothetical protein	hypothetical protein
XP_009153789.1	5970.XP_009153789.1	https://smart.embl.de/smart/DDvec.cgi?smart=823:COIL(54|265)+COIL(329|363)+COIL(487|557)+	Uncharacterized protein	20306161	20306161	684159823	GI:684159823	GeneID:20306161	GeneID:20306161	H6BSC2	H6BSC2_EXODN	HMPREF1120_01522	HMPREF1120_01522	Hypothetical protein	Uncharacterized protein	XM_009155541.1	XP_009153789	XP_009153789.1	XP_009153789.1	XP_009153789.1	hypothetical protein	hypothetical protein
XP_009153790.1	5970.XP_009153790.1	https://smart.embl.de/smart/DDvec.cgi?smart=544:COIL(459|543)+	Uncharacterized protein	20306162	20306162	684159825	GI:684159825	GeneID:20306162	GeneID:20306162	H6BSC3	H6BSC3_EXODN	HMPREF1120_01523	HMPREF1120_01523	Hypothetical protein	Uncharacterized protein	XM_009155542.1	XP_009153790	XP_009153790.1	XP_009153790.1	XP_009153790.1	hypothetical protein	hypothetical protein
XP_009153807.1	5970.XP_009153807.1	https://smart.embl.de/smart/DDvec.cgi?smart=128:COIL(43|89)+	Uncharacterized protein	20306179	20306179	684159859	GI:684159859	GeneID:20306179	GeneID:20306179	H6BSE0	H6BSE0_EXODN	HMPREF1120_01540	HMPREF1120_01540	Hypothetical protein	Uncharacterized protein	XM_009155559.1	XP_009153807	XP_009153807.1	XP_009153807.1	XP_009153807.1	hypothetical protein	hypothetical protein
XP_009153832.1	5970.XP_009153832.1	https://smart.embl.de/smart/DDvec.cgi?smart=936:WD40(160|198)+WD40(226|264)+Pfam_DUF2415(292|332)+COIL(595|634)+COIL(741|781)+	Uncharacterized protein	20306204	20306204	684159909	GI:684159909	GeneID:20306204	GeneID:20306204	H6BSL9	H6BSL9_EXODN	HMPREF1120_01565	HMPREF1120_01565	Hypothetical protein	Uncharacterized protein	XM_009155584.1	XP_009153832	XP_009153832.1	XP_009153832.1	XP_009153832.1	hypothetical protein	hypothetical protein
XP_009153841.1	5970.XP_009153841.1	https://smart.embl.de/smart/DDvec.cgi?smart=593:Pfam_Pex24p(116|582)+	Uncharacterized protein	20306213	20306213	684159927	GI:684159927	GeneID:20306213	GeneID:20306213	H6BSM8	H6BSM8_EXODN	HMPREF1120_01574	HMPREF1120_01574	Hypothetical protein	Uncharacterized protein	XM_009155593.1	XP_009153841	XP_009153841.1	XP_009153841.1	XP_009153841.1	hypothetical protein	hypothetical protein
XP_009153864.1	5970.XP_009153864.1	http://smart.embl.de/smart/DDt.cgi?smart=107:	Uncharacterized protein	20306236	20306236	684159973	GI:684159973	GeneID:20306236	GeneID:20306236	H6BSQ1	H6BSQ1_EXODN	HMPREF1120_01597	HMPREF1120_01597	Hypothetical protein	Uncharacterized protein	XM_009155616.1	XP_009153864	XP_009153864.1	XP_009153864.1	XP_009153864.1	hypothetical protein	hypothetical protein
XP_009153865.1	5970.XP_009153865.1	https://smart.embl.de/smart/DDvec.cgi?smart=584:Pfam_Abhydrolase_1(207|544)+	Alpha/beta hydrolase	20306237	20306237	684159975	Alpha/beta hydrolase	Alpha/beta hydrolase	GI:684159975	GeneID:20306237	GeneID:20306237	H6BSQ2	H6BSQ2_EXODN	HMPREF1120_01598	HMPREF1120_01598	XM_009155617.1	XP_009153865	XP_009153865.1	XP_009153865.1	XP_009153865.1	alpha/beta hydrolase	alpha/beta hydrolase
XP_009153868.1	5970.XP_009153868.1	https://smart.embl.de/smart/DDvec.cgi?smart=1109:WD40(36|75)+WD40(87|126)+WD40(164|203)+WD40(307|356)+WD40(889|931)+WD40(934|973)+	Uncharacterized protein	20306240	20306240	684159981	GI:684159981	GeneID:20306240	GeneID:20306240	H6BSQ5	H6BSQ5_EXODN	HMPREF1120_01601	HMPREF1120_01601	Hypothetical protein	Uncharacterized protein	XM_009155620.1	XP_009153868	XP_009153868.1	XP_009153868.1	XP_009153868.1	hypothetical protein	hypothetical protein
XP_009153886.1	5970.XP_009153886.1	https://smart.embl.de/smart/DDvec.cgi?smart=425:Pfam_BCDHK_Adom3(23|242)+HATPase_c(286|418)+	Pyruvate dehydrogenase kinase	20306257	20306257	684160017	GI:684160017	GeneID:20306257	GeneID:20306257	H6BSX6	H6BSX6_EXODN	HMPREF1120_01618	HMPREF1120_01618	Pyruvate dehydrogenase kinase	Pyruvate dehydrogenase kinase	XM_009155638.1	XP_009153886	XP_009153886.1	XP_009153886.1	XP_009153886.1	pyruvate dehydrogenase kinase	pyruvate dehydrogenase kinase
XP_009153897.1	5970.XP_009153897.1	https://smart.embl.de/smart/DDvec.cgi?smart=427:SIGNAL(1|22)+Pfam_GDPD(130|360)+TRANS(382|399)+	Glycerophosphoryl diester phosphodiesterase	20306268	20306268	684160039	GI:684160039	GeneID:20306268	GeneID:20306268	Glycerophosphoryl diester phosphodiesterase	Glycerophosphoryl diester phosphodiesterase	H6BSY7	H6BSY7_EXODN	HMPREF1120_01629	HMPREF1120_01629	XM_009155649.1	XP_009153897	XP_009153897.1	XP_009153897.1	XP_009153897.1	glycerophosphoryl diester phosphodiesterase	glycerophosphoryl diester phosphodiesterase
XP_009153914.1	5970.XP_009153914.1	https://smart.embl.de/smart/DDvec.cgi?smart=861:GAL4(18|62)+COIL(64|102)+Fungal_trans(314|387)+	Transcriptional regulatory protein CAT8	20306285	20306285	684160073	GI:684160073	GeneID:20306285	GeneID:20306285	H6BT04	H6BT04_EXODN	HMPREF1120_01646	HMPREF1120_01646	Transcriptional regulatory protein CAT8	Transcriptional regulatory protein CAT8	XM_009155666.1	XP_009153914	XP_009153914.1	XP_009153914.1	XP_009153914.1	transcriptional regulatory protein CAT8	transcriptional regulatory protein CAT8
XP_009153942.1	5970.XP_009153942.1	https://smart.embl.de/smart/DDvec.cgi?smart=292:Pfam_adh_short(6|171)+Pfam_adh_short(193|258)+	Carbonyl reductase (NADPH); Belongs to the short-chain dehydrogenases/reductases (SDR) family	20306312	20306312	684160129	Carbonyl reductase (NADPH)	Carbonyl reductase (NADPH)	GI:684160129	GeneID:20306312	GeneID:20306312	H6BT85	H6BT85_EXODN	HMPREF1120_01673	HMPREF1120_01673	XM_009155694.1	XP_009153942	XP_009153942.1	XP_009153942.1	XP_009153942.1	carbonyl reductase (NADPH)	carbonyl reductase (NADPH)
XP_009153955.1	5970.XP_009153955.1	https://smart.embl.de/smart/DDvec.cgi?smart=425:Pfam_Fungal_trans_2(1|425)+	Uncharacterized protein	20306324	20306324	684160155	GI:684160155	GeneID:20306324	GeneID:20306324	H6BT97	H6BT97_EXODN	HMPREF1120_01685	HMPREF1120_01685	Hypothetical protein	Uncharacterized protein	XM_009155707.1	XP_009153955	XP_009153955.1	XP_009153955.1	XP_009153955.1	hypothetical protein	hypothetical protein
XP_009153958.1	5970.XP_009153958.1	https://smart.embl.de/smart/DDvec.cgi?smart=466:COIL(63|110)+AAA(245|384)+	26S protease regulatory subunit 6A; Belongs to the AAA ATPase family	20306327	20306327	26S protease regulatory subunit 6A	26S protease regulatory subunit 6A	26S protease regulatory subunit 6A	684160161	GI:684160161	GeneID:20306327	GeneID:20306327	H6BTA1	H6BTA1_EXODN	HMPREF1120_01688	HMPREF1120_01688	XM_009155710.1	XP_009153958	XP_009153958.1	XP_009153958.1	XP_009153958.1
XP_009153982.1	5970.XP_009153982.1	https://smart.embl.de/smart/DDvec.cgi?smart=321:Pfam_DUF2263(58|184)+	Uncharacterized protein	20306349	20306349	684160209	GI:684160209	GeneID:20306349	GeneID:20306349	H6BTC5	H6BTC5_EXODN	HMPREF1120_01710	HMPREF1120_01710	Hypothetical protein	Uncharacterized protein	XM_009155734.1	XP_009153982	XP_009153982.1	XP_009153982.1	XP_009153982.1	hypothetical protein	hypothetical protein
XP_009153996.1	5970.XP_009153996.1	https://smart.embl.de/smart/DDvec.cgi?smart=567:GAL4(95|139)+Pfam_Fungal_trans_2(181|324)+	Uncharacterized protein	20306363	20306363	684160237	GI:684160237	GeneID:20306363	GeneID:20306363	H6BP80	H6BP80_EXODN	HMPREF1120_01724	HMPREF1120_01724	Hypothetical protein	Uncharacterized protein	XM_009155748.1	XP_009153996	XP_009153996.1	XP_009153996.1	XP_009153996.1	hypothetical protein	hypothetical protein
XP_009154023.1	5970.XP_009154023.1	https://smart.embl.de/smart/DDvec.cgi?smart=1492:HATPase_c(51|152)+	Uncharacterized protein	20306390	20306390	684160291	GI:684160291	GeneID:20306390	GeneID:20306390	H6BPA7	H6BPA7_EXODN	HMPREF1120_01751	HMPREF1120_01751	Hypothetical protein	Uncharacterized protein	XM_009155775.1	XP_009154023	XP_009154023.1	XP_009154023.1	XP_009154023.1	hypothetical protein	hypothetical protein
XP_009154036.1	5970.XP_009154036.1	https://smart.embl.de/smart/DDvec.cgi?smart=215:Pfam_DNA_binding_1(15|93)+	methylated-DNA-[protein]-cysteine S-methyltransferase	20306403	20306403	684160317	GI:684160317	GeneID:20306403	GeneID:20306403	H6BPC0	H6BPC0_EXODN	HMPREF1120_01764	HMPREF1120_01764	XM_009155788.1	XP_009154036	XP_009154036.1	XP_009154036.1	XP_009154036.1
XP_009154049.1	5970.XP_009154049.1	https://smart.embl.de/smart/DDvec.cgi?smart=362:Pfam_NAD_binding_10(37|198)+	Uncharacterized protein	20306416	20306416	684160343	GI:684160343	GeneID:20306416	GeneID:20306416	H6BPI6	H6BPI6_EXODN	HMPREF1120_01777	HMPREF1120_01777	Hypothetical protein	Uncharacterized protein	XM_009155801.1	XP_009154049	XP_009154049.1	XP_009154049.1	XP_009154049.1	hypothetical protein	hypothetical protein
XP_009154051.1	5970.XP_009154051.1	https://smart.embl.de/smart/DDvec.cgi?smart=244:Pfam_Methyltransf_24(78|205)+	Uncharacterized protein	20306418	20306418	684160347	GI:684160347	GeneID:20306418	GeneID:20306418	H6BPI8	H6BPI8_EXODN	HMPREF1120_01779	HMPREF1120_01779	Hypothetical protein	Uncharacterized protein	XM_009155803.1	XP_009154051	XP_009154051.1	XP_009154051.1	XP_009154051.1	hypothetical protein	hypothetical protein
XP_009154060.1	5970.XP_009154060.1	https://smart.embl.de/smart/DDvec.cgi?smart=402:COIL(284|320)+	Uncharacterized protein	20306427	20306427	684160365	GI:684160365	GeneID:20306427	GeneID:20306427	H6BPJ7	H6BPJ7_EXODN	HMPREF1120_01788	HMPREF1120_01788	Hypothetical protein	Uncharacterized protein	XM_009155812.1	XP_009154060	XP_009154060.1	XP_009154060.1	XP_009154060.1	hypothetical protein	hypothetical protein
XP_009154062.1	5970.XP_009154062.1	https://smart.embl.de/smart/DDvec.cgi?smart=391:Pfam_UDPG_MGDP_dh_N(8|166)+Pfam_UDPG_MGDP_dh(181|269)+UDPG_MGDP_dh_C(297|390)+	UDP-N-acetyl-D-mannosamine 6-dehydrogenase	20306429	20306429	684160369	GI:684160369	GeneID:20306429	GeneID:20306429	H6BPJ9	H6BPJ9_EXODN	HMPREF1120_01790	HMPREF1120_01790	UDP-N-acetyl-D-mannosamine 6-dehydrogenase	UDP-N-acetyl-D-mannosamine 6-dehydrogenase	UDP-glucose 6-dehydrogenase	XM_009155814.1	XP_009154062	XP_009154062.1	XP_009154062.1	XP_009154062.1
NTH1	5970.XP_009154065.1	https://smart.embl.de/smart/DDvec.cgi?smart=468:ENDO3c(224|391)+	Endonuclease III homolog; Bifunctional DNA N-glycosylase with associated apurinic/apyrimidinic (AP) lyase function that catalyzes the first step in base excision repair (BER), the primary repair pathway for the repair of oxidative DNA damage. The DNA N-glycosylase activity releases the damaged DNA base from DNA by cleaving the N- glycosidic bond, leaving an AP site. The AP lyase activity cleaves …	20306432	20306432	684160375	Endonuclease III	Endonuclease III homolog	GI:684160375	GeneID:20306432	GeneID:20306432	H6BPK2	H6BPK2_EXODN	HMPREF1120_01793	HMPREF1120_01793	NTH1	XM_009155817.1	XP_009154065	XP_009154065.1	XP_009154065.1	XP_009154065.1	endonuclease III	endonuclease III
XP_009154070.1	5970.XP_009154070.1	https://smart.embl.de/smart/DDvec.cgi?smart=424:BAR(5|247)+SH3(368|424)+	Uncharacterized protein	20306437	20306437	684160385	GI:684160385	GeneID:20306437	GeneID:20306437	H6BPK7	H6BPK7_EXODN	HMPREF1120_01798	HMPREF1120_01798	Hypothetical protein	Uncharacterized protein	XM_009155822.1	XP_009154070	XP_009154070.1	XP_009154070.1	XP_009154070.1	hypothetical protein	hypothetical protein
XP_009154071.1	5970.XP_009154071.1	https://smart.embl.de/smart/DDvec.cgi?smart=515:Pfam_Beta_elim_lyase(149|329)+	Cysteine desulfurase	20306438	20306438	684160387	Cysteine desulfurase	Cysteine desulfurase	GI:684160387	GeneID:20306438	GeneID:20306438	H6BPK8	H6BPK8_EXODN	HMPREF1120_01799	HMPREF1120_01799	XM_009155823.1	XP_009154071	XP_009154071.1	XP_009154071.1	XP_009154071.1	cysteine desulfurase	cysteine desulfurase
XP_009154072.1	5970.XP_009154072.1	https://smart.embl.de/smart/DDvec.cgi?smart=366:Pfam_ADH_N(29|143)+Pfam_ADH_zinc_N(183|317)+	L-iditol 2-dehydrogenase	20306439	20306439	684160389	GI:684160389	GeneID:20306439	GeneID:20306439	H6BPK9	H6BPK9_EXODN	HMPREF1120_01800	HMPREF1120_01800	L-iditol 2-dehydrogenase	L-iditol 2-dehydrogenase	L-iditol 2-dehydrogenase	XM_009155824.1	XP_009154072	XP_009154072.1	XP_009154072.1	XP_009154072.1
XP_009154081.1	5970.XP_009154081.1	https://smart.embl.de/smart/DDvec.cgi?smart=321:Pfam_Fungal_trans(184|302)+	Uncharacterized protein	20306447	20306447	684160407	GI:684160407	GeneID:20306447	GeneID:20306447	H6BPL8	H6BPL8_EXODN	HMPREF1120_01808	HMPREF1120_01808	Hypothetical protein	Uncharacterized protein	XM_009155833.1	XP_009154081	XP_009154081.1	XP_009154081.1	XP_009154081.1	hypothetical protein	hypothetical protein
XP_009154082.1	5970.XP_009154082.1	http://smart.embl.de/smart/DDt.cgi?smart=351:	Uncharacterized protein	20306448	20306448	684160409	GI:684160409	GeneID:20306448	GeneID:20306448	H6BPL9	H6BPL9_EXODN	HMPREF1120_01809	HMPREF1120_01809	Hypothetical protein	Uncharacterized protein	XM_009155834.1	XP_009154082	XP_009154082.1	XP_009154082.1	XP_009154082.1	hypothetical protein	hypothetical protein
XP_009154084.1	5970.XP_009154084.1	https://smart.embl.de/smart/DDvec.cgi?smart=587:Pfam_Transp_cyt_pur(38|492)+	NCS1 family nucleobase:cation symporter-1	20306450	20306450	684160413	GI:684160413	GeneID:20306450	GeneID:20306450	H6BPM1	H6BPM1_EXODN	HMPREF1120_01811	HMPREF1120_01811	NCS1 family nucleobase:cation symporter-1	NCS1 family nucleobase:cation symporter-1	NCS1 family nucleobase:cation symporter-1	XM_009155836.1	XP_009154084	XP_009154084.1	XP_009154084.1	XP_009154084.1
XP_009154086.1	5970.XP_009154086.1	https://smart.embl.de/smart/DDvec.cgi?smart=461:TRANS(58|80)+Pfam_DUF3445(155|399)+	Alpha-1,2-mannosyltransferase	20306452	20306452	684160417	Alpha-1,2-mannosyltransferase	Alpha-1,2-mannosyltransferase	GI:684160417	GeneID:20306452	GeneID:20306452	H6BPM3	H6BPM3_EXODN	HMPREF1120_01813	HMPREF1120_01813	XM_009155838.1	XP_009154086	XP_009154086.1	XP_009154086.1	XP_009154086.1	alpha-1,2-mannosyltransferase	alpha-1,2-mannosyltransferase
XP_009154087.1	5970.XP_009154087.1	https://smart.embl.de/smart/DDvec.cgi?smart=556:Pfam_Exo5(80|506)+	Uncharacterized protein	20306453	20306453	684160419	GI:684160419	GeneID:20306453	GeneID:20306453	H6BPM4	H6BPM4_EXODN	HMPREF1120_01814	HMPREF1120_01814	Hypothetical protein	Uncharacterized protein	XM_009155839.1	XP_009154087	XP_009154087.1	XP_009154087.1	XP_009154087.1	hypothetical protein	hypothetical protein
XP_009154088.1	5970.XP_009154088.1	https://smart.embl.de/smart/DDvec.cgi?smart=281:Pfam_Mpv17_PMP22(192|253)+	Uncharacterized protein; Belongs to the peroxisomal membrane protein PXMP2/4 family	20306454	20306454	684160421	GI:684160421	GeneID:20306454	GeneID:20306454	H6BPM5	H6BPM5_EXODN	HMPREF1120_01815	HMPREF1120_01815	Hypothetical protein	Uncharacterized protein	XM_009155840.1	XP_009154088	XP_009154088.1	XP_009154088.1	XP_009154088.1	hypothetical protein	hypothetical protein
XP_009154089.1	5970.XP_009154089.1	https://smart.embl.de/smart/DDvec.cgi?smart=136:H3(34|136)+	Histone H3	20306455	20306455	684160423	GI:684160423	GeneID:20306455	GeneID:20306455	H6BPM6	H6BPM6_EXODN	HMPREF1120_01816	HMPREF1120_01816	Histone H3	Histone H3	XM_009155841.1	XP_009154089	XP_009154089.1	XP_009154089.1	XP_009154089.1	histone H3	histone H3
XP_009154091.1	5970.XP_009154091.1	https://smart.embl.de/smart/DDvec.cgi?smart=542:ZnF_C2H2(416|441)+ZnF_C2H2(464|495)+ZnF_C2H2(502|527)+	26S proteasome regulatory subunit N4	20306457	20306457	26S proteasome regulatory subunit N4	26S proteasome regulatory subunit N4	26S proteasome regulatory subunit N4	684160427	GI:684160427	GeneID:20306457	GeneID:20306457	H6BPM8	H6BPM8_EXODN	HMPREF1120_01818	HMPREF1120_01818	XM_009155843.1	XP_009154091	XP_009154091.1	XP_009154091.1	XP_009154091.1
XP_009154102.1	5970.XP_009154102.1	http://smart.embl.de/smart/DDt.cgi?smart=517:	Uncharacterized protein	20306468	20306468	684160449	GI:684160449	GeneID:20306468	GeneID:20306468	H6BPN9	H6BPN9_EXODN	HMPREF1120_01829	HMPREF1120_01829	Hypothetical protein	Uncharacterized protein	XM_009155854.1	XP_009154102	XP_009154102.1	XP_009154102.1	XP_009154102.1	hypothetical protein	hypothetical protein
XP_009154106.1	5970.XP_009154106.1	http://smart.embl.de/smart/DDt.cgi?smart=586:	Uncharacterized protein	20306472	20306472	684160457	GI:684160457	GeneID:20306472	GeneID:20306472	H6BPP3	H6BPP3_EXODN	HMPREF1120_01833	HMPREF1120_01833	Hypothetical protein	Uncharacterized protein	XM_009155858.1	XP_009154106	XP_009154106.1	XP_009154106.1	XP_009154106.1	hypothetical protein	hypothetical protein
XP_009154143.1	5970.XP_009154143.1	https://smart.embl.de/smart/DDvec.cgi?smart=518:Pfam_Peptidase_C1_2(60|515)+	Bleomycin hydrolase	20306506	20306506	684160531	Bleomycin hydrolase	Bleomycin hydrolase	GI:684160531	GeneID:20306506	GeneID:20306506	H6BPT0	H6BPT0_EXODN	HMPREF1120_01867	HMPREF1120_01867	XM_009155895.1	XP_009154143	XP_009154143.1	XP_009154143.1	XP_009154143.1	bleomycin hydrolase	bleomycin hydrolase
XP_009154145.1	5970.XP_009154145.1	https://smart.embl.de/smart/DDvec.cgi?smart=439:Pfam_Thiolase_N(46|305)+Pfam_Thiolase_C(314|434)+	acetyl-CoA C-acetyltransferase; Belongs to the thiolase family	20306508	20306508	684160535	Acetyl-CoA C-acetyltransferase	GI:684160535	GeneID:20306508	GeneID:20306508	H6BPT2	H6BPT2_EXODN	HMPREF1120_01869	HMPREF1120_01869	XM_009155897.1	XP_009154145	XP_009154145.1	XP_009154145.1	XP_009154145.1	acetyl-CoA C-acetyltransferase	acetyl-CoA C-acetyltransferase
XP_009154152.1	5970.XP_009154152.1	https://smart.embl.de/smart/DDvec.cgi?smart=516:Pfam_2OG-FeII_Oxy_2(155|417)+Pfam_zf-GRF(429|476)+	Uncharacterized protein	20306515	20306515	684160549	GI:684160549	GeneID:20306515	GeneID:20306515	H6BPW8	H6BPW8_EXODN	HMPREF1120_01876	HMPREF1120_01876	Hypothetical protein	Uncharacterized protein	XM_009155904.1	XP_009154152	XP_009154152.1	XP_009154152.1	XP_009154152.1	hypothetical protein	hypothetical protein
XP_009154165.1	5970.XP_009154165.1	https://smart.embl.de/smart/DDvec.cgi?smart=190:Pfam_KxDL(96|181)+	Uncharacterized protein	20306528	20306528	684160575	GI:684160575	GeneID:20306528	GeneID:20306528	H6BPY1	H6BPY1_EXODN	HMPREF1120_01889	HMPREF1120_01889	Hypothetical protein	Uncharacterized protein	XM_009155917.1	XP_009154165	XP_009154165.1	XP_009154165.1	XP_009154165.1	hypothetical protein	hypothetical protein
XP_009154172.1	5970.XP_009154172.1	http://smart.embl.de/smart/DDt.cgi?smart=471:	Uncharacterized protein	20306535	20306535	684160589	GI:684160589	GeneID:20306535	GeneID:20306535	H6BPY8	H6BPY8_EXODN	HMPREF1120_01896	HMPREF1120_01896	Hypothetical protein	Uncharacterized protein	XM_009155924.1	XP_009154172	XP_009154172.1	XP_009154172.1	XP_009154172.1	hypothetical protein	hypothetical protein
XP_009154175.1	5970.XP_009154175.1	https://smart.embl.de/smart/DDvec.cgi?smart=470:Pfam_DUF3669(355|436)+	Uncharacterized protein	20306538	20306538	684160595	GI:684160595	GeneID:20306538	GeneID:20306538	H6BPZ1	H6BPZ1_EXODN	HMPREF1120_01899	HMPREF1120_01899	Hypothetical protein	Uncharacterized protein	XM_009155927.1	XP_009154175	XP_009154175.1	XP_009154175.1	XP_009154175.1	hypothetical protein	hypothetical protein
XP_009154180.1	5970.XP_009154180.1	https://smart.embl.de/smart/DDvec.cgi?smart=895:TBC(203|414)+COIL(568|620)+COIL(672|737)+COIL(808|841)+	Uncharacterized protein	20306543	20306543	684160605	GI:684160605	GeneID:20306543	GeneID:20306543	H6BPZ6	H6BPZ6_EXODN	HMPREF1120_01904	HMPREF1120_01904	Hypothetical protein	Uncharacterized protein	XM_009155932.1	XP_009154180	XP_009154180.1	XP_009154180.1	XP_009154180.1	hypothetical protein	hypothetical protein
XP_009154186.1	5970.XP_009154186.1	https://smart.embl.de/smart/DDvec.cgi?smart=327:SIGNAL(1|19)+Pfam_Lipase_GDSL_2(33|309)+	Uncharacterized protein	20306548	20306548	684160617	GI:684160617	GeneID:20306548	GeneID:20306548	H6BQ02	H6BQ02_EXODN	HMPREF1120_01909	HMPREF1120_01909	Hypothetical protein	Uncharacterized protein	XM_009155938.1	XP_009154186	XP_009154186.1	XP_009154186.1	XP_009154186.1	hypothetical protein	hypothetical protein
XP_009154187.1	5970.XP_009154187.1	https://smart.embl.de/smart/DDvec.cgi?smart=845:Pfam_CDC45(26|840)+	Cell division control protein 45	20306549	20306549	684160619	Cell division control protein 45	Cell division control protein 45	GI:684160619	GeneID:20306549	GeneID:20306549	H6BQ03	H6BQ03_EXODN	HMPREF1120_01910	HMPREF1120_01910	XM_009155939.1	XP_009154187	XP_009154187.1	XP_009154187.1	XP_009154187.1	cell division control protein 45	cell division control protein 45
XP_009154200.1	5970.XP_009154200.1	https://smart.embl.de/smart/DDvec.cgi?smart=302:Aldolase_II(65|247)+	L-fuculose-phosphate aldolase	20306562	20306562	684160645	GI:684160645	GeneID:20306562	GeneID:20306562	H6BQ16	H6BQ16_EXODN	HMPREF1120_01923	HMPREF1120_01923	L-fuculose-phosphate aldolase	L-fuculose-phosphate aldolase	L-fuculose-phosphate aldolase	XM_009155952.1	XP_009154200	XP_009154200.1	XP_009154200.1	XP_009154200.1
XP_009154226.1	5970.XP_009154226.1	https://smart.embl.de/smart/DDvec.cgi?smart=324:Pfam_adh_short(24|234)+	Short-chain dehydrogenase; Belongs to the short-chain dehydrogenases/reductases (SDR) family	20306588	20306588	684160697	GI:684160697	GeneID:20306588	GeneID:20306588	H6BQ95	H6BQ95_EXODN	HMPREF1120_01949	HMPREF1120_01949	Short-chain dehydrogenase	Short-chain dehydrogenase	XM_009155978.1	XP_009154226	XP_009154226.1	XP_009154226.1	XP_009154226.1	short-chain dehydrogenase	short-chain dehydrogenase
XP_009154238.1	5970.XP_009154238.1	https://smart.embl.de/smart/DDvec.cgi?smart=602:Pfam_Sfi1(213|358)+Pfam_Sfi1(351|547)+	Uncharacterized protein	20306600	20306600	684160721	GI:684160721	GeneID:20306600	GeneID:20306600	H6BQA7	H6BQA7_EXODN	HMPREF1120_01961	HMPREF1120_01961	Hypothetical protein	Uncharacterized protein	XM_009155990.1	XP_009154238	XP_009154238.1	XP_009154238.1	XP_009154238.1	hypothetical protein	hypothetical protein
XP_009154258.1	5970.XP_009154258.1	https://smart.embl.de/smart/DDvec.cgi?smart=275:TRANS(196|218)+TRANS(228|245)+TRANS(252|274)+	Uncharacterized protein	20306619	20306619	684160761	GI:684160761	GeneID:20306619	GeneID:20306619	H6BQI0	H6BQI0_EXODN	HMPREF1120_01980	HMPREF1120_01980	Hypothetical protein	Uncharacterized protein	XM_009156010.1	XP_009154258	XP_009154258.1	XP_009154258.1	XP_009154258.1	hypothetical protein	hypothetical protein
XP_009154259.1	5970.XP_009154259.1	http://smart.embl.de/smart/DDt.cgi?smart=216:	Uncharacterized protein	20306620	20306620	684160763	GI:684160763	GeneID:20306620	GeneID:20306620	H6BQI1	H6BQI1_EXODN	HMPREF1120_01981	HMPREF1120_01981	Hypothetical protein	Uncharacterized protein	XM_009156011.1	XP_009154259	XP_009154259.1	XP_009154259.1	XP_009154259.1	hypothetical protein	hypothetical protein
XP_009154260.1	5970.XP_009154260.1	http://smart.embl.de/smart/DDt.cgi?smart=103:	Uncharacterized protein	20306621	20306621	684160765	GI:684160765	GeneID:20306621	GeneID:20306621	H6BQI2	H6BQI2_EXODN	HMPREF1120_01982	HMPREF1120_01982	Hypothetical protein	Uncharacterized protein	XM_009156012.1	XP_009154260	XP_009154260.1	XP_009154260.1	XP_009154260.1	hypothetical protein	hypothetical protein
XP_009154261.1	5970.XP_009154261.1	https://smart.embl.de/smart/DDvec.cgi?smart=192:COIL(151|185)+	Uncharacterized protein	20306622	20306622	684160767	GI:684160767	GeneID:20306622	GeneID:20306622	H6BQI3	H6BQI3_EXODN	HMPREF1120_01983	HMPREF1120_01983	Hypothetical protein	Uncharacterized protein	XM_009156013.1	XP_009154261	XP_009154261.1	XP_009154261.1	XP_009154261.1	hypothetical protein	hypothetical protein
XP_009154265.1	5970.XP_009154265.1	https://smart.embl.de/smart/DDvec.cgi?smart=589:COIL(359|389)+	Uncharacterized protein	20306626	20306626	684160775	GI:684160775	GeneID:20306626	GeneID:20306626	H6BQI7	H6BQI7_EXODN	HMPREF1120_01987	HMPREF1120_01987	Hypothetical protein	Uncharacterized protein	XM_009156017.1	XP_009154265	XP_009154265.1	XP_009154265.1	XP_009154265.1	hypothetical protein	hypothetical protein
XP_009154277.1	5970.XP_009154277.1	https://smart.embl.de/smart/DDvec.cgi?smart=292:Pfam_DUF1275(26|276)+	Uncharacterized protein	20306638	20306638	684160799	GI:684160799	GeneID:20306638	GeneID:20306638	H6BQJ9	H6BQJ9_EXODN	HMPREF1120_01999	HMPREF1120_01999	Hypothetical protein	Uncharacterized protein	XM_009156029.1	XP_009154277	XP_009154277.1	XP_009154277.1	XP_009154277.1	hypothetical protein	hypothetical protein
XP_009154294.1	5970.XP_009154294.1	https://smart.embl.de/smart/DDvec.cgi?smart=183:Pfam_Cupin_2(84|158)+	Uncharacterized protein; Prolyl oligopeptidase family; Region: Peptidase_S9; cl19144	20306652	20306653	20306653	223669	262791	267497	684160831	684160833	858893	CDD:223669	CDD:262791	CDD:267497	GI:684160831	GI:684160833	GeneID:20306652	GeneID:20306653	GeneID:20306653	H6BQL4	H6BQL4_EXODN	HMPREF1120_02014	HMPREF1120_02014	Hypothetical protein	Uncharacterized protein	XM_009156046.1	XP_009154294	XP_009154294.1	XP_009154294.1	XP_009154294.1	hypothetical protein	hypothetical protein	taxon:858893
XP_009154296.1	5970.XP_009154296.1	https://smart.embl.de/smart/DDvec.cgi?smart=699:Pfam_TPP_enzyme_N(101|269)+Pfam_TPP_enzyme_M(300|445)+Pfam_TPP_enzyme_C(508|657)+	Acetolactate synthase I/II/III large subunit	20306655	20306655	684160837	Acetolactate synthase	Acetolactate synthase I/II/III large subunit	GI:684160837	GeneID:20306655	GeneID:20306655	H6BQL8	H6BQL8_EXODN	HMPREF1120_02016	HMPREF1120_02016	XM_009156048.1	XP_009154296	XP_009154296.1	XP_009154296.1	XP_009154296.1	acetolactate synthase I/II/III large subunit	acetolactate synthase I/II/III large subunit
XP_009154299.1	5970.XP_009154299.1	https://smart.embl.de/smart/DDvec.cgi?smart=645:COIL(200|230)+TPR(354|387)+TPR(465|498)+TPR(507|540)+TPR(541|574)+	Uncharacterized protein	20306658	20306658	684160843	GI:684160843	GeneID:20306658	GeneID:20306658	H6BQM1	H6BQM1_EXODN	HMPREF1120_02019	HMPREF1120_02019	Hypothetical protein	Uncharacterized protein	XM_009156051.1	XP_009154299	XP_009154299.1	XP_009154299.1	XP_009154299.1	hypothetical protein	hypothetical protein
XP_009154311.1	5970.XP_009154311.1	https://smart.embl.de/smart/DDvec.cgi?smart=756:Pfam_UCH(91|511)+COIL(606|678)+	Ubiquitin thiolesterase; Belongs to the peptidase C19 family	20306670	20306670	684160867	GI:684160867	GeneID:20306670	GeneID:20306670	H6BQT7	H6BQT7_EXODN	HMPREF1120_02031	HMPREF1120_02031	Ubiquitin thiolesterase	Ubiquitin thiolesterase	XM_009156063.1	XP_009154311	XP_009154311.1	XP_009154311.1	XP_009154311.1	ubiquitin thiolesterase	ubiquitin thiolesterase
XP_009154322.1	5970.XP_009154322.1	https://smart.embl.de/smart/DDvec.cgi?smart=487:Pfam_Vta1(13|157)+	Uncharacterized protein	20306679	20306680	20306680	684160887	684160889	858893	GI:684160887	GI:684160889	GeneID:20306679	GeneID:20306680	GeneID:20306680	H6BQU8	H6BQU8_EXODN	HMPREF1120_02041	HMPREF1120_02041	Hypothetical protein	Uncharacterized protein	XM_009156074.1	XP_009154322	XP_009154322.1	XP_009154322.1	XP_009154322.1	hypothetical protein	hypothetical protein	taxon:858893
XP_009154327.1	5970.XP_009154327.1	https://smart.embl.de/smart/DDvec.cgi?smart=360:SIGNAL(1|23)+TRANS(85|107)+TRANS(119|141)+TRANS(151|173)+TRANS(192|214)+TRANS(224|246)+	Uncharacterized protein	20306685	20306685	684160899	GI:684160899	GeneID:20306685	GeneID:20306685	H6BQV3	H6BQV3_EXODN	HMPREF1120_02046	HMPREF1120_02046	Hypothetical protein	Uncharacterized protein	XM_009156079.1	XP_009154327	XP_009154327.1	XP_009154327.1	XP_009154327.1	hypothetical protein	hypothetical protein
XP_009154331.1	5970.XP_009154331.1	https://smart.embl.de/smart/DDvec.cgi?smart=491:Pfam_Ammonium_transp(21|432)+	Amt family ammonium transporter	20306689	20306689	684160907	Amt family ammonium transporter	Amt family ammonium transporter	GI:684160907	GeneID:20306689	GeneID:20306689	H6BQV7	H6BQV7_EXODN	HMPREF1120_02050	HMPREF1120_02050	XM_009156083.1	XP_009154331	XP_009154331.1	XP_009154331.1	XP_009154331.1	amt family ammonium transporter	amt family ammonium transporter
XP_009154332.1	5970.XP_009154332.1	https://smart.embl.de/smart/DDvec.cgi?smart=380:zf-PARP(9|102)+	Uncharacterized protein	20306690	20306690	684160909	GI:684160909	GeneID:20306690	GeneID:20306690	H6BQV8	H6BQV8_EXODN	HMPREF1120_02051	HMPREF1120_02051	Hypothetical protein	Uncharacterized protein	XM_009156084.1	XP_009154332	XP_009154332.1	XP_009154332.1	XP_009154332.1	hypothetical protein	hypothetical protein
XP_009154337.1	5970.XP_009154337.1	https://smart.embl.de/smart/DDvec.cgi?smart=60:TRANS(7|26)+	Uncharacterized protein	20306695	20306695	684160919	GI:684160919	GeneID:20306695	GeneID:20306695	H6BQW3	H6BQW3_EXODN	HMPREF1120_02056	HMPREF1120_02056	Hypothetical protein	Uncharacterized protein	XM_009156089.1	XP_009154337	XP_009154337.1	XP_009154337.1	XP_009154337.1	hypothetical protein	hypothetical protein
XP_009154339.1	5970.XP_009154339.1	https://smart.embl.de/smart/DDvec.cgi?smart=255:TRANS(22|44)+TRANS(69|91)+TRANS(103|125)+TRANS(140|162)+	Uncharacterized protein	20306697	20306697	684160923	GI:684160923	GeneID:20306697	GeneID:20306697	H6BQW4	H6BQW4_EXODN	HMPREF1120_02058	HMPREF1120_02058	Hypothetical protein	Uncharacterized protein	XM_009156091.1	XP_009154339	XP_009154339.1	XP_009154339.1	XP_009154339.1	hypothetical protein	hypothetical protein
XP_009154356.1	5970.XP_009154356.1	http://smart.embl.de/smart/DDt.cgi?smart=447:	Uncharacterized protein	20306714	20306714	684160957	GI:684160957	GeneID:20306714	GeneID:20306714	H6BQY3	H6BQY3_EXODN	HMPREF1120_02075	HMPREF1120_02075	Hypothetical protein	Uncharacterized protein	XM_009156108.1	XP_009154356	XP_009154356.1	XP_009154356.1	XP_009154356.1	hypothetical protein	hypothetical protein
XP_009154384.1	5970.XP_009154384.1	https://smart.embl.de/smart/DDvec.cgi?smart=475:Pfam_WLM(11|200)+COIL(216|243)+ZnF_RBZ(367|391)+	Uncharacterized protein	20306742	20306742	684161013	GI:684161013	GeneID:20306742	GeneID:20306742	H6BR64	H6BR64_EXODN	HMPREF1120_02103	HMPREF1120_02103	Hypothetical protein	Uncharacterized protein	XM_009156136.1	XP_009154384	XP_009154384.1	XP_009154384.1	XP_009154384.1	hypothetical protein	hypothetical protein
XP_009154386.1	5970.XP_009154386.1	https://smart.embl.de/smart/DDvec.cgi?smart=532:TRANS(74|91)+Pfam_DUF1776(110|451)+	Uncharacterized protein	20306744	20306744	684161017	GI:684161017	GeneID:20306744	GeneID:20306744	H6BR65	H6BR65_EXODN	HMPREF1120_02105	HMPREF1120_02105	Hypothetical protein	Uncharacterized protein	XM_009156138.1	XP_009154386	XP_009154386.1	XP_009154386.1	XP_009154386.1	hypothetical protein	hypothetical protein
XP_009154402.1	5970.XP_009154402.1	https://smart.embl.de/smart/DDvec.cgi?smart=833:Pfam_ORC3_N(175|347)+	Origin recognition complex subunit 3	20306760	20306760	684161049	GI:684161049	GeneID:20306760	GeneID:20306760	H6BR81	H6BR81_EXODN	HMPREF1120_02121	HMPREF1120_02121	Origin recognition complex subunit 3	Origin recognition complex subunit 3	XM_009156154.1	XP_009154402	XP_009154402.1	XP_009154402.1	XP_009154402.1	origin recognition complex subunit 3	origin recognition complex subunit 3
XP_009154403.1	5970.XP_009154403.1	https://smart.embl.de/smart/DDvec.cgi?smart=1161:ZnF_C2H2(252|274)+ZnF_C2H2(278|302)+ZnF_C2H2(312|340)+ZnF_C2H2(767|791)+ZnF_C2H2(795|820)+ZnF_C2H2(826|850)+	Uncharacterized protein	20306761	20306761	684161051	GI:684161051	GeneID:20306761	GeneID:20306761	H6BR82	H6BR82_EXODN	HMPREF1120_02122	HMPREF1120_02122	Hypothetical protein	Uncharacterized protein	XM_009156155.1	XP_009154403	XP_009154403.1	XP_009154403.1	XP_009154403.1	hypothetical protein	hypothetical protein
XP_009154409.1	5970.XP_009154409.1	https://smart.embl.de/smart/DDvec.cgi?smart=332:Pfam_NmrA(6|104)+	Cinnamyl-alcohol dehydrogenase	20306766	20306766	684161063	Cinnamyl-alcohol dehydrogenase	Cinnamyl-alcohol dehydrogenase	GI:684161063	GeneID:20306766	GeneID:20306766	H6BR88	H6BR88_EXODN	HMPREF1120_02127	HMPREF1120_02127	XM_009156161.1	XP_009154409	XP_009154409.1	XP_009154409.1	XP_009154409.1	cinnamyl-alcohol dehydrogenase	cinnamyl-alcohol dehydrogenase
XP_009154410.1	5970.XP_009154410.1	https://smart.embl.de/smart/DDvec.cgi?smart=154:Pfam_DUF3807(9|145)+	Uncharacterized protein	20306767	20306767	684161065	GI:684161065	GeneID:20306767	GeneID:20306767	H6BR89	H6BR89_EXODN	HMPREF1120_02128	HMPREF1120_02128	Hypothetical protein	Uncharacterized protein	XM_009156162.1	XP_009154410	XP_009154410.1	XP_009154410.1	XP_009154410.1	hypothetical protein	hypothetical protein
XP_009154462.1	5970.XP_009154462.1	https://smart.embl.de/smart/DDvec.cgi?smart=368:Pfam_PI31_Prot_N(31|185)+Pfam_PI31_Prot_C(271|332)+	Uncharacterized protein	20306817	20306817	684161169	GI:684161169	GeneID:20306817	GeneID:20306817	H6BRJ6	H6BRJ6_EXODN	HMPREF1120_02178	HMPREF1120_02178	Hypothetical protein	Uncharacterized protein	XM_009156214.1	XP_009154462	XP_009154462.1	XP_009154462.1	XP_009154462.1	hypothetical protein	hypothetical protein
XP_009154470.1	5970.XP_009154470.1	https://smart.embl.de/smart/DDvec.cgi?smart=542:RING(87|129)+	Uncharacterized protein	20306825	20306825	684161185	GI:684161185	GeneID:20306825	GeneID:20306825	H6BRQ7	H6BRQ7_EXODN	HMPREF1120_02186	HMPREF1120_02186	Hypothetical protein	Uncharacterized protein	XM_009156222.1	XP_009154470	XP_009154470.1	XP_009154470.1	XP_009154470.1	hypothetical protein	hypothetical protein
XP_009154482.1	5970.XP_009154482.1	https://smart.embl.de/smart/DDvec.cgi?smart=595:Pfam_Hexokinase_1(23|263)+Pfam_Hexokinase_2(274|585)+	Phosphotransferase; Hexokinase XprF; Belongs to the hexokinase family	20306837	20306837	684161209	GI:684161209	GeneID:20306837	GeneID:20306837	H6BRR9	H6BRR9_EXODN	HMPREF1120_02198	HMPREF1120_02198	Hexokinase XprF	Phosphotransferase	XM_009156234.1	XP_009154482	XP_009154482.1	XP_009154482.1	XP_009154482.1	hexokinase XprF	hexokinase XprF
XP_009154508.1	5970.XP_009154508.1	https://smart.embl.de/smart/DDvec.cgi?smart=418:TRANS(95|117)+TRANS(195|217)+TRANS(236|258)+TRANS(273|295)+	Uncharacterized protein	20306863	20306863	684161261	GI:684161261	GeneID:20306863	GeneID:20306863	H6BRU5	H6BRU5_EXODN	HMPREF1120_02224	HMPREF1120_02224	Hypothetical protein	Uncharacterized protein	XM_009156260.1	XP_009154508	XP_009154508.1	XP_009154508.1	XP_009154508.1	hypothetical protein	hypothetical protein
XP_009154509.1	5970.XP_009154509.1	https://smart.embl.de/smart/DDvec.cgi?smart=1156:CDT1(89|287)+DEXDc(366|574)+HELICc(632|713)+Pfam_DUF1998(977|1066)+	Uncharacterized protein	20306864	20306864	684161263	GI:684161263	GeneID:20306864	GeneID:20306864	H6BRU6	H6BRU6_EXODN	HMPREF1120_02225	HMPREF1120_02225	Hypothetical protein	Uncharacterized protein	XM_009156261.1	XP_009154509	XP_009154509.1	XP_009154509.1	XP_009154509.1	hypothetical protein	hypothetical protein
XP_009154510.1	5970.XP_009154510.1	https://smart.embl.de/smart/DDvec.cgi?smart=385:SIGNAL(1|20)+	Endo-1,3(4)-beta-glucanase	20306865	20306865	684161265	Endo-1,3(4)-beta-glucanase	Endo-1,3(4)-beta-glucanase	GI:684161265	GeneID:20306865	GeneID:20306865	H6BRU7	H6BRU7_EXODN	HMPREF1120_02226	HMPREF1120_02226	XM_009156262.1	XP_009154510	XP_009154510.1	XP_009154510.1	XP_009154510.1	endo-1,3(4)-beta-glucanase	endo-1,3(4)-beta-glucanase
XP_009154511.1	5970.XP_009154511.1	http://smart.embl.de/smart/DDt.cgi?smart=420:	Uncharacterized protein	20306866	20306866	684161267	GI:684161267	GeneID:20306866	GeneID:20306866	H6BRU8	H6BRU8_EXODN	HMPREF1120_02227	HMPREF1120_02227	Hypothetical protein	Uncharacterized protein	XM_009156263.1	XP_009154511	XP_009154511.1	XP_009154511.1	XP_009154511.1	hypothetical protein	hypothetical protein
XP_009154512.1	5970.XP_009154512.1	https://smart.embl.de/smart/DDvec.cgi?smart=505:Pfam_ORC6(11|231)+	Uncharacterized protein	20306867	20306867	684161269	GI:684161269	GeneID:20306867	GeneID:20306867	H6BRU9	H6BRU9_EXODN	HMPREF1120_02228	HMPREF1120_02228	Hypothetical protein	Uncharacterized protein	XM_009156264.1	XP_009154512	XP_009154512.1	XP_009154512.1	XP_009154512.1	hypothetical protein	hypothetical protein
XP_009154514.1	5970.XP_009154514.1	https://smart.embl.de/smart/DDvec.cgi?smart=891:GAL4(20|68)+	Uncharacterized protein	20306869	20306869	684161273	GI:684161273	GeneID:20306869	GeneID:20306869	H6BRV1	H6BRV1_EXODN	HMPREF1120_02230	HMPREF1120_02230	Hypothetical protein	Uncharacterized protein	XM_009156266.1	XP_009154514	XP_009154514.1	XP_009154514.1	XP_009154514.1	hypothetical protein	hypothetical protein
XP_009154519.1	5970.XP_009154519.1	https://smart.embl.de/smart/DDvec.cgi?smart=384:TRANS(292|314)+	Uncharacterized protein	20306874	20306874	684161283	GI:684161283	GeneID:20306874	GeneID:20306874	H6BS03	H6BS03_EXODN	HMPREF1120_02235	HMPREF1120_02235	Hypothetical protein	Uncharacterized protein	XM_009156271.1	XP_009154519	XP_009154519.1	XP_009154519.1	XP_009154519.1	hypothetical protein	hypothetical protein
XP_009154523.1	5970.XP_009154523.1	https://smart.embl.de/smart/DDvec.cgi?smart=107:Pfam_GFA(13|98)+	Uncharacterized protein	20306878	20306878	684161291	GI:684161291	GeneID:20306878	GeneID:20306878	H6BS07	H6BS07_EXODN	HMPREF1120_02239	HMPREF1120_02239	Hypothetical protein	Uncharacterized protein	XM_009156275.1	XP_009154523	XP_009154523.1	XP_009154523.1	XP_009154523.1	hypothetical protein	hypothetical protein
XP_009154528.1	5970.XP_009154528.1	https://smart.embl.de/smart/DDvec.cgi?smart=554:PP2C_SIG(194|537)+	Uncharacterized protein	20306883	20306883	684161301	GI:684161301	GeneID:20306883	GeneID:20306883	H6BS12	H6BS12_EXODN	HMPREF1120_02244	HMPREF1120_02244	Hypothetical protein	Uncharacterized protein	XM_009156280.1	XP_009154528	XP_009154528.1	XP_009154528.1	XP_009154528.1	hypothetical protein	hypothetical protein
XP_009154540.1	5970.XP_009154540.1	https://smart.embl.de/smart/DDvec.cgi?smart=343:CTNS(29|60)+TRANS(90|112)+TRANS(171|193)+CTNS(215|246)+	Uncharacterized protein	20306895	20306895	684161325	GI:684161325	GeneID:20306895	GeneID:20306895	H6BS24	H6BS24_EXODN	HMPREF1120_02256	HMPREF1120_02256	Hypothetical protein	Uncharacterized protein	XM_009156292.1	XP_009154540	XP_009154540.1	XP_009154540.1	XP_009154540.1	hypothetical protein	hypothetical protein
XP_009154568.1	5970.XP_009154568.1	http://smart.embl.de/smart/DDt.cgi?smart=150:	Uncharacterized protein	20306922	20306922	684161381	GI:684161381	GeneID:20306922	GeneID:20306922	H6BS52	H6BS52_EXODN	HMPREF1120_02283	HMPREF1120_02283	Hypothetical protein	Uncharacterized protein	XM_009156320.1	XP_009154568	XP_009154568.1	XP_009154568.1	XP_009154568.1	hypothetical protein	hypothetical protein
XP_009154569.1	5970.XP_009154569.1	https://smart.embl.de/smart/DDvec.cgi?smart=304:Pfam_PRK(25|245)+	L-iditol 2-dehydrogenase	20306923	20306923	684161383	GI:684161383	GeneID:20306923	GeneID:20306923	H6BS53	H6BS53_EXODN	HMPREF1120_02284	HMPREF1120_02284	L-iditol 2-dehydrogenase	L-iditol 2-dehydrogenase	L-iditol 2-dehydrogenase	XM_009156321.1	XP_009154569	XP_009154569.1	XP_009154569.1	XP_009154569.1
XP_009154571.1	5970.XP_009154571.1	https://smart.embl.de/smart/DDvec.cgi?smart=186:TRANS(80|102)+TRANS(146|168)+	Uncharacterized protein	20306925	20306925	684161387	GI:684161387	GeneID:20306925	GeneID:20306925	H6BS55	H6BS55_EXODN	HMPREF1120_02286	HMPREF1120_02286	Hypothetical protein	Uncharacterized protein	XM_009156323.1	XP_009154571	XP_009154571.1	XP_009154571.1	XP_009154571.1	hypothetical protein	hypothetical protein
XP_009154575.1	5970.XP_009154575.1	https://smart.embl.de/smart/DDvec.cgi?smart=520:TRANS(7|29)+Pfam_DUF3445(185|422)+	Alpha-1,2-mannosyltransferase	20306929	20306929	684161395	Alpha-1,2-mannosyltransferase	Alpha-1,2-mannosyltransferase	GI:684161395	GeneID:20306929	GeneID:20306929	H6BS59	H6BS59_EXODN	HMPREF1120_02290	HMPREF1120_02290	XM_009156327.1	XP_009154575	XP_009154575.1	XP_009154575.1	XP_009154575.1	alpha-1,2-mannosyltransferase	alpha-1,2-mannosyltransferase
XP_009154590.1	5970.XP_009154590.1	https://smart.embl.de/smart/DDvec.cgi?smart=523:TRANS(7|29)+Pfam_p450(45|490)+	Cytochrome P450 oxidoreductase	20306944	20306944	684161425	Cytochrome P450 oxidoreductase	Cytochrome P450 oxidoreductase	GI:684161425	GeneID:20306944	GeneID:20306944	H6BS74	H6BS74_EXODN	HMPREF1120_02305	HMPREF1120_02305	XM_009156342.1	XP_009154590	XP_009154590.1	XP_009154590.1	XP_009154590.1	cytochrome P450 oxidoreductase	cytochrome P450 oxidoreductase
XP_009154591.1	5970.XP_009154591.1	https://smart.embl.de/smart/DDvec.cgi?smart=379:SIGNAL(1|27)+Pfam_PBP(43|199)+	Uncharacterized protein	20306945	20306945	684161427	GI:684161427	GeneID:20306945	GeneID:20306945	H6BS75	H6BS75_EXODN	HMPREF1120_02306	HMPREF1120_02306	Hypothetical protein	Uncharacterized protein	XM_009156344.1	XP_009154591	XP_009154591.1	XP_009154591.1	XP_009154591.1	XP_009154592.1	hypothetical protein	hypothetical protein
XP_009154606.1	5970.XP_009154606.1	https://smart.embl.de/smart/DDvec.cgi?smart=1225:Pfam_RNA_pol_Rpb2_2(258|441)+Pfam_RNA_pol_Rpb2_3(519|583)+Pfam_RNA_pol_Rpb2_4(620|681)+Pfam_RNA_pol_Rpb2_5(702|742)+Pfam_RNA_pol_Rpb2_6(749|1122)+Pfam_RNA_pol_Rpb2_7(1124|1214)+	DNA-directed RNA polymerase subunit beta; DNA-dependent RNA polymerase catalyzes the transcription of DNA into RNA using the four ribonucleoside triphosphates as substrates	20306959	20306959	684161457	DNA-directed RNA polymerase III subunit C2	DNA-directed RNA polymerase III subunit C2	DNA-directed RNA polymerase subunit beta	GI:684161457	GeneID:20306959	GeneID:20306959	H6BS90	H6BS90_EXODN	HMPREF1120_02320	HMPREF1120_02320	XM_009156358.1	XP_009154606	XP_009154606.1	XP_009154606.1	XP_009154606.1
XP_009154608.1	5970.XP_009154608.1	https://smart.embl.de/smart/DDvec.cgi?smart=542:Pfam_AAA_16(16|161)+Pfam_ORC5_C(179|536)+	Origin recognition complex subunit 5	20306961	20306961	684161461	GI:684161461	GeneID:20306961	GeneID:20306961	H6BS92	H6BS92_EXODN	HMPREF1120_02322	HMPREF1120_02322	Origin recognition complex subunit 5	Origin recognition complex subunit 5	XM_009156360.1	XP_009154608	XP_009154608.1	XP_009154608.1	XP_009154608.1	origin recognition complex subunit 5	origin recognition complex subunit 5
XP_009154609.1	5970.XP_009154609.1	http://smart.embl.de/smart/DDt.cgi?smart=599:	Uncharacterized protein	20306962	20306962	684161463	GI:684161463	GeneID:20306962	GeneID:20306962	H6BS93	H6BS93_EXODN	HMPREF1120_02323	HMPREF1120_02323	Hypothetical protein	Uncharacterized protein	XM_009156361.1	XP_009154609	XP_009154609.1	XP_009154609.1	XP_009154609.1	hypothetical protein	hypothetical protein
XP_009154611.1	5970.XP_009154611.1	https://smart.embl.de/smart/DDvec.cgi?smart=620:LisH(67|99)+WD40(284|323)+WD40(326|365)+WD40(368|413)+WD40(419|457)+WD40(501|543)+WD40(546|592)+	Uncharacterized protein	20306964	20306964	684161467	GI:684161467	GeneID:20306964	GeneID:20306964	H6BS95	H6BS95_EXODN	HMPREF1120_02325	HMPREF1120_02325	Hypothetical protein	Uncharacterized protein	XM_009156363.1	XP_009154611	XP_009154611.1	XP_009154611.1	XP_009154611.1	hypothetical protein	hypothetical protein
XP_009154621.1	5970.XP_009154621.1	https://smart.embl.de/smart/DDvec.cgi?smart=616:Pfam_Sugar_tr(117|568)+	MFS transporter, SP family, major inositol transporter; Belongs to the major facilitator superfamily. Sugar transporter (TC 2.A.1.1) family	20306974	20306974	684161487	GI:684161487	GeneID:20306974	GeneID:20306974	H6BSA5	H6BSA5_EXODN	HMPREF1120_02335	HMPREF1120_02335	XM_009156373.1	XP_009154621	XP_009154621.1	XP_009154621.1	XP_009154621.1
XP_009154628.1	5970.XP_009154628.1	https://smart.embl.de/smart/DDvec.cgi?smart=408:AAA(78|220)+Pfam_Rep_fac_C(300|387)+	Replication factor C subunit 3/5	20306981	20306981	684161501	GI:684161501	GeneID:20306981	GeneID:20306981	H6BSF9	H6BSF9_EXODN	HMPREF1120_02342	HMPREF1120_02342	Replication factor C subunit 3/5	Replication factor C subunit 3/5	XM_009156380.1	XP_009154628	XP_009154628.1	XP_009154628.1	XP_009154628.1	replication factor C subunit 3/5	replication factor C subunit 3/5
XP_009154629.1	5970.XP_009154629.1	https://smart.embl.de/smart/DDvec.cgi?smart=679:S_TKc(270|558)+COIL(579|616)+	Cdc2-like kinase, arginine/serine-rich	20306982	20306982	684161503	Cdc2-like kinase, arginine/serine-rich	Cdc2-like kinase, arginine/serine-rich	Cdc2-like kinase, arginine/serine-rich	GI:684161503	GeneID:20306982	GeneID:20306982	H6BSG0	H6BSG0_EXODN	HMPREF1120_02343	HMPREF1120_02343	XM_009156381.1	XP_009154629	XP_009154629.1	XP_009154629.1	XP_009154629.1
XP_009154635.1	5970.XP_009154635.1	https://smart.embl.de/smart/DDvec.cgi?smart=247:Pfam_GGACT(6|179)+	Uncharacterized protein	20306988	20306988	684161515	GI:684161515	GeneID:20306988	GeneID:20306988	H6BSG6	H6BSG6_EXODN	HMPREF1120_02349	HMPREF1120_02349	Hypothetical protein	Uncharacterized protein	XM_009156387.1	XP_009154635	XP_009154635.1	XP_009154635.1	XP_009154635.1	hypothetical protein	hypothetical protein
XP_009154636.1	5970.XP_009154636.1	https://smart.embl.de/smart/DDvec.cgi?smart=290:COIL(170|197)+TRANS(266|288)+	Uncharacterized protein	20306989	20306989	684161517	GI:684161517	GeneID:20306989	GeneID:20306989	H6BSG7	H6BSG7_EXODN	HMPREF1120_02350	HMPREF1120_02350	Hypothetical protein	Uncharacterized protein	XM_009156388.1	XP_009154636	XP_009154636.1	XP_009154636.1	XP_009154636.1	hypothetical protein	hypothetical protein
XP_009154647.1	5970.XP_009154647.1	https://smart.embl.de/smart/DDvec.cgi?smart=601:GAL4(4|48)+Pfam_Fungal_trans_2(216|347)+	Uncharacterized protein	20307000	20307000	684161539	GI:684161539	GeneID:20307000	GeneID:20307000	H6BSH9	H6BSH9_EXODN	HMPREF1120_02361	HMPREF1120_02361	Hypothetical protein	Uncharacterized protein	XM_009156399.1	XP_009154647	XP_009154647.1	XP_009154647.1	XP_009154647.1	hypothetical protein	hypothetical protein
XP_009154652.1	5970.XP_009154652.1	https://smart.embl.de/smart/DDvec.cgi?smart=488:Pfam_ACT_7(121|183)+	Uncharacterized protein	20307004	20307004	684161549	GI:684161549	GeneID:20307004	GeneID:20307004	H6BSI3	H6BSI3_EXODN	HMPREF1120_02365	HMPREF1120_02365	Hypothetical protein	Uncharacterized protein	XM_009156404.1	XP_009154652	XP_009154652.1	XP_009154652.1	XP_009154652.1	hypothetical protein	hypothetical protein
XP_009154668.1	5970.XP_009154668.1	https://smart.embl.de/smart/DDvec.cgi?smart=726:AAA(363|515)+	DNA helicase; Minichromosome maintenance protein 5 (cell division control protein 46); Belongs to the MCM family	20307017	20307018	20307018	684161579	684161581	858893	DNA helicase	GI:684161579	GI:684161581	GeneID:20307017	GeneID:20307018	GeneID:20307018	H6BSJ9	H6BSJ9_EXODN	HMPREF1120_02379	HMPREF1120_02379	XM_009156420.1	XP_009154668	XP_009154668.1	XP_009154668.1	XP_009154668.1	taxon:858893
XP_009154680.1	5970.XP_009154680.1	https://smart.embl.de/smart/DDvec.cgi?smart=283:Pfam_Caleosin(85|253)+	Uncharacterized protein	20307030	20307030	684161605	GI:684161605	GeneID:20307030	GeneID:20307030	H6BSL1	H6BSL1_EXODN	HMPREF1120_02391	HMPREF1120_02391	Hypothetical protein	Uncharacterized protein	XM_009156432.1	XP_009154680	XP_009154680.1	XP_009154680.1	XP_009154680.1	hypothetical protein	hypothetical protein
XP_009154681.1	5970.XP_009154681.1	https://smart.embl.de/smart/DDvec.cgi?smart=306:Pfam_UBA(3|36)+COIL(106|207)+UBX(227|306)+	Uncharacterized protein	20307031	20307031	684161607	GI:684161607	GeneID:20307031	GeneID:20307031	H6BSR6	H6BSR6_EXODN	HMPREF1120_02392	HMPREF1120_02392	Hypothetical protein	Uncharacterized protein	XM_009156433.1	XP_009154681	XP_009154681.1	XP_009154681.1	XP_009154681.1	hypothetical protein	hypothetical protein
XP_009154686.1	5970.XP_009154686.1	https://smart.embl.de/smart/DDvec.cgi?smart=513:Pfam_PAF-AH_p_II(46|458)+	Putative phospholipase; 1-alkyl-2-acetylglycerophosphocholine esterase	1-alkyl-2-acetylglycerophosphocholine esterase	1-alkyl-2-acetylglycerophosphocholine esterase	20307036	20307036	684161617	GI:684161617	GeneID:20307036	GeneID:20307036	H6BSS1	H6BSS1_EXODN	HMPREF1120_02397	HMPREF1120_02397	Putative phospholipase	XM_009156438.1	XP_009154686	XP_009154686.1	XP_009154686.1	XP_009154686.1
XP_009154720.1	5970.XP_009154720.1	https://smart.embl.de/smart/DDvec.cgi?smart=408:AAA(65|203)+Pfam_Rep_fac_C(312|401)+	Replication factor C subunit 2/4	20307069	20307069	684161685	GI:684161685	GeneID:20307069	GeneID:20307069	H6BSV5	H6BSV5_EXODN	HMPREF1120_02430	HMPREF1120_02430	Replication factor C subunit 2/4	Replication factor C subunit 2/4	XM_009156472.1	XP_009154720	XP_009154720.1	XP_009154720.1	XP_009154720.1	replication factor C subunit 2/4	replication factor C subunit 2/4
XP_009154744.1	5970.XP_009154744.1	https://smart.embl.de/smart/DDvec.cgi?smart=594:Pfam_DUF382(169|295)+PSP(300|353)+COIL(405|430)+	Uncharacterized protein	20307092	20307092	684161733	GI:684161733	GeneID:20307092	GeneID:20307092	H6BT33	H6BT33_EXODN	HMPREF1120_02453	HMPREF1120_02453	Hypothetical protein	Uncharacterized protein	XM_009156496.1	XP_009154744	XP_009154744.1	XP_009154744.1	XP_009154744.1	hypothetical protein	hypothetical protein
XP_009154745.1	5970.XP_009154745.1	https://smart.embl.de/smart/DDvec.cgi?smart=800:GAL4(107|152)+Fungal_trans(373|444)+	Uncharacterized protein	20307093	20307093	684161735	GI:684161735	GeneID:20307093	GeneID:20307093	H6BT34	H6BT34_EXODN	HMPREF1120_02454	HMPREF1120_02454	Hypothetical protein	Uncharacterized protein	XM_009156497.1	XP_009154745	XP_009154745.1	XP_009154745.1	XP_009154745.1	hypothetical protein	hypothetical protein
XP_009154749.1	5970.XP_009154749.1	https://smart.embl.de/smart/DDvec.cgi?smart=714:Pfam_HSP70(255|559)+	Uncharacterized protein; Belongs to the heat shock protein 70 family	20307097	20307097	684161743	GI:684161743	GeneID:20307097	GeneID:20307097	H6BT38	H6BT38_EXODN	HMPREF1120_02458	HMPREF1120_02458	Hypothetical protein	Uncharacterized protein	XM_009156501.1	XP_009154749	XP_009154749.1	XP_009154749.1	XP_009154749.1	hypothetical protein	hypothetical protein
XP_009154754.1	5970.XP_009154754.1	http://smart.embl.de/smart/DDt.cgi?smart=470:	Uncharacterized protein	20307102	20307102	684161753	GI:684161753	GeneID:20307102	GeneID:20307102	H6BT43	H6BT43_EXODN	HMPREF1120_02463	HMPREF1120_02463	Hypothetical protein	Uncharacterized protein	XM_009156506.1	XP_009154754	XP_009154754.1	XP_009154754.1	XP_009154754.1	hypothetical protein	hypothetical protein
XP_009154767.1	5970.XP_009154767.1	https://smart.embl.de/smart/DDvec.cgi?smart=623:Pfam_Aminotran_1_2(103|413)+	Aromatic amino acid aminotransferase	20307115	20307115	684161779	Aromatic amino acid aminotransferase	Aromatic amino acid aminotransferase	GI:684161779	GeneID:20307115	GeneID:20307115	H6BT56	H6BT56_EXODN	HMPREF1120_02476	HMPREF1120_02476	XM_009156519.1	XP_009154767	XP_009154767.1	XP_009154767.1	XP_009154767.1	aromatic amino acid aminotransferase	aromatic amino acid aminotransferase
XP_009154784.1	5970.XP_009154784.1	https://smart.embl.de/smart/DDvec.cgi?smart=210:SIGNAL(1|21)+TRANS(144|166)+TRANS(186|208)+	Uncharacterized protein	20307132	20307132	684161813	GI:684161813	GeneID:20307132	GeneID:20307132	H6BT74	H6BT74_EXODN	HMPREF1120_02493	HMPREF1120_02493	Hypothetical protein	Uncharacterized protein	XM_009156536.1	XP_009154784	XP_009154784.1	XP_009154784.1	XP_009154784.1	hypothetical protein	hypothetical protein
XP_009154785.1	5970.XP_009154785.1	http://smart.embl.de/smart/DDt.cgi?smart=194:	Uncharacterized protein	20307133	20307133	684161815	GI:684161815	GeneID:20307133	GeneID:20307133	H6BT73	H6BT73_EXODN	HMPREF1120_02494	HMPREF1120_02494	Hypothetical protein	Uncharacterized protein	XM_009156537.1	XP_009154785	XP_009154785.1	XP_009154785.1	XP_009154785.1	hypothetical protein	hypothetical protein
XP_009154800.1	5970.XP_009154800.1	https://smart.embl.de/smart/DDvec.cgi?smart=245:Pfam_KR(9|180)+	Oxidoreductase, short chain dehydrogenase/reductase	20307148	20307148	684161845	GI:684161845	GeneID:20307148	GeneID:20307148	H6BTE2	H6BTE2_EXODN	HMPREF1120_02509	HMPREF1120_02509	XM_009156552.1	XP_009154800	XP_009154800.1	XP_009154800.1	XP_009154800.1
XP_009154801.1	5970.XP_009154801.1	https://smart.embl.de/smart/DDvec.cgi?smart=753:GAL4(19|63)+Pfam_Fungal_trans_2(282|743)+	Arginine metabolism regulation protein II	20307149	20307149	684161847	Arginine metabolism regulation protein II	Arginine metabolism regulation protein II	GI:684161847	GeneID:20307149	GeneID:20307149	H6BTE3	H6BTE3_EXODN	HMPREF1120_02510	HMPREF1120_02510	XM_009156553.1	XP_009154801	XP_009154801.1	XP_009154801.1	XP_009154801.1	arginine metabolism regulation protein II	arginine metabolism regulation protein II
XP_009154817.1	5970.XP_009154817.1	https://smart.embl.de/smart/DDvec.cgi?smart=101:TRANS(61|83)+	Uncharacterized protein	20307165	20307165	684161879	GI:684161879	GeneID:20307165	GeneID:20307165	H6BTF9	H6BTF9_EXODN	HMPREF1120_02526	HMPREF1120_02526	Hypothetical protein	Uncharacterized protein	XM_009156569.1	XP_009154817	XP_009154817.1	XP_009154817.1	XP_009154817.1	hypothetical protein	hypothetical protein
XP_009154820.1	5970.XP_009154820.1	https://smart.embl.de/smart/DDvec.cgi?smart=545:Pfam_GIDA(6|140)+Pfam_Pyr_redox(209|296)+Pfam_Pyr_redox_dim(428|540)+	Mercuric reductase	20307168	20307168	684161885	GI:684161885	GeneID:20307168	GeneID:20307168	H6BTG2	H6BTG2_EXODN	HMPREF1120_02529	HMPREF1120_02529	Mercuric reductase	Mercuric reductase	XM_009156572.1	XP_009154820	XP_009154820.1	XP_009154820.1	XP_009154820.1	mercuric reductase	mercuric reductase
XP_009154860.1	5970.XP_009154860.1	https://smart.embl.de/smart/DDvec.cgi?smart=1161:Pfam_Rad4(423|597)+Pfam_BHD_1(608|664)+BHD_2(667|730)+BHD_3(737|811)+	Xeroderma pigmentosum group C-complementing protein	20307207	20307207	684161965	GI:684161965	GeneID:20307207	GeneID:20307207	H6BPE0	H6BPE0_EXODN	HMPREF1120_02568	HMPREF1120_02568	XM_009156612.1	XP_009154860	XP_009154860.1	XP_009154860.1	XP_009154860.1
XP_009154866.1	5970.XP_009154866.1	https://smart.embl.de/smart/DDvec.cgi?smart=479:Pfam_FA_desaturase(82|319)+COIL(322|346)+Cyt-b5(357|432)+	Acyl-CoA desaturase; Stearyl-CoA desaturase that utilizes O(2) and electrons from reduced cytochrome b5 to introduce the first double bond into saturated fatty acyl-CoA substrates	20307213	20307213	684161977	Acyl-CoA desaturase	GI:684161977	GeneID:20307213	GeneID:20307213	H6BPE6	H6BPE6_EXODN	HMPREF1120_02574	HMPREF1120_02574	XM_009156618.1	XP_009154866	XP_009154866.1	XP_009154866.1	XP_009154866.1	acyl-CoA desaturase	acyl-CoA desaturase
XP_009154869.1	5970.XP_009154869.1	https://smart.embl.de/smart/DDvec.cgi?smart=507:SIGNAL(1|27)+TRANS(218|240)+RING(349|390)+	Uncharacterized protein	20307216	20307216	684161983	GI:684161983	GeneID:20307216	GeneID:20307216	H6BPE9	H6BPE9_EXODN	HMPREF1120_02577	HMPREF1120_02577	Hypothetical protein	Uncharacterized protein	XM_009156621.1	XP_009154869	XP_009154869.1	XP_009154869.1	XP_009154869.1	hypothetical protein	hypothetical protein
XP_009154870.1	5970.XP_009154870.1	https://smart.embl.de/smart/DDvec.cgi?smart=388:Pfam_TB2_DP1_HVA22(18|94)+	Protein YOP1; Jumonji domain-containing protein 1	20307217	20307217	684161985	GI:684161985	GeneID:20307217	GeneID:20307217	H6BPF0	H6BPF0_EXODN	HMPREF1120_02578	HMPREF1120_02578	Jumonji domain-containing protein 1	Protein YOP1	XM_009156622.1	XP_009154870	XP_009154870.1	XP_009154870.1	XP_009154870.1	jumonji domain-containing protein 1	jumonji domain-containing protein 1
XP_009154871.1	5970.XP_009154871.1	https://smart.embl.de/smart/DDvec.cgi?smart=359:Pfam_TANGO2(1|327)+	Uncharacterized protein	20307218	20307218	684161987	GI:684161987	GeneID:20307218	GeneID:20307218	H6BPF1	H6BPF1_EXODN	HMPREF1120_02579	HMPREF1120_02579	Hypothetical protein	Uncharacterized protein	XM_009156623.1	XP_009154871	XP_009154871.1	XP_009154871.1	XP_009154871.1	hypothetical protein	hypothetical protein
XP_009154879.1	5970.XP_009154879.1	http://smart.embl.de/smart/DDt.cgi?smart=205:	Uncharacterized protein	20307226	20307226	684162003	GI:684162003	GeneID:20307226	GeneID:20307226	H6BPF9	H6BPF9_EXODN	HMPREF1120_02587	HMPREF1120_02587	Hypothetical protein	Uncharacterized protein	XM_009156631.1	XP_009154879	XP_009154879.1	XP_009154879.1	XP_009154879.1	hypothetical protein	hypothetical protein
XP_009154887.1	5970.XP_009154887.1	https://smart.embl.de/smart/DDvec.cgi?smart=2236:POLBc(278|881)+DUF1744(1516|1908)+	DNA polymerase epsilon catalytic subunit A	20307234	20307234	684162019	DNA polymerase epsilon catalytic subunit A	DNA polymerase epsilon catalytic subunit A	DNA polymerase epsilon catalytic subunit A	GI:684162019	GeneID:20307234	GeneID:20307234	H6BPG7	H6BPG7_EXODN	HMPREF1120_02595	HMPREF1120_02595	XM_009156639.1	XP_009154887	XP_009154887.1	XP_009154887.1	XP_009154887.1
XP_009154916.1	5970.XP_009154916.1	http://smart.embl.de/smart/DDt.cgi?smart=375:	Uncharacterized protein	20307262	20307262	684162077	GI:684162077	GeneID:20307262	GeneID:20307262	H6BPV4	H6BPV4_EXODN	HMPREF1120_02623	HMPREF1120_02623	Hypothetical protein	Uncharacterized protein	XM_009156668.1	XP_009154916	XP_009154916.1	XP_009154916.1	XP_009154916.1	hypothetical protein	hypothetical protein
XP_009154928.1	5970.XP_009154928.1	https://smart.embl.de/smart/DDvec.cgi?smart=843:Pfam_Carn_acyltransf(78|736)+	Carnitine O-acetyltransferase; Belongs to the carnitine/choline acetyltransferase family	20307274	20307274	684162101	Carnitine O-acetyltransferase	Carnitine O-acetyltransferase	GI:684162101	GeneID:20307274	GeneID:20307274	H6BQ21	H6BQ21_EXODN	HMPREF1120_02635	HMPREF1120_02635	XM_009156680.1	XP_009154928	XP_009154928.1	XP_009154928.1	XP_009154928.1	carnitine O-acetyltransferase	carnitine O-acetyltransferase
XP_009154929.1	5970.XP_009154929.1	https://smart.embl.de/smart/DDvec.cgi?smart=1508:COIL(54|84)+Pfam_JmjN(98|131)+AT_hook(296|308)+JmjC(386|549)+PHD(693|755)+	Jumonji domain-containing protein 2	20307275	20307275	684162103	GI:684162103	GeneID:20307275	GeneID:20307275	H6BQ22	H6BQ22_EXODN	HMPREF1120_02636	HMPREF1120_02636	Jumonji domain-containing protein 2	Jumonji domain-containing protein 2	XM_009156681.1	XP_009154929	XP_009154929.1	XP_009154929.1	XP_009154929.1	jumonji domain-containing protein 2	jumonji domain-containing protein 2
XP_009154940.1	5970.XP_009154940.1	http://smart.embl.de/smart/DDt.cgi?smart=293:	Uncharacterized protein	20307286	20307286	684162125	GI:684162125	GeneID:20307286	GeneID:20307286	H6BQ33	H6BQ33_EXODN	HMPREF1120_02647	HMPREF1120_02647	Hypothetical protein	Uncharacterized protein	XM_009156692.1	XP_009154940	XP_009154940.1	XP_009154940.1	XP_009154940.1	hypothetical protein	hypothetical protein
XP_009154952.1	5970.XP_009154952.1	https://smart.embl.de/smart/DDvec.cgi?smart=484:Pfam_Pyr_redox_2(6|162)+	Salicylate hydroxylase	20307298	20307298	684162149	GI:684162149	GeneID:20307298	GeneID:20307298	H6BQ45	H6BQ45_EXODN	HMPREF1120_02659	HMPREF1120_02659	Salicylate hydroxylase	Salicylate hydroxylase	XM_009156704.1	XP_009154952	XP_009154952.1	XP_009154952.1	XP_009154952.1	salicylate hydroxylase	salicylate hydroxylase
XP_009154964.1	5970.XP_009154964.1	http://smart.embl.de/smart/DDt.cgi?smart=623:	Uncharacterized protein	20307310	20307310	684162173	GI:684162173	GeneID:20307310	GeneID:20307310	H6BQ57	H6BQ57_EXODN	HMPREF1120_02671	HMPREF1120_02671	Hypothetical protein	Uncharacterized protein	XM_009156716.1	XP_009154964	XP_009154964.1	XP_009154964.1	XP_009154964.1	hypothetical protein	hypothetical protein
XP_009154991.1	5970.XP_009154991.1	https://smart.embl.de/smart/DDvec.cgi?smart=1345:Pfam_UCH(446|709)+MORN(1221|1243)+MORN(1245|1266)+Pfam_MORN(1271|1290)+RING(1298|1332)+	Ubiquitin thiolesterase	20307337	20307337	684162227	GI:684162227	GeneID:20307337	GeneID:20307337	H6BQD7	H6BQD7_EXODN	HMPREF1120_02698	HMPREF1120_02698	Ubiquitin thiolesterase	Ubiquitin thiolesterase	XM_009156743.1	XP_009154991	XP_009154991.1	XP_009154991.1	XP_009154991.1	ubiquitin thiolesterase	ubiquitin thiolesterase
XP_009155014.1	5970.XP_009155014.1	http://smart.embl.de/smart/DDt.cgi?smart=587:	Uncharacterized protein	20307360	20307360	684162273	GI:684162273	GeneID:20307360	GeneID:20307360	H6BQG0	H6BQG0_EXODN	HMPREF1120_02721	HMPREF1120_02721	Hypothetical protein	Uncharacterized protein	XM_009156766.1	XP_009155014	XP_009155014.1	XP_009155014.1	XP_009155014.1	hypothetical protein	hypothetical protein
XP_009155015.1	5970.XP_009155015.1	http://smart.embl.de/smart/DDt.cgi?smart=161:	Uncharacterized protein	20307361	20307361	684162275	GI:684162275	GeneID:20307361	GeneID:20307361	H6BQG1	H6BQG1_EXODN	HMPREF1120_02722	HMPREF1120_02722	Hypothetical protein	Uncharacterized protein	XM_009156767.1	XP_009155015	XP_009155015.1	XP_009155015.1	XP_009155015.1	hypothetical protein	hypothetical protein
XP_009155016.1	5970.XP_009155016.1	http://smart.embl.de/smart/DDt.cgi?smart=265:	Uncharacterized protein	20307362	20307362	684162277	GI:684162277	GeneID:20307362	GeneID:20307362	H6BQG2	H6BQG2_EXODN	HMPREF1120_02723	HMPREF1120_02723	Hypothetical protein	Uncharacterized protein	XM_009156768.1	XP_009155016	XP_009155016.1	XP_009155016.1	XP_009155016.1	hypothetical protein	hypothetical protein
XP_009155025.1	5970.XP_009155025.1	https://smart.embl.de/smart/DDvec.cgi?smart=987:Pfam_DNA_photolyase(52|218)+Pfam_FAD_binding_7(456|748)+	Cryptochrome	20307371	20307371	684162295	Cryptochrome	Cryptochrome	GI:684162295	GeneID:20307371	GeneID:20307371	H6BQH1	H6BQH1_EXODN	HMPREF1120_02732	HMPREF1120_02732	XM_009156777.1	XP_009155025	XP_009155025.1	XP_009155025.1	XP_009155025.1	cryptochrome	cryptochrome
XP_009155026.1	5970.XP_009155026.1	https://smart.embl.de/smart/DDvec.cgi?smart=1030:Pfam_Glyco_hydro_3(90|369)+Pfam_Glyco_hydro_3_C(429|685)+Fn3_like(813|879)+Pfam_PIR(929|943)+Pfam_PIR(945|959)+Pfam_PIR(961|977)+Pfam_PIR(980|996)+	Beta-glucosidase; Belongs to the glycosyl hydrolase 3 family	20307372	20307372	684162297	Beta-glucosidase	Beta-glucosidase	GI:684162297	GeneID:20307372	GeneID:20307372	H6BQH2	H6BQH2_EXODN	HMPREF1120_02733	HMPREF1120_02733	XM_009156778.1	XP_009155026	XP_009155026.1	XP_009155026.1	XP_009155026.1	beta-glucosidase	beta-glucosidase
XP_009155028.1	5970.XP_009155028.1	https://smart.embl.de/smart/DDvec.cgi?smart=834:SIGNAL(1|20)+Pfam_DUF5127(116|354)+Pfam_DUF4965(358|499)+Pfam_DUF4965(531|583)+Pfam_DUF1793(589|790)+	Uncharacterized protein	20307374	20307374	684162301	GI:684162301	GeneID:20307374	GeneID:20307374	H6BQH4	H6BQH4_EXODN	HMPREF1120_02735	HMPREF1120_02735	Hypothetical protein	Uncharacterized protein	XM_009156780.1	XP_009155028	XP_009155028.1	XP_009155028.1	XP_009155028.1	hypothetical protein	hypothetical protein
XP_009155034.1	5970.XP_009155034.1	https://smart.embl.de/smart/DDvec.cgi?smart=899:SIGNAL(1|21)+Pfam_PA(199|296)+TRANS(614|636)+RING(744|786)+	Uncharacterized protein	20307380	20307380	684162313	GI:684162313	GeneID:20307380	GeneID:20307380	H6BQN4	H6BQN4_EXODN	HMPREF1120_02741	HMPREF1120_02741	Hypothetical protein	Uncharacterized protein	XM_009156786.1	XP_009155034	XP_009155034.1	XP_009155034.1	XP_009155034.1	hypothetical protein	hypothetical protein
XP_009155047.1	5970.XP_009155047.1	https://smart.embl.de/smart/DDvec.cgi?smart=418:Pfam_Cu-oxidase_3(34|153)+Pfam_Cu-oxidase(159|309)+	Extracellular dihydrogeodin oxidase/laccase	20307393	20307393	684162339	Extracellular dihydrogeodin oxidase/laccase	Extracellular dihydrogeodin oxidase/laccase	GI:684162339	GeneID:20307393	GeneID:20307393	H6BQP7	H6BQP7_EXODN	HMPREF1120_02754	HMPREF1120_02754	XM_009156799.1	XP_009155047	XP_009155047.1	XP_009155047.1	XP_009155047.1	extracellular dihydrogeodin oxidase/laccase	extracellular dihydrogeodin oxidase/laccase
XP_009155049.1	5970.XP_009155049.1	https://smart.embl.de/smart/DDvec.cgi?smart=118:Pfam_Atg8(13|116)+	Autophagy-like protein 8; Belongs to the ATG8 family	20307395	20307395	684162343	Autophagy-like protein 8	Autophagy-related protein	GI:684162343	GeneID:20307395	GeneID:20307395	H6BQP9	H6BQP9_EXODN	HMPREF1120_02756	HMPREF1120_02756	XM_009156801.1	XP_009155049	XP_009155049.1	XP_009155049.1	XP_009155049.1	autophagy-like protein 8	autophagy-like protein 8
XP_009155050.1	5970.XP_009155050.1	https://smart.embl.de/smart/DDvec.cgi?smart=443:Pfam_Methyltransf_2(160|397)+	O-methyltransferase	20307396	20307396	684162345	GI:684162345	GeneID:20307396	GeneID:20307396	H6BQQ0	H6BQQ0_EXODN	HMPREF1120_02757	HMPREF1120_02757	O-methyltransferase	O-methyltransferase	O-methyltransferase	XM_009156802.1	XP_009155050	XP_009155050.1	XP_009155050.1	XP_009155050.1
XP_009155051.1	5970.XP_009155051.1	http://smart.embl.de/smart/DDt.cgi?smart=659:	Uncharacterized protein	20307397	20307397	684162347	GI:684162347	GeneID:20307397	GeneID:20307397	H6BQQ1	H6BQQ1_EXODN	HMPREF1120_02758	HMPREF1120_02758	Hypothetical protein	Uncharacterized protein	XM_009156803.1	XP_009155051	XP_009155051.1	XP_009155051.1	XP_009155051.1	hypothetical protein	hypothetical protein
XP_009155069.1	5970.XP_009155069.1	https://smart.embl.de/smart/DDvec.cgi?smart=443:Pfam_Oxidored_FMN(14|364)+	NADH oxidase	20307415	20307415	684162383	GI:684162383	GeneID:20307415	GeneID:20307415	H6BQR9	H6BQR9_EXODN	HMPREF1120_02776	HMPREF1120_02776	NADH oxidase	NADH oxidase	NADH oxidase	XM_009156821.1	XP_009155069	XP_009155069.1	XP_009155069.1	XP_009155069.1
XP_009155071.1	5970.XP_009155071.1	https://smart.embl.de/smart/DDvec.cgi?smart=458:Pfam_Thiolase_N(9|232)+Pfam_Thiolase_C(262|394)+	Sterol carrier protein 2; Belongs to the thiolase family	20307417	20307417	684162387	GI:684162387	GeneID:20307417	GeneID:20307417	H6BQS1	H6BQS1_EXODN	HMPREF1120_02778	HMPREF1120_02778	Sterol carrier protein 2	Sterol carrier protein 2	XM_009156823.1	XP_009155071	XP_009155071.1	XP_009155071.1	XP_009155071.1	sterol carrier protein 2	sterol carrier protein 2
XP_009155086.1	5970.XP_009155086.1	https://smart.embl.de/smart/DDvec.cgi?smart=445:Pfam_Peptidase_C15(29|142)+	Pyroglutamyl-peptidase	20307431	20307431	684162417	GI:684162417	GeneID:20307431	GeneID:20307431	H6BQZ0	H6BQZ0_EXODN	HMPREF1120_02792	HMPREF1120_02792	Pyroglutamyl-peptidase	Pyroglutamyl-peptidase	XM_009156838.1	XP_009155086	XP_009155086.1	XP_009155086.1	XP_009155086.1	pyroglutamyl-peptidase	pyroglutamyl-peptidase
XP_009155096.1	5970.XP_009155096.1	https://smart.embl.de/smart/DDvec.cgi?smart=574:Pfam_Rad52_Rad22(34|186)+	DNA repair and recombination protein RAD52	20307441	20307441	684162437	DNA repair and recombination protein RAD52	DNA repair and recombination protein RAD52	DNA repair and recombination protein RAD52	GI:684162437	GeneID:20307441	GeneID:20307441	H6BR00	H6BR00_EXODN	HMPREF1120_02802	HMPREF1120_02802	XM_009156848.1	XP_009155096	XP_009155096.1	XP_009155096.1	XP_009155096.1
XP_009155098.1	5970.XP_009155098.1	https://smart.embl.de/smart/DDvec.cgi?smart=566:GAL4(50|94)+	Uncharacterized protein	20307443	20307443	684162441	GI:684162441	GeneID:20307443	GeneID:20307443	H6BR02	H6BR02_EXODN	HMPREF1120_02804	HMPREF1120_02804	Hypothetical protein	Uncharacterized protein	XM_009156850.1	XP_009155098	XP_009155098.1	XP_009155098.1	XP_009155098.1	hypothetical protein	hypothetical protein
XP_009155128.1	5970.XP_009155128.1	http://smart.embl.de/smart/DDt.cgi?smart=577:	Uncharacterized protein	20307473	20307473	684162501	GI:684162501	GeneID:20307473	GeneID:20307473	H6BR32	H6BR32_EXODN	HMPREF1120_02834	HMPREF1120_02834	Hypothetical protein	Uncharacterized protein	XM_009156880.1	XP_009155128	XP_009155128.1	XP_009155128.1	XP_009155128.1	hypothetical protein	hypothetical protein
XP_009155138.1	5970.XP_009155138.1	http://smart.embl.de/smart/DDt.cgi?smart=608:	Uncharacterized protein	20307483	20307483	684162521	GI:684162521	GeneID:20307483	GeneID:20307483	H6BR96	H6BR96_EXODN	HMPREF1120_02844	HMPREF1120_02844	Hypothetical protein	Uncharacterized protein	XM_009156890.1	XP_009155138	XP_009155138.1	XP_009155138.1	XP_009155138.1	hypothetical protein	hypothetical protein
XP_009155147.1	5970.XP_009155147.1	https://smart.embl.de/smart/DDvec.cgi?smart=1201:UIM(349|368)+Pfam_Tyr-DNA_phospho(663|778)+Pfam_Tyr-DNA_phospho(784|1189)+	Uncharacterized protein	20307490	20307491	20307491	684162537	684162539	858893	GI:684162537	GI:684162539	GeneID:20307490	GeneID:20307491	GeneID:20307491	H6BRA6	H6BRA6_EXODN	HMPREF1120_02852	HMPREF1120_02852	Hypothetical protein	Uncharacterized protein	XM_009156900.1	XP_009155147	XP_009155147.1	XP_009155147.1	XP_009155147.1	XP_009155148.1	hypothetical protein	hypothetical protein	taxon:858893
XP_009155149.1	5970.XP_009155149.1	https://smart.embl.de/smart/DDvec.cgi?smart=345:Pfam_SARAF(9|345)+	Uncharacterized protein; Catalytic site [active]	197221	20307491	20307492	20307492	253552	265651	684162541	684162543	858893	CDD:197221	CDD:253552	CDD:265651	GI:684162541	GI:684162543	GeneID:20307491	GeneID:20307492	GeneID:20307492	H6BRA7	H6BRA7_EXODN	HMPREF1120_02853	HMPREF1120_02853	Hypothetical protein	Uncharacterized protein	XM_009156901.1	XP_009155149	XP_009155149.1	XP_009155149.1	XP_009155149.1	hypothetical protein	hypothetical protein	taxon:858893
XP_009155155.1	5970.XP_009155155.1	https://smart.embl.de/smart/DDvec.cgi?smart=622:LRR(305|327)+LRR(328|351)+	Uncharacterized protein	20307498	20307498	684162555	GI:684162555	GeneID:20307498	GeneID:20307498	H6BRB3	H6BRB3_EXODN	HMPREF1120_02859	HMPREF1120_02859	Hypothetical protein	Uncharacterized protein	XM_009156907.1	XP_009155155	XP_009155155.1	XP_009155155.1	XP_009155155.1	hypothetical protein	hypothetical protein
XP_009155159.1	5970.XP_009155159.1	https://smart.embl.de/smart/DDvec.cgi?smart=599:TRANS(10|27)+TRANS(32|54)+TRANS(74|96)+TRANS(153|175)+Pfam_SQS_PSY(295|583)+	Phytoene synthase	20307502	20307502	684162563	GI:684162563	GeneID:20307502	GeneID:20307502	H6BRB7	H6BRB7_EXODN	HMPREF1120_02863	HMPREF1120_02863	Phytoene synthase	Phytoene synthase	XM_009156911.1	XP_009155159	XP_009155159.1	XP_009155159.1	XP_009155159.1	phytoene synthase	phytoene synthase
XP_009155160.1	5970.XP_009155160.1	https://smart.embl.de/smart/DDvec.cgi?smart=714:Pfam_RPE65(22|635)+	Carotenoid cleavage dioxygenase	20307503	20307503	684162565	Carotenoid cleavage dioxygenase	Carotenoid cleavage dioxygenase	GI:684162565	GeneID:20307503	GeneID:20307503	H6BRB8	H6BRB8_EXODN	HMPREF1120_02864	HMPREF1120_02864	XM_009156912.1	XP_009155160	XP_009155160.1	XP_009155160.1	XP_009155160.1	carotenoid cleavage dioxygenase	carotenoid cleavage dioxygenase
XP_009155172.1	5970.XP_009155172.1	https://smart.embl.de/smart/DDvec.cgi?smart=741:WD40(247|285)+WD40(356|395)+WD40(398|439)+WD40(445|484)+WD40(523|568)+WD40(592|644)+	1-alkyl-2-acetylglycerophosphocholine esterase	1-alkyl-2-acetylglycerophosphocholine esterase	1-alkyl-2-acetylglycerophosphocholine esterase	1-alkyl-2-acetylglycerophosphocholine esterase	20307515	20307515	684162589	GI:684162589	GeneID:20307515	GeneID:20307515	H6BRD0	H6BRD0_EXODN	HMPREF1120_02876	HMPREF1120_02876	XM_009156924.1	XP_009155172	XP_009155172.1	XP_009155172.1	XP_009155172.1
XP_009155175.1	5970.XP_009155175.1	https://smart.embl.de/smart/DDvec.cgi?smart=812:COIL(21|55)+Fungal_trans(334|407)+	Uncharacterized protein	20307518	20307518	684162595	GI:684162595	GeneID:20307518	GeneID:20307518	H6BRD3	H6BRD3_EXODN	HMPREF1120_02879	HMPREF1120_02879	Hypothetical protein	Uncharacterized protein	XM_009156927.1	XP_009155175	XP_009155175.1	XP_009155175.1	XP_009155175.1	hypothetical protein	hypothetical protein
XP_009155176.1	5970.XP_009155176.1	https://smart.embl.de/smart/DDvec.cgi?smart=689:SIGNAL(1|20)+	Uncharacterized protein	20307519	20307519	684162597	GI:684162597	GeneID:20307519	GeneID:20307519	H6BRD4	H6BRD4_EXODN	HMPREF1120_02880	HMPREF1120_02880	Hypothetical protein	Uncharacterized protein	XM_009156928.1	XP_009155176	XP_009155176.1	XP_009155176.1	XP_009155176.1	hypothetical protein	hypothetical protein
XP_009155187.1	5970.XP_009155187.1	https://smart.embl.de/smart/DDvec.cgi?smart=677:SIGNAL(1|22)+Pfam_Metallophos(231|519)+	Sphingomyelin phosphodiesterase	20307530	20307530	684162619	GI:684162619	GeneID:20307530	GeneID:20307530	H6BRE5	H6BRE5_EXODN	HMPREF1120_02891	HMPREF1120_02891	Sphingomyelin phosphodiesterase	Sphingomyelin phosphodiesterase	XM_009156939.1	XP_009155187	XP_009155187.1	XP_009155187.1	XP_009155187.1	sphingomyelin phosphodiesterase	sphingomyelin phosphodiesterase
XP_009155196.1	5970.XP_009155196.1	http://smart.embl.de/smart/DDt.cgi?smart=359:	Uncharacterized protein	20307539	20307539	684162637	GI:684162637	GeneID:20307539	GeneID:20307539	H6BRK6	H6BRK6_EXODN	HMPREF1120_02900	HMPREF1120_02900	Hypothetical protein	Uncharacterized protein	XM_009156948.1	XP_009155196	XP_009155196.1	XP_009155196.1	XP_009155196.1	hypothetical protein	hypothetical protein
XP_009155198.1	5970.XP_009155198.1	https://smart.embl.de/smart/DDvec.cgi?smart=473:Pfam_DAO(35|428)+	Uncharacterized protein	20307541	20307541	684162641	GI:684162641	GeneID:20307541	GeneID:20307541	H6BRK8	H6BRK8_EXODN	HMPREF1120_02902	HMPREF1120_02902	Hypothetical protein	Uncharacterized protein	XM_009156950.1	XP_009155198	XP_009155198.1	XP_009155198.1	XP_009155198.1	hypothetical protein	hypothetical protein
XP_009155200.1	5970.XP_009155200.1	https://smart.embl.de/smart/DDvec.cgi?smart=302:Pfam_SIMPL(16|296)+	Uncharacterized protein	20307543	20307543	684162645	GI:684162645	GeneID:20307543	GeneID:20307543	H6BRK9	H6BRK9_EXODN	HMPREF1120_02904	HMPREF1120_02904	Hypothetical protein	Uncharacterized protein	XM_009156952.1	XP_009155200	XP_009155200.1	XP_009155200.1	XP_009155200.1	hypothetical protein	hypothetical protein
XP_009155204.1	5970.XP_009155204.1	https://smart.embl.de/smart/DDvec.cgi?smart=335:DnaJ(29|87)+	Uncharacterized protein	20307547	20307547	684162653	GI:684162653	GeneID:20307547	GeneID:20307547	H6BRL4	H6BRL4_EXODN	HMPREF1120_02908	HMPREF1120_02908	Hypothetical protein	Uncharacterized protein	XM_009156956.1	XP_009155204	XP_009155204.1	XP_009155204.1	XP_009155204.1	hypothetical protein	hypothetical protein
XP_009155212.1	5970.XP_009155212.1	https://smart.embl.de/smart/DDvec.cgi?smart=533:TRANS(216|238)+RING(330|372)+	Uncharacterized protein	20307555	20307555	684162669	GI:684162669	GeneID:20307555	GeneID:20307555	H6BRM1	H6BRM1_EXODN	HMPREF1120_02916	HMPREF1120_02916	Hypothetical protein	Uncharacterized protein	XM_009156964.1	XP_009155212	XP_009155212.1	XP_009155212.1	XP_009155212.1	hypothetical protein	hypothetical protein
XP_009155218.1	5970.XP_009155218.1	https://smart.embl.de/smart/DDvec.cgi?smart=597:Pfam_zf-NPL4(137|281)+Pfam_NPL4(284|593)+	Uncharacterized protein	20307561	20307561	684162681	GI:684162681	GeneID:20307561	GeneID:20307561	H6BRM8	H6BRM8_EXODN	HMPREF1120_02922	HMPREF1120_02922	Hypothetical protein	Uncharacterized protein	XM_009156970.1	XP_009155218	XP_009155218.1	XP_009155218.1	XP_009155218.1	hypothetical protein	hypothetical protein
XP_009155231.1	5970.XP_009155231.1	https://smart.embl.de/smart/DDvec.cgi?smart=276:SIGNAL(1|18)+TRANS(132|154)+TRANS(258|275)+	Uncharacterized protein	20307574	20307574	684162707	GI:684162707	GeneID:20307574	GeneID:20307574	H6BRP1	H6BRP1_EXODN	HMPREF1120_02935	HMPREF1120_02935	Hypothetical protein	Uncharacterized protein	XM_009156983.1	XP_009155231	XP_009155231.1	XP_009155231.1	XP_009155231.1	hypothetical protein	hypothetical protein
XP_009155234.1	5970.XP_009155234.1	https://smart.embl.de/smart/DDvec.cgi?smart=636:Pfam_Sugar_tr(115|580)+	MFS transporter, SP family, galactose:H+ symporter; Belongs to the major facilitator superfamily. Sugar transporter (TC 2.A.1.1) family	20307577	20307577	684162713	GI:684162713	GeneID:20307577	GeneID:20307577	H6BRP4	H6BRP4_EXODN	HMPREF1120_02938	HMPREF1120_02938	XM_009156986.1	XP_009155234	XP_009155234.1	XP_009155234.1	XP_009155234.1
XP_009155249.1	5970.XP_009155249.1	https://smart.embl.de/smart/DDvec.cgi?smart=416:RING(258|298)+	Uncharacterized protein	20307591	20307591	684162743	GI:684162743	GeneID:20307591	GeneID:20307591	H6BRW0	H6BRW0_EXODN	HMPREF1120_02952	HMPREF1120_02952	Hypothetical protein	Uncharacterized protein	XM_009157001.1	XP_009155249	XP_009155249.1	XP_009155249.1	XP_009155249.1	hypothetical protein	hypothetical protein
XP_009155300.1	5970.XP_009155300.1	http://smart.embl.de/smart/DDt.cgi?smart=650:	Uncharacterized protein	20307641	20307641	684162849	GI:684162849	GeneID:20307641	GeneID:20307641	H6BUA9	H6BUA9_EXODN	HMPREF1120_03002	HMPREF1120_03002	Hypothetical protein	Uncharacterized protein	XM_009157052.1	XP_009155300	XP_009155300.1	XP_009155300.1	XP_009155300.1	hypothetical protein	hypothetical protein
XP_009155378.1	5970.XP_009155378.1	https://smart.embl.de/smart/DDvec.cgi?smart=1025:FACT-Spt16_Nlob(6|168)+Pfam_Peptidase_M24(181|418)+COIL(471|503)+SPT16(543|693)+Rtt106(816|906)+	X-Pro aminopeptidase	20307715	20307715	684163005	GI:684163005	GeneID:20307715	GeneID:20307715	H6BUP2	H6BUP2_EXODN	HMPREF1120_03076	HMPREF1120_03076	X-Pro aminopeptidase	X-Pro aminopeptidase	X-Pro aminopeptidase	XM_009157130.1	XP_009155378	XP_009155378.1	XP_009155378.1	XP_009155378.1
XP_009155412.1	5970.XP_009155412.1	https://smart.embl.de/smart/DDvec.cgi?smart=1308:Pfam_RdRP(404|1051)+	RNA-directed RNA polymerase	20307749	20307749	684163073	GI:684163073	GeneID:20307749	GeneID:20307749	H6BUY1	H6BUY1_EXODN	HMPREF1120_03110	HMPREF1120_03110	RNA-dependent RNA polymerase	RNA-directed RNA polymerase	RNA-directed RNA polymerase	XM_009157164.1	XP_009155412	XP_009155412.1	XP_009155412.1	XP_009155412.1
XP_009155416.1	5970.XP_009155416.1	https://smart.embl.de/smart/DDvec.cgi?smart=1276:TRANS(7|29)+	Uncharacterized protein	20307753	20307753	684163081	GI:684163081	GeneID:20307753	GeneID:20307753	H6BUY5	H6BUY5_EXODN	HMPREF1120_03114	HMPREF1120_03114	Hypothetical protein	Uncharacterized protein	XM_009157168.1	XP_009155416	XP_009155416.1	XP_009155416.1	XP_009155416.1	hypothetical protein	hypothetical protein
XP_009155455.1	5970.XP_009155455.1	https://smart.embl.de/smart/DDvec.cgi?smart=632:COIL(83|115)+	Uncharacterized protein	20307791	20307791	684163159	GI:684163159	GeneID:20307791	GeneID:20307791	H6BV80	H6BV80_EXODN	HMPREF1120_03152	HMPREF1120_03152	Hypothetical protein	Uncharacterized protein	XM_009157207.1	XP_009155455	XP_009155455.1	XP_009155455.1	XP_009155455.1	hypothetical protein	hypothetical protein
XP_009155456.1	5970.XP_009155456.1	https://smart.embl.de/smart/DDvec.cgi?smart=438:Pfam_DUF4243(50|376)+	Uncharacterized protein	20307792	20307792	684163161	GI:684163161	GeneID:20307792	GeneID:20307792	H6BV81	H6BV81_EXODN	HMPREF1120_03153	HMPREF1120_03153	Hypothetical protein	Uncharacterized protein	XM_009157208.1	XP_009155456	XP_009155456.1	XP_009155456.1	XP_009155456.1	hypothetical protein	hypothetical protein
XP_009155457.1	5970.XP_009155457.1	http://smart.embl.de/smart/DDt.cgi?smart=260:	Uncharacterized protein	20307793	20307793	684163163	GI:684163163	GeneID:20307793	GeneID:20307793	H6BV82	H6BV82_EXODN	HMPREF1120_03154	HMPREF1120_03154	Hypothetical protein	Uncharacterized protein	XM_009157209.1	XP_009155457	XP_009155457.1	XP_009155457.1	XP_009155457.1	hypothetical protein	hypothetical protein
XP_009155470.1	5970.XP_009155470.1	https://smart.embl.de/smart/DDvec.cgi?smart=326:TRANS(12|34)+Pfam_4HBT_2(83|257)+	Uncharacterized protein	20307806	20307806	684163189	GI:684163189	GeneID:20307806	GeneID:20307806	H6BV95	H6BV95_EXODN	HMPREF1120_03167	HMPREF1120_03167	Hypothetical protein	Uncharacterized protein	XM_009157222.1	XP_009155470	XP_009155470.1	XP_009155470.1	XP_009155470.1	hypothetical protein	hypothetical protein
XP_009155485.1	5970.XP_009155485.1	http://smart.embl.de/smart/DDt.cgi?smart=486:	Uncharacterized protein	20307821	20307821	684163219	GI:684163219	GeneID:20307821	GeneID:20307821	H6BVB0	H6BVB0_EXODN	HMPREF1120_03182	HMPREF1120_03182	Hypothetical protein	Uncharacterized protein	XM_009157237.1	XP_009155485	XP_009155485.1	XP_009155485.1	XP_009155485.1	hypothetical protein	hypothetical protein
XP_009155497.1	5970.XP_009155497.1	https://smart.embl.de/smart/DDvec.cgi?smart=532:Pfam_AA_permease(51|503)+	Uncharacterized protein	20307831	20307831	684163243	GI:684163243	GeneID:20307831	GeneID:20307831	H6BVH7	H6BVH7_EXODN	HMPREF1120_03192	HMPREF1120_03192	Hypothetical protein	Uncharacterized protein	XM_009157249.1	XP_009155497	XP_009155497.1	XP_009155497.1	XP_009155497.1	hypothetical protein	hypothetical protein
XP_009155500.1	5970.XP_009155500.1	https://smart.embl.de/smart/DDvec.cgi?smart=328:Pfam_NAD_binding_10(8|211)+	Phosphoserine aminotransferase	20307834	20307834	684163249	GI:684163249	GeneID:20307834	GeneID:20307834	H6BVI0	H6BVI0_EXODN	HMPREF1120_03195	HMPREF1120_03195	Phosphoserine aminotransferase	Phosphoserine aminotransferase	XM_009157252.1	XP_009155500	XP_009155500.1	XP_009155500.1	XP_009155500.1	phosphoserine aminotransferase	phosphoserine aminotransferase
XP_009155501.1	5970.XP_009155501.1	https://smart.embl.de/smart/DDvec.cgi?smart=523:Pfam_AA_permease(33|485)+	Uncharacterized protein	20307835	20307835	684163251	GI:684163251	GeneID:20307835	GeneID:20307835	H6BVI1	H6BVI1_EXODN	HMPREF1120_03196	HMPREF1120_03196	Hypothetical protein	Uncharacterized protein	XM_009157253.1	XP_009155501	XP_009155501.1	XP_009155501.1	XP_009155501.1	hypothetical protein	hypothetical protein
XP_009155503.1	5970.XP_009155503.1	https://smart.embl.de/smart/DDvec.cgi?smart=455:Pfam_FAD_binding_3(269|343)+	Salicylate hydroxylase	20307837	20307837	684163255	GI:684163255	GeneID:20307837	GeneID:20307837	H6BVI3	H6BVI3_EXODN	HMPREF1120_03198	HMPREF1120_03198	Salicylate hydroxylase	Salicylate hydroxylase	XM_009157255.1	XP_009155503	XP_009155503.1	XP_009155503.1	XP_009155503.1	salicylate hydroxylase	salicylate hydroxylase
XP_009155504.1	5970.XP_009155504.1	https://smart.embl.de/smart/DDvec.cgi?smart=495:Pfam_NAD_binding_8(43|106)+	Flavin containing amine oxidase	20307838	20307838	684163257	Amine oxidase	Flavin containing amine oxidase	GI:684163257	GeneID:20307838	GeneID:20307838	H6BVI4	H6BVI4_EXODN	HMPREF1120_03199	HMPREF1120_03199	XM_009157256.1	XP_009155504	XP_009155504.1	XP_009155504.1	XP_009155504.1	flavin containing amine oxidase	flavin containing amine oxidase
XP_009155513.1	5970.XP_009155513.1	https://smart.embl.de/smart/DDvec.cgi?smart=295:WW(14|47)+	Uncharacterized protein	20307847	20307847	684163275	GI:684163275	GeneID:20307847	GeneID:20307847	H6BVJ3	H6BVJ3_EXODN	HMPREF1120_03208	HMPREF1120_03208	Hypothetical protein	Uncharacterized protein	XM_009157265.1	XP_009155513	XP_009155513.1	XP_009155513.1	XP_009155513.1	hypothetical protein	hypothetical protein
XP_009155535.1	5970.XP_009155535.1	https://smart.embl.de/smart/DDvec.cgi?smart=536:TRANS(159|181)+COIL(368|397)+	Uncharacterized protein	20307869	20307869	684163319	GI:684163319	GeneID:20307869	GeneID:20307869	H6BVL5	H6BVL5_EXODN	HMPREF1120_03230	HMPREF1120_03230	Hypothetical protein	Uncharacterized protein	XM_009157287.1	XP_009155535	XP_009155535.1	XP_009155535.1	XP_009155535.1	hypothetical protein	hypothetical protein
XP_009155572.1	5970.XP_009155572.1	https://smart.embl.de/smart/DDvec.cgi?smart=295:Pfam_SnoaL_4(20|165)+	Uncharacterized protein	20307903	20307903	684163393	GI:684163393	GeneID:20307903	GeneID:20307903	H6BVV7	H6BVV7_EXODN	HMPREF1120_03264	HMPREF1120_03264	Hypothetical protein	Uncharacterized protein	XM_009157324.1	XP_009155572	XP_009155572.1	XP_009155572.1	XP_009155572.1	hypothetical protein	hypothetical protein
XP_009155607.1	5970.XP_009155607.1	https://smart.embl.de/smart/DDvec.cgi?smart=197:SIGNAL(1|21)+	Uncharacterized protein	20307935	20307935	684163463	GI:684163463	GeneID:20307935	GeneID:20307935	H6BW46	H6BW46_EXODN	HMPREF1120_03296	HMPREF1120_03296	Hypothetical protein	Uncharacterized protein	XM_009157359.1	XP_009155607	XP_009155607.1	XP_009155607.1	XP_009155607.1	hypothetical protein	hypothetical protein
XP_009155608.1	5970.XP_009155608.1	https://smart.embl.de/smart/DDvec.cgi?smart=182:Pfam_Cupin_2(89|157)+	Uncharacterized protein	20307936	20307936	684163465	GI:684163465	GeneID:20307936	GeneID:20307936	H6BW47	H6BW47_EXODN	HMPREF1120_03297	HMPREF1120_03297	Hypothetical protein	Uncharacterized protein	XM_009157360.1	XP_009155608	XP_009155608.1	XP_009155608.1	XP_009155608.1	hypothetical protein	hypothetical protein
XP_009155616.1	5970.XP_009155616.1	https://smart.embl.de/smart/DDvec.cgi?smart=1344:Pfam_POT1(998|1144)+	Uncharacterized protein	20307944	20307944	684163481	GI:684163481	GeneID:20307944	GeneID:20307944	H6BW55	H6BW55_EXODN	HMPREF1120_03305	HMPREF1120_03305	Hypothetical protein	Uncharacterized protein	XM_009157368.1	XP_009155616	XP_009155616.1	XP_009155616.1	XP_009155616.1	hypothetical protein	hypothetical protein
XP_009155628.1	5970.XP_009155628.1	https://smart.embl.de/smart/DDvec.cgi?smart=849:Pfam_Pkinase(459|788)+	Uncharacterized protein	20307956	20307956	684163505	GI:684163505	GeneID:20307956	GeneID:20307956	H6BW67	H6BW67_EXODN	HMPREF1120_03317	HMPREF1120_03317	Hypothetical protein	Uncharacterized protein	XM_009157380.1	XP_009155628	XP_009155628.1	XP_009155628.1	XP_009155628.1	hypothetical protein	hypothetical protein
XP_009155634.1	5970.XP_009155634.1	https://smart.embl.de/smart/DDvec.cgi?smart=1023:Pfam_2OG-FeII_Oxy_3(133|223)+	Uncharacterized protein	20307962	20307962	684163517	GI:684163517	GeneID:20307962	GeneID:20307962	H6BW73	H6BW73_EXODN	HMPREF1120_03323	HMPREF1120_03323	Hypothetical protein	Uncharacterized protein	XM_009157386.1	XP_009155634	XP_009155634.1	XP_009155634.1	XP_009155634.1	hypothetical protein	hypothetical protein
XP_009155640.1	5970.XP_009155640.1	https://smart.embl.de/smart/DDvec.cgi?smart=852:Pfam_Helicase_C_3(109|232)+DEXDc(337|518)+HELICc(595|673)+	DNA excision repair protein ERCC-3	20307968	20307968	684163529	DNA excision repair protein ERCC-3	DNA excision repair protein ERCC-3	DNA excision repair protein ERCC-3	GI:684163529	GeneID:20307968	GeneID:20307968	H6BW79	H6BW79_EXODN	HMPREF1120_03329	HMPREF1120_03329	XM_009157392.1	XP_009155640	XP_009155640.1	XP_009155640.1	XP_009155640.1
XP_009155664.1	5970.XP_009155664.1	https://smart.embl.de/smart/DDvec.cgi?smart=503:SIGNAL(1|18)+Pfam_His_Phos_2(40|351)+TRANS(443|465)+	Acid phosphatase; Belongs to the histidine acid phosphatase family	20307990	20307990	684163577	Acid phosphatase	Acid phosphatase	GI:684163577	GeneID:20307990	GeneID:20307990	H6BWF7	H6BWF7_EXODN	HMPREF1120_03351	HMPREF1120_03351	XM_009157416.1	XP_009155664	XP_009155664.1	XP_009155664.1	XP_009155664.1	acid phosphatase	acid phosphatase
XP_009155671.1	5970.XP_009155671.1	https://smart.embl.de/smart/DDvec.cgi?smart=611:GAL4(21|64)+Pfam_DUF3425(486|605)+	Uncharacterized protein	20307994	20307994	684163591	GI:684163591	GeneID:20307994	GeneID:20307994	H6BWG4	H6BWG4_EXODN	HMPREF1120_03355	HMPREF1120_03355	Hypothetical protein	Uncharacterized protein	XM_009157423.1	XP_009155671	XP_009155671.1	XP_009155671.1	XP_009155671.1	hypothetical protein	hypothetical protein
XP_009155683.1	5970.XP_009155683.1	https://smart.embl.de/smart/DDvec.cgi?smart=195:COIL(58|93)+	Uncharacterized protein	20308006	20308006	684163615	GI:684163615	GeneID:20308006	GeneID:20308006	H6BWH6	H6BWH6_EXODN	HMPREF1120_03367	HMPREF1120_03367	Hypothetical protein	Uncharacterized protein	XM_009157435.1	XP_009155683	XP_009155683.1	XP_009155683.1	XP_009155683.1	hypothetical protein	hypothetical protein
XP_009155689.1	5970.XP_009155689.1	https://smart.embl.de/smart/DDvec.cgi?smart=706:RING(189|239)+COIL(523|556)+	Uncharacterized protein	20308012	20308012	684163627	GI:684163627	GeneID:20308012	GeneID:20308012	H6BWI2	H6BWI2_EXODN	HMPREF1120_03373	HMPREF1120_03373	Hypothetical protein	Uncharacterized protein	XM_009157441.1	XP_009155689	XP_009155689.1	XP_009155689.1	XP_009155689.1	hypothetical protein	hypothetical protein
XP_009155698.1	5970.XP_009155698.1	https://smart.embl.de/smart/DDvec.cgi?smart=405:Pfam_UBA_4(8|50)+SEP(206|299)+UBX(322|403)+	Uncharacterized protein	20308021	20308021	684163645	GI:684163645	GeneID:20308021	GeneID:20308021	H6BWJ1	H6BWJ1_EXODN	HMPREF1120_03382	HMPREF1120_03382	Hypothetical protein	Uncharacterized protein	XM_009157450.1	XP_009155698	XP_009155698.1	XP_009155698.1	XP_009155698.1	hypothetical protein	hypothetical protein
XP_009155701.1	5970.XP_009155701.1	https://smart.embl.de/smart/DDvec.cgi?smart=702:Pfam_AMP-binding(111|563)+	acetoacetate-CoA ligase	20308024	20308024	684163651	Acetoacetate-CoA ligase	GI:684163651	GeneID:20308024	GeneID:20308024	H6BWJ4	H6BWJ4_EXODN	HMPREF1120_03385	HMPREF1120_03385	XM_009157453.1	XP_009155701	XP_009155701.1	XP_009155701.1	XP_009155701.1	acetoacetate-CoA ligase	acetoacetate-CoA ligase
XP_009155702.1	5970.XP_009155702.1	http://smart.embl.de/smart/DDt.cgi?smart=128:	Uncharacterized protein	20308025	20308025	684163653	GI:684163653	GeneID:20308025	GeneID:20308025	H6BWJ5	H6BWJ5_EXODN	HMPREF1120_03386	HMPREF1120_03386	Hypothetical protein	Uncharacterized protein	XM_009157454.1	XP_009155702	XP_009155702.1	XP_009155702.1	XP_009155702.1	hypothetical protein	hypothetical protein
XP_009155703.1	5970.XP_009155703.1	http://smart.embl.de/smart/DDt.cgi?smart=438:	Uncharacterized protein	20308026	20308026	684163655	GI:684163655	GeneID:20308026	GeneID:20308026	H6BWJ6	H6BWJ6_EXODN	HMPREF1120_03387	HMPREF1120_03387	Hypothetical protein	Uncharacterized protein	XM_009157455.1	XP_009155703	XP_009155703.1	XP_009155703.1	XP_009155703.1	hypothetical protein	hypothetical protein
XP_009155704.1	5970.XP_009155704.1	https://smart.embl.de/smart/DDvec.cgi?smart=899:GAL4(213|257)+Fungal_trans(493|577)+	Uncharacterized protein	20308027	20308027	684163657	GI:684163657	GeneID:20308027	GeneID:20308027	H6BWJ7	H6BWJ7_EXODN	HMPREF1120_03388	HMPREF1120_03388	Hypothetical protein	Uncharacterized protein	XM_009157456.1	XP_009155704	XP_009155704.1	XP_009155704.1	XP_009155704.1	hypothetical protein	hypothetical protein
XP_009155710.1	5970.XP_009155710.1	https://smart.embl.de/smart/DDvec.cgi?smart=289:TRANS(212|234)+	PTH2 family peptidyl-tRNA hydrolase	20308033	20308033	684163669	GI:684163669	GeneID:20308033	GeneID:20308033	H6BWQ8	H6BWQ8_EXODN	HMPREF1120_03394	HMPREF1120_03394	PTH2 family peptidyl-tRNA hydrolase	PTH2 family peptidyl-tRNA hydrolase	PTH2 family peptidyl-tRNA hydrolase	XM_009157462.1	XP_009155710	XP_009155710.1	XP_009155710.1	XP_009155710.1
XP_009155728.1	5970.XP_009155728.1	http://smart.embl.de/smart/DDt.cgi?smart=663:	Uncharacterized protein	20308050	20308050	684163705	GI:684163705	GeneID:20308050	GeneID:20308050	H6BWS6	H6BWS6_EXODN	HMPREF1120_03411	HMPREF1120_03411	Hypothetical protein	Uncharacterized protein	XM_009157480.1	XP_009155728	XP_009155728.1	XP_009155728.1	XP_009155728.1	hypothetical protein	hypothetical protein
XP_009155734.1	5970.XP_009155734.1	https://smart.embl.de/smart/DDvec.cgi?smart=808:RWD(14|166)+RING(204|254)+IBR(294|398)+RING(424|453)+	Uncharacterized protein	20308056	20308056	684163717	GI:684163717	GeneID:20308056	GeneID:20308056	H6BWT2	H6BWT2_EXODN	HMPREF1120_03417	HMPREF1120_03417	Hypothetical protein	Uncharacterized protein	XM_009157486.1	XP_009155734	XP_009155734.1	XP_009155734.1	XP_009155734.1	hypothetical protein	hypothetical protein
XP_009155741.1	5970.XP_009155741.1	https://smart.embl.de/smart/DDvec.cgi?smart=1143:DEXDc(254|447)+HELICc(643|734)+	Fanconi anemia group M protein	20308062	20308062	684163731	Fanconi anemia group M protein	Fanconi anemia group M protein	GI:684163731	GeneID:20308062	GeneID:20308062	H6BWT9	H6BWT9_EXODN	HMPREF1120_03423	HMPREF1120_03423	XM_009157493.1	XP_009155741	XP_009155741.1	XP_009155741.1	XP_009155741.1	fanconi anemia group M protein	fanconi anemia group M protein
XP_009155770.1	5970.XP_009155770.1	https://smart.embl.de/smart/DDvec.cgi?smart=651:Pfam_UPF0061(84|617)+	Uncharacterized protein	20308090	20308090	684163789	GI:684163789	GeneID:20308090	GeneID:20308090	H6BX23	H6BX23_EXODN	HMPREF1120_03451	HMPREF1120_03451	Hypothetical protein	Uncharacterized protein	XM_009157522.1	XP_009155770	XP_009155770.1	XP_009155770.1	XP_009155770.1	hypothetical protein	hypothetical protein
XP_009155772.1	5970.XP_009155772.1	https://smart.embl.de/smart/DDvec.cgi?smart=358:Aldolase_II(56|285)+	Uncharacterized protein	20308092	20308092	684163793	GI:684163793	GeneID:20308092	GeneID:20308092	H6BX25	H6BX25_EXODN	HMPREF1120_03453	HMPREF1120_03453	Hypothetical protein	Uncharacterized protein	XM_009157524.1	XP_009155772	XP_009155772.1	XP_009155772.1	XP_009155772.1	hypothetical protein	hypothetical protein
XP_009155773.1	5970.XP_009155773.1	https://smart.embl.de/smart/DDvec.cgi?smart=83:Pfam_Con-6(4|36)+Pfam_Con-6(51|83)+	Uncharacterized protein	20308093	20308093	684163795	GI:684163795	GeneID:20308093	GeneID:20308093	H6BX26	H6BX26_EXODN	HMPREF1120_03454	HMPREF1120_03454	Hypothetical protein	Uncharacterized protein	XM_009157525.1	XP_009155773	XP_009155773.1	XP_009155773.1	XP_009155773.1	hypothetical protein	hypothetical protein
XP_009155790.1	5970.XP_009155790.1	https://smart.embl.de/smart/DDvec.cgi?smart=1470:PH(274|374)+GRAM(775|841)+Pfam_Glyco_transf_28(962|1097)+	Sterol 3beta-glucosyltransferase	20308109	20308109	684163829	GI:684163829	GeneID:20308109	GeneID:20308109	H6BX43	H6BX43_EXODN	HMPREF1120_03470	HMPREF1120_03470	Sterol 3beta-glucosyltransferase	Sterol 3beta-glucosyltransferase	XM_009157542.1	XP_009155790	XP_009155790.1	XP_009155790.1	XP_009155790.1	sterol 3beta-glucosyltransferase	sterol 3beta-glucosyltransferase
XP_009155794.1	5970.XP_009155794.1	http://smart.embl.de/smart/DDt.cgi?smart=169:	Uncharacterized protein	20308113	20308113	684163837	GI:684163837	GeneID:20308113	GeneID:20308113	H6BX47	H6BX47_EXODN	HMPREF1120_03474	HMPREF1120_03474	Hypothetical protein	Uncharacterized protein	XM_009157546.1	XP_009155794	XP_009155794.1	XP_009155794.1	XP_009155794.1	hypothetical protein	hypothetical protein
XP_009155804.1	5970.XP_009155804.1	https://smart.embl.de/smart/DDvec.cgi?smart=681:ZnF_C2H2(129|151)+ZnF_C2H2(157|179)+	Cys2His2 zinc finger developmental/cell cycle regulator	20308123	20308123	684163857	GI:684163857	GeneID:20308123	GeneID:20308123	H6BX57	H6BX57_EXODN	HMPREF1120_03484	HMPREF1120_03484	XM_009157556.1	XP_009155804	XP_009155804.1	XP_009155804.1	XP_009155804.1
XP_009155825.1	5970.XP_009155825.1	https://smart.embl.de/smart/DDvec.cgi?smart=486:Pfam_DUF1917(41|422)+	Uncharacterized protein	20308143	20308143	684163899	GI:684163899	GeneID:20308143	GeneID:20308143	H6BXD3	H6BXD3_EXODN	HMPREF1120_03504	HMPREF1120_03504	Hypothetical protein	Uncharacterized protein	XM_009157577.1	XP_009155825	XP_009155825.1	XP_009155825.1	XP_009155825.1	hypothetical protein	hypothetical protein
XP_009155865.1	5970.XP_009155865.1	https://smart.embl.de/smart/DDvec.cgi?smart=546:Pfam_Carbpep_Y_N(1|102)+Pfam_Peptidase_S10(132|543)+	Carboxypeptidase C; Belongs to the peptidase S10 family	20308181	20308181	684163979	Carboxypeptidase	Carboxypeptidase C	GI:684163979	GeneID:20308181	GeneID:20308181	H6BXH3	H6BXH3_EXODN	HMPREF1120_03542	HMPREF1120_03542	XM_009157617.1	XP_009155865	XP_009155865.1	XP_009155865.1	XP_009155865.1	carboxypeptidase C	carboxypeptidase C
XP_009155867.1	5970.XP_009155867.1	https://smart.embl.de/smart/DDvec.cgi?smart=358:Pfam_ADH_N(34|145)+Pfam_ADH_zinc_N(187|318)+	Alcohol dehydrogenase 3	20308183	20308183	684163983	Alcohol dehydrogenase 3	Alcohol dehydrogenase 3	GI:684163983	GeneID:20308183	GeneID:20308183	H6BXH5	H6BXH5_EXODN	HMPREF1120_03544	HMPREF1120_03544	XM_009157619.1	XP_009155867	XP_009155867.1	XP_009155867.1	XP_009155867.1	alcohol dehydrogenase 3	alcohol dehydrogenase 3
XP_009155868.1	5970.XP_009155868.1	https://smart.embl.de/smart/DDvec.cgi?smart=491:Pfam_Aldedh(23|487)+	Vanillin dehydrogenase; Belongs to the aldehyde dehydrogenase family	20308184	20308184	684163985	GI:684163985	GeneID:20308184	GeneID:20308184	H6BXH6	H6BXH6_EXODN	HMPREF1120_03545	HMPREF1120_03545	Vanillin dehydrogenase	Vanillin dehydrogenase	XM_009157620.1	XP_009155868	XP_009155868.1	XP_009155868.1	XP_009155868.1	vanillin dehydrogenase	vanillin dehydrogenase
XP_009155891.1	5970.XP_009155891.1	https://smart.embl.de/smart/DDvec.cgi?smart=965:CHROMO(26|86)+Pfam_MRG(769|955)+	Mortality factor 4-like protein 1	20308205	20308205	684164031	GI:684164031	GeneID:20308205	GeneID:20308205	H6BTK3	H6BTK3_EXODN	HMPREF1120_03566	HMPREF1120_03566	Mortality factor 4-like protein 1	Mortality factor 4-like protein 1	XM_009157643.1	XP_009155891	XP_009155891.1	XP_009155891.1	XP_009155891.1	mortality factor 4-like protein 1	mortality factor 4-like protein 1
XP_009155907.1	5970.XP_009155907.1	https://smart.embl.de/smart/DDvec.cgi?smart=593:Pfam_NAD_binding_8(20|91)+TRANS(140|159)+TRANS(467|489)+TRANS(504|521)+	Uncharacterized protein	20308219	20308219	684164063	GI:684164063	GeneID:20308219	GeneID:20308219	H6BTL9	H6BTL9_EXODN	HMPREF1120_03580	HMPREF1120_03580	Hypothetical protein	Uncharacterized protein	XM_009157659.1	XP_009155907	XP_009155907.1	XP_009155907.1	XP_009155907.1	hypothetical protein	hypothetical protein
XP_009155914.1	5970.XP_009155914.1	https://smart.embl.de/smart/DDvec.cgi?smart=277:Pfam_Acetyltransf_7(167|245)+	Uncharacterized protein	20308226	20308226	684164077	GI:684164077	GeneID:20308226	GeneID:20308226	H6BTM6	H6BTM6_EXODN	HMPREF1120_03587	HMPREF1120_03587	Hypothetical protein	Uncharacterized protein	XM_009157666.1	XP_009155914	XP_009155914.1	XP_009155914.1	XP_009155914.1	hypothetical protein	hypothetical protein
XP_009155915.1	5970.XP_009155915.1	https://smart.embl.de/smart/DDvec.cgi?smart=371:Pfam_EI24(18|292)+	Uncharacterized protein	20308227	20308227	684164079	GI:684164079	GeneID:20308227	GeneID:20308227	H6BTM7	H6BTM7_EXODN	HMPREF1120_03588	HMPREF1120_03588	Hypothetical protein	Uncharacterized protein	XM_009157667.1	XP_009155915	XP_009155915.1	XP_009155915.1	XP_009155915.1	hypothetical protein	hypothetical protein
XP_009155929.1	5970.XP_009155929.1	https://smart.embl.de/smart/DDvec.cgi?smart=486:Pfam_IFRD(50|380)+	Uncharacterized protein	20308241	20308241	684164107	GI:684164107	GeneID:20308241	GeneID:20308241	H6BTP1	H6BTP1_EXODN	HMPREF1120_03602	HMPREF1120_03602	Hypothetical protein	Uncharacterized protein	XM_009157681.1	XP_009155929	XP_009155929.1	XP_009155929.1	XP_009155929.1	hypothetical protein	hypothetical protein
XP_009155930.1	5970.XP_009155930.1	https://smart.embl.de/smart/DDvec.cgi?smart=818:ZnF_ZZ(211|257)+ZnF_ZZ(302|346)+ZnF_ZZ(373|418)+ZnF_ZZ(434|485)+Pfam_N_BRCA1_IG(579|692)+	Uncharacterized protein	20308242	20308242	684164109	GI:684164109	GeneID:20308242	GeneID:20308242	H6BTP2	H6BTP2_EXODN	HMPREF1120_03603	HMPREF1120_03603	Hypothetical protein	Uncharacterized protein	XM_009157682.1	XP_009155930	XP_009155930.1	XP_009155930.1	XP_009155930.1	hypothetical protein	hypothetical protein
XP_009155936.1	5970.XP_009155936.1	http://smart.embl.de/smart/DDt.cgi?smart=425:	Uncharacterized protein	20308248	20308248	684164121	GI:684164121	GeneID:20308248	GeneID:20308248	H6BTP8	H6BTP8_EXODN	HMPREF1120_03609	HMPREF1120_03609	Hypothetical protein	Uncharacterized protein	XM_009157688.1	XP_009155936	XP_009155936.1	XP_009155936.1	XP_009155936.1	hypothetical protein	hypothetical protein
XP_009155943.1	5970.XP_009155943.1	https://smart.embl.de/smart/DDvec.cgi?smart=343:Pfam_DUF2370(108|326)+	Uncharacterized protein	20308255	20308255	684164135	GI:684164135	GeneID:20308255	GeneID:20308255	H6BTQ5	H6BTQ5_EXODN	HMPREF1120_03616	HMPREF1120_03616	Hypothetical protein	Uncharacterized protein	XM_009157695.1	XP_009155943	XP_009155943.1	XP_009155943.1	XP_009155943.1	hypothetical protein	hypothetical protein
XP_009155949.1	5970.XP_009155949.1	https://smart.embl.de/smart/DDvec.cgi?smart=851:BRCT(33|119)+BRCT(132|210)+BRCT(264|342)+BRCT(361|437)+BRCT(627|701)+BRCT(736|841)+	Uncharacterized protein	20308261	20308261	684164147	GI:684164147	GeneID:20308261	GeneID:20308261	H6BTR1	H6BTR1_EXODN	HMPREF1120_03622	HMPREF1120_03622	Hypothetical protein	Uncharacterized protein	XM_009157701.1	XP_009155949	XP_009155949.1	XP_009155949.1	XP_009155949.1	hypothetical protein	hypothetical protein
XP_009155950.1	5970.XP_009155950.1	https://smart.embl.de/smart/DDvec.cgi?smart=419:Pfam_Hydrolase_4(70|217)+	Uncharacterized protein	20308262	20308262	684164149	GI:684164149	GeneID:20308262	GeneID:20308262	H6BTR2	H6BTR2_EXODN	HMPREF1120_03623	HMPREF1120_03623	Hypothetical protein	Uncharacterized protein	XM_009157702.1	XP_009155950	XP_009155950.1	XP_009155950.1	XP_009155950.1	hypothetical protein	hypothetical protein
XP_009155962.1	5970.XP_009155962.1	https://smart.embl.de/smart/DDvec.cgi?smart=657:ZnF_C2H2(305|329)+	ADA HAT complex component 1	20308274	20308274	684164173	ADA HAT complex component 1	ADA HAT complex component 1	ADA HAT complex component 1	GI:684164173	GeneID:20308274	GeneID:20308274	H6BTS4	H6BTS4_EXODN	HMPREF1120_03635	HMPREF1120_03635	XM_009157714.1	XP_009155962	XP_009155962.1	XP_009155962.1	XP_009155962.1
XP_009155963.1	5970.XP_009155963.1	https://smart.embl.de/smart/DDvec.cgi?smart=891:TRANS(193|215)+	Uncharacterized protein	20308275	20308275	684164175	GI:684164175	GeneID:20308275	GeneID:20308275	H6BTS5	H6BTS5_EXODN	HMPREF1120_03636	HMPREF1120_03636	Hypothetical protein	Uncharacterized protein	XM_009157715.1	XP_009155963	XP_009155963.1	XP_009155963.1	XP_009155963.1	hypothetical protein	hypothetical protein
XP_009155973.1	5970.XP_009155973.1	http://smart.embl.de/smart/DDt.cgi?smart=100:	Uncharacterized protein	20308285	20308285	684164195	GI:684164195	GeneID:20308285	GeneID:20308285	H6BTT6	H6BTT6_EXODN	HMPREF1120_03646	HMPREF1120_03646	Hypothetical protein	Uncharacterized protein	XM_009157725.1	XP_009155973	XP_009155973.1	XP_009155973.1	XP_009155973.1	XP_009155974.1	hypothetical protein	hypothetical protein
XP_009155976.1	5970.XP_009155976.1	https://smart.embl.de/smart/DDvec.cgi?smart=689:Pfam_CRC_subunit(150|283)+	Uncharacterized protein	20308287	20308287	684164201	GI:684164201	GeneID:20308287	GeneID:20308287	H6BTT8	H6BTT8_EXODN	HMPREF1120_03648	HMPREF1120_03648	Hypothetical protein	Uncharacterized protein	XM_009157728.1	XP_009155976	XP_009155976.1	XP_009155976.1	XP_009155976.1	hypothetical protein	hypothetical protein
XP_009155977.1	5970.XP_009155977.1	https://smart.embl.de/smart/DDvec.cgi?smart=433:Pfam_Pyr_redox(13|82)+	Salicylate hydroxylase	20308288	20308288	684164203	GI:684164203	GeneID:20308288	GeneID:20308288	H6BTT9	H6BTT9_EXODN	HMPREF1120_03649	HMPREF1120_03649	Salicylate hydroxylase	Salicylate hydroxylase	XM_009157729.1	XP_009155977	XP_009155977.1	XP_009155977.1	XP_009155977.1	salicylate hydroxylase	salicylate hydroxylase
XP_009155979.1	5970.XP_009155979.1	https://smart.embl.de/smart/DDvec.cgi?smart=904:ZnF_C2H2(4|26)+ZnF_C2H2(32|54)+Pfam_Fungal_trans(392|660)+TRANS(762|784)+	Uncharacterized protein	20308290	20308290	684164207	GI:684164207	GeneID:20308290	GeneID:20308290	H6BTU1	H6BTU1_EXODN	HMPREF1120_03651	HMPREF1120_03651	Hypothetical protein	Uncharacterized protein	XM_009157731.1	XP_009155979	XP_009155979.1	XP_009155979.1	XP_009155979.1	hypothetical protein	hypothetical protein
XP_009155989.1	5970.XP_009155989.1	https://smart.embl.de/smart/DDvec.cgi?smart=491:Pfam_FMO-like(7|220)+	Monooxygenase	20308300	20308300	684164227	GI:684164227	GeneID:20308300	GeneID:20308300	H6BTV1	H6BTV1_EXODN	HMPREF1120_03661	HMPREF1120_03661	Monooxygenase	Monooxygenase	XM_009157741.1	XP_009155989	XP_009155989.1	XP_009155989.1	XP_009155989.1	monooxygenase	monooxygenase
XP_009156009.1	5970.XP_009156009.1	http://smart.embl.de/smart/DDt.cgi?smart=283:	Uncharacterized protein	20308319	20308319	684164267	GI:684164267	GeneID:20308319	GeneID:20308319	H6BTX1	H6BTX1_EXODN	HMPREF1120_03680	HMPREF1120_03680	Hypothetical protein	Uncharacterized protein	XM_009157761.1	XP_009156009	XP_009156009.1	XP_009156009.1	XP_009156009.1	hypothetical protein	hypothetical protein
XP_009156010.1	5970.XP_009156010.1	https://smart.embl.de/smart/DDvec.cgi?smart=359:SIGNAL(1|19)+Pfam_S1-P1_nuclease(20|317)+	Uncharacterized protein	20308320	20308320	684164269	GI:684164269	GeneID:20308320	GeneID:20308320	H6BTX2	H6BTX2_EXODN	HMPREF1120_03681	HMPREF1120_03681	Hypothetical protein	Uncharacterized protein	XM_009157762.1	XP_009156010	XP_009156010.1	XP_009156010.1	XP_009156010.1	hypothetical protein	hypothetical protein
XP_009156033.1	5970.XP_009156033.1	https://smart.embl.de/smart/DDvec.cgi?smart=1292:Pfam_DUF676(20|217)+Pfam_NB-ARC(379|609)+	Uncharacterized protein	20308343	20308343	684164315	GI:684164315	GeneID:20308343	GeneID:20308343	H6BTZ5	H6BTZ5_EXODN	HMPREF1120_03704	HMPREF1120_03704	Hypothetical protein	Uncharacterized protein	XM_009157785.1	XP_009156033	XP_009156033.1	XP_009156033.1	XP_009156033.1	hypothetical protein	hypothetical protein
XP_009156040.1	5970.XP_009156040.1	https://smart.embl.de/smart/DDvec.cgi?smart=496:Pfam_CDT1_C(357|468)+	Uncharacterized protein	20308350	20308350	684164329	GI:684164329	GeneID:20308350	GeneID:20308350	H6BU02	H6BU02_EXODN	HMPREF1120_03711	HMPREF1120_03711	Hypothetical protein	Uncharacterized protein	XM_009157792.1	XP_009156040	XP_009156040.1	XP_009156040.1	XP_009156040.1	hypothetical protein	hypothetical protein
XP_009156053.1	5970.XP_009156053.1	https://smart.embl.de/smart/DDvec.cgi?smart=819:Pfam_Kelch_5(448|499)+TRANS(672|694)+	Uncharacterized protein	20308363	20308363	684164355	GI:684164355	GeneID:20308363	GeneID:20308363	H6BU15	H6BU15_EXODN	HMPREF1120_03724	HMPREF1120_03724	Hypothetical protein	Uncharacterized protein	XM_009157805.1	XP_009156053	XP_009156053.1	XP_009156053.1	XP_009156053.1	hypothetical protein	hypothetical protein
XP_009156062.1	5970.XP_009156062.1	https://smart.embl.de/smart/DDvec.cgi?smart=498:Pfam_MFS_1(41|413)+TRANS(428|450)+	Retrograde regulation protein 2	20308371	20308371	684164373	GI:684164373	GeneID:20308371	GeneID:20308371	H6BU24	H6BU24_EXODN	HMPREF1120_03732	HMPREF1120_03732	Retrograde regulation protein 2	Retrograde regulation protein 2	XM_009157814.1	XP_009156062	XP_009156062.1	XP_009156062.1	XP_009156062.1	retrograde regulation protein 2	retrograde regulation protein 2
XP_009156063.1	5970.XP_009156063.1	https://smart.embl.de/smart/DDvec.cgi?smart=395:Pfam_DIOX_N(34|156)+Pfam_2OG-FeII_Oxy(180|302)+	Gibberellin 2-oxidase	20308372	20308372	684164375	GI:684164375	GeneID:20308372	GeneID:20308372	Gibberellin 2-oxidase	Gibberellin 2-oxidase	H6BU25	H6BU25_EXODN	HMPREF1120_03733	HMPREF1120_03733	XM_009157815.1	XP_009156063	XP_009156063.1	XP_009156063.1	XP_009156063.1	gibberellin 2-oxidase	gibberellin 2-oxidase
XP_009156075.1	5970.XP_009156075.1	https://smart.embl.de/smart/DDvec.cgi?smart=410:Pfam_Methyltransf_2(175|393)+	Catechol O-methyltransferase	20308383	20308383	684164399	Catechol O-methyltransferase	Catechol O-methyltransferase	GI:684164399	GeneID:20308383	GeneID:20308383	H6BU37	H6BU37_EXODN	HMPREF1120_03744	HMPREF1120_03744	XM_009157827.1	XP_009156075	XP_009156075.1	XP_009156075.1	XP_009156075.1	catechol O-methyltransferase	catechol O-methyltransferase
XP_009156076.1	5970.XP_009156076.1	http://smart.embl.de/smart/DDt.cgi?smart=216:	Uncharacterized protein	20308384	20308384	684164401	GI:684164401	GeneID:20308384	GeneID:20308384	H6BU38	H6BU38_EXODN	HMPREF1120_03745	HMPREF1120_03745	Hypothetical protein	Uncharacterized protein	XM_009157828.1	XP_009156076	XP_009156076.1	XP_009156076.1	XP_009156076.1	hypothetical protein	hypothetical protein
XP_009156096.1	5970.XP_009156096.1	https://smart.embl.de/smart/DDvec.cgi?smart=274:SAP(48|82)+	Uncharacterized protein	20308404	20308404	684164441	GI:684164441	GeneID:20308404	GeneID:20308404	H6BU58	H6BU58_EXODN	HMPREF1120_03765	HMPREF1120_03765	Hypothetical protein	Uncharacterized protein	XM_009157848.1	XP_009156096	XP_009156096.1	XP_009156096.1	XP_009156096.1	hypothetical protein	hypothetical protein
XP_009156103.1	5970.XP_009156103.1	https://smart.embl.de/smart/DDvec.cgi?smart=412:Pfam_Fe-ADH(26|402)+	Fe-containing alcohol dehydrogenase	20308411	20308411	684164455	Fe-containing alcohol dehydrogenase	Fe-containing alcohol dehydrogenase	Fe-containing alcohol dehydrogenase	GI:684164455	GeneID:20308411	GeneID:20308411	H6BU65	H6BU65_EXODN	HMPREF1120_03772	HMPREF1120_03772	XM_009157855.1	XP_009156103	XP_009156103.1	XP_009156103.1	XP_009156103.1
XP_009156114.1	5970.XP_009156114.1	http://smart.embl.de/smart/DDt.cgi?smart=449:	Uncharacterized protein	20308422	20308422	684164477	GI:684164477	GeneID:20308422	GeneID:20308422	H6BU76	H6BU76_EXODN	HMPREF1120_03783	HMPREF1120_03783	Hypothetical protein	Uncharacterized protein	XM_009157866.1	XP_009156114	XP_009156114.1	XP_009156114.1	XP_009156114.1	hypothetical protein	hypothetical protein
XP_009156119.1	5970.XP_009156119.1	https://smart.embl.de/smart/DDvec.cgi?smart=693:GAL4(5|48)+Fungal_trans(323|397)+	Uncharacterized protein	20308427	20308427	684164487	GI:684164487	GeneID:20308427	GeneID:20308427	H6BU81	H6BU81_EXODN	HMPREF1120_03788	HMPREF1120_03788	Hypothetical protein	Uncharacterized protein	XM_009157871.1	XP_009156119	XP_009156119.1	XP_009156119.1	XP_009156119.1	hypothetical protein	hypothetical protein
XP_009156138.1	5970.XP_009156138.1	https://smart.embl.de/smart/DDvec.cgi?smart=434:Pfam_Oxysterol_BP(28|331)+	Uncharacterized protein; Belongs to the OSBP family	20308442	20308442	684164525	GI:684164525	GeneID:20308442	GeneID:20308442	H6BUA0	H6BUA0_EXODN	HMPREF1120_03803	HMPREF1120_03803	Hypothetical protein	Uncharacterized protein	XM_009157890.1	XP_009156138	XP_009156138.1	XP_009156138.1	XP_009156138.1	hypothetical protein	hypothetical protein
XP_009156183.1	5970.XP_009156183.1	https://smart.embl.de/smart/DDvec.cgi?smart=918:Pfam_ATP-cone(1|89)+Pfam_Ribonuc_red_lgN(141|213)+Pfam_Ribonuc_red_lgC(216|739)+	Ribonucleoside-diphosphate reductase; Provides the precursors necessary for DNA synthesis. Catalyzes the biosynthesis of deoxyribonucleotides from the corresponding ribonucleotides	20308486	20308486	684164615	GI:684164615	GeneID:20308486	GeneID:20308486	H6BUI0	H6BUI0_EXODN	HMPREF1120_03847	HMPREF1120_03847	Ribonucleoside-diphosphate reductase	Ribonucleoside-diphosphate reductase large chain	XM_009157935.1	XP_009156183	XP_009156183.1	XP_009156183.1	XP_009156183.1	ribonucleoside-diphosphate reductase large chain	ribonucleoside-diphosphate reductase large chain
XP_009156208.1	5970.XP_009156208.1	https://smart.embl.de/smart/DDvec.cgi?smart=750:GAL4(16|60)+Pfam_Fungal_trans(174|481)+	Uncharacterized protein	20308510	20308510	684164665	GI:684164665	GeneID:20308510	GeneID:20308510	H6BUR0	H6BUR0_EXODN	HMPREF1120_03871	HMPREF1120_03871	Hypothetical protein	Uncharacterized protein	XM_009157960.1	XP_009156208	XP_009156208.1	XP_009156208.1	XP_009156208.1	hypothetical protein	hypothetical protein
XP_009156209.1	5970.XP_009156209.1	https://smart.embl.de/smart/DDvec.cgi?smart=321:Pfam_KR(17|123)+	Uncharacterized protein	20308511	20308511	684164667	GI:684164667	GeneID:20308511	GeneID:20308511	H6BUR1	H6BUR1_EXODN	HMPREF1120_03872	HMPREF1120_03872	Hypothetical protein	Uncharacterized protein	XM_009157961.1	XP_009156209	XP_009156209.1	XP_009156209.1	XP_009156209.1	hypothetical protein	hypothetical protein
XP_009156227.1	5970.XP_009156227.1	https://smart.embl.de/smart/DDvec.cgi?smart=399:SIGNAL(1|23)+Pfam_Arginase(91|385)+	Agmatinase; Belongs to the arginase family	20308529	20308529	684164703	Agmatinase	Agmatinase	GI:684164703	GeneID:20308529	GeneID:20308529	H6BUS9	H6BUS9_EXODN	HMPREF1120_03890	HMPREF1120_03890	XM_009157979.1	XP_009156227	XP_009156227.1	XP_009156227.1	XP_009156227.1	agmatinase	agmatinase
XP_009156236.1	5970.XP_009156236.1	https://smart.embl.de/smart/DDvec.cgi?smart=156:SIGNAL(1|18)+	Uncharacterized protein	20308538	20308538	684164721	GI:684164721	GeneID:20308538	GeneID:20308538	H6BUT8	H6BUT8_EXODN	HMPREF1120_03899	HMPREF1120_03899	Hypothetical protein	Uncharacterized protein	XM_009157988.1	XP_009156236	XP_009156236.1	XP_009156236.1	XP_009156236.1	hypothetical protein	hypothetical protein
XP_009156269.1	5970.XP_009156269.1	https://smart.embl.de/smart/DDvec.cgi?smart=264:Pfam_EI24(9|226)+	Uncharacterized protein	20308569	20308569	684164787	GI:684164787	GeneID:20308569	GeneID:20308569	H6BV25	H6BV25_EXODN	HMPREF1120_03930	HMPREF1120_03930	Hypothetical protein	Uncharacterized protein	XM_009158021.1	XP_009156269	XP_009156269.1	XP_009156269.1	XP_009156269.1	hypothetical protein	hypothetical protein
XP_009156275.1	5970.XP_009156275.1	https://smart.embl.de/smart/DDvec.cgi?smart=544:S_TKc(67|334)+	Mitogen-activated protein kinase kinase	20308575	20308575	684164799	GI:684164799	GeneID:20308575	GeneID:20308575	H6BV31	H6BV31_EXODN	HMPREF1120_03936	HMPREF1120_03936	Mitogen-activated protein kinase kinase	Mitogen-activated protein kinase kinase	XM_009158027.1	XP_009156275	XP_009156275.1	XP_009156275.1	XP_009156275.1	mitogen-activated protein kinase kinase	mitogen-activated protein kinase kinase
XP_009156281.1	5970.XP_009156281.1	https://smart.embl.de/smart/DDvec.cgi?smart=305:SIGNAL(1|20)+	Uncharacterized protein	20308581	20308581	684164811	GI:684164811	GeneID:20308581	GeneID:20308581	H6BV37	H6BV37_EXODN	HMPREF1120_03942	HMPREF1120_03942	Hypothetical protein	Uncharacterized protein	XM_009158033.1	XP_009156281	XP_009156281.1	XP_009156281.1	XP_009156281.1	hypothetical protein	hypothetical protein
XP_009156282.1	5970.XP_009156282.1	https://smart.embl.de/smart/DDvec.cgi?smart=1009:TRANS(13|35)+TRANS(50|72)+TRANS(93|115)+TRANS(130|152)+TRANS(173|195)+TRANS(210|232)+Pfam_MFS_1(414|770)+TRANS(784|806)+	MFS transporter, FHS family, L-fucose permease	20308582	20308582	684164813	GI:684164813	GeneID:20308582	GeneID:20308582	H6BV38	H6BV38_EXODN	HMPREF1120_03943	HMPREF1120_03943	MFS transporter, FHS family, L-fucose permease	MFS transporter, FHS family, L-fucose permease	MFS transporter, FHS family, L-fucose permease	XM_009158034.1	XP_009156282	XP_009156282.1	XP_009156282.1	XP_009156282.1
XP_009156293.1	5970.XP_009156293.1	https://smart.embl.de/smart/DDvec.cgi?smart=1125:Pfam_Ufd2P_core(385|1010)+Ubox(1029|1092)+	Ubiquitin conjugation factor E4 B	20308591	20308591	684164835	GI:684164835	GeneID:20308591	GeneID:20308591	H6BV49	H6BV49_EXODN	HMPREF1120_03952	HMPREF1120_03952	Ubiquitin conjugation factor E4 B	Ubiquitin conjugation factor E4 B	XM_009158045.1	XP_009156293	XP_009156293.1	XP_009156293.1	XP_009156293.1	ubiquitin conjugation factor E4 B	ubiquitin conjugation factor E4 B
XP_009156311.1	5970.XP_009156311.1	https://smart.embl.de/smart/DDvec.cgi?smart=742:GAL4(41|84)+COIL(86|121)+Fungal_trans(350|425)+	Casein kinase II subunit beta; Plays a complex role in regulating the basal catalytic activity of the alpha subunit	20308606	20308606	684164871	Casein kinase II subunit beta	GI:684164871	GeneID:20308606	GeneID:20308606	H6BVC0	H6BVC0_EXODN	HMPREF1120_03967	HMPREF1120_03967	Hypothetical protein	XM_009158063.1	XP_009156311	XP_009156311.1	XP_009156311.1	XP_009156311.1	hypothetical protein	hypothetical protein
XP_009156315.1	5970.XP_009156315.1	https://smart.embl.de/smart/DDvec.cgi?smart=623:Pfam_NAD_binding_8(26|94)+	Cyclohexanone monooxygenase	20308609	20308609	684164879	Cyclohexanone monooxygenase	Cyclohexanone monooxygenase	GI:684164879	GeneID:20308609	GeneID:20308609	H6BVC4	H6BVC4_EXODN	HMPREF1120_03970	HMPREF1120_03970	XM_009158067.1	XP_009156315	XP_009156315.1	XP_009156315.1	XP_009156315.1	cyclohexanone monooxygenase	cyclohexanone monooxygenase
XP_009156317.1	5970.XP_009156317.1	https://smart.embl.de/smart/DDvec.cgi?smart=587:Pfam_Transferase(212|579)+	Uncharacterized protein	20308611	20308611	684164883	GI:684164883	GeneID:20308611	GeneID:20308611	H6BVC6	H6BVC6_EXODN	HMPREF1120_03972	HMPREF1120_03972	Hypothetical protein	Uncharacterized protein	XM_009158069.1	XP_009156317	XP_009156317.1	XP_009156317.1	XP_009156317.1	hypothetical protein	hypothetical protein
XP_009156318.1	5970.XP_009156318.1	https://smart.embl.de/smart/DDvec.cgi?smart=349:HhH1(61|80)+AAA(122|311)+	DNA repair protein RAD51 homolog; Required both for recombination and for the repair of DNA damage caused by X-rays	20308612	20308612	684164885	DNA repair protein RAD51 homolog	DNA repair protein rhp51	DNA repair protein rhp51	GI:684164885	GeneID:20308612	GeneID:20308612	H6BVC7	H6BVC7_EXODN	HMPREF1120_03973	HMPREF1120_03973	XM_009158070.1	XP_009156318	XP_009156318.1	XP_009156318.1	XP_009156318.1
XP_009156320.1	5970.XP_009156320.1	https://smart.embl.de/smart/DDvec.cgi?smart=546:TRANS(13|35)+Pfam_p450(46|534)+	Cytochrome P450 monooxygenase	20308614	20308614	684164889	Cytochrome P450 monooxygenase	Cytochrome P450 monooxygenase	GI:684164889	GeneID:20308614	GeneID:20308614	H6BVC9	H6BVC9_EXODN	HMPREF1120_03975	HMPREF1120_03975	XM_009158072.1	XP_009156320	XP_009156320.1	XP_009156320.1	XP_009156320.1	cytochrome P450 monooxygenase	cytochrome P450 monooxygenase
XP_009156330.1	5970.XP_009156330.1	https://smart.embl.de/smart/DDvec.cgi?smart=193:Pfam_Bys1(17|175)+	Uncharacterized protein	20308623	20308623	684164909	GI:684164909	GeneID:20308623	GeneID:20308623	H6BVD9	H6BVD9_EXODN	HMPREF1120_03984	HMPREF1120_03984	Hypothetical protein	Uncharacterized protein	XM_009158082.1	XP_009156330	XP_009156330.1	XP_009156330.1	XP_009156330.1	hypothetical protein	hypothetical protein
XP_009156345.1	5970.XP_009156345.1	https://smart.embl.de/smart/DDvec.cgi?smart=641:Pfam_Fe_hyd_lg_C(123|465)+	Ferredoxin hydrogenase; Belongs to the NARF family	20308637	20308637	684164939	Ferredoxin hydrogenase	Ferredoxin hydrogenase	GI:684164939	GeneID:20308637	GeneID:20308637	H6BVF4	H6BVF4_EXODN	HMPREF1120_03998	HMPREF1120_03998	XM_009158097.1	XP_009156345	XP_009156345.1	XP_009156345.1	XP_009156345.1	ferredoxin hydrogenase	ferredoxin hydrogenase
XP_009156362.1	5970.XP_009156362.1	http://smart.embl.de/smart/DDt.cgi?smart=140:	Uncharacterized protein	20308653	20308653	684164973	GI:684164973	GeneID:20308653	GeneID:20308653	H6BVM9	H6BVM9_EXODN	HMPREF1120_04014	HMPREF1120_04014	Hypothetical protein	Uncharacterized protein	XM_009158114.1	XP_009156362	XP_009156362.1	XP_009156362.1	XP_009156362.1	XP_009156363.1	XP_009156364.1	XP_009156365.1	XP_009156366.1	hypothetical protein	hypothetical protein
XP_009156404.1	5970.XP_009156404.1	https://smart.embl.de/smart/DDvec.cgi?smart=860:Pfam_XFP_N(56|428)+Pfam_XFP(437|609)+Pfam_XFP_C(620|825)+	Uncharacterized protein	20308691	20308691	684165057	GI:684165057	GeneID:20308691	GeneID:20308691	H6BVR7	H6BVR7_EXODN	HMPREF1120_04052	HMPREF1120_04052	Hypothetical protein	Uncharacterized protein	XM_009158156.1	XP_009156404	XP_009156404.1	XP_009156404.1	XP_009156404.1	hypothetical protein	hypothetical protein
XP_009156409.1	5970.XP_009156409.1	https://smart.embl.de/smart/DDvec.cgi?smart=373:RGS(64|204)+	Uncharacterized protein	20308696	20308696	684165067	GI:684165067	GeneID:20308696	GeneID:20308696	H6BVS2	H6BVS2_EXODN	HMPREF1120_04057	HMPREF1120_04057	Hypothetical protein	Uncharacterized protein	XM_009158161.1	XP_009156409	XP_009156409.1	XP_009156409.1	XP_009156409.1	hypothetical protein	hypothetical protein
XP_009156420.1	5970.XP_009156420.1	http://smart.embl.de/smart/DDt.cgi?smart=456:	Uncharacterized protein	20308707	20308707	684165089	GI:684165089	GeneID:20308707	GeneID:20308707	H6BVY8	H6BVY8_EXODN	HMPREF1120_04068	HMPREF1120_04068	Hypothetical protein	Uncharacterized protein	XM_009158172.1	XP_009156420	XP_009156420.1	XP_009156420.1	XP_009156420.1	hypothetical protein	hypothetical protein
XP_009156429.1	5970.XP_009156429.1	https://smart.embl.de/smart/DDvec.cgi?smart=178:TRANS(10|32)+TRANS(45|67)+TRANS(119|141)+	Uncharacterized protein	20308716	20308716	684165107	GI:684165107	GeneID:20308716	GeneID:20308716	H6BVZ7	H6BVZ7_EXODN	HMPREF1120_04077	HMPREF1120_04077	Hypothetical protein	Uncharacterized protein	XM_009158181.1	XP_009156429	XP_009156429.1	XP_009156429.1	XP_009156429.1	hypothetical protein	hypothetical protein
XP_009156437.1	5970.XP_009156437.1	http://smart.embl.de/smart/DDt.cgi?smart=140:	Uncharacterized protein	20308724	20308724	684165123	GI:684165123	GeneID:20308724	GeneID:20308724	H6BW05	H6BW05_EXODN	HMPREF1120_04085	HMPREF1120_04085	Hypothetical protein	Uncharacterized protein	XM_009158189.1	XP_009156437	XP_009156437.1	XP_009156437.1	XP_009156437.1	hypothetical protein	hypothetical protein
XP_009156445.1	5970.XP_009156445.1	https://smart.embl.de/smart/DDvec.cgi?smart=1190:Pfam_Dna2(27|230)+Pfam_Cas_Cas4(221|343)+Pfam_AAA_30(595|827)+	DNA replication ATP-dependent helicase Dna2; Catalytic site [active]	20308730	20308731	20308731	223980	240645	684165137	684165139	858893	CDD:223980	CDD:240645	DNA replication ATP-dependent helicase Dna2	DNA replication ATP-dependent helicase Dna2	DNA replication ATP-dependent helicase Dna2	GI:684165137	GI:684165139	GeneID:20308730	GeneID:20308731	GeneID:20308731	H6BW13	H6BW13_EXODN	HMPREF1120_04092	HMPREF1120_04092	XM_009158197.1	XP_009156445	XP_009156445.1	XP_009156445.1	XP_009156445.1	taxon:858893
XP_009156446.1	5970.XP_009156446.1	http://smart.embl.de/smart/DDt.cgi?smart=512:	DNA replication ATP-dependent helicase Dna2	20308732	20308732	684165141	DNA replication ATP-dependent helicase Dna2	DNA replication ATP-dependent helicase Dna2	DNA replication ATP-dependent helicase Dna2	GI:684165141	GeneID:20308732	GeneID:20308732	H6BW14	H6BW14_EXODN	HMPREF1120_04093	HMPREF1120_04093	XM_009158198.1	XP_009156446	XP_009156446.1	XP_009156446.1	XP_009156446.1
XP_009156459.1	5970.XP_009156459.1	https://smart.embl.de/smart/DDvec.cgi?smart=751:Pfam_zf-CHY(319|392)+RING(448|489)+Pfam_zinc_ribbon_6(494|552)+	Ring finger and CHY zinc finger domain-containing protein 1	20308743	20308743	684165167	GI:684165167	GeneID:20308743	GeneID:20308743	H6BW27	H6BW27_EXODN	HMPREF1120_04104	HMPREF1120_04104	XM_009158211.1	XP_009156459	XP_009156459.1	XP_009156459.1	XP_009156459.1
XP_009156475.1	5970.XP_009156475.1	http://smart.embl.de/smart/DDt.cgi?smart=174:	Uncharacterized protein	20308759	20308759	684165199	GI:684165199	GeneID:20308759	GeneID:20308759	H6BW98	H6BW98_EXODN	HMPREF1120_04120	HMPREF1120_04120	Hypothetical protein	Uncharacterized protein	XM_009158227.1	XP_009156475	XP_009156475.1	XP_009156475.1	XP_009156475.1	hypothetical protein	hypothetical protein
XP_009156495.1	5970.XP_009156495.1	https://smart.embl.de/smart/DDvec.cgi?smart=429:SIGNAL(1|17)+Pfam_Phosphoesterase(76|307)+	Acid phosphatase	20308779	20308779	684165239	Acid phosphatase	Acid phosphatase	GI:684165239	GeneID:20308779	GeneID:20308779	H6BWB8	H6BWB8_EXODN	HMPREF1120_04140	HMPREF1120_04140	XM_009158247.1	XP_009156495	XP_009156495.1	XP_009156495.1	XP_009156495.1	acid phosphatase	acid phosphatase
XP_009156541.1	5970.XP_009156541.1	http://smart.embl.de/smart/DDt.cgi?smart=190:	Uncharacterized protein; Peptidase C65 Otubain; Region: Peptidase_C65; pfam10275	20308819	20308820	20308820	255873	684165327	684165329	684165331	858893	CDD:255873	GI:684165327	GI:684165329	GI:684165331	GeneID:20308819	GeneID:20308820	GeneID:20308820	H6BWM0	H6BWM0_EXODN	HMPREF1120_04181	HMPREF1120_04181	Hypothetical protein	Uncharacterized protein	XM_009158293.1	XP_009156541	XP_009156541.1	XP_009156541.1	XP_009156541.1	XP_009156542.1	hypothetical protein	hypothetical protein	taxon:858893
XP_009156556.1	5970.XP_009156556.1	https://smart.embl.de/smart/DDvec.cgi?smart=199:Pfam_Cid2(16|181)+	Uncharacterized protein	20308834	20308834	684165361	GI:684165361	GeneID:20308834	GeneID:20308834	H6BWN4	H6BWN4_EXODN	HMPREF1120_04195	HMPREF1120_04195	Hypothetical protein	Uncharacterized protein	XM_009158308.1	XP_009156556	XP_009156556.1	XP_009156556.1	XP_009156556.1	hypothetical protein	hypothetical protein
XP_009156557.1	5970.XP_009156557.1	https://smart.embl.de/smart/DDvec.cgi?smart=447:Fapy_DNA_glyco(2|158)+H2TH(176|270)+	formamidopyrimidine-DNA glycosylase	20308835	20308835	684165363	Formamidopyrimidine-DNA glycosylase	GI:684165363	GeneID:20308835	GeneID:20308835	H6BWN5	H6BWN5_EXODN	HMPREF1120_04196	HMPREF1120_04196	XM_009158309.1	XP_009156557	XP_009156557.1	XP_009156557.1	XP_009156557.1	formamidopyrimidine-DNA glycosylase	formamidopyrimidine-DNA glycosylase
XP_009156558.1	5970.XP_009156558.1	https://smart.embl.de/smart/DDvec.cgi?smart=523:Pfam_MFS_1(38|434)+TRANS(438|460)+	MFS transporter, FHS family, L-fucose permease	20308836	20308836	684165365	GI:684165365	GeneID:20308836	GeneID:20308836	H6BWN6	H6BWN6_EXODN	HMPREF1120_04197	HMPREF1120_04197	MFS transporter, FHS family, L-fucose permease	MFS transporter, FHS family, L-fucose permease	MFS transporter, FHS family, L-fucose permease	XM_009158310.1	XP_009156558	XP_009156558.1	XP_009156558.1	XP_009156558.1
XP_009156562.1	5970.XP_009156562.1	https://smart.embl.de/smart/DDvec.cgi?smart=1099:SIGNAL(1|20)+TRANS(122|144)+COIL(412|488)+COIL(511|567)+	Uncharacterized protein	20308840	20308840	684165373	GI:684165373	GeneID:20308840	GeneID:20308840	H6BWP0	H6BWP0_EXODN	HMPREF1120_04201	HMPREF1120_04201	Hypothetical protein	Uncharacterized protein	XM_009158314.1	XP_009156562	XP_009156562.1	XP_009156562.1	XP_009156562.1	hypothetical protein	hypothetical protein
XP_009156575.1	5970.XP_009156575.1	https://smart.embl.de/smart/DDvec.cgi?smart=850:GAL4(31|75)+Fungal_trans(289|371)+	Uncharacterized protein	20308852	20308852	684165399	GI:684165399	GeneID:20308852	GeneID:20308852	H6BWQ3	H6BWQ3_EXODN	HMPREF1120_04213	HMPREF1120_04213	Hypothetical protein	Uncharacterized protein	XM_009158327.1	XP_009156575	XP_009156575.1	XP_009156575.1	XP_009156575.1	hypothetical protein	hypothetical protein
XP_009156588.1	5970.XP_009156588.1	https://smart.embl.de/smart/DDvec.cgi?smart=249:Pfam_HSP20(175|249)+	Uncharacterized protein; Belongs to the small heat shock protein (HSP20) family	20308863	20308863	684165425	GI:684165425	GeneID:20308863	GeneID:20308863	H6BWX1	H6BWX1_EXODN	HMPREF1120_04224	HMPREF1120_04224	Hypothetical protein	Uncharacterized protein	XM_009158340.1	XP_009156588	XP_009156588.1	XP_009156588.1	XP_009156588.1	hypothetical protein	hypothetical protein
XP_009156610.1	5970.XP_009156610.1	https://smart.embl.de/smart/DDvec.cgi?smart=327:Pfam_UBD(90|193)+UBQ(251|323)+	Uncharacterized protein	20308883	20308883	684165469	GI:684165469	GeneID:20308883	GeneID:20308883	H6BWZ3	H6BWZ3_EXODN	HMPREF1120_04244	HMPREF1120_04244	Hypothetical protein	Uncharacterized protein	XM_009158362.1	XP_009156610	XP_009156610.1	XP_009156610.1	XP_009156610.1	hypothetical protein	hypothetical protein
XP_009156623.1	5970.XP_009156623.1	https://smart.embl.de/smart/DDvec.cgi?smart=528:Pfam_MFS_1(52|388)+TRANS(410|432)+	MFS transporter, MCP family, solute carrier family 16 (monocarboxylic acid transporters), member 7	20308896	20308896	684165495	GI:684165495	GeneID:20308896	GeneID:20308896	H6BX06	H6BX06_EXODN	HMPREF1120_04257	HMPREF1120_04257	XM_009158375.1	XP_009156623	XP_009156623.1	XP_009156623.1	XP_009156623.1
XP_009156624.1	5970.XP_009156624.1	https://smart.embl.de/smart/DDvec.cgi?smart=399:Pfam_Stb3(118|212)+	Uncharacterized protein	20308897	20308897	684165497	GI:684165497	GeneID:20308897	GeneID:20308897	H6BX07	H6BX07_EXODN	HMPREF1120_04258	HMPREF1120_04258	Hypothetical protein	Uncharacterized protein	XM_009158376.1	XP_009156624	XP_009156624.1	XP_009156624.1	XP_009156624.1	hypothetical protein	hypothetical protein
XP_009156637.1	5970.XP_009156637.1	https://smart.embl.de/smart/DDvec.cgi?smart=482:Pfam_F-box-like(3|58)+	Uncharacterized protein	20308908	20308908	684165523	GI:684165523	GeneID:20308908	GeneID:20308908	H6BX74	H6BX74_EXODN	HMPREF1120_04269	HMPREF1120_04269	Hypothetical protein	Uncharacterized protein	XM_009158389.1	XP_009156637	XP_009156637.1	XP_009156637.1	XP_009156637.1	hypothetical protein	hypothetical protein
XP_009156662.1	5970.XP_009156662.1	https://smart.embl.de/smart/DDvec.cgi?smart=565:Pfam_DUF2985(267|350)+TRANS(443|465)+TRANS(475|497)+	Uncharacterized protein	20308932	20308932	684165573	GI:684165573	GeneID:20308932	GeneID:20308932	H6BX99	H6BX99_EXODN	HMPREF1120_04293	HMPREF1120_04293	Hypothetical protein	Uncharacterized protein	XM_009158414.1	XP_009156662	XP_009156662.1	XP_009156662.1	XP_009156662.1	hypothetical protein	hypothetical protein
XP_009156666.1	5970.XP_009156666.1	https://smart.embl.de/smart/DDvec.cgi?smart=1002:PAS(306|375)+PAC(381|423)+	Non-specific serine/threonine protein kinase	20308936	20308936	684165581	GI:684165581	GeneID:20308936	GeneID:20308936	H6BXA3	H6BXA3_EXODN	HMPREF1120_04297	HMPREF1120_04297	Non-specific serine/threonine protein kinase	Non-specific serine/threonine protein kinase	XM_009158418.1	XP_009156666	XP_009156666.1	XP_009156666.1	XP_009156666.1	non-specific serine/threonine protein kinase	non-specific serine/threonine protein kinase
XP_009156685.1	5970.XP_009156685.1	https://smart.embl.de/smart/DDvec.cgi?smart=264:TRANS(20|42)+TRANS(52|74)+TRANS(133|150)+Pfam_Mpv17_PMP22(190|251)+	Uncharacterized protein; Belongs to the peroxisomal membrane protein PXMP2/4 family	20308953	20308953	684165619	GI:684165619	GeneID:20308953	GeneID:20308953	H6BXC2	H6BXC2_EXODN	HMPREF1120_04314	HMPREF1120_04314	Hypothetical protein	Uncharacterized protein	XM_009158437.1	XP_009156685	XP_009156685.1	XP_009156685.1	XP_009156685.1	hypothetical protein	hypothetical protein
XP_009156690.1	5970.XP_009156690.1	https://smart.embl.de/smart/DDvec.cgi?smart=457:Pfam_ELFV_dehydrog_N(43|171)+ELFV_dehydrog(190|454)+	NADP-specific glutamate dehydrogenase; Belongs to the Glu/Leu/Phe/Val dehydrogenases family	20308958	20308958	684165630	GI:684165630	GeneID:20308958	GeneID:20308958	Glutamate dehydrogenase	H6BXI2	H6BXI2_EXODN	HMPREF1120_04319	HMPREF1120_04319	NADP-specific glutamate dehydrogenase	NADP-specific glutamate dehydrogenase	XM_009158442.1	XP_009156690	XP_009156690.1	XP_009156690.1	XP_009156690.1
XP_009156701.1	5970.XP_009156701.1	https://smart.embl.de/smart/DDvec.cgi?smart=697:VWA(4|216)+Pfam_Ku(239|451)+Pfam_Ku_PK_bind(574|694)+	ATP-dependent DNA helicase II subunit 2; Single-stranded DNA-dependent ATP-dependent helicase	20308968	20308968	684165652	ATP-dependent DNA helicase 2 subunit 2	ATP-dependent DNA helicase 2 subunit 2	ATP-dependent DNA helicase II subunit 2	GI:684165652	GeneID:20308968	GeneID:20308968	H6BXJ3	H6BXJ3_EXODN	HMPREF1120_04329	HMPREF1120_04329	XM_009158453.1	XP_009156701	XP_009156701.1	XP_009156701.1	XP_009156701.1
XP_009156706.1	5970.XP_009156706.1	https://smart.embl.de/smart/DDvec.cgi?smart=440:Pfam_FAD_binding_3(2|367)+	Salicylate hydroxylase	20308973	20308973	684165662	GI:684165662	GeneID:20308973	GeneID:20308973	H6BXJ8	H6BXJ8_EXODN	HMPREF1120_04334	HMPREF1120_04334	Salicylate hydroxylase	Salicylate hydroxylase	XM_009158458.1	XP_009156706	XP_009156706.1	XP_009156706.1	XP_009156706.1	salicylate hydroxylase	salicylate hydroxylase
XP_009156709.1	5970.XP_009156709.1	https://smart.embl.de/smart/DDvec.cgi?smart=584:Pfam_Pyr_redox_2(31|252)+	Cyclohexanone monooxygenase	20308976	20308976	684165668	Cyclohexanone monooxygenase	Cyclohexanone monooxygenase	GI:684165668	GeneID:20308976	GeneID:20308976	H6BXK0	H6BXK0_EXODN	HMPREF1120_04337	HMPREF1120_04337	XM_009158461.1	XP_009156709	XP_009156709.1	XP_009156709.1	XP_009156709.1	cyclohexanone monooxygenase	cyclohexanone monooxygenase
XP_009156725.1	5970.XP_009156725.1	https://smart.embl.de/smart/DDvec.cgi?smart=553:Pfam_MFS_1(79|457)+TRANS(475|497)+TRANS(507|529)+	MFS transporter, DHA1 family, multidrug resistance protein	20308990	20308990	684165704	GI:684165704	GeneID:20308990	GeneID:20308990	H6BZM5	H6BZM5_EXODN	HMPREF1120_04351	HMPREF1120_04351	XM_009158477.1	XP_009156725	XP_009156725.1	XP_009156725.1	XP_009156725.1
XP_009156728.1	5970.XP_009156728.1	https://smart.embl.de/smart/DDvec.cgi?smart=615:Pfam_Sugar_tr(27|223)+Pfam_MFS_1(321|545)+	Uncharacterized protein	20308993	20308993	684165710	GI:684165710	GeneID:20308993	GeneID:20308993	H6BZT2	H6BZT2_EXODN	HMPREF1120_04354	HMPREF1120_04354	Hypothetical protein	Uncharacterized protein	XM_009158480.1	XP_009156728	XP_009156728.1	XP_009156728.1	XP_009156728.1	hypothetical protein	hypothetical protein
XP_009156733.1	5970.XP_009156733.1	http://smart.embl.de/smart/DDt.cgi?smart=642:	Uncharacterized protein	20308998	20308998	684165720	GI:684165720	GeneID:20308998	GeneID:20308998	H6BZT7	H6BZT7_EXODN	HMPREF1120_04359	HMPREF1120_04359	Hypothetical protein	Uncharacterized protein	XM_009158485.1	XP_009156733	XP_009156733.1	XP_009156733.1	XP_009156733.1	hypothetical protein	hypothetical protein
XP_009156744.1	5970.XP_009156744.1	https://smart.embl.de/smart/DDvec.cgi?smart=419:COIL(19|46)+	Uncharacterized protein	20309009	20309009	684165742	GI:684165742	GeneID:20309009	GeneID:20309009	H6BZU8	H6BZU8_EXODN	HMPREF1120_04370	HMPREF1120_04370	Hypothetical protein	Uncharacterized protein	XM_009158496.1	XP_009156744	XP_009156744.1	XP_009156744.1	XP_009156744.1	hypothetical protein	hypothetical protein
XP_009156745.1	5970.XP_009156745.1	https://smart.embl.de/smart/DDvec.cgi?smart=541:Pfam_MFS_1(70|436)+TRANS(451|473)+	MFS transporter, ACS family, allantoate permease	20309010	20309010	684165744	GI:684165744	GeneID:20309010	GeneID:20309010	H6BZU9	H6BZU9_EXODN	HMPREF1120_04371	HMPREF1120_04371	MFS transporter, ACS family, allantoate permease	MFS transporter, ACS family, allantoate permease	MFS transporter, ACS family, allantoate permease	XM_009158498.1	XP_009156745	XP_009156745.1	XP_009156745.1	XP_009156745.1	XP_009156746.1
XP_009156800.1	5970.XP_009156800.1	http://smart.embl.de/smart/DDt.cgi?smart=662:	Uncharacterized protein	20309062	20309062	684165854	GI:684165854	GeneID:20309062	GeneID:20309062	H6C057	H6C057_EXODN	HMPREF1120_04423	HMPREF1120_04423	Hypothetical protein	Uncharacterized protein	XM_009158552.1	XP_009156800	XP_009156800.1	XP_009156800.1	XP_009156800.1	hypothetical protein	hypothetical protein
XP_009156801.1	5970.XP_009156801.1	http://smart.embl.de/smart/DDt.cgi?smart=432:	Uncharacterized protein	20309063	20309063	684165856	GI:684165856	GeneID:20309063	GeneID:20309063	H6C058	H6C058_EXODN	HMPREF1120_04424	HMPREF1120_04424	Hypothetical protein	Uncharacterized protein	XM_009158553.1	XP_009156801	XP_009156801.1	XP_009156801.1	XP_009156801.1	hypothetical protein	hypothetical protein
XP_009156802.1	5970.XP_009156802.1	https://smart.embl.de/smart/DDvec.cgi?smart=288:TRANS(224|246)+TRANS(258|277)+	Uncharacterized protein	20309064	20309064	684165858	GI:684165858	GeneID:20309064	GeneID:20309064	H6C059	H6C059_EXODN	HMPREF1120_04425	HMPREF1120_04425	Hypothetical protein	Uncharacterized protein	XM_009158554.1	XP_009156802	XP_009156802.1	XP_009156802.1	XP_009156802.1	hypothetical protein	hypothetical protein
XP_009156803.1	5970.XP_009156803.1	https://smart.embl.de/smart/DDvec.cgi?smart=290:Pfam_Aldo_ket_red(26|214)+Pfam_Aldo_ket_red(206|273)+	Aldo-keto reductase (AKR)	20309065	20309065	684165860	Aldo-keto reductase (AKR)	Aldo-keto reductase (AKR)	GI:684165860	GeneID:20309065	GeneID:20309065	H6C060	H6C060_EXODN	HMPREF1120_04426	HMPREF1120_04426	XM_009158555.1	XP_009156803	XP_009156803.1	XP_009156803.1	XP_009156803.1	aldo-keto reductase (AKR)	aldo-keto reductase (AKR)
XP_009156809.1	5970.XP_009156809.1	https://smart.embl.de/smart/DDvec.cgi?smart=319:Pfam_Aldo_ket_red(7|306)+	Aldehyde reductase (GliO); DNA binding site [nucleotide binding]	20309068	20309069	20309069	238096	684165868	684165870	684165872	858893	Aldehyde reductase (GliO)	Aldehyde reductase (GliO)	CDD:238096	GI:684165868	GI:684165870	GI:684165872	GeneID:20309068	GeneID:20309069	GeneID:20309069	H6C066	H6C066_EXODN	HMPREF1120_04430	HMPREF1120_04430	XM_009158561.1	XP_009156809	XP_009156809.1	XP_009156809.1	XP_009156809.1	aldehyde reductase (GliO)	aldehyde reductase (GliO)	taxon:858893
XP_009156810.1	5970.XP_009156810.1	https://smart.embl.de/smart/DDvec.cgi?smart=562:SIGNAL(1|19)+Pfam_Glyco_hydro_76(204|434)+	Uncharacterized protein	20309070	20309070	684165874	GI:684165874	GeneID:20309070	GeneID:20309070	H6C067	H6C067_EXODN	HMPREF1120_04431	HMPREF1120_04431	Hypothetical protein	Uncharacterized protein	XM_009158562.1	XP_009156810	XP_009156810.1	XP_009156810.1	XP_009156810.1	hypothetical protein	hypothetical protein
XP_009156835.1	5970.XP_009156835.1	https://smart.embl.de/smart/DDvec.cgi?smart=420:TRANS(50|72)+TRANS(82|104)+PlsC(137|269)+Pfam_Acyltransf_C(307|377)+TRANS(395|417)+	Acyltransferase	20309095	20309095	684165924	Acyltransferase	Acyltransferase	GI:684165924	GeneID:20309095	GeneID:20309095	H6C092	H6C092_EXODN	HMPREF1120_04456	HMPREF1120_04456	XM_009158587.1	XP_009156835	XP_009156835.1	XP_009156835.1	XP_009156835.1	acyltransferase	acyltransferase
XP_009156843.1	5970.XP_009156843.1	https://smart.embl.de/smart/DDvec.cgi?smart=578:UBQ(4|74)+Pfam_UCH(109|565)+	Ubiquitin thiolesterase; Belongs to the peptidase C19 family	20309103	20309103	684165940	GI:684165940	GeneID:20309103	GeneID:20309103	H6C0F4	H6C0F4_EXODN	HMPREF1120_04464	HMPREF1120_04464	Ubiquitin thiolesterase	Ubiquitin thiolesterase	XM_009158595.1	XP_009156843	XP_009156843.1	XP_009156843.1	XP_009156843.1	ubiquitin thiolesterase	ubiquitin thiolesterase
XP_009156846.1	5970.XP_009156846.1	https://smart.embl.de/smart/DDvec.cgi?smart=465:Pfam_DUF2461(219|443)+	Uncharacterized protein	20309106	20309106	684165946	GI:684165946	GeneID:20309106	GeneID:20309106	H6C0F7	H6C0F7_EXODN	HMPREF1120_04467	HMPREF1120_04467	Hypothetical protein	Uncharacterized protein	XM_009158598.1	XP_009156846	XP_009156846.1	XP_009156846.1	XP_009156846.1	hypothetical protein	hypothetical protein
XP_009156854.1	5970.XP_009156854.1	https://smart.embl.de/smart/DDvec.cgi?smart=605:SIGNAL(1|21)+Zn_pept(208|525)+	Zinc carboxypeptidase	20309114	20309114	684165962	GI:684165962	GeneID:20309114	GeneID:20309114	H6C0G5	H6C0G5_EXODN	HMPREF1120_04475	HMPREF1120_04475	XM_009158606.1	XP_009156854	XP_009156854.1	XP_009156854.1	XP_009156854.1	Zinc carboxypeptidase	Zinc carboxypeptidase	zinc carboxypeptidase	zinc carboxypeptidase
XP_009156880.1	5970.XP_009156880.1	https://smart.embl.de/smart/DDvec.cgi?smart=511:COIL(159|186)+COIL(424|469)+	Uncharacterized protein	20309140	20309140	684166014	GI:684166014	GeneID:20309140	GeneID:20309140	H6C0J1	H6C0J1_EXODN	HMPREF1120_04501	HMPREF1120_04501	Hypothetical protein	Uncharacterized protein	XM_009158632.1	XP_009156880	XP_009156880.1	XP_009156880.1	XP_009156880.1	hypothetical protein	hypothetical protein
XP_009156882.1	5970.XP_009156882.1	https://smart.embl.de/smart/DDvec.cgi?smart=535:Pfam_PPP4R2(2|306)+	Uncharacterized protein	20309142	20309142	684166018	GI:684166018	GeneID:20309142	GeneID:20309142	H6C0J3	H6C0J3_EXODN	HMPREF1120_04503	HMPREF1120_04503	Hypothetical protein	Uncharacterized protein	XM_009158634.1	XP_009156882	XP_009156882.1	XP_009156882.1	XP_009156882.1	hypothetical protein	hypothetical protein
XP_009156883.1	5970.XP_009156883.1	https://smart.embl.de/smart/DDvec.cgi?smart=504:PAS(112|178)+COIL(248|268)+ZnF_GATA(419|471)+	Uncharacterized protein	20309143	20309143	684166020	GI:684166020	GeneID:20309143	GeneID:20309143	H6C0J4	H6C0J4_EXODN	HMPREF1120_04504	HMPREF1120_04504	Hypothetical protein	Uncharacterized protein	XM_009158635.1	XP_009156883	XP_009156883.1	XP_009156883.1	XP_009156883.1	hypothetical protein	hypothetical protein
XP_009156884.1	5970.XP_009156884.1	https://smart.embl.de/smart/DDvec.cgi?smart=1305:Pfam_AAA_23(6|255)+COIL(300|373)+COIL(412|453)+COIL(492|545)+COIL(587|618)+COIL(825|934)+COIL(972|1069)+Pfam_SbcCD_C(1169|1248)+	DNA repair protein RAD50	20309144	20309144	684166022	DNA repair protein RAD50	DNA repair protein RAD50	DNA repair protein RAD50	GI:684166022	GeneID:20309144	GeneID:20309144	H6C0J5	H6C0J5_EXODN	HMPREF1120_04505	HMPREF1120_04505	XM_009158636.1	XP_009156884	XP_009156884.1	XP_009156884.1	XP_009156884.1
XP_009156885.1	5970.XP_009156885.1	https://smart.embl.de/smart/DDvec.cgi?smart=399:SIGNAL(1|18)+Pfam_Cellulase(72|382)+	Glucan 1,3-beta-glucosidase; Belongs to the glycosyl hydrolase 5 (cellulase A) family	20309145	20309145	684166024	GI:684166024	GeneID:20309145	GeneID:20309145	Glucan 1,3-beta-glucosidase	Glucan 1,3-beta-glucosidase	H6C0J6	H6C0J6_EXODN	HMPREF1120_04506	HMPREF1120_04506	XM_009158637.1	XP_009156885	XP_009156885.1	XP_009156885.1	XP_009156885.1	glucan 1,3-beta-glucosidase	glucan 1,3-beta-glucosidase
XP_009156899.1	5970.XP_009156899.1	https://smart.embl.de/smart/DDvec.cgi?smart=550:Pfam_MFS_1(28|427)+	MFS transporter, SP family, general alpha glucoside:H+ symporter; Belongs to the major facilitator superfamily. Sugar transporter (TC 2.A.1.1) family	20309159	20309159	684166052	GI:684166052	GeneID:20309159	GeneID:20309159	H6C0R4	H6C0R4_EXODN	HMPREF1120_04520	HMPREF1120_04520	XM_009158651.1	XP_009156899	XP_009156899.1	XP_009156899.1	XP_009156899.1
XP_009156917.1	5970.XP_009156917.1	https://smart.embl.de/smart/DDvec.cgi?smart=232:Pfam_adh_short_C2(8|219)+	3-oxoacyl-[acyl-carrier protein] reductase	20309177	20309177	3-oxoacyl-[acyl-carrier protein] reductase	3-oxoacyl-[acyl-carrier protein] reductase	3-oxoacyl-[acyl-carrier protein] reductase	684166088	GI:684166088	GeneID:20309177	GeneID:20309177	H6C0T2	H6C0T2_EXODN	HMPREF1120_04538	HMPREF1120_04538	XM_009158669.1	XP_009156917	XP_009156917.1	XP_009156917.1	XP_009156917.1
XP_009156919.1	5970.XP_009156919.1	https://smart.embl.de/smart/DDvec.cgi?smart=287:Pfam_Cupin_1(89|203)+	Uncharacterized protein	20309179	20309179	684166092	GI:684166092	GeneID:20309179	GeneID:20309179	H6C0T4	H6C0T4_EXODN	HMPREF1120_04540	HMPREF1120_04540	Hypothetical protein	Uncharacterized protein	XM_009158671.1	XP_009156919	XP_009156919.1	XP_009156919.1	XP_009156919.1	hypothetical protein	hypothetical protein
XP_009156922.1	5970.XP_009156922.1	https://smart.embl.de/smart/DDvec.cgi?smart=510:Pfam_Clr5(15|68)+	Uncharacterized protein	20309182	20309182	684166098	GI:684166098	GeneID:20309182	GeneID:20309182	H6C0T7	H6C0T7_EXODN	HMPREF1120_04543	HMPREF1120_04543	Hypothetical protein	Uncharacterized protein	XM_009158674.1	XP_009156922	XP_009156922.1	XP_009156922.1	XP_009156922.1	hypothetical protein	hypothetical protein
XP_009156929.1	5970.XP_009156929.1	https://smart.embl.de/smart/DDvec.cgi?smart=538:TRANS(98|120)+Pfam_CAP59_mtransfer(152|415)+	Uncharacterized protein	20309189	20309189	684166112	GI:684166112	GeneID:20309189	GeneID:20309189	H6C0U4	H6C0U4_EXODN	HMPREF1120_04550	HMPREF1120_04550	Hypothetical protein	Uncharacterized protein	XM_009158681.1	XP_009156929	XP_009156929.1	XP_009156929.1	XP_009156929.1	hypothetical protein	hypothetical protein
XP_009156937.1	5970.XP_009156937.1	https://smart.embl.de/smart/DDvec.cgi?smart=469:TRANS(13|35)+Pfam_Glycos_transf_2(56|228)+TRANS(320|342)+TRANS(355|377)+TRANS(383|405)+	Uncharacterized protein	20309197	20309197	684166128	GI:684166128	GeneID:20309197	GeneID:20309197	H6C0V2	H6C0V2_EXODN	HMPREF1120_04558	HMPREF1120_04558	Hypothetical protein	Uncharacterized protein	XM_009158689.1	XP_009156937	XP_009156937.1	XP_009156937.1	XP_009156937.1	hypothetical protein	hypothetical protein
XP_009156943.1	5970.XP_009156943.1	https://smart.embl.de/smart/DDvec.cgi?smart=585:Pfam_HSP20(339|451)+	Uncharacterized protein; Belongs to the small heat shock protein (HSP20) family	20309202	20309202	684166140	GI:684166140	GeneID:20309202	GeneID:20309202	H6C0V8	H6C0V8_EXODN	HMPREF1120_04563	HMPREF1120_04563	Hypothetical protein	Uncharacterized protein	XM_009158695.1	XP_009156943	XP_009156943.1	XP_009156943.1	XP_009156943.1	hypothetical protein	hypothetical protein
XP_009156949.1	5970.XP_009156949.1	https://smart.embl.de/smart/DDvec.cgi?smart=666:Pfam_DUF2235(9|298)+	Uncharacterized protein	20309208	20309208	684166152	GI:684166152	GeneID:20309208	GeneID:20309208	H6C117	H6C117_EXODN	HMPREF1120_04569	HMPREF1120_04569	Hypothetical protein	Uncharacterized protein	XM_009158701.1	XP_009156949	XP_009156949.1	XP_009156949.1	XP_009156949.1	hypothetical protein	hypothetical protein
XP_009157066.1	5970.XP_009157066.1	https://smart.embl.de/smart/DDvec.cgi?smart=565:Pfam_Peroxin-3(7|490)+	Uncharacterized protein	20309320	20309320	684166386	GI:684166386	GeneID:20309320	GeneID:20309320	H6BXY3	H6BXY3_EXODN	HMPREF1120_04681	HMPREF1120_04681	Hypothetical protein	Uncharacterized protein	XM_009158818.1	XP_009157066	XP_009157066.1	XP_009157066.1	XP_009157066.1	hypothetical protein	hypothetical protein
XP_009157067.1	5970.XP_009157067.1	https://smart.embl.de/smart/DDvec.cgi?smart=220:Pfam_ATG101(11|194)+	Uncharacterized protein	20309321	20309321	684166388	GI:684166388	GeneID:20309321	GeneID:20309321	H6BXY4	H6BXY4_EXODN	HMPREF1120_04682	HMPREF1120_04682	Hypothetical protein	Uncharacterized protein	XM_009158819.1	XP_009157067	XP_009157067.1	XP_009157067.1	XP_009157067.1	hypothetical protein	hypothetical protein
XP_009157112.1	5970.XP_009157112.1	https://smart.embl.de/smart/DDvec.cgi?smart=315:Pfam_DER1(91|282)+	Derlin; May be involved in the degradation of misfolded endoplasmic reticulum (ER) luminal proteins	20309365	20309365	684166478	Derlin	Derlin-1	GI:684166478	GeneID:20309365	GeneID:20309365	H6BY83	H6BY83_EXODN	HMPREF1120_04726	HMPREF1120_04726	XM_009158864.1	XP_009157112	XP_009157112.1	XP_009157112.1	XP_009157112.1	derlin-1	derlin-1
XP_009157120.1	5970.XP_009157120.1	https://smart.embl.de/smart/DDvec.cgi?smart=402:Pfam_Beta-lactamase(4|386)+	Beta-lactamase	20309373	20309373	684166494	Beta-lactamase	Beta-lactamase	GI:684166494	GeneID:20309373	GeneID:20309373	H6BY91	H6BY91_EXODN	HMPREF1120_04734	HMPREF1120_04734	XM_009158872.1	XP_009157120	XP_009157120.1	XP_009157120.1	XP_009157120.1	beta-lactamase	beta-lactamase
XP_009157122.1	5970.XP_009157122.1	http://smart.embl.de/smart/DDt.cgi?smart=51:	Uncharacterized protein	20309375	20309375	684166498	GI:684166498	GeneID:20309375	GeneID:20309375	H6BY93	H6BY93_EXODN	HMPREF1120_04736	HMPREF1120_04736	Hypothetical protein	Uncharacterized protein	XM_009158874.1	XP_009157122	XP_009157122.1	XP_009157122.1	XP_009157122.1	hypothetical protein	hypothetical protein
XP_009157151.1	5970.XP_009157151.1	https://smart.embl.de/smart/DDvec.cgi?smart=453:Pfam_DIOX_N(81|233)+Pfam_2OG-FeII_Oxy(283|400)+	Uncharacterized protein; Belongs to the iron/ascorbate-dependent oxidoreductase family	20309401	20309401	684166556	GI:684166556	GeneID:20309401	GeneID:20309401	H6BYC2	H6BYC2_EXODN	HMPREF1120_04762	HMPREF1120_04762	Hypothetical protein	Uncharacterized protein	XM_009158903.1	XP_009157151	XP_009157151.1	XP_009157151.1	XP_009157151.1	hypothetical protein	hypothetical protein
XP_009157174.1	5970.XP_009157174.1	http://smart.embl.de/smart/DDt.cgi?smart=411:	Uncharacterized protein	20309422	20309422	684166602	GI:684166602	GeneID:20309422	GeneID:20309422	H6BYK0	H6BYK0_EXODN	HMPREF1120_04783	HMPREF1120_04783	Hypothetical protein	Uncharacterized protein	XM_009158926.1	XP_009157174	XP_009157174.1	XP_009157174.1	XP_009157174.1	hypothetical protein	hypothetical protein
XP_009157175.1	5970.XP_009157175.1	http://smart.embl.de/smart/DDt.cgi?smart=506:	Uncharacterized protein	20309423	20309423	684166604	GI:684166604	GeneID:20309423	GeneID:20309423	H6BYK1	H6BYK1_EXODN	HMPREF1120_04784	HMPREF1120_04784	Hypothetical protein	Uncharacterized protein	XM_009158927.1	XP_009157175	XP_009157175.1	XP_009157175.1	XP_009157175.1	hypothetical protein	hypothetical protein
XP_009157197.1	5970.XP_009157197.1	https://smart.embl.de/smart/DDvec.cgi?smart=576:TRANS(34|56)+TRANS(68|90)+Pfam_p450(97|536)+	Cytochrome P450 monooxygenase	20309443	20309443	684166648	Cytochrome P450 monooxygenase	Cytochrome P450 monooxygenase	GI:684166648	GeneID:20309443	GeneID:20309443	H6BYM3	H6BYM3_EXODN	HMPREF1120_04804	HMPREF1120_04804	XM_009158949.1	XP_009157197	XP_009157197.1	XP_009157197.1	XP_009157197.1	cytochrome P450 monooxygenase	cytochrome P450 monooxygenase
XP_009157198.1	5970.XP_009157198.1	http://smart.embl.de/smart/DDt.cgi?smart=291:	Uncharacterized protein	20309444	20309444	684166650	GI:684166650	GeneID:20309444	GeneID:20309444	H6BYM4	H6BYM4_EXODN	HMPREF1120_04805	HMPREF1120_04805	Hypothetical protein	Uncharacterized protein	XM_009158950.1	XP_009157198	XP_009157198.1	XP_009157198.1	XP_009157198.1	hypothetical protein	hypothetical protein
XP_009157206.1	5970.XP_009157206.1	http://smart.embl.de/smart/DDt.cgi?smart=100:	Uncharacterized protein	20309451	20309451	684166666	GI:684166666	GeneID:20309451	GeneID:20309451	H6BYN2	H6BYN2_EXODN	HMPREF1120_04812	HMPREF1120_04812	Hypothetical protein	Uncharacterized protein	XM_009158958.1	XP_009157206	XP_009157206.1	XP_009157206.1	XP_009157206.1	hypothetical protein	hypothetical protein
XP_009157207.1	5970.XP_009157207.1	https://smart.embl.de/smart/DDvec.cgi?smart=289:Pfam_adh_short(18|229)+	3-oxoacyl-[acyl-carrier protein] reductase	20309452	20309452	3-oxoacyl-[acyl-carrier protein] reductase	3-oxoacyl-[acyl-carrier protein] reductase	3-oxoacyl-[acyl-carrier protein] reductase	684166668	GI:684166668	GeneID:20309452	GeneID:20309452	H6BYN3	H6BYN3_EXODN	HMPREF1120_04813	HMPREF1120_04813	XM_009158959.1	XP_009157207	XP_009157207.1	XP_009157207.1	XP_009157207.1
XP_009157208.1	5970.XP_009157208.1	https://smart.embl.de/smart/DDvec.cgi?smart=506:TRANS(75|97)+SPRY(215|336)+	Uncharacterized protein	20309453	20309453	684166670	GI:684166670	GeneID:20309453	GeneID:20309453	H6BYN4	H6BYN4_EXODN	HMPREF1120_04814	HMPREF1120_04814	Hypothetical protein	Uncharacterized protein	XM_009158960.1	XP_009157208	XP_009157208.1	XP_009157208.1	XP_009157208.1	hypothetical protein	hypothetical protein
XP_009157210.1	5970.XP_009157210.1	https://smart.embl.de/smart/DDvec.cgi?smart=501:Pfam_SLAC1(121|465)+	Uncharacterized protein	20309455	20309455	684166674	GI:684166674	GeneID:20309455	GeneID:20309455	H6BYN6	H6BYN6_EXODN	HMPREF1120_04816	HMPREF1120_04816	Hypothetical protein	Uncharacterized protein	XM_009158962.1	XP_009157210	XP_009157210.1	XP_009157210.1	XP_009157210.1	hypothetical protein	hypothetical protein
XP_009157236.1	5970.XP_009157236.1	https://smart.embl.de/smart/DDvec.cgi?smart=480:Pfam_DAO(40|431)+	Uncharacterized protein	20309480	20309480	684166726	GI:684166726	GeneID:20309480	GeneID:20309480	H6BYR2	H6BYR2_EXODN	HMPREF1120_04841	HMPREF1120_04841	Hypothetical protein	Uncharacterized protein	XM_009158988.1	XP_009157236	XP_009157236.1	XP_009157236.1	XP_009157236.1	hypothetical protein	hypothetical protein
XP_009157237.1	5970.XP_009157237.1	https://smart.embl.de/smart/DDvec.cgi?smart=495:Pfam_MFS_1(36|296)+TRANS(306|328)+TRANS(335|356)+TRANS(366|388)+TRANS(400|422)+TRANS(432|454)+	Retrograde regulation protein 2	20309481	20309481	684166728	GI:684166728	GeneID:20309481	GeneID:20309481	H6BYR3	H6BYR3_EXODN	HMPREF1120_04842	HMPREF1120_04842	Retrograde regulation protein 2	Retrograde regulation protein 2	XM_009158989.1	XP_009157237	XP_009157237.1	XP_009157237.1	XP_009157237.1	retrograde regulation protein 2	retrograde regulation protein 2
XP_009157258.1	5970.XP_009157258.1	https://smart.embl.de/smart/DDvec.cgi?smart=342:COIL(288|330)+	Uncharacterized protein	20309502	20309502	684166770	GI:684166770	GeneID:20309502	GeneID:20309502	H6BYT4	H6BYT4_EXODN	HMPREF1120_04863	HMPREF1120_04863	Hypothetical protein	Uncharacterized protein	XM_009159010.1	XP_009157258	XP_009157258.1	XP_009157258.1	XP_009157258.1	hypothetical protein	hypothetical protein
XP_009157274.1	5970.XP_009157274.1	https://smart.embl.de/smart/DDvec.cgi?smart=719:ANK(38|67)+ANK(71|100)+BTB(152|258)+BTB(307|482)+COIL(582|614)+	Uncharacterized protein	20309517	20309517	684166802	GI:684166802	GeneID:20309517	GeneID:20309517	H6BYV0	H6BYV0_EXODN	HMPREF1120_04878	HMPREF1120_04878	Hypothetical protein	Uncharacterized protein	XM_009159026.1	XP_009157274	XP_009157274.1	XP_009157274.1	XP_009157274.1	hypothetical protein	hypothetical protein
XP_009157275.1	5970.XP_009157275.1	https://smart.embl.de/smart/DDvec.cgi?smart=441:DEXDc(76|279)+HELICc(315|396)+	ATP-dependent RNA helicase sub2	20309518	20309518	684166804	ATP-dependent RNA helicase sub2	ATP-dependent RNA helicase sub2	ATP-dependent RNA helicase sub2	GI:684166804	GeneID:20309518	GeneID:20309518	H6BYV1	H6BYV1_EXODN	HMPREF1120_04879	HMPREF1120_04879	XM_009159027.1	XP_009157275	XP_009157275.1	XP_009157275.1	XP_009157275.1
XP_009157314.1	5970.XP_009157314.1	https://smart.embl.de/smart/DDvec.cgi?smart=753:Pfam_UCH(137|552)+	Ubiquitin C-terminal hydrolase	20309556	20309556	684166882	GI:684166882	GeneID:20309556	GeneID:20309556	H6BYZ0	H6BYZ0_EXODN	HMPREF1120_04917	HMPREF1120_04917	Ubiquitin C-terminal hydrolase	Ubiquitin C-terminal hydrolase	XM_009159066.1	XP_009157314	XP_009157314.1	XP_009157314.1	XP_009157314.1	ubiquitin C-terminal hydrolase	ubiquitin C-terminal hydrolase
XP_009157320.1	5970.XP_009157320.1	https://smart.embl.de/smart/DDvec.cgi?smart=212:Pfam_PMSR(40|198)+	Peptide-methionine (S)-S-oxide reductase	20309562	20309562	684166894	GI:684166894	GeneID:20309562	GeneID:20309562	H6BYZ6	H6BYZ6_EXODN	HMPREF1120_04923	HMPREF1120_04923	Peptide-methionine (S)-S-oxide reductase	Peptide-methionine (S)-S-oxide reductase	XM_009159072.1	XP_009157320	XP_009157320.1	XP_009157320.1	XP_009157320.1	peptide-methionine (S)-S-oxide reductase	peptide-methionine (S)-S-oxide reductase
XP_009157341.1	5970.XP_009157341.1	https://smart.embl.de/smart/DDvec.cgi?smart=971:TRANS(19|41)+TRANS(93|115)+TRANS(127|146)+TRANS(156|178)+Pfam_ABC_membrane(319|595)+AAA(666|852)+COIL(874|913)+	Mitochondrial ABC transporter ATM	20309583	20309583	684166936	GI:684166936	GeneID:20309583	GeneID:20309583	H6BZ17	H6BZ17_EXODN	HMPREF1120_04944	HMPREF1120_04944	Mitochondrial ABC transporter ATM	Mitochondrial ABC transporter ATM	XM_009159093.1	XP_009157341	XP_009157341.1	XP_009157341.1	XP_009157341.1	mitochondrial ABC transporter ATM	mitochondrial ABC transporter ATM
XP_009157344.1	5970.XP_009157344.1	https://smart.embl.de/smart/DDvec.cgi?smart=202:SIGNAL(1|20)+	Uncharacterized protein	20309586	20309586	684166942	GI:684166942	GeneID:20309586	GeneID:20309586	H6BZ20	H6BZ20_EXODN	HMPREF1120_04947	HMPREF1120_04947	Hypothetical protein	Uncharacterized protein	XM_009159096.1	XP_009157344	XP_009157344.1	XP_009157344.1	XP_009157344.1	hypothetical protein	hypothetical protein
XP_009157345.1	5970.XP_009157345.1	https://smart.embl.de/smart/DDvec.cgi?smart=1195:COIL(95|118)+DEXDc(239|446)+HELICc(649|736)+Pfam_VIGSSK(874|943)+	DNA excision repair protein ERCC-6	20309587	20309587	684166944	DNA excision repair protein ERCC-6	DNA excision repair protein ERCC-6	DNA excision repair protein ERCC-6	GI:684166944	GeneID:20309587	GeneID:20309587	H6BZ21	H6BZ21_EXODN	HMPREF1120_04948	HMPREF1120_04948	XM_009159097.1	XP_009157345	XP_009157345.1	XP_009157345.1	XP_009157345.1
XP_009157351.1	5970.XP_009157351.1	https://smart.embl.de/smart/DDvec.cgi?smart=527:Pfam_AA_permease(47|507)+	Uncharacterized protein	20309593	20309593	684166956	GI:684166956	GeneID:20309593	GeneID:20309593	H6BZ27	H6BZ27_EXODN	HMPREF1120_04954	HMPREF1120_04954	Hypothetical protein	Uncharacterized protein	XM_009159103.1	XP_009157351	XP_009157351.1	XP_009157351.1	XP_009157351.1	hypothetical protein	hypothetical protein
XP_009157376.1	5970.XP_009157376.1	https://smart.embl.de/smart/DDvec.cgi?smart=1276:GRAM(657|724)+Pfam_DUF4782(902|1051)+	Uncharacterized protein	20309618	20309618	684167006	GI:684167006	GeneID:20309618	GeneID:20309618	H6BZ52	H6BZ52_EXODN	HMPREF1120_04979	HMPREF1120_04979	Hypothetical protein	Uncharacterized protein	XM_009159128.1	XP_009157376	XP_009157376.1	XP_009157376.1	XP_009157376.1	hypothetical protein	hypothetical protein
XP_009157377.1	5970.XP_009157377.1	https://smart.embl.de/smart/DDvec.cgi?smart=608:COIL(518|571)+	Uncharacterized protein	20309619	20309619	684167008	GI:684167008	GeneID:20309619	GeneID:20309619	H6BZ53	H6BZ53_EXODN	HMPREF1120_04980	HMPREF1120_04980	Hypothetical protein	Uncharacterized protein	XM_009159129.1	XP_009157377	XP_009157377.1	XP_009157377.1	XP_009157377.1	hypothetical protein	hypothetical protein
XP_009157395.1	5970.XP_009157395.1	https://smart.embl.de/smart/DDvec.cgi?smart=1058:COIL(482|511)+	Uncharacterized protein	20309637	20309637	684167044	GI:684167044	GeneID:20309637	GeneID:20309637	H6BZ71	H6BZ71_EXODN	HMPREF1120_04998	HMPREF1120_04998	Hypothetical protein	Uncharacterized protein	XM_009159147.1	XP_009157395	XP_009157395.1	XP_009157395.1	XP_009157395.1	hypothetical protein	hypothetical protein
XP_009157396.1	5970.XP_009157396.1	https://smart.embl.de/smart/DDvec.cgi?smart=525:Pfam_Sugar_tr(3|157)+Pfam_MFS_1(317|521)+	Uncharacterized protein	20309638	20309638	684167046	GI:684167046	GeneID:20309638	GeneID:20309638	H6BZ72	H6BZ72_EXODN	HMPREF1120_04999	HMPREF1120_04999	Hypothetical protein	Uncharacterized protein	XM_009159148.1	XP_009157396	XP_009157396.1	XP_009157396.1	XP_009157396.1	hypothetical protein	hypothetical protein
XP_009157408.1	5970.XP_009157408.1	https://smart.embl.de/smart/DDvec.cgi?smart=794:AAA(560|688)+	AAA family ATPase	20309648	20309648	684167070	AAA family ATPase	AAA family ATPase	AAA family ATPase	GI:684167070	GeneID:20309648	GeneID:20309648	H6BZ84	H6BZ84_EXODN	HMPREF1120_05009	HMPREF1120_05009	XM_009159160.1	XP_009157408	XP_009157408.1	XP_009157408.1	XP_009157408.1
XP_009157409.1	5970.XP_009157409.1	https://smart.embl.de/smart/DDvec.cgi?smart=536:COIL(280|308)+	Uncharacterized protein	20309649	20309649	684167072	GI:684167072	GeneID:20309649	GeneID:20309649	H6BZ85	H6BZ85_EXODN	HMPREF1120_05010	HMPREF1120_05010	Hypothetical protein	Uncharacterized protein	XM_009159161.1	XP_009157409	XP_009157409.1	XP_009157409.1	XP_009157409.1	hypothetical protein	hypothetical protein
XP_009157410.1	5970.XP_009157410.1	https://smart.embl.de/smart/DDvec.cgi?smart=965:Pfam_MCM_N(84|224)+MCM(227|789)+	DNA helicase; Minichromosome maintenance protein 6; Belongs to the MCM family	20309650	20309650	684167074	DNA helicase	GI:684167074	GeneID:20309650	GeneID:20309650	H6BZ86	H6BZ86_EXODN	HMPREF1120_05011	HMPREF1120_05011	Minichromosome maintenance protein 6	XM_009159162.1	XP_009157410	XP_009157410.1	XP_009157410.1	XP_009157410.1	minichromosome maintenance protein 6	minichromosome maintenance protein 6
XP_009157418.1	5970.XP_009157418.1	https://smart.embl.de/smart/DDvec.cgi?smart=408:Pfam_Acetyltransf_1(93|197)+BROMO(294|402)+	Histone acetyltransferase	20309656	20309656	684167090	GI:684167090	GeneID:20309656	GeneID:20309656	H6BZ94	H6BZ94_EXODN	HMPREF1120_05017	HMPREF1120_05017	Histone acetyltransferase	Histone acetyltransferase	XM_009159170.1	XP_009157418	XP_009157418.1	XP_009157418.1	XP_009157418.1	histone acetyltransferase	histone acetyltransferase
XP_009157430.1	5970.XP_009157430.1	http://smart.embl.de/smart/DDt.cgi?smart=135:	Uncharacterized protein	20309664	20309665	20309665	684167110	684167112	684167114	858893	GI:684167110	GI:684167112	GI:684167114	GeneID:20309664	GeneID:20309665	GeneID:20309665	H6BZA6	H6BZA6_EXODN	HMPREF1120_05026	HMPREF1120_05026	Hypothetical protein	Uncharacterized protein	XM_009159182.1	XP_009157430	XP_009157430.1	XP_009157430.1	XP_009157430.1	hypothetical protein	hypothetical protein	taxon:858893
XP_009157431.1	5970.XP_009157431.1	http://smart.embl.de/smart/DDt.cgi?smart=122:	Uncharacterized protein	20309666	20309666	684167116	GI:684167116	GeneID:20309666	GeneID:20309666	H6BZA7	H6BZA7_EXODN	HMPREF1120_05027	HMPREF1120_05027	Hypothetical protein	Uncharacterized protein	XM_009159183.1	XP_009157431	XP_009157431.1	XP_009157431.1	XP_009157431.1	hypothetical protein	hypothetical protein
XP_009157439.1	5970.XP_009157439.1	https://smart.embl.de/smart/DDvec.cgi?smart=723:AT_hook(109|121)+AT_hook(217|229)+AT_hook(639|651)+	Origin recognition complex subunit 2	20309673	20309673	684167132	GI:684167132	GeneID:20309673	GeneID:20309673	H6BZB5	H6BZB5_EXODN	HMPREF1120_05034	HMPREF1120_05034	Origin recognition complex subunit 2	Origin recognition complex subunit 2	XM_009159191.1	XP_009157439	XP_009157439.1	XP_009157439.1	XP_009157439.1	origin recognition complex subunit 2	origin recognition complex subunit 2
XP_009157455.1	5970.XP_009157455.1	https://smart.embl.de/smart/DDvec.cgi?smart=678:COIL(527|564)+TRANS(610|632)+	Uncharacterized protein	20309689	20309689	684167164	GI:684167164	GeneID:20309689	GeneID:20309689	H6BZD1	H6BZD1_EXODN	HMPREF1120_05050	HMPREF1120_05050	Hypothetical protein	Uncharacterized protein	XM_009159207.1	XP_009157455	XP_009157455.1	XP_009157455.1	XP_009157455.1	hypothetical protein	hypothetical protein
XP_009157480.1	5970.XP_009157480.1	https://smart.embl.de/smart/DDvec.cgi?smart=1761:HATPase_c(33|169)+Pfam_DUF3684(201|1283)+COIL(1393|1442)+	Uncharacterized protein	20309712	20309712	684167214	GI:684167214	GeneID:20309712	GeneID:20309712	H6BZF6	H6BZF6_EXODN	HMPREF1120_05073	HMPREF1120_05073	Hypothetical protein	Uncharacterized protein	XM_009159232.1	XP_009157480	XP_009157480.1	XP_009157480.1	XP_009157480.1	hypothetical protein	hypothetical protein
XP_009157483.1	5970.XP_009157483.1	https://smart.embl.de/smart/DDvec.cgi?smart=405:UBQ(1|72)+UBA(148|185)+STI1(283|326)+UBA(361|398)+	UV excision repair protein Rad23	20309715	20309715	684167220	GI:684167220	GeneID:20309715	GeneID:20309715	H6BZF9	H6BZF9_EXODN	HMPREF1120_05076	HMPREF1120_05076	UV excision repair protein Rad23	UV excision repair protein Rad23	UV excision repair protein Rad23	XM_009159235.1	XP_009157483	XP_009157483.1	XP_009157483.1	XP_009157483.1
XP_009157496.1	5970.XP_009157496.1	https://smart.embl.de/smart/DDvec.cgi?smart=457:SIGNAL(1|21)+TRANS(33|55)+	Uncharacterized protein	20309726	20309726	684167246	GI:684167246	GeneID:20309726	GeneID:20309726	H6BZH2	H6BZH2_EXODN	HMPREF1120_05087	HMPREF1120_05087	Hypothetical protein	Uncharacterized protein	XM_009159248.1	XP_009157496	XP_009157496.1	XP_009157496.1	XP_009157496.1	hypothetical protein	hypothetical protein
XP_009157497.1	5970.XP_009157497.1	https://smart.embl.de/smart/DDvec.cgi?smart=710:BRCT(19|100)+WGR(214|293)+Pfam_PARP_reg(338|479)+Pfam_PARP(494|709)+	Poly [ADP-ribose] polymerase	20309727	20309727	684167248	GI:684167248	GeneID:20309727	GeneID:20309727	H6BZH3	H6BZH3_EXODN	HMPREF1120_05088	HMPREF1120_05088	Poly [ADP-ribose] polymerase	Poly [ADP-ribose] polymerase	XM_009159249.1	XP_009157497	XP_009157497.1	XP_009157497.1	XP_009157497.1	poly [ADP-ribose] polymerase	poly [ADP-ribose] polymerase
XP_009157498.1	5970.XP_009157498.1	https://smart.embl.de/smart/DDvec.cgi?smart=666:ZnF_C2H2(65|89)+COIL(566|613)+	Uncharacterized protein	20309728	20309728	684167250	GI:684167250	GeneID:20309728	GeneID:20309728	H6BZH4	H6BZH4_EXODN	HMPREF1120_05089	HMPREF1120_05089	Hypothetical protein	Uncharacterized protein	XM_009159250.1	XP_009157498	XP_009157498.1	XP_009157498.1	XP_009157498.1	hypothetical protein	hypothetical protein
XP_009157499.1	5970.XP_009157499.1	https://smart.embl.de/smart/DDvec.cgi?smart=558:TRANS(7|29)+Pfam_p450(36|522)+	Cytochrome P450	20309729	20309729	684167252	Cytochrome P450	Cytochrome P450	GI:684167252	GeneID:20309729	GeneID:20309729	H6BZH5	H6BZH5_EXODN	HMPREF1120_05090	HMPREF1120_05090	XM_009159251.1	XP_009157499	XP_009157499.1	XP_009157499.1	XP_009157499.1	cytochrome P450	cytochrome P450
XP_009157500.1	5970.XP_009157500.1	https://smart.embl.de/smart/DDvec.cgi?smart=447:Pfam_HI0933_like(12|48)+	Salicylate hydroxylase	20309730	20309730	684167254	GI:684167254	GeneID:20309730	GeneID:20309730	H6BZH6	H6BZH6_EXODN	HMPREF1120_05091	HMPREF1120_05091	Salicylate hydroxylase	Salicylate hydroxylase	XM_009159252.1	XP_009157500	XP_009157500.1	XP_009157500.1	XP_009157500.1	salicylate hydroxylase	salicylate hydroxylase
XP_009157507.1	5970.XP_009157507.1	https://smart.embl.de/smart/DDvec.cgi?smart=588:Pfam_Es2(60|544)+	Sepiapterin reductase	20309736	20309736	684167268	GI:684167268	GeneID:20309736	GeneID:20309736	H6BZI3	H6BZI3_EXODN	HMPREF1120_05097	HMPREF1120_05097	Sepiapterin reductase	Sepiapterin reductase	XM_009159259.1	XP_009157507	XP_009157507.1	XP_009157507.1	XP_009157507.1	sepiapterin reductase	sepiapterin reductase
XP_009157510.1	5970.XP_009157510.1	https://smart.embl.de/smart/DDvec.cgi?smart=741:Pfam_EST1_DNA_bind(331|465)+	Uncharacterized protein	20309739	20309739	684167274	GI:684167274	GeneID:20309739	GeneID:20309739	H6BZI6	H6BZI6_EXODN	HMPREF1120_05100	HMPREF1120_05100	Hypothetical protein	Uncharacterized protein	XM_009159262.1	XP_009157510	XP_009157510.1	XP_009157510.1	XP_009157510.1	hypothetical protein	hypothetical protein
XP_009157516.1	5970.XP_009157516.1	https://smart.embl.de/smart/DDvec.cgi?smart=593:TRANS(94|113)+Pfam_MFS_1(155|527)+TRANS(540|562)+	MFS transporter, DHA1 family, tetracycline resistance protein	20309744	20309744	684167286	GI:684167286	GeneID:20309744	GeneID:20309744	H6BZJ2	H6BZJ2_EXODN	HMPREF1120_05105	HMPREF1120_05105	XM_009159268.1	XP_009157516	XP_009157516.1	XP_009157516.1	XP_009157516.1
XP_009157518.1	5970.XP_009157518.1	https://smart.embl.de/smart/DDvec.cgi?smart=565:Pfam_Sugar_tr(51|225)+TRANS(542|564)+	Uncharacterized protein	20309746	20309746	684167290	GI:684167290	GeneID:20309746	GeneID:20309746	H6BZJ4	H6BZJ4_EXODN	HMPREF1120_05107	HMPREF1120_05107	Hypothetical protein	Uncharacterized protein	XM_009159270.1	XP_009157518	XP_009157518.1	XP_009157518.1	XP_009157518.1	hypothetical protein	hypothetical protein
XP_009157528.1	5970.XP_009157528.1	https://smart.embl.de/smart/DDvec.cgi?smart=681:Pfam_Ku_N(40|295)+Ku78(350|505)+Pfam_Ku_C(528|626)+SAP(644|678)+	ATP-dependent DNA helicase 2 subunit 1	20309756	20309756	684167310	ATP-dependent DNA helicase 2 subunit 1	ATP-dependent DNA helicase 2 subunit 1	ATP-dependent DNA helicase 2 subunit 1	GI:684167310	GeneID:20309756	GeneID:20309756	H6BZK4	H6BZK4_EXODN	HMPREF1120_05117	HMPREF1120_05117	XM_009159280.1	XP_009157528	XP_009157528.1	XP_009157528.1	XP_009157528.1
XP_009157552.1	5970.XP_009157552.1	http://smart.embl.de/smart/DDt.cgi?smart=180:	Uncharacterized protein	20309780	20309780	684167358	GI:684167358	GeneID:20309780	GeneID:20309780	H6BZN8	H6BZN8_EXODN	HMPREF1120_05141	HMPREF1120_05141	Hypothetical protein	Uncharacterized protein	XM_009159304.1	XP_009157552	XP_009157552.1	XP_009157552.1	XP_009157552.1	hypothetical protein	hypothetical protein
XP_009157553.1	5970.XP_009157553.1	https://smart.embl.de/smart/DDvec.cgi?smart=122:COIL(32|59)+	Uncharacterized protein	20309781	20309781	684167360	GI:684167360	GeneID:20309781	GeneID:20309781	H6BZN7	H6BZN7_EXODN	HMPREF1120_05142	HMPREF1120_05142	Hypothetical protein	Uncharacterized protein	XM_009159305.1	XP_009157553	XP_009157553.1	XP_009157553.1	XP_009157553.1	hypothetical protein	hypothetical protein
XP_009157556.1	5970.XP_009157556.1	https://smart.embl.de/smart/DDvec.cgi?smart=555:DnaJ(90|152)+COIL(510|534)+	Uncharacterized protein	20309784	20309784	684167366	GI:684167366	GeneID:20309784	GeneID:20309784	H6BZP1	H6BZP1_EXODN	HMPREF1120_05145	HMPREF1120_05145	Hypothetical protein	Uncharacterized protein	XM_009159308.1	XP_009157556	XP_009157556.1	XP_009157556.1	XP_009157556.1	hypothetical protein	hypothetical protein
XP_009157566.1	5970.XP_009157566.1	https://smart.embl.de/smart/DDvec.cgi?smart=175:Pfam_DTHCT(60|158)+	Uncharacterized protein	20309794	20309794	684167386	GI:684167386	GeneID:20309794	GeneID:20309794	H6BZQ1	H6BZQ1_EXODN	HMPREF1120_05155	HMPREF1120_05155	Hypothetical protein	Uncharacterized protein	XM_009159318.1	XP_009157566	XP_009157566.1	XP_009157566.1	XP_009157566.1	hypothetical protein	hypothetical protein
XP_009157568.1	5970.XP_009157568.1	https://smart.embl.de/smart/DDvec.cgi?smart=151:H3(39|149)+	Histone H3	20309796	20309796	684167390	GI:684167390	GeneID:20309796	GeneID:20309796	H6BZQ3	H6BZQ3_EXODN	HMPREF1120_05157	HMPREF1120_05157	Histone H3	Histone H3	XM_009159320.1	XP_009157568	XP_009157568.1	XP_009157568.1	XP_009157568.1	histone H3	histone H3
XP_009157589.1	5970.XP_009157589.1	https://smart.embl.de/smart/DDvec.cgi?smart=292:Pfam_MTS(50|185)+	Arsenite methyltransferase	20309816	20309816	684167432	Arsenite methyltransferase	Arsenite methyltransferase	GI:684167432	GeneID:20309816	GeneID:20309816	H6BZS4	H6BZS4_EXODN	HMPREF1120_05177	HMPREF1120_05177	XM_009159341.1	XP_009157589	XP_009157589.1	XP_009157589.1	XP_009157589.1	arsenite methyltransferase	arsenite methyltransferase
XP_009157617.1	5970.XP_009157617.1	https://smart.embl.de/smart/DDvec.cgi?smart=624:Pfam_DUF2841(177|319)+	Uncharacterized protein	20309843	20309843	684167488	GI:684167488	GeneID:20309843	GeneID:20309843	H6C007	H6C007_EXODN	HMPREF1120_05204	HMPREF1120_05204	Hypothetical protein	Uncharacterized protein	XM_009159369.1	XP_009157617	XP_009157617.1	XP_009157617.1	XP_009157617.1	hypothetical protein	hypothetical protein
XP_009157619.1	5970.XP_009157619.1	https://smart.embl.de/smart/DDvec.cgi?smart=627:Pfam_Pkinase(21|280)+	Protein-serine/threonine kinase	20309845	20309845	684167492	GI:684167492	GeneID:20309845	GeneID:20309845	H6C009	H6C009_EXODN	HMPREF1120_05206	HMPREF1120_05206	Protein-serine/threonine kinase	Protein-serine/threonine kinase	XM_009159371.1	XP_009157619	XP_009157619.1	XP_009157619.1	XP_009157619.1	protein-serine/threonine kinase	protein-serine/threonine kinase
XP_009157646.1	5970.XP_009157646.1	https://smart.embl.de/smart/DDvec.cgi?smart=1413:PAS(788|854)+PAC(866|908)+HisKA(928|1008)+HATPase_c(1059|1208)+REC(1269|1397)+	Sensory transduction histidine kinase	20309872	20309872	684167546	GI:684167546	GeneID:20309872	GeneID:20309872	H6C036	H6C036_EXODN	HMPREF1120_05233	HMPREF1120_05233	Sensory transduction histidine kinase	Sensory transduction histidine kinase	XM_009159398.1	XP_009157646	XP_009157646.1	XP_009157646.1	XP_009157646.1	sensory transduction histidine kinase	sensory transduction histidine kinase
XP_009157647.1	5970.XP_009157647.1	https://smart.embl.de/smart/DDvec.cgi?smart=355:Pfam_Lactamase_B_3(55|192)+	Uncharacterized protein	20309873	20309873	684167548	GI:684167548	GeneID:20309873	GeneID:20309873	H6C037	H6C037_EXODN	HMPREF1120_05234	HMPREF1120_05234	Hypothetical protein	Uncharacterized protein	XM_009159399.1	XP_009157647	XP_009157647.1	XP_009157647.1	XP_009157647.1	hypothetical protein	hypothetical protein
XP_009157653.1	5970.XP_009157653.1	https://smart.embl.de/smart/DDvec.cgi?smart=614:Pfam_MFS_1(101|506)+	DNA repair protein RAD50	20309878	20309878	684167560	DNA repair protein RAD50	DNA repair protein RAD50	DNA repair protein RAD50	GI:684167560	GeneID:20309878	GeneID:20309878	H6C097	H6C097_EXODN	HMPREF1120_05239	HMPREF1120_05239	XM_009159405.1	XP_009157653	XP_009157653.1	XP_009157653.1	XP_009157653.1
XP_009157661.1	5970.XP_009157661.1	https://smart.embl.de/smart/DDvec.cgi?smart=372:TRANS(133|152)+	Uncharacterized protein	20309886	20309886	684167576	GI:684167576	GeneID:20309886	GeneID:20309886	H6C0A5	H6C0A5_EXODN	HMPREF1120_05247	HMPREF1120_05247	Hypothetical protein	Uncharacterized protein	XM_009159413.1	XP_009157661	XP_009157661.1	XP_009157661.1	XP_009157661.1	hypothetical protein	hypothetical protein
XP_009157671.1	5970.XP_009157671.1	https://smart.embl.de/smart/DDvec.cgi?smart=970:DEXDc(283|485)+HELICc(655|740)+	DNA repair and recombination protein RAD54B	20309896	20309896	684167596	DNA repair and recombination protein RAD54B	DNA repair and recombination protein RAD54B	DNA repair and recombination protein RAD54B	GI:684167596	GeneID:20309896	GeneID:20309896	H6C0B5	H6C0B5_EXODN	HMPREF1120_05257	HMPREF1120_05257	XM_009159423.1	XP_009157671	XP_009157671.1	XP_009157671.1	XP_009157671.1
XP_009157674.1	5970.XP_009157674.1	http://smart.embl.de/smart/DDt.cgi?smart=367:	Uncharacterized protein	20309899	20309899	684167602	GI:684167602	GeneID:20309899	GeneID:20309899	H6C0B8	H6C0B8_EXODN	HMPREF1120_05260	HMPREF1120_05260	Hypothetical protein	Uncharacterized protein	XM_009159426.1	XP_009157674	XP_009157674.1	XP_009157674.1	XP_009157674.1	hypothetical protein	hypothetical protein
XP_009157701.1	5970.XP_009157701.1	https://smart.embl.de/smart/DDvec.cgi?smart=449:Pfam_ING(10|115)+PHD(384|431)+	Chromatin modification-related protein	20309925	20309925	684167656	Chromatin modification-related protein	GI:684167656	GeneID:20309925	GeneID:20309925	H6C0E5	H6C0E5_EXODN	HMPREF1120_05286	HMPREF1120_05286	Hypothetical protein	XM_009159453.1	XP_009157701	XP_009157701.1	XP_009157701.1	XP_009157701.1	hypothetical protein	hypothetical protein
XP_009157721.1	5970.XP_009157721.1	https://smart.embl.de/smart/DDvec.cgi?smart=868:Pfam_RSN1_TM(24|173)+Pfam_PHM7_cyt(196|378)+Pfam_RSN1_7TM(389|662)+Pfam_PHM7_ext(762|862)+	Uncharacterized protein	20309943	20309943	684167696	GI:684167696	GeneID:20309943	GeneID:20309943	H6C0L8	H6C0L8_EXODN	HMPREF1120_05304	HMPREF1120_05304	Hypothetical protein	Uncharacterized protein	XM_009159473.1	XP_009157721	XP_009157721.1	XP_009157721.1	XP_009157721.1	hypothetical protein	hypothetical protein
XP_009157728.1	5970.XP_009157728.1	https://smart.embl.de/smart/DDvec.cgi?smart=676:SPRY(241|365)+LisH(399|431)+CTLH(452|509)+CRA(568|664)+	Uncharacterized protein	20309950	20309950	684167710	GI:684167710	GeneID:20309950	GeneID:20309950	H6C0M5	H6C0M5_EXODN	HMPREF1120_05311	HMPREF1120_05311	Hypothetical protein	Uncharacterized protein	XM_009159480.1	XP_009157728	XP_009157728.1	XP_009157728.1	XP_009157728.1	hypothetical protein	hypothetical protein
XP_009157772.1	5970.XP_009157772.1	https://smart.embl.de/smart/DDvec.cgi?smart=601:Pfam_Patatin(20|289)+	Uncharacterized protein	20309992	20309992	684167798	GI:684167798	GeneID:20309992	GeneID:20309992	H6C0X3	H6C0X3_EXODN	HMPREF1120_05353	HMPREF1120_05353	Hypothetical protein	Uncharacterized protein	XM_009159524.1	XP_009157772	XP_009157772.1	XP_009157772.1	XP_009157772.1	hypothetical protein	hypothetical protein
XP_009157773.1	5970.XP_009157773.1	http://smart.embl.de/smart/DDt.cgi?smart=461:	Uncharacterized protein	20309993	20309993	684167800	GI:684167800	GeneID:20309993	GeneID:20309993	H6C0X4	H6C0X4_EXODN	HMPREF1120_05354	HMPREF1120_05354	Hypothetical protein	Uncharacterized protein	XM_009159525.1	XP_009157773	XP_009157773.1	XP_009157773.1	XP_009157773.1	hypothetical protein	hypothetical protein
XP_009157779.1	5970.XP_009157779.1	https://smart.embl.de/smart/DDvec.cgi?smart=496:Pfam_MFS_1(7|404)+	MFS transporter, SP family, arabinose:H+ symporter; Belongs to the major facilitator superfamily. Sugar transporter (TC 2.A.1.1) family	20309999	20309999	684167812	GI:684167812	GeneID:20309999	GeneID:20309999	H6C0Y0	H6C0Y0_EXODN	HMPREF1120_05360	HMPREF1120_05360	XM_009159531.1	XP_009157779	XP_009157779.1	XP_009157779.1	XP_009157779.1
XP_009157784.1	5970.XP_009157784.1	https://smart.embl.de/smart/DDvec.cgi?smart=362:Pfam_MOSC_N(1|114)+Pfam_MOSC(202|343)+	Uncharacterized protein	20310004	20310004	684167822	GI:684167822	GeneID:20310004	GeneID:20310004	H6C0Y5	H6C0Y5_EXODN	HMPREF1120_05365	HMPREF1120_05365	Hypothetical protein	Uncharacterized protein	XM_009159536.1	XP_009157784	XP_009157784.1	XP_009157784.1	XP_009157784.1	hypothetical protein	hypothetical protein
XP_009157785.1	5970.XP_009157785.1	https://smart.embl.de/smart/DDvec.cgi?smart=556:Pfam_Sugar_tr(72|256)+TRANS(515|537)+	Serine/threonine kinase 16	20310005	20310005	684167824	GI:684167824	GeneID:20310005	GeneID:20310005	H6C0Y6	H6C0Y6_EXODN	HMPREF1120_05366	HMPREF1120_05366	Serine/threonine kinase 16	Serine/threonine kinase 16	XM_009159537.1	XP_009157785	XP_009157785.1	XP_009157785.1	XP_009157785.1	serine/threonine kinase 16	serine/threonine kinase 16
XP_009157792.1	5970.XP_009157792.1	https://smart.embl.de/smart/DDvec.cgi?smart=510:DEXDc(24|228)+HELICc(295|395)+Pfam_RecQ_Zn_bind(406|475)+	ATP-dependent DNA helicase; RecQ family helicase RecQ; Belongs to the helicase family. RecQ subfamily	20310012	20310012	684167838	ATP-dependent DNA helicase	GI:684167838	GeneID:20310012	GeneID:20310012	H6C0Z3	H6C0Z3_EXODN	HMPREF1120_05373	HMPREF1120_05373	RecQ family helicase RecQ	RecQ family helicase RecQ	XM_009159544.1	XP_009157792	XP_009157792.1	XP_009157792.1	XP_009157792.1
XP_009157810.1	5970.XP_009157810.1	https://smart.embl.de/smart/DDvec.cgi?smart=555:Pfam_DUF2838(166|276)+TRANS(322|344)+TRANS(387|409)+TRANS(414|433)+	Uncharacterized protein	20310029	20310029	684167874	GI:684167874	GeneID:20310029	GeneID:20310029	H6C111	H6C111_EXODN	HMPREF1120_05390	HMPREF1120_05390	Hypothetical protein	Uncharacterized protein	XM_009159562.1	XP_009157810	XP_009157810.1	XP_009157810.1	XP_009157810.1	hypothetical protein	hypothetical protein
XP_009157816.1	5970.XP_009157816.1	https://smart.embl.de/smart/DDvec.cgi?smart=708:ZnF_C2H2(538|561)+ZnF_C2H2(627|649)+	Uncharacterized protein	20310035	20310035	684167886	GI:684167886	GeneID:20310035	GeneID:20310035	H6C172	H6C172_EXODN	HMPREF1120_05396	HMPREF1120_05396	Hypothetical protein	Uncharacterized protein	XM_009159568.1	XP_009157816	XP_009157816.1	XP_009157816.1	XP_009157816.1	hypothetical protein	hypothetical protein
XP_009157818.1	5970.XP_009157818.1	https://smart.embl.de/smart/DDvec.cgi?smart=483:DSPc(6|212)+	Protein-tyrosine phosphatase	20310037	20310037	684167890	GI:684167890	GeneID:20310037	GeneID:20310037	H6C174	H6C174_EXODN	HMPREF1120_05398	HMPREF1120_05398	Protein-tyrosine phosphatase	Protein-tyrosine phosphatase	XM_009159570.1	XP_009157818	XP_009157818.1	XP_009157818.1	XP_009157818.1	protein-tyrosine phosphatase	protein-tyrosine phosphatase
XP_009157831.1	5970.XP_009157831.1	https://smart.embl.de/smart/DDvec.cgi?smart=911:Pfam_FtsH_ext(252|357)+AAA(454|594)+Pfam_Peptidase_M41(654|858)+	AFG3 family protein	20310049	20310049	684167916	AFG3 family protein	AFG3 family protein	AFG3 family protein	GI:684167916	GeneID:20310049	GeneID:20310049	H6C187	H6C187_EXODN	HMPREF1120_05410	HMPREF1120_05410	XM_009159583.1	XP_009157831	XP_009157831.1	XP_009157831.1	XP_009157831.1
XP_009157832.1	5970.XP_009157832.1	http://smart.embl.de/smart/DDt.cgi?smart=659:	Uncharacterized protein	20310050	20310050	684167918	GI:684167918	GeneID:20310050	GeneID:20310050	H6C189	H6C189_EXODN	HMPREF1120_05411	HMPREF1120_05411	Hypothetical protein	Uncharacterized protein	XM_009159584.1	XP_009157832	XP_009157832.1	XP_009157832.1	XP_009157832.1	hypothetical protein	hypothetical protein
XP_009157835.1	5970.XP_009157835.1	http://smart.embl.de/smart/DDt.cgi?smart=493:	Uncharacterized protein	20310052	20310052	684167924	GI:684167924	GeneID:20310052	GeneID:20310052	H6C191	H6C191_EXODN	HMPREF1120_05413	HMPREF1120_05413	Hypothetical protein	Uncharacterized protein	XM_009159587.1	XP_009157835	XP_009157835.1	XP_009157835.1	XP_009157835.1	hypothetical protein	hypothetical protein
XP_009157855.1	5970.XP_009157855.1	https://smart.embl.de/smart/DDvec.cgi?smart=492:Gln-synt_C(122|404)+	Glutamine synthetase	20310072	20310072	684167964	GI:684167964	GeneID:20310072	GeneID:20310072	Glutamine synthetase	Glutamine synthetase	H6C1B1	H6C1B1_EXODN	HMPREF1120_05433	HMPREF1120_05433	XM_009159607.1	XP_009157855	XP_009157855.1	XP_009157855.1	XP_009157855.1	glutamine synthetase	glutamine synthetase
XP_009157861.1	5970.XP_009157861.1	https://smart.embl.de/smart/DDvec.cgi?smart=352:Pfam_KR(101|261)+	Short chain dehydrogenase/reductase; Belongs to the short-chain dehydrogenases/reductases (SDR) family	20310078	20310078	684167976	GI:684167976	GeneID:20310078	GeneID:20310078	H6C1B7	H6C1B7_EXODN	HMPREF1120_05439	HMPREF1120_05439	Short chain dehydrogenase/reductase	Short chain dehydrogenase/reductase	XM_009159613.1	XP_009157861	XP_009157861.1	XP_009157861.1	XP_009157861.1	short chain dehydrogenase/reductase	short chain dehydrogenase/reductase
XP_009157863.1	5970.XP_009157863.1	https://smart.embl.de/smart/DDvec.cgi?smart=311:Pfam_ASF1_hist_chap(1|154)+COIL(182|210)+	Histone chaperone ASF1	20310080	20310080	684167980	GI:684167980	GeneID:20310080	GeneID:20310080	H6C1B9	H6C1B9_EXODN	HMPREF1120_05441	HMPREF1120_05441	Histone chaperone ASF1	Histone chaperone ASF1	XM_009159615.1	XP_009157863	XP_009157863.1	XP_009157863.1	XP_009157863.1	histone chaperone ASF1	histone chaperone ASF1
XP_009157876.1	5970.XP_009157876.1	https://smart.embl.de/smart/DDvec.cgi?smart=868:SIGNAL(1|22)+Pfam_DUF1996(37|270)+WSC(375|471)+WSC(496|587)+WSC(626|720)+WSC(740|842)+	WSC domain-containing protein	20310092	20310092	684168006	GI:684168006	GeneID:20310092	GeneID:20310092	H6BXS5	H6BXS5_EXODN	HMPREF1120_05453	HMPREF1120_05453	WSC domain-containing protein	WSC domain-containing protein	WSC domain-containing protein	XM_009159628.1	XP_009157876	XP_009157876.1	XP_009157876.1	XP_009157876.1
XP_009157880.1	5970.XP_009157880.1	https://smart.embl.de/smart/DDvec.cgi?smart=809:GAL4(7|51)+	Uncharacterized protein	20310096	20310096	684168014	GI:684168014	GeneID:20310096	GeneID:20310096	H6BXS9	H6BXS9_EXODN	HMPREF1120_05457	HMPREF1120_05457	Hypothetical protein	Uncharacterized protein	XM_009159632.1	XP_009157880	XP_009157880.1	XP_009157880.1	XP_009157880.1	hypothetical protein	hypothetical protein
XP_009157890.1	5970.XP_009157890.1	https://smart.embl.de/smart/DDvec.cgi?smart=468:Pfam_DUF1479(36|440)+	Uncharacterized protein; Active site	20310102	20310103	20310103	226674	263925	684168032	684168034	858893	CDD:226674	CDD:263925	GI:684168032	GI:684168034	GeneID:20310102	GeneID:20310103	GeneID:20310103	H6BXT7	H6BXT7_EXODN	HMPREF1120_05464	HMPREF1120_05464	Hypothetical protein	Uncharacterized protein	XM_009159642.1	XP_009157890	XP_009157890.1	XP_009157890.1	XP_009157890.1	hypothetical protein	hypothetical protein	taxon:858893
XP_009157895.1	5970.XP_009157895.1	https://smart.embl.de/smart/DDvec.cgi?smart=408:GAL4(67|115)+	Uncharacterized protein	20310106	20310107	20310107	684168042	684168044	858893	GI:684168042	GI:684168044	GeneID:20310106	GeneID:20310107	GeneID:20310107	H6BXU4	H6BXU4_EXODN	HMPREF1120_05468	HMPREF1120_05468	Hypothetical protein	Uncharacterized protein	XM_009159647.1	XP_009157895	XP_009157895.1	XP_009157895.1	XP_009157895.1	hypothetical protein	hypothetical protein	taxon:858893
XP_009157913.1	5970.XP_009157913.1	https://smart.embl.de/smart/DDvec.cgi?smart=872:Pfam_Cyclin(251|354)+	Uncharacterized protein	20310125	20310125	684168080	GI:684168080	GeneID:20310125	GeneID:20310125	H6BXW2	H6BXW2_EXODN	HMPREF1120_05486	HMPREF1120_05486	Hypothetical protein	Uncharacterized protein	XM_009159665.1	XP_009157913	XP_009157913.1	XP_009157913.1	XP_009157913.1	hypothetical protein	hypothetical protein
XP_009157929.1	5970.XP_009157929.1	https://smart.embl.de/smart/DDvec.cgi?smart=877:Pfam_DUF3548(39|204)+TBC(439|720)+	Uncharacterized protein	20310141	20310141	684168112	GI:684168112	GeneID:20310141	GeneID:20310141	H6BY32	H6BY32_EXODN	HMPREF1120_05502	HMPREF1120_05502	Hypothetical protein	Uncharacterized protein	XM_009159681.1	XP_009157929	XP_009157929.1	XP_009157929.1	XP_009157929.1	hypothetical protein	hypothetical protein
XP_009157938.1	5970.XP_009157938.1	https://smart.embl.de/smart/DDvec.cgi?smart=696:Pfam_RRM_2(459|555)+	Uncharacterized protein	20310149	20310149	684168130	GI:684168130	GeneID:20310149	GeneID:20310149	H6BY41	H6BY41_EXODN	HMPREF1120_05510	HMPREF1120_05510	Hypothetical protein	Uncharacterized protein	XM_009159690.1	XP_009157938	XP_009157938.1	XP_009157938.1	XP_009157938.1	hypothetical protein	hypothetical protein
XP_009157948.1	5970.XP_009157948.1	http://smart.embl.de/smart/DDt.cgi?smart=116:	Uncharacterized protein	20310159	20310159	684168150	GI:684168150	GeneID:20310159	GeneID:20310159	H6BY51	H6BY51_EXODN	HMPREF1120_05520	HMPREF1120_05520	Hypothetical protein	Uncharacterized protein	XM_009159700.1	XP_009157948	XP_009157948.1	XP_009157948.1	XP_009157948.1	hypothetical protein	hypothetical protein
XP_009158016.1	5970.XP_009158016.1	http://smart.embl.de/smart/DDt.cgi?smart=241:	Uncharacterized protein	20310224	20310224	684168286	GI:684168286	GeneID:20310224	GeneID:20310224	H6BYH5	H6BYH5_EXODN	HMPREF1120_05585	HMPREF1120_05585	Hypothetical protein	Uncharacterized protein	XM_009159768.1	XP_009158016	XP_009158016.1	XP_009158016.1	XP_009158016.1	hypothetical protein	hypothetical protein
XP_009158024.1	5970.XP_009158024.1	https://smart.embl.de/smart/DDvec.cgi?smart=343:Pfam_ApbA(9|168)+Pfam_ApbA_C(200|324)+	2-dehydropantoate 2-reductase	2-dehydropantoate 2-reductase	2-dehydropantoate 2-reductase	2-dehydropantoate 2-reductase	20310232	20310232	684168302	GI:684168302	GeneID:20310232	GeneID:20310232	H6BYI3	H6BYI3_EXODN	HMPREF1120_05593	HMPREF1120_05593	XM_009159776.1	XP_009158024	XP_009158024.1	XP_009158024.1	XP_009158024.1
XP_009158031.1	5970.XP_009158031.1	https://smart.embl.de/smart/DDvec.cgi?smart=584:Pfam_TRI12(57|498)+TRANS(541|558)+	DNA repair protein RAD50	20310239	20310239	684168319	DNA repair protein RAD50	DNA repair protein RAD50	DNA repair protein RAD50	GI:684168319	GeneID:20310239	GeneID:20310239	H6C445	H6C445_EXODN	HMPREF1120_05600	HMPREF1120_05600	XM_009159783.1	XP_009158031	XP_009158031.1	XP_009158031.1	XP_009158031.1
XP_009158037.1	5970.XP_009158037.1	https://smart.embl.de/smart/DDvec.cgi?smart=228:Pfam_Pyrophosphatase(5|178)+	Inorganic diphosphatase	20310245	20310245	684168331	GI:684168331	GeneID:20310245	GeneID:20310245	H6C451	H6C451_EXODN	HMPREF1120_05606	HMPREF1120_05606	Inorganic diphosphatase	Inorganic diphosphatase	XM_009159789.1	XP_009158037	XP_009158037.1	XP_009158037.1	XP_009158037.1	inorganic diphosphatase	inorganic diphosphatase
XP_009158054.1	5970.XP_009158054.1	https://smart.embl.de/smart/DDvec.cgi?smart=301:RING(36|96)+Pfam_YEATS(162|223)+	Uncharacterized protein	20310261	20310261	684168365	GI:684168365	GeneID:20310261	GeneID:20310261	H6C468	H6C468_EXODN	HMPREF1120_05622	HMPREF1120_05622	Hypothetical protein	Uncharacterized protein	XM_009159806.1	XP_009158054	XP_009158054.1	XP_009158054.1	XP_009158054.1	hypothetical protein	hypothetical protein
XP_009158055.1	5970.XP_009158055.1	https://smart.embl.de/smart/DDvec.cgi?smart=394:Cyt-b5(9|85)+TRANS(207|229)+Pfam_FA_hydroxylase(240|383)+	Ceramide very long chain fatty acid hydroxylase; Ceramide hydroxylase involved in the alpha-hydroxylation of sphingolipid-associated very long chain fatty acids. Hydroxylates the very long chain fatty acid of ceramides at C2 and C3	20310262	20310262	684168367	Ceramide very long chain fatty acid hydroxylase	Fatty acid hydroxylase	GI:684168367	GeneID:20310262	GeneID:20310262	H6C469	H6C469_EXODN	HMPREF1120_05623	HMPREF1120_05623	XM_009159807.1	XP_009158055	XP_009158055.1	XP_009158055.1	XP_009158055.1	fatty acid hydroxylase	fatty acid hydroxylase
XP_009158056.1	5970.XP_009158056.1	https://smart.embl.de/smart/DDvec.cgi?smart=503:SIGNAL(1|25)+	Uncharacterized protein	20310263	20310263	684168369	GI:684168369	GeneID:20310263	GeneID:20310263	H6C470	H6C470_EXODN	HMPREF1120_05624	HMPREF1120_05624	Hypothetical protein	Uncharacterized protein	XM_009159808.1	XP_009158056	XP_009158056.1	XP_009158056.1	XP_009158056.1	hypothetical protein	hypothetical protein
XP_009158062.1	5970.XP_009158062.1	https://smart.embl.de/smart/DDvec.cgi?smart=1149:COIL(38|58)+DEXDc(401|619)+RING(771|815)+HELICc(972|1057)+	Adenosinetriphosphatase	20310269	20310269	684168381	Adenosinetriphosphatase	Adenosinetriphosphatase	GI:684168381	GeneID:20310269	GeneID:20310269	H6C4C8	H6C4C8_EXODN	HMPREF1120_05630	HMPREF1120_05630	XM_009159814.1	XP_009158062	XP_009158062.1	XP_009158062.1	XP_009158062.1	adenosinetriphosphatase	adenosinetriphosphatase
XP_009158065.1	5970.XP_009158065.1	https://smart.embl.de/smart/DDvec.cgi?smart=448:Pfam_Cation_efflux(159|353)+Pfam_ZT_dimer(357|434)+	Uncharacterized protein	20310272	20310272	684168387	GI:684168387	GeneID:20310272	GeneID:20310272	H6C4D1	H6C4D1_EXODN	HMPREF1120_05633	HMPREF1120_05633	Hypothetical protein	Uncharacterized protein	XM_009159817.1	XP_009158065	XP_009158065.1	XP_009158065.1	XP_009158065.1	hypothetical protein	hypothetical protein
XP_009158074.1	5970.XP_009158074.1	https://smart.embl.de/smart/DDvec.cgi?smart=563:Pfam_MFS_1(67|507)+TRANS(524|546)+	Serine/threonine kinase 16	20310281	20310281	684168405	GI:684168405	GeneID:20310281	GeneID:20310281	H6C4E0	H6C4E0_EXODN	HMPREF1120_05642	HMPREF1120_05642	Serine/threonine kinase 16	Serine/threonine kinase 16	XM_009159826.1	XP_009158074	XP_009158074.1	XP_009158074.1	XP_009158074.1	serine/threonine kinase 16	serine/threonine kinase 16
XP_009158097.1	5970.XP_009158097.1	https://smart.embl.de/smart/DDvec.cgi?smart=615:BCS1_N(48|239)+AAA(272|437)+COIL(526|563)+	Mitochondrial chaperone BCS1	20310304	20310304	684168451	GI:684168451	GeneID:20310304	GeneID:20310304	H6C4G3	H6C4G3_EXODN	HMPREF1120_05665	HMPREF1120_05665	Mitochondrial chaperone BCS1	Mitochondrial chaperone BCS1	XM_009159849.1	XP_009158097	XP_009158097.1	XP_009158097.1	XP_009158097.1	mitochondrial chaperone BCS1	mitochondrial chaperone BCS1
XP_009158108.1	5970.XP_009158108.1	https://smart.embl.de/smart/DDvec.cgi?smart=565:TRANS(33|55)+TRANS(60|77)+TRANS(87|109)+TRANS(265|287)+TRANS(324|346)+Pfam_MBOAT_2(362|455)+TRANS(483|505)+	Uncharacterized protein	20310315	20310315	684168473	GI:684168473	GeneID:20310315	GeneID:20310315	H6C4H4	H6C4H4_EXODN	HMPREF1120_05676	HMPREF1120_05676	Hypothetical protein	Uncharacterized protein	XM_009159860.1	XP_009158108	XP_009158108.1	XP_009158108.1	XP_009158108.1	hypothetical protein	hypothetical protein
XP_009158111.1	5970.XP_009158111.1	https://smart.embl.de/smart/DDvec.cgi?smart=633:Pfam_MFS_1(68|486)+	Uncharacterized protein	20310318	20310318	684168479	GI:684168479	GeneID:20310318	GeneID:20310318	H6C4H7	H6C4H7_EXODN	HMPREF1120_05679	HMPREF1120_05679	Hypothetical protein	Uncharacterized protein	XM_009159863.1	XP_009158111	XP_009158111.1	XP_009158111.1	XP_009158111.1	hypothetical protein	hypothetical protein
XP_009158126.1	5970.XP_009158126.1	https://smart.embl.de/smart/DDvec.cgi?smart=472:Pfam_DUF2236(127|376)+TRANS(446|468)+	Uncharacterized protein	20310333	20310333	684168509	GI:684168509	GeneID:20310333	GeneID:20310333	H6C4P5	H6C4P5_EXODN	HMPREF1120_05694	HMPREF1120_05694	Hypothetical protein	Uncharacterized protein	XM_009159878.1	XP_009158126	XP_009158126.1	XP_009158126.1	XP_009158126.1	hypothetical protein	hypothetical protein
XP_009158129.1	5970.XP_009158129.1	https://smart.embl.de/smart/DDvec.cgi?smart=683:Pfam_Glycos_transf_2(154|331)+Pfam_Cellulose_synt(322|536)+TRANS(554|573)+TRANS(601|623)+TRANS(656|678)+	Glycosyl transferase	20310335	20310335	684168515	GI:684168515	GeneID:20310335	GeneID:20310335	Glycosyl transferase	Glycosyl transferase	H6C4P7	H6C4P7_EXODN	HMPREF1120_05696	HMPREF1120_05696	XM_009159881.1	XP_009158129	XP_009158129.1	XP_009158129.1	XP_009158129.1	glycosyl transferase	glycosyl transferase
XP_009158148.1	5970.XP_009158148.1	https://smart.embl.de/smart/DDvec.cgi?smart=275:Pfam_PCMT(7|170)+	ubiE/COQ5 methyltransferase	20310354	20310354	684168553	GI:684168553	GeneID:20310354	GeneID:20310354	H6C4R6	H6C4R6_EXODN	HMPREF1120_05715	HMPREF1120_05715	UbiE/COQ5 methyltransferase	XM_009159900.1	XP_009158148	XP_009158148.1	XP_009158148.1	XP_009158148.1	ubiE/COQ5 methyltransferase	ubiE/COQ5 methyltransferase
XP_009158151.1	5970.XP_009158151.1	https://smart.embl.de/smart/DDvec.cgi?smart=504:Pfam_Complex1_51K(100|276)+Pfam_SLBB(298|350)+NADH_4Fe-4S(387|432)+	NADH dehydrogenase [ubiquinone] flavoprotein 1, mitochondrial; Core subunit of the mitochondrial membrane respiratory chain NADH dehydrogenase (Complex I) that is believed to belong to the minimal assembly required for catalysis. Complex I functions in the transfer of electrons from NADH to the respiratory chain	20310357	20310357	684168559	GI:684168559	GeneID:20310357	GeneID:20310357	H6C4R9	H6C4R9_EXODN	HMPREF1120_05718	HMPREF1120_05718	XM_009159903.1	XP_009158151	XP_009158151.1	XP_009158151.1	XP_009158151.1
XP_009158161.1	5970.XP_009158161.1	https://smart.embl.de/smart/DDvec.cgi?smart=718:GAL4(36|94)+	Uncharacterized protein	20310367	20310367	684168579	GI:684168579	GeneID:20310367	GeneID:20310367	H6C4T0	H6C4T0_EXODN	HMPREF1120_05728	HMPREF1120_05728	Hypothetical protein	Uncharacterized protein	XM_009159913.1	XP_009158161	XP_009158161.1	XP_009158161.1	XP_009158161.1	hypothetical protein	hypothetical protein
XP_009158166.1	5970.XP_009158166.1	https://smart.embl.de/smart/DDvec.cgi?smart=339:COIL(82|104)+COIL(167|226)+	Uncharacterized protein	20310371	20310371	684168589	GI:684168589	GeneID:20310371	GeneID:20310371	H6C4T4	H6C4T4_EXODN	HMPREF1120_05732	HMPREF1120_05732	Hypothetical protein	Uncharacterized protein	XM_009159918.1	XP_009158166	XP_009158166.1	XP_009158166.1	XP_009158166.1	hypothetical protein	hypothetical protein
XP_009158196.1	5970.XP_009158196.1	http://smart.embl.de/smart/DDt.cgi?smart=547:	Uncharacterized protein	20310401	20310401	684168650	GI:684168650	GeneID:20310401	GeneID:20310401	H6C1F0	H6C1F0_EXODN	HMPREF1120_05762	HMPREF1120_05762	Hypothetical protein	Uncharacterized protein	XM_009159949.1	XP_009158196	XP_009158196.1	XP_009158196.1	XP_009158196.1	XP_009158197.1	hypothetical protein	hypothetical protein
XP_009158219.1	5970.XP_009158219.1	https://smart.embl.de/smart/DDvec.cgi?smart=378:Pfam_MFS_1(33|378)+	Retrograde regulation protein 2	20310421	20310421	684168696	GI:684168696	GeneID:20310421	GeneID:20310421	H6C1H3	H6C1H3_EXODN	HMPREF1120_05782	HMPREF1120_05782	Retrograde regulation protein 2	Retrograde regulation protein 2	XM_009159971.1	XP_009158219	XP_009158219.1	XP_009158219.1	XP_009158219.1	retrograde regulation protein 2	retrograde regulation protein 2
XP_009158227.1	5970.XP_009158227.1	https://smart.embl.de/smart/DDvec.cgi?smart=350:SIGNAL(1|23)+	Uncharacterized protein	20310429	20310429	684168712	GI:684168712	GeneID:20310429	GeneID:20310429	H6C1N7	H6C1N7_EXODN	HMPREF1120_05790	HMPREF1120_05790	Hypothetical protein	Uncharacterized protein	XM_009159979.1	XP_009158227	XP_009158227.1	XP_009158227.1	XP_009158227.1	hypothetical protein	hypothetical protein
XP_009158246.1	5970.XP_009158246.1	https://smart.embl.de/smart/DDvec.cgi?smart=991:Zds_C(746|798)+	Uncharacterized protein	20310448	20310448	684168750	GI:684168750	GeneID:20310448	GeneID:20310448	H6C1Q6	H6C1Q6_EXODN	HMPREF1120_05809	HMPREF1120_05809	Hypothetical protein	Uncharacterized protein	XM_009159998.1	XP_009158246	XP_009158246.1	XP_009158246.1	XP_009158246.1	hypothetical protein	hypothetical protein
XP_009158248.1	5970.XP_009158248.1	https://smart.embl.de/smart/DDvec.cgi?smart=226:Pfam_SelR(84|205)+	methionine-R-sulfoxide reductase SelR	20310450	20310450	684168754	GI:684168754	GeneID:20310450	GeneID:20310450	H6C1Q8	H6C1Q8_EXODN	HMPREF1120_05811	HMPREF1120_05811	Methionine-R-sulfoxide reductase SelR	XM_009160000.1	XP_009158248	XP_009158248.1	XP_009158248.1	XP_009158248.1	methionine-R-sulfoxide reductase SelR	methionine-R-sulfoxide reductase SelR
XP_009158257.1	5970.XP_009158257.1	https://smart.embl.de/smart/DDvec.cgi?smart=325:Pfam_SIR2(31|260)+	Uncharacterized protein	20310459	20310459	684168772	GI:684168772	GeneID:20310459	GeneID:20310459	H6C1R7	H6C1R7_EXODN	HMPREF1120_05820	HMPREF1120_05820	Hypothetical protein	Uncharacterized protein	XM_009160009.1	XP_009158257	XP_009158257.1	XP_009158257.1	XP_009158257.1	hypothetical protein	hypothetical protein
XP_009158258.1	5970.XP_009158258.1	https://smart.embl.de/smart/DDvec.cgi?smart=597:Pfam_Flavoprotein(23|185)+	Uncharacterized protein	20310460	20310460	684168774	GI:684168774	GeneID:20310460	GeneID:20310460	H6C1R8	H6C1R8_EXODN	HMPREF1120_05821	HMPREF1120_05821	Hypothetical protein	Uncharacterized protein	XM_009160010.1	XP_009158258	XP_009158258.1	XP_009158258.1	XP_009158258.1	hypothetical protein	hypothetical protein
XP_009158261.1	5970.XP_009158261.1	https://smart.embl.de/smart/DDvec.cgi?smart=296:TRANS(66|85)+TRANS(89|106)+TRANS(119|141)+Pfam_ICMT(180|275)+	protein-S-isoprenylcysteine O-methyltransferase; Belongs to the class VI-like SAM-binding methyltransferase superfamily. Isoprenylcysteine carboxyl methyltransferase family	20310463	20310463	684168780	GI:684168780	GeneID:20310463	GeneID:20310463	H6C1S1	H6C1S1_EXODN	HMPREF1120_05824	HMPREF1120_05824	Protein-S-isoprenylcysteine O-methyltransferase	XM_009160013.1	XP_009158261	XP_009158261.1	XP_009158261.1	XP_009158261.1	protein-S-isoprenylcysteine O-methyltransferase	protein-S-isoprenylcysteine O-methyltransferase
XP_009158264.1	5970.XP_009158264.1	https://smart.embl.de/smart/DDvec.cgi?smart=276:Pfam_FTA4(7|226)+	Uncharacterized protein	20310466	20310466	684168786	GI:684168786	GeneID:20310466	GeneID:20310466	H6C1S4	H6C1S4_EXODN	HMPREF1120_05827	HMPREF1120_05827	Hypothetical protein	Uncharacterized protein	XM_009160016.1	XP_009158264	XP_009158264.1	XP_009158264.1	XP_009158264.1	hypothetical protein	hypothetical protein
XP_009158274.1	5970.XP_009158274.1	https://smart.embl.de/smart/DDvec.cgi?smart=775:CULLIN(444|597)+Cullin_Nedd8(704|771)+	Cullin 1; Belongs to the cullin family	20310476	20310476	684168806	Cullin 1	Cullin 1	Cullin 1	GI:684168806	GeneID:20310476	GeneID:20310476	H6C1T4	H6C1T4_EXODN	HMPREF1120_05837	HMPREF1120_05837	XM_009160026.1	XP_009158274	XP_009158274.1	XP_009158274.1	XP_009158274.1
XP_009158276.1	5970.XP_009158276.1	https://smart.embl.de/smart/DDvec.cgi?smart=175:Pfam_Cupin_1(49|120)+	Uncharacterized protein	20310478	20310478	684168810	GI:684168810	GeneID:20310478	GeneID:20310478	H6C1Y8	H6C1Y8_EXODN	HMPREF1120_05839	HMPREF1120_05839	Hypothetical protein	Uncharacterized protein	XM_009160028.1	XP_009158276	XP_009158276.1	XP_009158276.1	XP_009158276.1	hypothetical protein	hypothetical protein
XP_009158278.1	5970.XP_009158278.1	https://smart.embl.de/smart/DDvec.cgi?smart=330:Pfam_DSPc(101|254)+	Uncharacterized protein	20310480	20310480	684168814	GI:684168814	GeneID:20310480	GeneID:20310480	H6C1Z1	H6C1Z1_EXODN	HMPREF1120_05841	HMPREF1120_05841	Hypothetical protein	Uncharacterized protein	XM_009160030.1	XP_009158278	XP_009158278.1	XP_009158278.1	XP_009158278.1	hypothetical protein	hypothetical protein
XP_009158279.1	5970.XP_009158279.1	http://smart.embl.de/smart/DDt.cgi?smart=915:	Uncharacterized protein	20310481	20310481	684168816	GI:684168816	GeneID:20310481	GeneID:20310481	H6C1Z2	H6C1Z2_EXODN	HMPREF1120_05842	HMPREF1120_05842	Hypothetical protein	Uncharacterized protein	XM_009160031.1	XP_009158279	XP_009158279.1	XP_009158279.1	XP_009158279.1	hypothetical protein	hypothetical protein
XP_009158280.1	5970.XP_009158280.1	https://smart.embl.de/smart/DDvec.cgi?smart=534:Pfam_zf-UBR(51|126)+	Uncharacterized protein	20310482	20310482	684168818	GI:684168818	GeneID:20310482	GeneID:20310482	H6C1Z3	H6C1Z3_EXODN	HMPREF1120_05843	HMPREF1120_05843	Hypothetical protein	Uncharacterized protein	XM_009160032.1	XP_009158280	XP_009158280.1	XP_009158280.1	XP_009158280.1	hypothetical protein	hypothetical protein
XP_009158281.1	5970.XP_009158281.1	https://smart.embl.de/smart/DDvec.cgi?smart=847:Pfam_MCM2_N(50|192)+MCM(300|819)+	DNA helicase; Minichromosome maintenance protein 2; Belongs to the MCM family	20310483	20310483	684168820	DNA helicase	GI:684168820	GeneID:20310483	GeneID:20310483	H6C1Z4	H6C1Z4_EXODN	HMPREF1120_05844	HMPREF1120_05844	Minichromosome maintenance protein 2	XM_009160033.1	XP_009158281	XP_009158281.1	XP_009158281.1	XP_009158281.1	minichromosome maintenance protein 2	minichromosome maintenance protein 2
XP_009158282.1	5970.XP_009158282.1	https://smart.embl.de/smart/DDvec.cgi?smart=884:AT_hook(125|137)+DEXDc(190|386)+COIL(561|588)+HELICc(665|749)+	Uncharacterized protein	20310484	20310484	684168822	GI:684168822	GeneID:20310484	GeneID:20310484	H6C1Z5	H6C1Z5_EXODN	HMPREF1120_05845	HMPREF1120_05845	Hypothetical protein	Uncharacterized protein	XM_009160034.1	XP_009158282	XP_009158282.1	XP_009158282.1	XP_009158282.1	hypothetical protein	hypothetical protein
XP_009158283.1	5970.XP_009158283.1	https://smart.embl.de/smart/DDvec.cgi?smart=667:Pfam_Glyco_hydro_31(208|667)+	31 glucosidase; Belongs to the glycosyl hydrolase 31 family	20310485	20310485	31 glucosidase	31 glucosidase	31 glucosidase	684168824	GI:684168824	GeneID:20310485	GeneID:20310485	H6C1Z6	H6C1Z6_EXODN	HMPREF1120_05846	HMPREF1120_05846	XM_009160035.1	XP_009158283	XP_009158283.1	XP_009158283.1	XP_009158283.1
XP_009158285.1	5970.XP_009158285.1	https://smart.embl.de/smart/DDvec.cgi?smart=685:Pfam_Sulfate_transp(57|438)+TRANS(439|461)+Pfam_STAS(494|638)+	SulP family sulfate permease	20310487	20310487	684168828	GI:684168828	GeneID:20310487	GeneID:20310487	H6C1Z8	H6C1Z8_EXODN	HMPREF1120_05848	HMPREF1120_05848	SulP family sulfate permease	SulP family sulfate permease	SulP family sulfate permease	XM_009160037.1	XP_009158285	XP_009158285.1	XP_009158285.1	XP_009158285.1
XP_009158311.1	5970.XP_009158311.1	https://smart.embl.de/smart/DDvec.cgi?smart=573:Pfam_Lipase_3(264|419)+	Uncharacterized protein	20310513	20310513	684168880	GI:684168880	GeneID:20310513	GeneID:20310513	H6C224	H6C224_EXODN	HMPREF1120_05874	HMPREF1120_05874	Hypothetical protein	Uncharacterized protein	XM_009160063.1	XP_009158311	XP_009158311.1	XP_009158311.1	XP_009158311.1	hypothetical protein	hypothetical protein
XP_009158330.1	5970.XP_009158330.1	https://smart.embl.de/smart/DDvec.cgi?smart=422:Pfam_OGG_N(9|143)+ENDO3c(148|343)+	N-glycosylase/DNA lyase	20310531	20310531	684168918	GI:684168918	GeneID:20310531	GeneID:20310531	H6C297	H6C297_EXODN	HMPREF1120_05892	HMPREF1120_05892	N-glycosylase/DNA lyase	N-glycosylase/DNA lyase	N-glycosylase/DNA lyase	XM_009160082.1	XP_009158330	XP_009158330.1	XP_009158330.1	XP_009158330.1
XP_009158333.1	5970.XP_009158333.1	https://smart.embl.de/smart/DDvec.cgi?smart=523:Pfam_M20_dimer(235|388)+	Gly-Xaa carboxypeptidase	20310534	20310534	684168924	GI:684168924	GeneID:20310534	GeneID:20310534	Gly-Xaa carboxypeptidase	Gly-Xaa carboxypeptidase	Gly-Xaa carboxypeptidase	H6C2A0	H6C2A0_EXODN	HMPREF1120_05895	HMPREF1120_05895	XM_009160085.1	XP_009158333	XP_009158333.1	XP_009158333.1	XP_009158333.1
XP_009158337.1	5970.XP_009158337.1	http://smart.embl.de/smart/DDt.cgi?smart=236:	Uncharacterized protein	20310538	20310538	684168932	GI:684168932	GeneID:20310538	GeneID:20310538	H6C2A4	H6C2A4_EXODN	HMPREF1120_05899	HMPREF1120_05899	Hypothetical protein	Uncharacterized protein	XM_009160089.1	XP_009158337	XP_009158337.1	XP_009158337.1	XP_009158337.1	hypothetical protein	hypothetical protein
XP_009158340.1	5970.XP_009158340.1	https://smart.embl.de/smart/DDvec.cgi?smart=749:POLXc(306|747)+	DNA polymerase IV	20310541	20310541	684168938	DNA polymerase IV	DNA polymerase IV	DNA polymerase IV	GI:684168938	GeneID:20310541	GeneID:20310541	H6C2A7	H6C2A7_EXODN	HMPREF1120_05902	HMPREF1120_05902	XM_009160092.1	XP_009158340	XP_009158340.1	XP_009158340.1	XP_009158340.1
XP_009158343.1	5970.XP_009158343.1	https://smart.embl.de/smart/DDvec.cgi?smart=605:Pfam_F-box-like(14|59)+	Uncharacterized protein	20310544	20310544	684168944	GI:684168944	GeneID:20310544	GeneID:20310544	H6C2B1	H6C2B1_EXODN	HMPREF1120_05905	HMPREF1120_05905	Hypothetical protein	Uncharacterized protein	XM_009160096.1	XP_009158343	XP_009158343.1	XP_009158343.1	XP_009158343.1	XP_009158344.1	hypothetical protein	hypothetical protein
XP_009158346.1	5970.XP_009158346.1	https://smart.embl.de/smart/DDvec.cgi?smart=1011:RING(20|73)+SH3(953|1011)+	Uncharacterized protein	20310546	20310546	684168950	GI:684168950	GeneID:20310546	GeneID:20310546	H6C2B3	H6C2B3_EXODN	HMPREF1120_05907	HMPREF1120_05907	Hypothetical protein	Uncharacterized protein	XM_009160098.1	XP_009158346	XP_009158346.1	XP_009158346.1	XP_009158346.1	hypothetical protein	hypothetical protein
XP_009158428.1	5970.XP_009158428.1	https://smart.embl.de/smart/DDvec.cgi?smart=594:Pfam_Fungal_trans(58|309)+	Uncharacterized protein	20310626	20310626	684169114	GI:684169114	GeneID:20310626	GeneID:20310626	H6C2P9	H6C2P9_EXODN	HMPREF1120_05987	HMPREF1120_05987	Hypothetical protein	Uncharacterized protein	XM_009160180.1	XP_009158428	XP_009158428.1	XP_009158428.1	XP_009158428.1	hypothetical protein	hypothetical protein
XP_009158434.1	5970.XP_009158434.1	https://smart.embl.de/smart/DDvec.cgi?smart=671:Pfam_Solute_trans_a(18|306)+	Uncharacterized protein	20310632	20310632	684169126	GI:684169126	GeneID:20310632	GeneID:20310632	H6C2Q5	H6C2Q5_EXODN	HMPREF1120_05993	HMPREF1120_05993	Hypothetical protein	Uncharacterized protein	XM_009160186.1	XP_009158434	XP_009158434.1	XP_009158434.1	XP_009158434.1	hypothetical protein	hypothetical protein
XP_009158455.1	5970.XP_009158455.1	https://smart.embl.de/smart/DDvec.cgi?smart=1035:HATPase_c(19|155)+DNA_mis_repair(217|352)+MutL_C(801|967)+	DNA mismatch repair protein PMS2	20310651	20310651	684169168	DNA mismatch repair protein PMS2	DNA mismatch repair protein PMS2	DNA mismatch repair protein PMS2	GI:684169168	GeneID:20310651	GeneID:20310651	H6C2X9	H6C2X9_EXODN	HMPREF1120_06012	HMPREF1120_06012	XM_009160207.1	XP_009158455	XP_009158455.1	XP_009158455.1	XP_009158455.1
XP_009158456.1	5970.XP_009158456.1	https://smart.embl.de/smart/DDvec.cgi?smart=617:FBOX(5|46)+	Uncharacterized protein	20310652	20310652	684169170	GI:684169170	GeneID:20310652	GeneID:20310652	H6C2Y0	H6C2Y0_EXODN	HMPREF1120_06013	HMPREF1120_06013	Hypothetical protein	Uncharacterized protein	XM_009160208.1	XP_009158456	XP_009158456.1	XP_009158456.1	XP_009158456.1	hypothetical protein	hypothetical protein
XP_009158466.1	5970.XP_009158466.1	http://smart.embl.de/smart/DDt.cgi?smart=937:	Uncharacterized protein	20310662	20310662	684169190	GI:684169190	GeneID:20310662	GeneID:20310662	H6C2Z0	H6C2Z0_EXODN	HMPREF1120_06023	HMPREF1120_06023	Hypothetical protein	Uncharacterized protein	XM_009160218.1	XP_009158466	XP_009158466.1	XP_009158466.1	XP_009158466.1	hypothetical protein	hypothetical protein
XP_009158469.1	5970.XP_009158469.1	https://smart.embl.de/smart/DDvec.cgi?smart=892:Pfam_GTP_EFTU(289|571)+	Elongation factor EF-1 alpha subunit	20310665	20310665	684169196	Elongation factor EF-1 alpha subunit	Elongation factor EF-1 alpha subunit	GI:684169196	GeneID:20310665	GeneID:20310665	H6C2Z3	H6C2Z3_EXODN	HMPREF1120_06026	HMPREF1120_06026	XM_009160221.1	XP_009158469	XP_009158469.1	XP_009158469.1	XP_009158469.1	elongation factor EF-1 alpha subunit	elongation factor EF-1 alpha subunit
XP_009158470.1	5970.XP_009158470.1	https://smart.embl.de/smart/DDvec.cgi?smart=689:Pfam_Acyl-CoA_dh_M(227|358)+Pfam_Acyl-CoA_dh_1(443|549)+	acyl-CoA dehydrogenase	20310666	20310666	684169198	Acyl-CoA dehydrogenase	GI:684169198	GeneID:20310666	GeneID:20310666	H6C2Z4	H6C2Z4_EXODN	HMPREF1120_06027	HMPREF1120_06027	XM_009160222.1	XP_009158470	XP_009158470.1	XP_009158470.1	XP_009158470.1	acyl-CoA dehydrogenase	acyl-CoA dehydrogenase
XP_009158471.1	5970.XP_009158471.1	https://smart.embl.de/smart/DDvec.cgi?smart=625:Pfam_DUF45(92|138)+	Uncharacterized protein	20310667	20310667	684169200	GI:684169200	GeneID:20310667	GeneID:20310667	H6C2Z5	H6C2Z5_EXODN	HMPREF1120_06028	HMPREF1120_06028	Hypothetical protein	Uncharacterized protein	XM_009160223.1	XP_009158471	XP_009158471.1	XP_009158471.1	XP_009158471.1	hypothetical protein	hypothetical protein
XP_009158476.1	5970.XP_009158476.1	https://smart.embl.de/smart/DDvec.cgi?smart=650:Pfam_Pyridoxal_deC(281|400)+Pfam_Pyridoxal_deC(439|567)+	Tyrosine decarboxylase	20310672	20310672	684169210	GI:684169210	GeneID:20310672	GeneID:20310672	H6C300	H6C300_EXODN	HMPREF1120_06033	HMPREF1120_06033	Tyrosine decarboxylase	Tyrosine decarboxylase	XM_009160228.1	XP_009158476	XP_009158476.1	XP_009158476.1	XP_009158476.1	tyrosine decarboxylase	tyrosine decarboxylase
XP_009158484.1	5970.XP_009158484.1	https://smart.embl.de/smart/DDvec.cgi?smart=555:Pfam_PEPCK_ATP(40|508)+	Phosphoenolpyruvate carboxykinase [ATP]	20310680	20310680	684169226	GI:684169226	GeneID:20310680	GeneID:20310680	H6C308	H6C308_EXODN	HMPREF1120_06041	HMPREF1120_06041	Phosphoenolpyruvate carboxykinase [ATP]	Phosphoenolpyruvate carboxykinase [ATP]	XM_009160236.1	XP_009158484	XP_009158484.1	XP_009158484.1	XP_009158484.1	phosphoenolpyruvate carboxykinase [ATP]	phosphoenolpyruvate carboxykinase [ATP]
XP_009158489.1	5970.XP_009158489.1	https://smart.embl.de/smart/DDvec.cgi?smart=494:SIGNAL(1|18)+Pfam_PIR(205|220)+Pfam_PIR(222|236)+Pfam_PIR(238|254)+Pfam_PIR(254|270)+Pfam_PIR(273|289)+Pfam_PIR(289|305)+Pfam_PIR(307|321)+Pfam_PIR(323|339)+Pfam_PIR(339|355)+Pfam_PIR(357|371)+Pfam_PIR(373|387)+Pfam_PIR(389|403)+Pfam_PIR(405|419)+Pfam_PIR(421|435)+Pfam_PIR(437|453)+	Uncharacterized protein	20310685	20310685	684169236	GI:684169236	GeneID:20310685	GeneID:20310685	H6C313	H6C313_EXODN	HMPREF1120_06046	HMPREF1120_06046	Hypothetical protein	Uncharacterized protein	XM_009160241.1	XP_009158489	XP_009158489.1	XP_009158489.1	XP_009158489.1	hypothetical protein	hypothetical protein
XP_009158490.1	5970.XP_009158490.1	http://smart.embl.de/smart/DDt.cgi?smart=121:	Uncharacterized protein	20310686	20310686	684169238	GI:684169238	GeneID:20310686	GeneID:20310686	H6C314	H6C314_EXODN	HMPREF1120_06047	HMPREF1120_06047	Hypothetical protein	Uncharacterized protein	XM_009160242.1	XP_009158490	XP_009158490.1	XP_009158490.1	XP_009158490.1	hypothetical protein	hypothetical protein
XP_009158497.1	5970.XP_009158497.1	http://smart.embl.de/smart/DDt.cgi?smart=504:	Uncharacterized protein	20310693	20310693	684169252	GI:684169252	GeneID:20310693	GeneID:20310693	H6C321	H6C321_EXODN	HMPREF1120_06054	HMPREF1120_06054	Hypothetical protein	Uncharacterized protein	XM_009160249.1	XP_009158497	XP_009158497.1	XP_009158497.1	XP_009158497.1	hypothetical protein	hypothetical protein
XP_009158499.1	5970.XP_009158499.1	https://smart.embl.de/smart/DDvec.cgi?smart=407:MAGE(78|284)+	Uncharacterized protein	20310695	20310695	684169256	GI:684169256	GeneID:20310695	GeneID:20310695	H6C323	H6C323_EXODN	HMPREF1120_06056	HMPREF1120_06056	Hypothetical protein	Uncharacterized protein	XM_009160251.1	XP_009158499	XP_009158499.1	XP_009158499.1	XP_009158499.1	hypothetical protein	hypothetical protein
XP_009158505.1	5970.XP_009158505.1	https://smart.embl.de/smart/DDvec.cgi?smart=545:Pfam_Pyr_redox_2(9|244)+	Cyclohexanone monooxygenase	20310701	20310701	684169268	Cyclohexanone monooxygenase	Cyclohexanone monooxygenase	GI:684169268	GeneID:20310701	GeneID:20310701	H6C329	H6C329_EXODN	HMPREF1120_06062	HMPREF1120_06062	XM_009160257.1	XP_009158505	XP_009158505.1	XP_009158505.1	XP_009158505.1	cyclohexanone monooxygenase	cyclohexanone monooxygenase
XP_009158508.1	5970.XP_009158508.1	https://smart.embl.de/smart/DDvec.cgi?smart=722:Pfam_LMBR1(6|514)+	Uncharacterized protein	20310704	20310704	684169274	GI:684169274	GeneID:20310704	GeneID:20310704	H6C332	H6C332_EXODN	HMPREF1120_06065	HMPREF1120_06065	Hypothetical protein	Uncharacterized protein	XM_009160260.1	XP_009158508	XP_009158508.1	XP_009158508.1	XP_009158508.1	hypothetical protein	hypothetical protein
XP_009158516.1	5970.XP_009158516.1	https://smart.embl.de/smart/DDvec.cgi?smart=557:TRANS(60|77)+Pfam_p450(86|543)+	Cytochrome P450 oxidoreductase	20310712	20310712	684169290	Cytochrome P450 oxidoreductase	Cytochrome P450 oxidoreductase	GI:684169290	GeneID:20310712	GeneID:20310712	H6C340	H6C340_EXODN	HMPREF1120_06073	HMPREF1120_06073	XM_009160268.1	XP_009158516	XP_009158516.1	XP_009158516.1	XP_009158516.1	cytochrome P450 oxidoreductase	cytochrome P450 oxidoreductase
XP_009158536.1	5970.XP_009158536.1	https://smart.embl.de/smart/DDvec.cgi?smart=1928:Pfam_Nucleoporin_FG(346|479)+Pfam_Nucleoporin_FG(508|602)+Pfam_Nucleoporin2(898|1036)+Pfam_Nup96(1433|1738)+	Uncharacterized protein	20310732	20310732	684169330	GI:684169330	GeneID:20310732	GeneID:20310732	H6C360	H6C360_EXODN	HMPREF1120_06093	HMPREF1120_06093	Hypothetical protein	Uncharacterized protein	XM_009160288.1	XP_009158536	XP_009158536.1	XP_009158536.1	XP_009158536.1	hypothetical protein	hypothetical protein
XP_009158547.1	5970.XP_009158547.1	https://smart.embl.de/smart/DDvec.cgi?smart=657:AAA(255|372)+Pfam_AAA_assoc_2(397|470)+Pfam_MgsA_C(471|631)+	ATPase	20310743	20310743	684169352	ATPase	ATPase	ATPase	GI:684169352	GeneID:20310743	GeneID:20310743	H6C371	H6C371_EXODN	HMPREF1120_06104	HMPREF1120_06104	XM_009160299.1	XP_009158547	XP_009158547.1	XP_009158547.1	XP_009158547.1
XP_009158554.1	5970.XP_009158554.1	https://smart.embl.de/smart/DDvec.cgi?smart=1275:DEXDc(242|580)+Pfam_Helicase_C(948|1060)+	Uncharacterized protein	20310750	20310750	684169366	GI:684169366	GeneID:20310750	GeneID:20310750	H6C378	H6C378_EXODN	HMPREF1120_06111	HMPREF1120_06111	Hypothetical protein	Uncharacterized protein	XM_009160306.1	XP_009158554	XP_009158554.1	XP_009158554.1	XP_009158554.1	hypothetical protein	hypothetical protein
XP_009158567.1	5970.XP_009158567.1	https://smart.embl.de/smart/DDvec.cgi?smart=156:TRANS(10|32)+TRANS(53|75)+	Uncharacterized protein	20310763	20310763	684169392	GI:684169392	GeneID:20310763	GeneID:20310763	H6C391	H6C391_EXODN	HMPREF1120_06124	HMPREF1120_06124	Hypothetical protein	Uncharacterized protein	XM_009160319.1	XP_009158567	XP_009158567.1	XP_009158567.1	XP_009158567.1	hypothetical protein	hypothetical protein
XP_009158581.1	5970.XP_009158581.1	http://smart.embl.de/smart/DDt.cgi?smart=264:	Uncharacterized protein	20310777	20310777	684169420	GI:684169420	GeneID:20310777	GeneID:20310777	H6C3A5	H6C3A5_EXODN	HMPREF1120_06138	HMPREF1120_06138	Hypothetical protein	Uncharacterized protein	XM_009160333.1	XP_009158581	XP_009158581.1	XP_009158581.1	XP_009158581.1	hypothetical protein	hypothetical protein
XP_009158589.1	5970.XP_009158589.1	http://smart.embl.de/smart/DDt.cgi?smart=573:	Uncharacterized protein	20310785	20310785	684169436	GI:684169436	GeneID:20310785	GeneID:20310785	H6C3B3	H6C3B3_EXODN	HMPREF1120_06146	HMPREF1120_06146	Hypothetical protein	Uncharacterized protein	XM_009160341.1	XP_009158589	XP_009158589.1	XP_009158589.1	XP_009158589.1	hypothetical protein	hypothetical protein
XP_009158591.1	5970.XP_009158591.1	https://smart.embl.de/smart/DDvec.cgi?smart=285:Aldolase_II(50|230)+	L-fuculose-phosphate aldolase	20310787	20310787	684169440	GI:684169440	GeneID:20310787	GeneID:20310787	H6C3B5	H6C3B5_EXODN	HMPREF1120_06148	HMPREF1120_06148	L-fuculose-phosphate aldolase	L-fuculose-phosphate aldolase	L-fuculose-phosphate aldolase	XM_009160343.1	XP_009158591	XP_009158591.1	XP_009158591.1	XP_009158591.1
XP_009158597.1	5970.XP_009158597.1	https://smart.embl.de/smart/DDvec.cgi?smart=351:Pfam_Methyltransf_31(58|213)+	Uncharacterized protein	20310793	20310793	684169452	GI:684169452	GeneID:20310793	GeneID:20310793	H6C3C1	H6C3C1_EXODN	HMPREF1120_06154	HMPREF1120_06154	Hypothetical protein	Uncharacterized protein	XM_009160349.1	XP_009158597	XP_009158597.1	XP_009158597.1	XP_009158597.1	hypothetical protein	hypothetical protein
XP_009158610.1	5970.XP_009158610.1	http://smart.embl.de/smart/DDt.cgi?smart=218:	Uncharacterized protein	20310803	20310803	684169478	GI:684169478	GeneID:20310803	GeneID:20310803	H6C3D4	H6C3D4_EXODN	HMPREF1120_06164	HMPREF1120_06164	Hypothetical protein	Uncharacterized protein	XM_009160362.1	XP_009158610	XP_009158610.1	XP_009158610.1	XP_009158610.1	hypothetical protein	hypothetical protein
XP_009158626.1	5970.XP_009158626.1	https://smart.embl.de/smart/DDvec.cgi?smart=258:Pfam_Pyridox_ox_2(25|186)+	Uncharacterized protein	20310818	20310818	684169510	GI:684169510	GeneID:20310818	GeneID:20310818	H6C3F0	H6C3F0_EXODN	HMPREF1120_06179	HMPREF1120_06179	Hypothetical protein	Uncharacterized protein	XM_009160378.1	XP_009158626	XP_009158626.1	XP_009158626.1	XP_009158626.1	hypothetical protein	hypothetical protein
XP_009158638.1	5970.XP_009158638.1	https://smart.embl.de/smart/DDvec.cgi?smart=900:GAL4(34|77)+Fungal_trans(374|448)+	Uncharacterized protein	20310828	20310828	684169534	GI:684169534	GeneID:20310828	GeneID:20310828	H6C3G2	H6C3G2_EXODN	HMPREF1120_06189	HMPREF1120_06189	Hypothetical protein	Uncharacterized protein	XM_009160390.1	XP_009158638	XP_009158638.1	XP_009158638.1	XP_009158638.1	hypothetical protein	hypothetical protein
XP_009158643.1	5970.XP_009158643.1	https://smart.embl.de/smart/DDvec.cgi?smart=504:Pfam_Hat1_N(9|164)+	Histone acetyltransferase type B catalytic subunit; Catalytic component of the histone acetylase B (HAT-B) complex. Has intrinsic substrate specificity that modifies lysine in recognition sequence GXGKXG. Involved in DNA double-strand break repair; Belongs to the HAT1 family	20310833	20310833	684169544	GI:684169544	GeneID:20310833	GeneID:20310833	H6C3G7	H6C3G7_EXODN	HMPREF1120_06194	HMPREF1120_06194	Histone acetyltransferase 1	XM_009160395.1	XP_009158643	XP_009158643.1	XP_009158643.1	XP_009158643.1	histone acetyltransferase 1	histone acetyltransferase 1
XP_009158662.1	5970.XP_009158662.1	https://smart.embl.de/smart/DDvec.cgi?smart=769:Pfam_zf-CHY(663|732)+	Uncharacterized protein	20310852	20310852	684169582	GI:684169582	GeneID:20310852	GeneID:20310852	H6C3I6	H6C3I6_EXODN	HMPREF1120_06213	HMPREF1120_06213	Hypothetical protein	Uncharacterized protein	XM_009160414.1	XP_009158662	XP_009158662.1	XP_009158662.1	XP_009158662.1	hypothetical protein	hypothetical protein
XP_009158669.1	5970.XP_009158669.1	https://smart.embl.de/smart/DDvec.cgi?smart=668:Pfam_VHS(3|141)+SH3(221|276)+Pfam_GAT(297|370)+	Signal transducing adaptor molecule	20310859	20310859	684169596	GI:684169596	GeneID:20310859	GeneID:20310859	H6C3J3	H6C3J3_EXODN	HMPREF1120_06220	HMPREF1120_06220	Signal transducing adaptor molecule	Signal transducing adaptor molecule	XM_009160421.1	XP_009158669	XP_009158669.1	XP_009158669.1	XP_009158669.1	signal transducing adaptor molecule	signal transducing adaptor molecule
XP_009158687.1	5970.XP_009158687.1	https://smart.embl.de/smart/DDvec.cgi?smart=293:RHOD(5|133)+RHOD(158|284)+	Thiosulfate sulfurtransferase	20310877	20310877	684169632	GI:684169632	GeneID:20310877	GeneID:20310877	H6C3L1	H6C3L1_EXODN	HMPREF1120_06238	HMPREF1120_06238	Thiosulfate sulfurtransferase	Thiosulfate sulfurtransferase	XM_009160439.1	XP_009158687	XP_009158687.1	XP_009158687.1	XP_009158687.1	thiosulfate sulfurtransferase	thiosulfate sulfurtransferase
XP_009158688.1	5970.XP_009158688.1	https://smart.embl.de/smart/DDvec.cgi?smart=434:Pfam_FMO-like(27|206)+	Formyltetrahydrofolate deformylase	20310878	20310878	684169634	Formyltetrahydrofolate deformylase	Formyltetrahydrofolate deformylase	GI:684169634	GeneID:20310878	GeneID:20310878	H6C3L2	H6C3L2_EXODN	HMPREF1120_06239	HMPREF1120_06239	XM_009160440.1	XP_009158688	XP_009158688.1	XP_009158688.1	XP_009158688.1	formyltetrahydrofolate deformylase	formyltetrahydrofolate deformylase
XP_009158696.1	5970.XP_009158696.1	https://smart.embl.de/smart/DDvec.cgi?smart=608:Pfam_Rep-A_N(12|111)+Pfam_tRNA_anti-codon(186|276)+Pfam_REPA_OB_2(295|392)+Pfam_Rep_fac-A_C(453|598)+	Replication protein A subunit; As part of the replication protein A (RPA/RP-A), a single-stranded DNA-binding heterotrimeric complex, may play an essential role in DNA replication, recombination and repair. Binds and stabilizes single-stranded DNA intermediates, preventing complementary DNA reannealing and recruiting different proteins involved in DNA metabolism	20310886	20310886	684169650	GI:684169650	GeneID:20310886	GeneID:20310886	H6C3M0	H6C3M0_EXODN	HMPREF1120_06247	HMPREF1120_06247	Replication factor A1	Replication protein A subunit	XM_009160448.1	XP_009158696	XP_009158696.1	XP_009158696.1	XP_009158696.1	replication factor A1	replication factor A1
XP_009158700.1	5970.XP_009158700.1	http://smart.embl.de/smart/DDt.cgi?smart=1241:	Uncharacterized protein	20310890	20310890	684169658	GI:684169658	GeneID:20310890	GeneID:20310890	H6C3M4	H6C3M4_EXODN	HMPREF1120_06251	HMPREF1120_06251	Hypothetical protein	Uncharacterized protein	XM_009160452.1	XP_009158700	XP_009158700.1	XP_009158700.1	XP_009158700.1	hypothetical protein	hypothetical protein
XP_009158706.1	5970.XP_009158706.1	https://smart.embl.de/smart/DDvec.cgi?smart=794:ZnF_UBP(24|76)+ZnF_UBP(174|229)+UBA(597|635)+UBA(661|698)+	Ubiquitinyl hydrolase 1; Ubiquitin thiolesterase	20310896	20310896	684169670	GI:684169670	GeneID:20310896	GeneID:20310896	H6C3N0	H6C3N0_EXODN	HMPREF1120_06257	HMPREF1120_06257	Ubiquitin thiolesterase	Ubiquitinyl hydrolase 1	XM_009160458.1	XP_009158706	XP_009158706.1	XP_009158706.1	XP_009158706.1	ubiquitin thiolesterase	ubiquitin thiolesterase
XP_009158722.1	5970.XP_009158722.1	https://smart.embl.de/smart/DDvec.cgi?smart=633:Pfam_FMO-like(213|433)+	Dimethylaniline monooxygenase (N-oxide forming)	20310912	20310912	684169702	Dimethylaniline monooxygenase (N-oxide forming)	Dimethylaniline monooxygenase (N-oxide forming)	GI:684169702	GeneID:20310912	GeneID:20310912	H6C3P6	H6C3P6_EXODN	HMPREF1120_06273	HMPREF1120_06273	XM_009160474.1	XP_009158722	XP_009158722.1	XP_009158722.1	XP_009158722.1	dimethylaniline monooxygenase (N-oxide forming)	dimethylaniline monooxygenase (N-oxide forming)
XP_009158728.1	5970.XP_009158728.1	https://smart.embl.de/smart/DDvec.cgi?smart=595:Pfam_MFS_1(109|512)+	MFS transporter, SP family, myo-inositol:H+ symporter; Belongs to the major facilitator superfamily. Sugar transporter (TC 2.A.1.1) family	20310918	20310918	684169714	GI:684169714	GeneID:20310918	GeneID:20310918	H6C3Q2	H6C3Q2_EXODN	HMPREF1120_06279	HMPREF1120_06279	XM_009160480.1	XP_009158728	XP_009158728.1	XP_009158728.1	XP_009158728.1
XP_009158739.1	5970.XP_009158739.1	https://smart.embl.de/smart/DDvec.cgi?smart=432:Pfam_Pyr_redox(5|71)+	Uncharacterized protein	20310929	20310929	684169736	GI:684169736	GeneID:20310929	GeneID:20310929	H6C3R3	H6C3R3_EXODN	HMPREF1120_06290	HMPREF1120_06290	Hypothetical protein	Uncharacterized protein	XM_009160491.1	XP_009158739	XP_009158739.1	XP_009158739.1	XP_009158739.1	hypothetical protein	hypothetical protein
XP_009158757.1	5970.XP_009158757.1	https://smart.embl.de/smart/DDvec.cgi?smart=480:Pfam_Peptidase_C54(111|420)+	Cysteine protease; Cysteine protease required for the cytoplasm to vacuole transport (Cvt) and autophagy	20310947	20310947	684169772	Autophagy-like protein 4	Cysteine protease	GI:684169772	GeneID:20310947	GeneID:20310947	H6C3T1	H6C3T1_EXODN	HMPREF1120_06308	HMPREF1120_06308	XM_009160509.1	XP_009158757	XP_009158757.1	XP_009158757.1	XP_009158757.1	autophagy-like protein 4	autophagy-like protein 4
XP_009158779.1	5970.XP_009158779.1	https://smart.embl.de/smart/DDvec.cgi?smart=1122:COIL(722|749)+ZnF_C3H1(1093|1119)+	Uncharacterized protein	20310969	20310969	684169816	GI:684169816	GeneID:20310969	GeneID:20310969	H6C3V3	H6C3V3_EXODN	HMPREF1120_06330	HMPREF1120_06330	Hypothetical protein	Uncharacterized protein	XM_009160531.1	XP_009158779	XP_009158779.1	XP_009158779.1	XP_009158779.1	hypothetical protein	hypothetical protein
XP_009158781.1	5970.XP_009158781.1	https://smart.embl.de/smart/DDvec.cgi?smart=644:Pfam_Drc1-Sld2(20|644)+	DNA replication regulator SLD2	20310971	20310971	684169820	DNA replication regulator SLD2	DNA replication regulator SLD2	DNA replication regulator SLD2	GI:684169820	GeneID:20310971	GeneID:20310971	H6C3V5	H6C3V5_EXODN	HMPREF1120_06332	HMPREF1120_06332	XM_009160533.1	XP_009158781	XP_009158781.1	XP_009158781.1	XP_009158781.1
XP_009158790.1	5970.XP_009158790.1	https://smart.embl.de/smart/DDvec.cgi?smart=445:Pfam_DUF2235(10|284)+	Uncharacterized protein	20310980	20310980	684169838	GI:684169838	GeneID:20310980	GeneID:20310980	H6C3W4	H6C3W4_EXODN	HMPREF1120_06341	HMPREF1120_06341	Hypothetical protein	Uncharacterized protein	XM_009160542.1	XP_009158790	XP_009158790.1	XP_009158790.1	XP_009158790.1	hypothetical protein	hypothetical protein
XP_009158792.1	5970.XP_009158792.1	https://smart.embl.de/smart/DDvec.cgi?smart=398:SIGNAL(1|18)+Pfam_TAXi_N(86|242)+	Vacuolar protease A; Belongs to the peptidase A1 family	20310982	20310982	684169842	GI:684169842	GeneID:20310982	GeneID:20310982	H6C3W6	H6C3W6_EXODN	HMPREF1120_06343	HMPREF1120_06343	Vacuolar protease A	Vacuolar protease A	XM_009160544.1	XP_009158792	XP_009158792.1	XP_009158792.1	XP_009158792.1	vacuolar protease A	vacuolar protease A
XP_009158808.1	5970.XP_009158808.1	https://smart.embl.de/smart/DDvec.cgi?smart=387:Pfam_Amidohydro_2(61|330)+	Uncharacterized protein	20310998	20310998	684169874	GI:684169874	GeneID:20310998	GeneID:20310998	H6C3Y3	H6C3Y3_EXODN	HMPREF1120_06359	HMPREF1120_06359	Hypothetical protein	Uncharacterized protein	XM_009160560.1	XP_009158808	XP_009158808.1	XP_009158808.1	XP_009158808.1	hypothetical protein	hypothetical protein
XP_009158809.1	5970.XP_009158809.1	https://smart.embl.de/smart/DDvec.cgi?smart=531:SIGNAL(1|20)+Pfam_Asp(66|405)+TRANS(508|530)+	Aspartic-type endopeptidase (OpsB); Belongs to the peptidase A1 family	20310999	20310999	684169876	Aspartic-type endopeptidase (OpsB)	Aspartic-type endopeptidase (OpsB)	GI:684169876	GeneID:20310999	GeneID:20310999	H6C3Y2	H6C3Y2_EXODN	HMPREF1120_06360	HMPREF1120_06360	XM_009160561.1	XP_009158809	XP_009158809.1	XP_009158809.1	XP_009158809.1	aspartic-type endopeptidase (OpsB)	aspartic-type endopeptidase (OpsB)
XP_009158830.1	5970.XP_009158830.1	https://smart.embl.de/smart/DDvec.cgi?smart=544:Pfam_Sugar_tr(14|475)+	MFS transporter, SP family, sugar:H+ symporter; Belongs to the major facilitator superfamily. Sugar transporter (TC 2.A.1.1) family	20311020	20311020	684169918	GI:684169918	GeneID:20311020	GeneID:20311020	H6C404	H6C404_EXODN	HMPREF1120_06381	HMPREF1120_06381	MFS transporter, SP family, sugar:H+ symporter	MFS transporter, SP family, sugar:H+ symporter	MFS transporter, SP family, sugar:H+ symporter	XM_009160582.1	XP_009158830	XP_009158830.1	XP_009158830.1	XP_009158830.1
XP_009158831.1	5970.XP_009158831.1	https://smart.embl.de/smart/DDvec.cgi?smart=509:TRANS(5|27)+Pfam_p450(39|499)+	Cytochrome P450, variant; Cytochrome P450	20311021	20311021	684169920	Cytochrome P450	Cytochrome P450	Cytochrome P450, variant	GI:684169920	GeneID:20311021	GeneID:20311021	H6C406	H6C406_EXODN	HMPREF1120_06382	HMPREF1120_06382	XM_009160584.1	XP_009158831	XP_009158831.1	XP_009158831.1	XP_009158831.1	XP_009158832.1	cytochrome P450	cytochrome P450
XP_009158833.1	5970.XP_009158833.1	https://smart.embl.de/smart/DDvec.cgi?smart=276:Pfam_Methyltransf_25(109|198)+	Uncharacterized protein; Cytochrome P450; Region: p450; cl12078	20311021	20311022	20311022	684169922	684169924	858893	GI:684169922	GI:684169924	GeneID:20311021	GeneID:20311022	GeneID:20311022	H6C407	H6C407_EXODN	HMPREF1120_06383	HMPREF1120_06383	Hypothetical protein	Uncharacterized protein	XM_009160585.1	XP_009158833	XP_009158833.1	XP_009158833.1	XP_009158833.1	hypothetical protein	hypothetical protein	taxon:858893
XP_009158838.1	5970.XP_009158838.1	https://smart.embl.de/smart/DDvec.cgi?smart=515:COIL(27|69)+	Uncharacterized protein	20311027	20311027	684169934	GI:684169934	GeneID:20311027	GeneID:20311027	H6C412	H6C412_EXODN	HMPREF1120_06388	HMPREF1120_06388	Hypothetical protein	Uncharacterized protein	XM_009160590.1	XP_009158838	XP_009158838.1	XP_009158838.1	XP_009158838.1	hypothetical protein	hypothetical protein
XP_009158839.1	5970.XP_009158839.1	https://smart.embl.de/smart/DDvec.cgi?smart=512:Pfam_Whi5(220|244)+	Uncharacterized protein	20311028	20311028	684169936	GI:684169936	GeneID:20311028	GeneID:20311028	H6C413	H6C413_EXODN	HMPREF1120_06389	HMPREF1120_06389	Hypothetical protein	Uncharacterized protein	XM_009160591.1	XP_009158839	XP_009158839.1	XP_009158839.1	XP_009158839.1	hypothetical protein	hypothetical protein
XP_009158842.1	5970.XP_009158842.1	https://smart.embl.de/smart/DDvec.cgi?smart=550:SET(33|291)+	SET and MYND domain-containing protein	20311031	20311031	684169942	GI:684169942	GeneID:20311031	GeneID:20311031	H6C416	H6C416_EXODN	HMPREF1120_06392	HMPREF1120_06392	SET and MYND domain-containing protein	SET and MYND domain-containing protein	SET and MYND domain-containing protein	XM_009160594.1	XP_009158842	XP_009158842.1	XP_009158842.1	XP_009158842.1
XP_009158843.1	5970.XP_009158843.1	https://smart.embl.de/smart/DDvec.cgi?smart=476:AAA(230|358)+	Vesicle-fusing ATPase	20311032	20311032	684169944	GI:684169944	GeneID:20311032	GeneID:20311032	H6C417	H6C417_EXODN	HMPREF1120_06393	HMPREF1120_06393	Vesicle-fusing ATPase	Vesicle-fusing ATPase	XM_009160595.1	XP_009158843	XP_009158843.1	XP_009158843.1	XP_009158843.1	vesicle-fusing ATPase	vesicle-fusing ATPase
XP_009158849.1	5970.XP_009158849.1	https://smart.embl.de/smart/DDvec.cgi?smart=1320:Pfam_ABC_membrane(60|340)+AAA(414|643)+Pfam_ABC_membrane(731|1007)+AAA(1089|1286)+	ATP-binding cassette, subfamily B (MDR/TAP), member 1	20311038	20311038	684169956	GI:684169956	GeneID:20311038	GeneID:20311038	H6C423	H6C423_EXODN	HMPREF1120_06399	HMPREF1120_06399	XM_009160601.1	XP_009158849	XP_009158849.1	XP_009158849.1	XP_009158849.1
XP_009158873.1	5970.XP_009158873.1	https://smart.embl.de/smart/DDvec.cgi?smart=1147:AAA(128|642)+	Myosin ATPase	20311061	20311061	684170004	GI:684170004	GeneID:20311061	GeneID:20311061	H6C476	H6C476_EXODN	HMPREF1120_06422	HMPREF1120_06422	Myosin ATPase	Myosin ATPase	XM_009160625.1	XP_009158873	XP_009158873.1	XP_009158873.1	XP_009158873.1	myosin ATPase	myosin ATPase
XP_009158879.1	5970.XP_009158879.1	https://smart.embl.de/smart/DDvec.cgi?smart=636:Pfam_Cys_Met_Meta_PP(307|627)+	Cystathionine gamma-synthase	20311067	20311067	684170016	Cystathionine gamma-synthase	Cystathionine gamma-synthase	GI:684170016	GeneID:20311067	GeneID:20311067	H6C482	H6C482_EXODN	HMPREF1120_06428	HMPREF1120_06428	XM_009160631.1	XP_009158879	XP_009158879.1	XP_009158879.1	XP_009158879.1	cystathionine gamma-synthase	cystathionine gamma-synthase
XP_009158886.1	5970.XP_009158886.1	http://smart.embl.de/smart/DDt.cgi?smart=479:	Uncharacterized protein	20311074	20311074	684170030	GI:684170030	GeneID:20311074	GeneID:20311074	H6C489	H6C489_EXODN	HMPREF1120_06435	HMPREF1120_06435	Hypothetical protein	Uncharacterized protein	XM_009160638.1	XP_009158886	XP_009158886.1	XP_009158886.1	XP_009158886.1	hypothetical protein	hypothetical protein
XP_009158905.1	5970.XP_009158905.1	http://smart.embl.de/smart/DDt.cgi?smart=415:	Uncharacterized protein	20311093	20311093	684170068	GI:684170068	GeneID:20311093	GeneID:20311093	H6C4A8	H6C4A8_EXODN	HMPREF1120_06454	HMPREF1120_06454	Hypothetical protein	Uncharacterized protein	XM_009160657.1	XP_009158905	XP_009158905.1	XP_009158905.1	XP_009158905.1	hypothetical protein	hypothetical protein
XP_009158906.1	5970.XP_009158906.1	https://smart.embl.de/smart/DDvec.cgi?smart=311:Pfam_DNA_binding_1(203|288)+	methylated-DNA-[protein]-cysteine S-methyltransferase	20311094	20311094	684170070	GI:684170070	GeneID:20311094	GeneID:20311094	H6C4A9	H6C4A9_EXODN	HMPREF1120_06455	HMPREF1120_06455	XM_009160658.1	XP_009158906	XP_009158906.1	XP_009158906.1	XP_009158906.1
XP_009158907.1	5970.XP_009158907.1	https://smart.embl.de/smart/DDvec.cgi?smart=1416:COIL(202|235)+COIL(547|591)+Pfam_MRC1(940|1082)+	Uncharacterized protein	20311095	20311095	684170072	GI:684170072	GeneID:20311095	GeneID:20311095	H6C4B0	H6C4B0_EXODN	HMPREF1120_06456	HMPREF1120_06456	Hypothetical protein	Uncharacterized protein	XM_009160659.1	XP_009158907	XP_009158907.1	XP_009158907.1	XP_009158907.1	hypothetical protein	hypothetical protein
XP_009158915.1	5970.XP_009158915.1	https://smart.embl.de/smart/DDvec.cgi?smart=368:Pfam_TauD(40|342)+	TfdA family taurine dioxygenase	20311103	20311103	684170088	GI:684170088	GeneID:20311103	GeneID:20311103	H6C4B8	H6C4B8_EXODN	HMPREF1120_06464	HMPREF1120_06464	TfdA family taurine dioxygenase	TfdA family taurine dioxygenase	TfdA family taurine dioxygenase	XM_009160667.1	XP_009158915	XP_009158915.1	XP_009158915.1	XP_009158915.1
XP_009158916.1	5970.XP_009158916.1	https://smart.embl.de/smart/DDvec.cgi?smart=287:Pfam_FAA_hydrolase(75|283)+	5-carboxymethyl-2-hydroxymuconate isomerase	20311104	20311104	5-carboxymethyl-2-hydroxymuconate isomerase	5-carboxymethyl-2-hydroxymuconate isomerase	5-carboxymethyl-2-hydroxymuconate isomerase	684170090	GI:684170090	GeneID:20311104	GeneID:20311104	H6C4B9	H6C4B9_EXODN	HMPREF1120_06465	HMPREF1120_06465	XM_009160668.1	XP_009158916	XP_009158916.1	XP_009158916.1	XP_009158916.1
XP_009158928.1	5970.XP_009158928.1	https://smart.embl.de/smart/DDvec.cgi?smart=531:Pfam_DNA_primase_S(203|433)+	DNA primase small subunit; Belongs to the eukaryotic-type primase small subunit family	20311116	20311116	684170114	DNA primase	DNA primase small subunit	DNA primase small subunit	GI:684170114	GeneID:20311116	GeneID:20311116	H6C4I5	H6C4I5_EXODN	HMPREF1120_06477	HMPREF1120_06477	XM_009160680.1	XP_009158928	XP_009158928.1	XP_009158928.1	XP_009158928.1
XP_009158935.1	5970.XP_009158935.1	https://smart.embl.de/smart/DDvec.cgi?smart=309:Aldolase_II(71|255)+	L-fuculose-phosphate aldolase	20311123	20311123	684170128	GI:684170128	GeneID:20311123	GeneID:20311123	H6C4J2	H6C4J2_EXODN	HMPREF1120_06484	HMPREF1120_06484	L-fuculose-phosphate aldolase	L-fuculose-phosphate aldolase	L-fuculose-phosphate aldolase	XM_009160687.1	XP_009158935	XP_009158935.1	XP_009158935.1	XP_009158935.1
XP_009158979.1	5970.XP_009158979.1	https://smart.embl.de/smart/DDvec.cgi?smart=679:Pfam_AMP-binding(102|507)+	acetoacetate-CoA ligase	20311167	20311167	684170216	Acetoacetate-CoA ligase	GI:684170216	GeneID:20311167	GeneID:20311167	H6C4U1	H6C4U1_EXODN	HMPREF1120_06528	HMPREF1120_06528	XM_009160731.1	XP_009158979	XP_009158979.1	XP_009158979.1	XP_009158979.1	acetoacetate-CoA ligase	acetoacetate-CoA ligase
XP_009158997.1	5970.XP_009158997.1	https://smart.embl.de/smart/DDvec.cgi?smart=801:Pfam_VID27(1|775)+	Uncharacterized protein	20311185	20311185	684170252	GI:684170252	GeneID:20311185	GeneID:20311185	H6C4V9	H6C4V9_EXODN	HMPREF1120_06546	HMPREF1120_06546	Hypothetical protein	Uncharacterized protein	XM_009160749.1	XP_009158997	XP_009158997.1	XP_009158997.1	XP_009158997.1	hypothetical protein	hypothetical protein
XP_009158998.1	5970.XP_009158998.1	https://smart.embl.de/smart/DDvec.cgi?smart=364:TLDc(105|363)+	Uncharacterized protein	20311186	20311186	684170254	GI:684170254	GeneID:20311186	GeneID:20311186	H6C4W0	H6C4W0_EXODN	HMPREF1120_06547	HMPREF1120_06547	Hypothetical protein	Uncharacterized protein	XM_009160750.1	XP_009158998	XP_009158998.1	XP_009158998.1	XP_009158998.1	hypothetical protein	hypothetical protein
XP_009159013.1	5970.XP_009159013.1	https://smart.embl.de/smart/DDvec.cgi?smart=640:Pfam_MFS_1(203|592)+TRANS(607|629)+	MFS transporter, DHA1 family, multidrug resistance protein	20311200	20311200	684170284	GI:684170284	GeneID:20311200	GeneID:20311200	H6C4X5	H6C4X5_EXODN	HMPREF1120_06561	HMPREF1120_06561	XM_009160765.1	XP_009159013	XP_009159013.1	XP_009159013.1	XP_009159013.1
XP_009159014.1	5970.XP_009159014.1	https://smart.embl.de/smart/DDvec.cgi?smart=481:FBOX(14|54)+	Uncharacterized protein	20311201	20311201	684170286	GI:684170286	GeneID:20311201	GeneID:20311201	H6C4X6	H6C4X6_EXODN	HMPREF1120_06562	HMPREF1120_06562	Hypothetical protein	Uncharacterized protein	XM_009160766.1	XP_009159014	XP_009159014.1	XP_009159014.1	XP_009159014.1	hypothetical protein	hypothetical protein
XP_009159025.1	5970.XP_009159025.1	https://smart.embl.de/smart/DDvec.cgi?smart=366:Pfam_OTU(174|286)+	Uncharacterized protein	20311212	20311212	684170308	GI:684170308	GeneID:20311212	GeneID:20311212	H6C4Y7	H6C4Y7_EXODN	HMPREF1120_06573	HMPREF1120_06573	Hypothetical protein	Uncharacterized protein	XM_009160777.1	XP_009159025	XP_009159025.1	XP_009159025.1	XP_009159025.1	hypothetical protein	hypothetical protein
XP_009159040.1	5970.XP_009159040.1	https://smart.embl.de/smart/DDvec.cgi?smart=418:Pfam_TBCC_N(2|104)+CARP(284|318)+	Uncharacterized protein	20311227	20311227	684170338	GI:684170338	GeneID:20311227	GeneID:20311227	H6C1I9	H6C1I9_EXODN	HMPREF1120_06588	HMPREF1120_06588	Hypothetical protein	Uncharacterized protein	XM_009160792.1	XP_009159040	XP_009159040.1	XP_009159040.1	XP_009159040.1	hypothetical protein	hypothetical protein
XP_009159049.1	5970.XP_009159049.1	https://smart.embl.de/smart/DDvec.cgi?smart=809:AAA(558|704)+Pfam_Vps4_C(765|805)+	Adenosinetriphosphatase; Belongs to the AAA ATPase family	20311235	20311235	684170356	Adenosinetriphosphatase	Adenosinetriphosphatase	GI:684170356	GeneID:20311235	GeneID:20311235	H6C1J8	H6C1J8_EXODN	HMPREF1120_06596	HMPREF1120_06596	XM_009160801.1	XP_009159049	XP_009159049.1	XP_009159049.1	XP_009159049.1	adenosinetriphosphatase	adenosinetriphosphatase
XP_009159051.1	5970.XP_009159051.1	https://smart.embl.de/smart/DDvec.cgi?smart=513:RING(139|187)+IBR(208|275)+RING(302|345)+	Ubiquitin-conjugating enzyme E2	20311237	20311237	684170360	GI:684170360	GeneID:20311237	GeneID:20311237	H6C1K0	H6C1K0_EXODN	HMPREF1120_06598	HMPREF1120_06598	Ubiquitin-conjugating enzyme E2	Ubiquitin-conjugating enzyme E2	XM_009160803.1	XP_009159051	XP_009159051.1	XP_009159051.1	XP_009159051.1	ubiquitin-conjugating enzyme E2	ubiquitin-conjugating enzyme E2
XP_009159069.1	5970.XP_009159069.1	https://smart.embl.de/smart/DDvec.cgi?smart=573:Pfam_SAD_SRA(379|549)+	E3 ubiquitin-protein ligase UHRF1	20311255	20311255	684170396	E3 ubiquitin-protein ligase UHRF1	E3 ubiquitin-protein ligase UHRF1	E3 ubiquitin-protein ligase UHRF1	E3 ubiquitin-protein ligase UHRF1, variant 1	E3 ubiquitin-protein ligase UHRF1, variant 2	E3 ubiquitin-protein ligase UHRF1, variant 3	GI:684170396	GeneID:20311255	GeneID:20311255	H6C1M0	H6C1M0_EXODN	HMPREF1120_06616	HMPREF1120_06616	XM_009160822.1	XP_009159069	XP_009159069.1	XP_009159069.1	XP_009159069.1	XP_009159070.1	XP_009159071.1	XP_009159072.1
XP_009159073.1	5970.XP_009159073.1	http://smart.embl.de/smart/DDt.cgi?smart=301:	Uncharacterized protein; SAD/SRA domain; Region: SAD_SRA; cl02620	20311255	20311256	20311256	684170398	684170400	684170402	684170404	858893	GI:684170398	GI:684170400	GI:684170402	GI:684170404	GeneID:20311255	GeneID:20311256	GeneID:20311256	H6C1M2	H6C1M2_EXODN	HMPREF1120_06617	HMPREF1120_06617	Hypothetical protein	Uncharacterized protein	XM_009160825.1	XP_009159073	XP_009159073.1	XP_009159073.1	XP_009159073.1	hypothetical protein	hypothetical protein	taxon:858893
XP_009159074.1	5970.XP_009159074.1	http://smart.embl.de/smart/DDt.cgi?smart=507:	Uncharacterized protein	20311257	20311257	684170406	GI:684170406	GeneID:20311257	GeneID:20311257	H6C1M3	H6C1M3_EXODN	HMPREF1120_06618	HMPREF1120_06618	Hypothetical protein	Uncharacterized protein	XM_009160826.1	XP_009159074	XP_009159074.1	XP_009159074.1	XP_009159074.1	hypothetical protein	hypothetical protein
XP_009159093.1	5970.XP_009159093.1	https://smart.embl.de/smart/DDvec.cgi?smart=453:Pfam_MFS_1(269|452)+	MFS transporter, MCP family, solute carrier family 16 (monocarboxylic acid transporters), member 10	20311276	20311276	684170444	GI:684170444	GeneID:20311276	GeneID:20311276	H6C1U5	H6C1U5_EXODN	HMPREF1120_06637	HMPREF1120_06637	XM_009160845.1	XP_009159093	XP_009159093.1	XP_009159093.1	XP_009159093.1
XP_009159100.1	5970.XP_009159100.1	https://smart.embl.de/smart/DDvec.cgi?smart=272:GAL4(16|59)+	Uncharacterized protein	20311283	20311283	684170458	GI:684170458	GeneID:20311283	GeneID:20311283	H6C1V2	H6C1V2_EXODN	HMPREF1120_06644	HMPREF1120_06644	Hypothetical protein	Uncharacterized protein	XM_009160852.1	XP_009159100	XP_009159100.1	XP_009159100.1	XP_009159100.1	hypothetical protein	hypothetical protein
XP_009159101.1	5970.XP_009159101.1	https://smart.embl.de/smart/DDvec.cgi?smart=207:COIL(152|173)+	Uncharacterized protein	20311284	20311284	684170460	GI:684170460	GeneID:20311284	GeneID:20311284	H6C1V3	H6C1V3_EXODN	HMPREF1120_06645	HMPREF1120_06645	Hypothetical protein	Uncharacterized protein	XM_009160853.1	XP_009159101	XP_009159101.1	XP_009159101.1	XP_009159101.1	hypothetical protein	hypothetical protein
XP_009159102.1	5970.XP_009159102.1	https://smart.embl.de/smart/DDvec.cgi?smart=173:Pfam_Acetyltransf_7(76|147)+	Uncharacterized protein	20311285	20311285	684170462	GI:684170462	GeneID:20311285	GeneID:20311285	H6C1V4	H6C1V4_EXODN	HMPREF1120_06646	HMPREF1120_06646	Hypothetical protein	Uncharacterized protein	XM_009160855.1	XP_009159102	XP_009159102.1	XP_009159102.1	XP_009159102.1	XP_009159103.1	hypothetical protein	hypothetical protein
XP_009159122.1	5970.XP_009159122.1	https://smart.embl.de/smart/DDvec.cgi?smart=595:SIGNAL(1|23)+Pfam_DUF2427(47|149)+Pfam_Ytp1(288|580)+	Uncharacterized protein	20311304	20311304	684170502	GI:684170502	GeneID:20311304	GeneID:20311304	H6C1X4	H6C1X4_EXODN	HMPREF1120_06665	HMPREF1120_06665	Hypothetical protein	Uncharacterized protein	XM_009160874.1	XP_009159122	XP_009159122.1	XP_009159122.1	XP_009159122.1	hypothetical protein	hypothetical protein
XP_009159128.1	5970.XP_009159128.1	http://smart.embl.de/smart/DDt.cgi?smart=887:	Uncharacterized protein	20311310	20311310	684170514	GI:684170514	GeneID:20311310	GeneID:20311310	H6C1Y0	H6C1Y0_EXODN	HMPREF1120_06671	HMPREF1120_06671	Hypothetical protein	Uncharacterized protein	XM_009160880.1	XP_009159128	XP_009159128.1	XP_009159128.1	XP_009159128.1	hypothetical protein	hypothetical protein
XP_009159136.1	5970.XP_009159136.1	https://smart.embl.de/smart/DDvec.cgi?smart=334:Pfam_BTB(121|193)+	Uncharacterized protein	20311318	20311318	684170530	GI:684170530	GeneID:20311318	GeneID:20311318	H6C243	H6C243_EXODN	HMPREF1120_06679	HMPREF1120_06679	Hypothetical protein	Uncharacterized protein	XM_009160888.1	XP_009159136	XP_009159136.1	XP_009159136.1	XP_009159136.1	hypothetical protein	hypothetical protein
XP_009159137.1	5970.XP_009159137.1	https://smart.embl.de/smart/DDvec.cgi?smart=410:LisH(100|132)+CRA(228|323)+RING(355|396)+	Uncharacterized protein	20311319	20311319	684170532	GI:684170532	GeneID:20311319	GeneID:20311319	H6C244	H6C244_EXODN	HMPREF1120_06680	HMPREF1120_06680	Hypothetical protein	Uncharacterized protein	XM_009160889.1	XP_009159137	XP_009159137.1	XP_009159137.1	XP_009159137.1	hypothetical protein	hypothetical protein
XP_009159146.1	5970.XP_009159146.1	https://smart.embl.de/smart/DDvec.cgi?smart=805:Pfam_Rad54_N(28|190)+DEXDc(208|420)+HELICc(589|673)+	DNA repair protein rhp54	20311328	20311328	684170550	DNA repair protein rhp54	DNA repair protein rhp54	DNA repair protein rhp54	GI:684170550	GeneID:20311328	GeneID:20311328	H6C253	H6C253_EXODN	HMPREF1120_06689	HMPREF1120_06689	XM_009160898.1	XP_009159146	XP_009159146.1	XP_009159146.1	XP_009159146.1
XP_009159154.1	5970.XP_009159154.1	http://smart.embl.de/smart/DDt.cgi?smart=768:	Uncharacterized protein	20311336	20311336	684170566	GI:684170566	GeneID:20311336	GeneID:20311336	H6C261	H6C261_EXODN	HMPREF1120_06697	HMPREF1120_06697	Hypothetical protein	Uncharacterized protein	XM_009160906.1	XP_009159154	XP_009159154.1	XP_009159154.1	XP_009159154.1	hypothetical protein	hypothetical protein
XP_009159175.1	5970.XP_009159175.1	https://smart.embl.de/smart/DDvec.cgi?smart=216:Pfam_Med9(83|165)+	Uncharacterized protein	20311357	20311357	684170608	GI:684170608	GeneID:20311357	GeneID:20311357	H6C282	H6C282_EXODN	HMPREF1120_06718	HMPREF1120_06718	Hypothetical protein	Uncharacterized protein	XM_009160927.1	XP_009159175	XP_009159175.1	XP_009159175.1	XP_009159175.1	hypothetical protein	hypothetical protein
XP_009159176.1	5970.XP_009159176.1	https://smart.embl.de/smart/DDvec.cgi?smart=378:LANC_like(45|374)+	Uncharacterized protein	20311358	20311358	684170610	GI:684170610	GeneID:20311358	GeneID:20311358	H6C283	H6C283_EXODN	HMPREF1120_06719	HMPREF1120_06719	Hypothetical protein	Uncharacterized protein	XM_009160928.1	XP_009159176	XP_009159176.1	XP_009159176.1	XP_009159176.1	hypothetical protein	hypothetical protein
XP_009159181.1	5970.XP_009159181.1	https://smart.embl.de/smart/DDvec.cgi?smart=1254:Pfam_DNA_methylase(628|993)+	DNA (cytosine-5-)-methyltransferase; Belongs to the class I-like SAM-binding methyltransferase superfamily. C5-methyltransferase family	20311362	20311362	684170620	DNA (Cytosine-5-)-methyltransferase	DNA (cytosine-5-)-methyltransferase	DNA (cytosine-5-)-methyltransferase	GI:684170620	GeneID:20311362	GeneID:20311362	H6C288	H6C288_EXODN	HMPREF1120_06723	HMPREF1120_06723	XM_009160933.1	XP_009159181	XP_009159181.1	XP_009159181.1	XP_009159181.1
XP_009159183.1	5970.XP_009159183.1	https://smart.embl.de/smart/DDvec.cgi?smart=606:ZnF_C3H1(99|125)+ZnF_C3H1(128|154)+	Uncharacterized protein	20311364	20311364	684170624	GI:684170624	GeneID:20311364	GeneID:20311364	H6C290	H6C290_EXODN	HMPREF1120_06725	HMPREF1120_06725	Hypothetical protein	Uncharacterized protein	XM_009160935.1	XP_009159183	XP_009159183.1	XP_009159183.1	XP_009159183.1	hypothetical protein	hypothetical protein
XP_009159197.1	5970.XP_009159197.1	https://smart.embl.de/smart/DDvec.cgi?smart=450:Pfam_Peptidase_C14(157|447)+	Metacaspase-1	20311378	20311378	684170652	GI:684170652	GeneID:20311378	GeneID:20311378	H6C2F8	H6C2F8_EXODN	HMPREF1120_06739	HMPREF1120_06739	Metacaspase-1	Metacaspase-1	XM_009160949.1	XP_009159197	XP_009159197.1	XP_009159197.1	XP_009159197.1	metacaspase-1	metacaspase-1
XP_009159210.1	5970.XP_009159210.1	http://smart.embl.de/smart/DDt.cgi?smart=121:	Uncharacterized protein	20311391	20311391	684170678	GI:684170678	GeneID:20311391	GeneID:20311391	H6C2H1	H6C2H1_EXODN	HMPREF1120_06752	HMPREF1120_06752	Hypothetical protein	Uncharacterized protein	XM_009160962.1	XP_009159210	XP_009159210.1	XP_009159210.1	XP_009159210.1	hypothetical protein	hypothetical protein
XP_009159212.1	5970.XP_009159212.1	https://smart.embl.de/smart/DDvec.cgi?smart=166:TRANS(57|79)+	Uncharacterized protein	20311393	20311393	684170682	GI:684170682	GeneID:20311393	GeneID:20311393	H6C2H3	H6C2H3_EXODN	HMPREF1120_06754	HMPREF1120_06754	Hypothetical protein	Uncharacterized protein	XM_009160964.1	XP_009159212	XP_009159212.1	XP_009159212.1	XP_009159212.1	hypothetical protein	hypothetical protein
XP_009159215.1	5970.XP_009159215.1	https://smart.embl.de/smart/DDvec.cgi?smart=774:XPGN(1|99)+XPGI(138|208)+	Exonuclease 1	20311396	20311396	684170688	Exonuclease 1	Exonuclease 1	GI:684170688	GeneID:20311396	GeneID:20311396	H6C2H6	H6C2H6_EXODN	HMPREF1120_06757	HMPREF1120_06757	XM_009160967.1	XP_009159215	XP_009159215.1	XP_009159215.1	XP_009159215.1	exonuclease 1	exonuclease 1
XP_009159230.1	5970.XP_009159230.1	https://smart.embl.de/smart/DDvec.cgi?smart=900:S_TKc(62|313)+Pfam_UBA_2(356|397)+	Carbon catabolite derepressing protein kinase Snf1	20311411	20311411	684170718	GI:684170718	GeneID:20311411	GeneID:20311411	H6C2J1	H6C2J1_EXODN	HMPREF1120_06772	HMPREF1120_06772	Non-specific serine/threonine protein kinase	XM_009160982.1	XP_009159230	XP_009159230.1	XP_009159230.1	XP_009159230.1
XP_009159235.1	5970.XP_009159235.1	https://smart.embl.de/smart/DDvec.cgi?smart=648:FHA(54|116)+COIL(189|221)+TRANS(620|642)+	Uncharacterized protein	20311416	20311416	684170728	GI:684170728	GeneID:20311416	GeneID:20311416	H6C2J6	H6C2J6_EXODN	HMPREF1120_06777	HMPREF1120_06777	Hypothetical protein	Uncharacterized protein	XM_009160987.1	XP_009159235	XP_009159235.1	XP_009159235.1	XP_009159235.1	hypothetical protein	hypothetical protein
XP_009159237.1	5970.XP_009159237.1	https://smart.embl.de/smart/DDvec.cgi?smart=78:Pfam_Tfb5(1|63)+	Uncharacterized protein	20311418	20311418	684170732	GI:684170732	GeneID:20311418	GeneID:20311418	H6C2J8	H6C2J8_EXODN	HMPREF1120_06779	HMPREF1120_06779	Hypothetical protein	Uncharacterized protein	XM_009160989.1	XP_009159237	XP_009159237.1	XP_009159237.1	XP_009159237.1	hypothetical protein	hypothetical protein
XP_009159238.1	5970.XP_009159238.1	https://smart.embl.de/smart/DDvec.cgi?smart=427:Pfam_Acyl-CoA_dh_N(7|128)+Pfam_Acyl-CoA_dh_1(261|410)+	acyl-CoA dehydrogenase	20311419	20311419	684170734	Acyl-CoA dehydrogenase	GI:684170734	GeneID:20311419	GeneID:20311419	H6C2J9	H6C2J9_EXODN	HMPREF1120_06780	HMPREF1120_06780	XM_009160990.1	XP_009159238	XP_009159238.1	XP_009159238.1	XP_009159238.1	acyl-CoA dehydrogenase	acyl-CoA dehydrogenase
XP_009159239.1	5970.XP_009159239.1	https://smart.embl.de/smart/DDvec.cgi?smart=464:SIGNAL(1|21)+Pfam_Glyco_hydro_76(31|401)+	Mannan endo-1,6-alpha-mannosidase	20311420	20311420	684170736	GI:684170736	GeneID:20311420	GeneID:20311420	H6C2K0	H6C2K0_EXODN	HMPREF1120_06781	HMPREF1120_06781	Mannan endo-1,6-alpha-mannosidase	Mannan endo-1,6-alpha-mannosidase	XM_009160991.1	XP_009159239	XP_009159239.1	XP_009159239.1	XP_009159239.1	mannan endo-1,6-alpha-mannosidase	mannan endo-1,6-alpha-mannosidase
XP_009159240.1	5970.XP_009159240.1	https://smart.embl.de/smart/DDvec.cgi?smart=427:PGAM(93|282)+	Uncharacterized protein	20311421	20311421	684170738	GI:684170738	GeneID:20311421	GeneID:20311421	H6C2K1	H6C2K1_EXODN	HMPREF1120_06782	HMPREF1120_06782	Hypothetical protein	Uncharacterized protein	XM_009160992.1	XP_009159240	XP_009159240.1	XP_009159240.1	XP_009159240.1	hypothetical protein	hypothetical protein
XP_009159241.1	5970.XP_009159241.1	https://smart.embl.de/smart/DDvec.cgi?smart=591:SIGNAL(1|20)+	Uncharacterized protein	20311422	20311422	684170740	GI:684170740	GeneID:20311422	GeneID:20311422	H6C2K2	H6C2K2_EXODN	HMPREF1120_06783	HMPREF1120_06783	Hypothetical protein	Uncharacterized protein	XM_009160993.1	XP_009159241	XP_009159241.1	XP_009159241.1	XP_009159241.1	hypothetical protein	hypothetical protein
XP_009159252.1	5970.XP_009159252.1	http://smart.embl.de/smart/DDt.cgi?smart=198:	Uncharacterized protein	20311433	20311433	684170762	GI:684170762	GeneID:20311433	GeneID:20311433	H6C2R7	H6C2R7_EXODN	HMPREF1120_06794	HMPREF1120_06794	Hypothetical protein	Uncharacterized protein	XM_009161004.1	XP_009159252	XP_009159252.1	XP_009159252.1	XP_009159252.1	hypothetical protein	hypothetical protein
XP_009159262.1	5970.XP_009159262.1	https://smart.embl.de/smart/DDvec.cgi?smart=428:SIGNAL(1|21)+Pfam_Peptidase_M19(30|372)+	Membrane dipeptidase; Belongs to the metallo-dependent hydrolases superfamily. Peptidase M19 family	20311443	20311443	684170782	Dipeptidase	GI:684170782	GeneID:20311443	GeneID:20311443	H6C2S7	H6C2S7_EXODN	HMPREF1120_06804	HMPREF1120_06804	Membrane dipeptidase	XM_009161014.1	XP_009159262	XP_009159262.1	XP_009159262.1	XP_009159262.1	membrane dipeptidase	membrane dipeptidase
XP_009159303.1	5970.XP_009159303.1	https://smart.embl.de/smart/DDvec.cgi?smart=450:Pfam_OTT_1508_deam(80|141)+	Uncharacterized protein	20311483	20311483	684170866	GI:684170866	GeneID:20311483	GeneID:20311483	H6C7L2	H6C7L2_EXODN	HMPREF1120_06844	HMPREF1120_06844	Hypothetical protein	Uncharacterized protein	XM_009161055.1	XP_009159303	XP_009159303.1	XP_009159303.1	XP_009159303.1	hypothetical protein	hypothetical protein
XP_009159304.1	5970.XP_009159304.1	https://smart.embl.de/smart/DDvec.cgi?smart=574:BRLZ(17|92)+Pfam_DUF3425(350|524)+	Uncharacterized protein	20311484	20311484	684170868	GI:684170868	GeneID:20311484	GeneID:20311484	H6C7L3	H6C7L3_EXODN	HMPREF1120_06845	HMPREF1120_06845	Hypothetical protein	Uncharacterized protein	XM_009161056.1	XP_009159304	XP_009159304.1	XP_009159304.1	XP_009159304.1	hypothetical protein	hypothetical protein
XP_009159315.1	5970.XP_009159315.1	https://smart.embl.de/smart/DDvec.cgi?smart=381:Pfam_Fungal_trans_2(75|221)+	Uncharacterized protein	20311495	20311495	684170890	GI:684170890	GeneID:20311495	GeneID:20311495	H6C7M4	H6C7M4_EXODN	HMPREF1120_06856	HMPREF1120_06856	Hypothetical protein	Uncharacterized protein	XM_009161067.1	XP_009159315	XP_009159315.1	XP_009159315.1	XP_009159315.1	hypothetical protein	hypothetical protein
XP_009159357.1	5970.XP_009159357.1	https://smart.embl.de/smart/DDvec.cgi?smart=399:TRANS(43|65)+TRANS(153|172)+TRANS(182|204)+TRANS(225|247)+TRANS(267|289)+TRANS(358|380)+	Uncharacterized protein	20311537	20311537	684170974	GI:684170974	GeneID:20311537	GeneID:20311537	H6C4Z5	H6C4Z5_EXODN	HMPREF1120_06898	HMPREF1120_06898	Hypothetical protein	Uncharacterized protein	XM_009161109.1	XP_009159357	XP_009159357.1	XP_009159357.1	XP_009159357.1	hypothetical protein	hypothetical protein
XP_009159364.1	5970.XP_009159364.1	https://smart.embl.de/smart/DDvec.cgi?smart=423:SIGNAL(1|22)+	Uncharacterized protein	20311544	20311544	684170988	GI:684170988	GeneID:20311544	GeneID:20311544	H6C502	H6C502_EXODN	HMPREF1120_06905	HMPREF1120_06905	Hypothetical protein	Uncharacterized protein	XM_009161116.1	XP_009159364	XP_009159364.1	XP_009159364.1	XP_009159364.1	hypothetical protein	hypothetical protein
XP_009159381.1	5970.XP_009159381.1	https://smart.embl.de/smart/DDvec.cgi?smart=649:Pfam_Acetyltransf_1(99|263)+ANK(373|402)+	Uncharacterized protein	20311561	20311561	684171022	GI:684171022	GeneID:20311561	GeneID:20311561	H6C519	H6C519_EXODN	HMPREF1120_06922	HMPREF1120_06922	Hypothetical protein	Uncharacterized protein	XM_009161133.1	XP_009159381	XP_009159381.1	XP_009159381.1	XP_009159381.1	hypothetical protein	hypothetical protein
XP_009159391.1	5970.XP_009159391.1	https://smart.embl.de/smart/DDvec.cgi?smart=733:SIGNAL(1|19)+Pfam_Thioredoxin(61|115)+Pfam_Thioredoxin(118|187)+Pfam_Thioredoxin(278|379)+TRANS(676|698)+	Protein disulfide-isomerase	20311571	20311571	684171042	GI:684171042	GeneID:20311571	GeneID:20311571	H6C529	H6C529_EXODN	HMPREF1120_06932	HMPREF1120_06932	Protein disulfide-isomerase	Protein disulfide-isomerase	XM_009161143.1	XP_009159391	XP_009159391.1	XP_009159391.1	XP_009159391.1	protein disulfide-isomerase	protein disulfide-isomerase
XP_009159416.1	5970.XP_009159416.1	https://smart.embl.de/smart/DDvec.cgi?smart=871:GAL4(31|77)+Fungal_trans(339|412)+	Transcriptional regulatory protein AMDR	20311596	20311596	684171092	GI:684171092	GeneID:20311596	GeneID:20311596	H6C5A8	H6C5A8_EXODN	HMPREF1120_06957	HMPREF1120_06957	Transcriptional regulatory protein AMDR	Transcriptional regulatory protein AMDR	XM_009161168.1	XP_009159416	XP_009159416.1	XP_009159416.1	XP_009159416.1	transcriptional regulatory protein AMDR	transcriptional regulatory protein AMDR
XP_009159417.1	5970.XP_009159417.1	https://smart.embl.de/smart/DDvec.cgi?smart=600:SIGNAL(1|19)+Pfam_Peptidase_S10(64|516)+	Carboxypeptidase D; Belongs to the peptidase S10 family	20311597	20311597	684171094	Carboxypeptidase	Carboxypeptidase D	GI:684171094	GeneID:20311597	GeneID:20311597	H6C5A9	H6C5A9_EXODN	HMPREF1120_06958	HMPREF1120_06958	XM_009161169.1	XP_009159417	XP_009159417.1	XP_009159417.1	XP_009159417.1	carboxypeptidase D	carboxypeptidase D
XP_009159425.1	5970.XP_009159425.1	https://smart.embl.de/smart/DDvec.cgi?smart=766:Pfam_UFD1(72|246)+ZnF_C2H2(564|585)+	Uncharacterized protein	20311604	20311604	684171110	GI:684171110	GeneID:20311604	GeneID:20311604	H6C5B7	H6C5B7_EXODN	HMPREF1120_06965	HMPREF1120_06965	Hypothetical protein	Uncharacterized protein	XM_009161177.1	XP_009159425	XP_009159425.1	XP_009159425.1	XP_009159425.1	hypothetical protein	hypothetical protein
XP_009159440.1	5970.XP_009159440.1	https://smart.embl.de/smart/DDvec.cgi?smart=525:ZnF_ZZ(15|62)+SANT(78|128)+Pfam_SWIRM(448|523)+	Transcriptional adapter 2; Functions as component of the transcription regulatory histone acetylation (HAT) complexes SAGA, SALSA and ADA. SAGA is involved in RNA polymerase II-dependent transcriptional regulation	20311619	20311619	684171140	GI:684171140	GeneID:20311619	GeneID:20311619	H6C5D2	H6C5D2_EXODN	HMPREF1120_06980	HMPREF1120_06980	Transcriptional adapter 2	Transcriptional adapter 2-alpha	XM_009161192.1	XP_009159440	XP_009159440.1	XP_009159440.1	XP_009159440.1	transcriptional adapter 2-alpha	transcriptional adapter 2-alpha
XP_009159441.1	5970.XP_009159441.1	https://smart.embl.de/smart/DDvec.cgi?smart=644:S_TKc(302|559)+S_TK_X(560|623)+	Non-specific serine/threonine protein kinase	20311620	20311620	684171142	GI:684171142	GeneID:20311620	GeneID:20311620	H6C5D3	H6C5D3_EXODN	HMPREF1120_06981	HMPREF1120_06981	Non-specific serine/threonine protein kinase	Non-specific serine/threonine protein kinase	XM_009161193.1	XP_009159441	XP_009159441.1	XP_009159441.1	XP_009159441.1	non-specific serine/threonine protein kinase	non-specific serine/threonine protein kinase
XP_009159463.1	5970.XP_009159463.1	https://smart.embl.de/smart/DDvec.cgi?smart=599:Pfam_Pex24p(51|442)+	Uncharacterized protein	20311641	20311641	684171186	GI:684171186	GeneID:20311641	GeneID:20311641	H6C5K6	H6C5K6_EXODN	HMPREF1120_07002	HMPREF1120_07002	Hypothetical protein	Uncharacterized protein	XM_009161215.1	XP_009159463	XP_009159463.1	XP_009159463.1	XP_009159463.1	hypothetical protein	hypothetical protein
XP_009159464.1	5970.XP_009159464.1	https://smart.embl.de/smart/DDvec.cgi?smart=670:Pfam_Lipase_3(237|331)+	Triacylglycerol lipase	20311642	20311642	684171188	GI:684171188	GeneID:20311642	GeneID:20311642	H6C5K8	H6C5K8_EXODN	HMPREF1120_07003	HMPREF1120_07003	Triacylglycerol lipase	Triacylglycerol lipase	XM_009161216.1	XP_009159464	XP_009159464.1	XP_009159464.1	XP_009159464.1	triacylglycerol lipase	triacylglycerol lipase
XP_009159466.1	5970.XP_009159466.1	https://smart.embl.de/smart/DDvec.cgi?smart=786:Pfam_VPS9(274|378)+	Uncharacterized protein	20311644	20311644	684171192	GI:684171192	GeneID:20311644	GeneID:20311644	H6C5K9	H6C5K9_EXODN	HMPREF1120_07005	HMPREF1120_07005	Hypothetical protein	Uncharacterized protein	XM_009161218.1	XP_009159466	XP_009159466.1	XP_009159466.1	XP_009159466.1	hypothetical protein	hypothetical protein
XP_009159467.1	5970.XP_009159467.1	https://smart.embl.de/smart/DDvec.cgi?smart=569:Pfam_ECM11(428|561)+	Uncharacterized protein	20311645	20311645	684171194	GI:684171194	GeneID:20311645	GeneID:20311645	H6C5L0	H6C5L0_EXODN	HMPREF1120_07006	HMPREF1120_07006	Hypothetical protein	Uncharacterized protein	XM_009161219.1	XP_009159467	XP_009159467.1	XP_009159467.1	XP_009159467.1	hypothetical protein	hypothetical protein
XP_009159468.1	5970.XP_009159468.1	https://smart.embl.de/smart/DDvec.cgi?smart=613:PAS(3|61)+PAS(143|210)+	Uncharacterized protein	20311646	20311646	684171196	GI:684171196	GeneID:20311646	GeneID:20311646	H6C5L1	H6C5L1_EXODN	HMPREF1120_07007	HMPREF1120_07007	Hypothetical protein	Uncharacterized protein	XM_009161220.1	XP_009159468	XP_009159468.1	XP_009159468.1	XP_009159468.1	hypothetical protein	hypothetical protein
XP_009159475.1	5970.XP_009159475.1	https://smart.embl.de/smart/DDvec.cgi?smart=417:Pfam_Aminotran_1_2(36|409)+	Aspartate aminotransferase	20311653	20311653	684171210	Aspartate aminotransferase	Aspartate aminotransferase	GI:684171210	GeneID:20311653	GeneID:20311653	H6C5L8	H6C5L8_EXODN	HMPREF1120_07014	HMPREF1120_07014	XM_009161227.1	XP_009159475	XP_009159475.1	XP_009159475.1	XP_009159475.1	aspartate aminotransferase	aspartate aminotransferase
XP_009159476.1	5970.XP_009159476.1	http://smart.embl.de/smart/DDt.cgi?smart=295:	Uncharacterized protein	20311654	20311654	684171212	GI:684171212	GeneID:20311654	GeneID:20311654	H6C5L9	H6C5L9_EXODN	HMPREF1120_07015	HMPREF1120_07015	Hypothetical protein	Uncharacterized protein	XM_009161228.1	XP_009159476	XP_009159476.1	XP_009159476.1	XP_009159476.1	hypothetical protein	hypothetical protein
XP_009159478.1	5970.XP_009159478.1	http://smart.embl.de/smart/DDt.cgi?smart=183:	Uncharacterized protein	20311656	20311656	684171216	GI:684171216	GeneID:20311656	GeneID:20311656	H6C5M2	H6C5M2_EXODN	HMPREF1120_07017	HMPREF1120_07017	Hypothetical protein	Uncharacterized protein	XM_009161230.1	XP_009159478	XP_009159478.1	XP_009159478.1	XP_009159478.1	hypothetical protein	hypothetical protein
XP_009159487.1	5970.XP_009159487.1	https://smart.embl.de/smart/DDvec.cgi?smart=455:CYCc(104|305)+	Adenylate cyclase	20311665	20311665	684171234	Adenylate cyclase	Adenylate cyclase	GI:684171234	GeneID:20311665	GeneID:20311665	H6C5N0	H6C5N0_EXODN	HMPREF1120_07026	HMPREF1120_07026	XM_009161239.1	XP_009159487	XP_009159487.1	XP_009159487.1	XP_009159487.1	adenylate cyclase	adenylate cyclase
XP_009159488.1	5970.XP_009159488.1	https://smart.embl.de/smart/DDvec.cgi?smart=778:Pfam_Aconitase(13|472)+Pfam_Aconitase_C(541|665)+	3-isopropylmalate dehydratase; Catalyzes the isomerization between 2-isopropylmalate and 3-isopropylmalate, via the formation of 2-isopropylmaleate	20311666	20311666	3-isopropylmalate dehydratase	3-isopropylmalate dehydratase	3-isopropylmalate dehydratase	684171236	Alpha-IPM isomerase	GI:684171236	GeneID:20311666	GeneID:20311666	H6C5N1	H6C5N1_EXODN	HMPREF1120_07027	HMPREF1120_07027	Isopropylmalate isomerase	XM_009161240.1	XP_009159488	XP_009159488.1	XP_009159488.1	XP_009159488.1
XP_009159498.1	5970.XP_009159498.1	https://smart.embl.de/smart/DDvec.cgi?smart=932:GAL4(52|98)+Fungal_trans(352|425)+	Transcriptional regulatory protein AMDR	20311676	20311676	684171257	GI:684171257	GeneID:20311676	GeneID:20311676	H6C5P1	H6C5P1_EXODN	HMPREF1120_07037	HMPREF1120_07037	Transcriptional regulatory protein AMDR	Transcriptional regulatory protein AMDR	XM_009161250.1	XP_009159498	XP_009159498.1	XP_009159498.1	XP_009159498.1	transcriptional regulatory protein AMDR	transcriptional regulatory protein AMDR
XP_009159505.1	5970.XP_009159505.1	http://smart.embl.de/smart/DDt.cgi?smart=312:	Uncharacterized protein	20311683	20311683	684171271	GI:684171271	GeneID:20311683	GeneID:20311683	H6C5P8	H6C5P8_EXODN	HMPREF1120_07044	HMPREF1120_07044	Hypothetical protein	Uncharacterized protein	XM_009161257.1	XP_009159505	XP_009159505.1	XP_009159505.1	XP_009159505.1	hypothetical protein	hypothetical protein
[truncated: 228 more rows]
